# Supplementary material for: Highly accurate and large-scale collision cross sections prediction with graph neural networks
Source: Commun Chem. 2023 Jul 4;6:139. doi: 10.1038/s42004-023-00939-w (PMC10319785; doi:10.1038/s42004-023-00939-w)
Supplement: Supplementary file 3 — Supplementary Data 1 [file 42004_2023_939_MOESM3_ESM.xlsx]

## Sheet: All
Supplementary Data 1. The curated dataset for training, validating, and testing the SigmaCCS model
SMILES	Adduct	CCS	CCS type	Class	Name
[NH3+][C@@H](COP(=O)([O-])[O-])C(=O)[O-]	[M+Na]+	140.1	DT	small molecule	3-Phospho-L-serine
[O-][n+]1cccc(CO)c1	[M+H]+	120.4	TW	small molecule	MEPIROXOL
[O-]c1c(Cl)cc(Cl)cc1Sc1cc(Cl)cc(Cl)c1[O-]	[M+H]+	170.8	TW	small molecule	BITHIONATE SODIUM
C#C[C@]1(O)CC[C@H]2[C@@H]3CCC4=C(CCC(=O)C4)[C@H]3CC[C@@]21C	[M+H]+	174.6	TW	small molecule	NORETHYNODREL
C#C[C@]1(O)CC[C@H]2[C@@H]3CCC4=CC(=O)CC[C@@H]4[C@H]3CC[C@@]21C	[M+H]+	174.4	TW	small molecule	NORETHINDRONE
C#C[C@]1(O)CC[C@H]2[C@@H]3CCC4=CC(=O)CC[C@@H]4[C@H]3CC[C@@]21CC	[M+H]+	178.6	TW	small molecule	NORGESTREL
C#C[C@]1(OC(C)=O)CC[C@H]2[C@@H]3CCC4=C/C(=N/O)CC[C@@H]4[C@H]3CC[C@@]21CC	[M+H]+	197.6	TW	small molecule	NORGESTIMATE
C#C[C@]1(OC(C)=O)CC[C@H]2[C@@H]3CCC4=CC(=O)CC[C@@H]4[C@H]3CC[C@@]21C	[M+H]+	186.3	TW	small molecule	NORETHINDRONE ACETATE
C#CCCCCCCCCCCCC(O)CC(O)COC(C)=O	[M+Na]+	184	TW	small molecule	AVOCADYNE ACETATE
C#CCN(C)[C@H](C)Cc1ccccc1	[M+H]+	142.1	TW	small molecule	Selegiline
C#CCOc1ccc(CCNC(=O)C(OCC#C)c2ccc(Cl)cc2)cc1OC	[M+H]+	195.15	TW	small molecule	Mandipropamid
C(=C/c1ccccc1)\CN1CCN(C(c2ccccc2)c2ccccc2)CC1	[M+H]+	206.2	TW	small molecule	Cinnarizine
C(=C/N1CCN(C(c2ccccc2)c2ccccc2)CC1)\Cc1ccccc1	[M+H]+	203.6	TW	small molecule	CINNARAZINE
C/C(=C(\CCOP(=O)(O)O)SC(=O)c1ccccc1)N(C=O)Cc1cnc(C)nc1N	[M+H]+	192.7	TW	small molecule	BENFOTIAMINE
C/C(=C/C(=O)O)C(=O)O	[M-H]-	118.2	DT	small molecule	2-METHYLMALEATE
C/C(=C\C(=O)OCCCCCCCCC(=O)O)C[C@@H]1OC[C@H](C[C@@H]2O[C@H]2[C@@H](C)[C@H](C)O)[C@@H](O)[C@H]1O	[M+H]+	214.8	TW	small molecule	MUPIROCIN
C/C(=N\C#N)N(C)Cc1ccc(Cl)nc1	[M+H]+	150.24	TW	small molecule	Acetamiprid
C/C=C(/C)C(=O)O[C@H]1CC[C@@]2(C)[C@@H]3CC[C@@H]4[C@@]2(C[C@@]2(O)[C@@H]5CN6C[C@@H](C)CC[C@H]6[C@@](C)(O)[C@@]5(O)[C@@H](O)C[C@@]42O)O[C@]13O	[M+H]+	237.2	TW	small molecule	CEVADINE
C/C=C(\C)C(=O)NCC(=O)O	[M+Na]+	146.684	DT	small molecule	Tiglyl Glycine
C/C=C(\C)C(=O)O[C@H]1C[C@@H](OC(C)=O)[C@@]2(C(=O)OC)CO[C@H]3[C@@H](O)[C@@](C)([C@]45O[C@@]4(C)[C@H]4C[C@@H]5O[C@@H]5OC=C[C@@]54O)[C@@H]4[C@@](O)(C(=O)OC)OC[C@@]14[C@@H]32	[M+Na]+	241.4	TW	small molecule	AZADIRACHTIN
C/C=C/C(=O)N(CC)c1ccccc1C	[M+H]+	145.1	TW	small molecule	CROTAMITON
C/C=C/C/C=C\CCCCCCCCOC(C)=O	[M-H]-	161.06	TIMS	lipid	FA(16:2)
C/C=C/C[C@@H](C)[C@@H](O)[C@H]1C(=O)N[C@@H](CC)C(=O)N(C)CC(=O)N(C)[C@@H](CC(C)C)C(=O)N[C@@H](C(C)C)C(=O)N(C)[C@@H](CC(C)C)C(=O)N[C@@H](C)C(=O)N[C@H](C)C(=O)N(C)[C@@H](CC(C)C)C(=O)N(C)[C@@H](CC(C)C)C(=O)N(C)[C@@H](C(C)C)C(=O)N1C	[M+H]+	350.3	TW	small molecule	CYCLOSPORINE
C/C=C/c1ccc2c(c1)OCO2	[M+H]+	138.4	TW	small molecule	ISOSAFROLE
C/C=C\C/C=C\C/C=C\C/C=C\C/C=C\C/C=C\CCCC(=O)O	[M-H]-	181.47	TIMS	lipid	FA(22:6)
C/C=C1\[C@H]2C=C(C)C[C@]1(N)c1ccc(=O)[nH]c1C2	[M+H]+	157.7	TW	small molecule	HUPERZINE A
C/C=C1\N(C)C(C)CC1(c1ccccc1)c1ccccc1	[M+H]+	166.2	TW	small molecule	EDDP
C/N=C(/O)CSP(=O)(OC)OC	[M+H]+	134.62	TW	small molecule	Omethoate
C[As](C)(=O)O	[M+H]+	112.5	TW	small molecule	CACODYLIC ACID
C[C@@](Cc1ccc(O)c(O)c1)(NN)C(=O)O	[M+H]+	142.4	TW	small molecule	CARBIDOPA
C[C@@](O)(CCO)CC(=O)[O-]	[M+Na]+	132.9	DT	small molecule	MEVALONATE
C[C@@](O)(CCO)CC(=O)[O-]	[M-H]-	128.7	DT	small molecule	MEVALONATE
C[C@@](O)(CCO)CC(=O)O	[M+Na]+	132.851	DT	small molecule	Mevalonic Acid
C[C@@](O)(CCO)CC(=O)O	[M-H]-	133.98	DT	small molecule	Mevalonic Acid
C[C@@H](Cc1ccccc1)N(C)Cc1ccccc1	[M+H]+	154.8	TW	small molecule	Benzphetamine
C[C@@H](N)C(=O)N[C@H](C)C(=O)O	[M+Na]+	142.8	DT	small molecule	D-Ala-D-Ala
C[C@@H](N)C(=O)N[C@H](C)C(=O)O	[M-H]-	134.051	DT	small molecule	D-Ala-D-Ala
C[C@@H](N)Cc1c2ccoc2c(Br)c2ccoc12	[M+H]+	158.1	TW	small molecule	Bromodragonfly
C[C@@H](O)[C@@H](O)c1cnc2[nH]c(N)nc(=O)c2n1	[M+H]+	153.5	DT	small molecule	Biopterin
C[C@@H](O)[C@@H](O)c1cnc2[nH]c(N)nc(=O)c2n1	[M-H]-	148.315	DT	small molecule	Biopterin
C[C@@H](O)[C@H](N)C(=O)O	[M+H]+	124.35	DT	small molecule	L-Threonine
C[C@@H](O)[C@H](N)C(=O)O	[M-H]-	130.78	DT	small molecule	L-Threonine
C[C@@H](O)C[C@H](N)C(=O)N[C@@H](Cc1c[nH]cn1)C(=O)N[C@@H](CS)C(=O)O	[M+H]+	184	DT	peptide	THC
C[C@@H](O)C[C@H](NC(=O)[C@H](Cc1c[nH]c2ccccc12)NC(=O)[C@@H](N)CCC(=O)O)C(=O)N[C@@H](CCCNC(=N)N)C(=O)O	[M+H]+	233.4	DT	peptide	EWTR
C[C@@H]1[C@H]2C3=CC[C@@H]4[C@@]5(C)C[C@@H](O)[C@H](O)[C@@](C)(CO)[C@@H]5[C@H](O)C[C@@]4(C)[C@]3(C)CC[C@@]2(C(=O)O)CC[C@H]1C	[M+Na]+	234.8	TW	small molecule	MADECASSIC ACID
C[C@@H]1[C@H]2C3=CC[C@@H]4[C@@]5(C)C[C@@H](O)[C@H](O)[C@@](C)(CO)[C@@H]5CC[C@@]4(C)[C@]3(C)CC[C@@]2(C(=O)O)CC[C@H]1C	[M+Na]+	233.5	TW	small molecule	ASIATIC ACID
C[C@@H]1C[C@H]2[C@@H]3C[C@H](F)C4=CC(=O)C=C[C@]4(C)[C@@]3(F)[C@@H](O)C[C@]2(C)[C@@]1(O)C(=O)CO	[M+H]+	191.2	TW	small molecule	FLUMETHASONE
C[C@@H]1C[C@H]2[C@@H]3CCC4=CC(=O)C=C[C@]4(C)[C@@]3(F)[C@@H](O)C[C@]2(C)[C@@]1(O)C(=O)CO	[M+H]+	187.9	TW	small molecule	DEXAMETHASONE
C[C@@H]1CC[C@@H]2[C@](C)(CC[C@H](O)[C@@]2(C)CO)[C@@]12CC[C@@](CO)(CCO)O2	[M+H]+	171.2	TW	small molecule	LAGOCHILIN
C[C@@H]1CC[C@H]2[C@@H](C)C(=O)O[C@@H]3O[C@@]4(C)CC[C@@H]1[C@]32OO4	[M+Na]+	168.1	TW	small molecule	ARTEMISININ
C[C@@H]1CC[C@H]2C(C)(C)[C@H]3C[C@]21CC[C@@]3(C)O	[M+H]+	145.9	TW	small molecule	CEDROL
C[C@@H]1Cc2c(Cl)cc(C(=O)N[C@@H](Cc3ccccc3)C(=O)O)c(O)c2C(=O)O1	[M-H]-	194	TW	small molecule	Ochratoxin A
C[C@@H]1NC(=O)N[C@@H]1CCCCCC(=O)O	[M+H]+	144.1	DT	small molecule	Dethiobiotin
C[C@@H]1NC(=O)N[C@@H]1CCCCCC(=O)O	[M+Na]+	157.059	DT	small molecule	Dethiobiotin
C[C@@H]1NC(=O)N[C@@H]1CCCCCC(=O)O	[M-H]-	155.255	DT	small molecule	Dethiobiotin
C[C@@H]1NCCc2cc(O)c(O)cc21	[M+H]+	142.7	DT	small molecule	SALSOLINOL
C[C@@H]1NCCc2cc(O)c(O)cc21	[M-H]-	139.4	DT	small molecule	SALSOLINOL
C[C@@H]1O[C@@H](O[C@@H]2[C@@H](CO)O[C@@H](OC[C@H]3O[C@@H](OC(=O)[C@]45CCC(C)(C)C[C@H]4C4=CC[C@@H]6[C@@]7(C)CC[C@H](O[C@@H]8OC[C@H](O)[C@H](O)[C@H]8O[C@@H]8O[C@@H](C)[C@H](O)[C@@H](O)[C@H]8O)[C@@](C)(CO)[C@@H]7CC[C@@]6(C)[C@]4(C)CC5)[C@H](O)[C@@H](O)[C@@H]3O)[C@H](O)[C@H]2O)[C@H](O)[C@H](O)[C@H]1O	[M+H]+	349.1	TW	small molecule	HEDERACOSIDE C
C[C@@H]1O[C@@H](O[C@H]2[C@H](Oc3cc(O)c4c(=O)cc(-c5ccc(O)cc5)oc4c3)O[C@H](CO)[C@@H](O)[C@@H]2O)[C@H](O)[C@H](O)[C@H]1O	[M+H]+	231.9	TW	small molecule	RHOIFOLIN
C[C@@H]1O[C@@H](O[C@H]2[C@H](Oc3cc(O)c4c(c3)O[C@H](c3ccc(O)cc3)CC4=O)O[C@H](CO)[C@@H](O)[C@@H]2O)[C@H](O)[C@H](O)[C@H]1O	[M+H]+	239.06	DT	small molecule	Naringin
C[C@@H]1O[C@@H](O[C@H]2[C@H](Oc3cc(O)c4c(c3)O[C@H](c3ccc(O)cc3)CC4=O)O[C@H](CO)[C@@H](O)[C@@H]2O)[C@H](O)[C@H](O)[C@H]1O	[M+Na]+	233.759	DT	small molecule	Naringin
C[C@@H]1O[C@@H](O[C@H]2[C@H](Oc3cc(O)c4c(c3)O[C@H](c3ccc(O)cc3)CC4=O)O[C@H](CO)[C@@H](O)[C@@H]2O)[C@H](O)[C@H](O)[C@H]1O	[M-H]-	217.33	DT	small molecule	Naringin
C[C@@H]1O[C@@H](O[C@H]2C(=O)c3c(O)cc(O)cc3O[C@@H]2c2ccc(O)c(O)c2)[C@H](O)[C@H](O)[C@H]1O	[M+H]+	205.867	DT	small molecule	Astilbin
C[C@@H]1O[C@@H](O[C@H]2C(=O)c3c(O)cc(O)cc3O[C@@H]2c2ccc(O)c(O)c2)[C@H](O)[C@H](O)[C@H]1O	[M+Na]+	212.637	DT	small molecule	Astilbin
C[C@@H]1O[C@@H](O[C@H]2C(=O)c3c(O)cc(O)cc3O[C@@H]2c2ccc(O)c(O)c2)[C@H](O)[C@H](O)[C@H]1O	[M-H]-	198.33	DT	small molecule	Astilbin
C[C@@H]1O[C@@H](O[C@H]2C[C@@H](O)[C@]3(CO)[C@H]4[C@H](O)C[C@]5(C)[C@@H](C6=CC(=O)OC6)CC[C@]5(O)[C@@H]4CC[C@]3(O)C2)[C@H](O)[C@H](O)[C@H]1O	[M+H]+	234	TW	small molecule	OUABAIN
C[C@@H]1O[C@@H](O[C@H]2CC[C@]3(C=O)[C@H]4CC[C@]5(C)[C@@H](C6=CC(=O)OC6)CC[C@]5(O)[C@@H]4CC[C@]3(O)C2)[C@H](O)[C@H](O)[C@H]1O	[M+H]+	238.1	TW	small molecule	CONVALLATOXIN
C[C@@H]1O[C@@H](OC[C@H]2O[C@@H](Oc3c(-c4ccc(O)c(O)c4)oc4cc(O)cc(O)c4c3=O)[C@H](O)[C@@H](O)[C@@H]2O)[C@H](O)[C@H](O)[C@H]1O	[M+H]+	234.398	DT	small molecule	Rutin
C[C@@H]1O[C@@H](OC[C@H]2O[C@@H](Oc3c(-c4ccc(O)c(O)c4)oc4cc(O)cc(O)c4c3=O)[C@H](O)[C@@H](O)[C@@H]2O)[C@H](O)[C@H](O)[C@H]1O	[M+Na]+	251.612	DT	small molecule	Rutin
C[C@@H]1O[C@@H](OC[C@H]2O[C@@H](Oc3c(-c4ccc(O)c(O)c4)oc4cc(O)cc(O)c4c3=O)[C@H](O)[C@@H](O)[C@@H]2O)[C@H](O)[C@H](O)[C@H]1O	[M-H]-	233.267	DT	small molecule	Rutin
C[C@@H]1O[C@@H](OC[C@H]2O[C@@H](Oc3c(-c4ccc(OCCO)c(OCCO)c4)oc4cc(OCCO)cc(O)c4c3=O)[C@H](O)[C@@H](O)[C@@H]2O)[C@H](O)[C@H](O)[C@H]1O	[M+H]+	259	TW	small molecule	TROXERUTIN
C[C@@H]1O[C@@H](OC[C@H]2OC(Oc3c(-c4ccc(O)c(O)c4)oc4cc(O)cc(O)c4c3=O)[C@H](O)[C@@H](O)[C@@H]2O)[C@H](O)[C@H](O)[C@H]1O	[M+H]+	230.7	TW	small molecule	RUTOSIDE (rutin)
C[C@@H]1O[C@@H](Oc2c(-c3ccc(O)c(O)c3)oc3cc(O)cc(O)c3c2=O)[C@H](O)[C@H](O)[C@H]1O	[M+Na]+	205.9	TW	small molecule	QUERCITRIN
C[C@@H]1OC(O)[C@@H](O)[C@H](O)[C@@H]1O	[M+Na]+	144.6	DT	carbohydrate	L-Fucose
C[C@@H]1OC(O)[C@H](O)[C@H](O)[C@H]1O	[M+Na]+	144.45	DT	carbohydrate	L-Rhamnose
C[C@@H]1OC(OP(=O)(O)OP(=O)(O)OC[C@H]2O[C@@H](n3cnc4c(=O)nc(N)[nH]c43)[C@H](O)[C@@H]2O)[C@@H](O)[C@H](O)[C@@H]1O	[M+H]+	217.2	DT	small molecule	GDP-L-Fucose
C[C@@H]1OC(OP(=O)(O)OP(=O)(O)OC[C@H]2O[C@@H](n3cnc4c(=O)nc(N)[nH]c43)[C@H](O)[C@@H]2O)[C@@H](O)[C@H](O)[C@@H]1O	[M-H]-	206.724	DT	small molecule	GDP-L-Fucose
C[C@](N)(Cc1ccc(O)c(O)c1)C(=O)O	[M+H]+	147.6	TW	small molecule	METHYLDOPA
C[C@](N)(Cc1ccc(O)c(O)c1)C(=O)O	[M+Na]+	146.8	TW	small molecule	METHYLDOPA
C[C@](O)(CCOP(=O)(O)OP(=O)(O)O)CC(=O)O	[M-H]-	153.22	DT	small molecule	Mevalonic acid 5-pyrophosphate
C[C@]1(O)CC[C@H]2[C@@H]3CCC4=CC(=O)CC[C@]4(C)[C@H]3CC[C@@]21C	[M+H]+	174.85	TW	small molecule	Methyltestosterone
C[C@]12C[C@@H]3C[C@](C)(C1)C[C@@](N)(C3)C2	[M+H]+	146.6	TW	small molecule	Memantine
C[C@]12C[C@H](O)[C@@]3(F)[C@@H](CCC4=CC(=O)C=C[C@@]43C)[C@@H]1C[C@@H](O)[C@]2(O)C(=O)CO	[M+H]+	186.8	TW	small molecule	TRIAMCINOLONE
C[C@]12C[C@H](O)[C@H]3[C@@H](CC[C@@H]4C[C@H](O)CC[C@]34C)[C@@H]1CC[C@@H]2C(=O)CO	[M-H]-	187.185	DT	small molecule	3alpha,11beta,21-Trihydroxy-5beta-pregnan-20-one
C[C@]12C[C@H](O)[C@H]3[C@@H](CCC4=CC(=O)C=C[C@@]43C)[C@@H]1CC[C@]2(O)C(=O)CO	[M+H]+	183.7	TW	small molecule	PREDNISOLONE
C[C@]12C[C@H](O)[C@H]3[C@@H](CCC4=CC(=O)C=C[C@@]43C)[C@@H]1CC[C@]2(O)C(=O)COC(=O)CCC(=O)O	[M+H]+	210.3	TW	small molecule	PREDNISOLONE HEMISUCCINATE
C[C@]12C[C@H](O)[C@H]3[C@@H](CCC4=CC(=O)CC[C@@]43C)[C@@H]1CC[C@@H]2C(=O)CO	[M+H]+	186.85	DT	small molecule	Corticosterone
C[C@]12C[C@H](O)[C@H]3[C@@H](CCC4=CC(=O)CC[C@@]43C)[C@@H]1CC[C@@H]2C(=O)CO	[M+Na]+	211.8	DT	small molecule	Corticosterone
C[C@]12C[C@H](O)[C@H]3[C@@H](CCC4=CC(=O)CC[C@@]43C)[C@@H]1CC[C@@H]2C(=O)CO	[M-H]-	186.628	DT	small molecule	Corticosterone
C[C@]12C[C@H](O)[C@H]3[C@@H](CCC4=CC(=O)CC[C@@]43C)[C@@H]1CC[C@]2(O)C(=O)CO	[M+H]+	188.738	DT	small molecule	Hydrocortisone (Cortisol)
C[C@]12C[C@H](O)[C@H]3[C@@H](CCC4=CC(=O)CC[C@@]43C)[C@@H]1CC[C@]2(O)C(=O)CO	[M+Na]+	213.72	DT	small molecule	Hydrocortisone (Cortisol)
C[C@]12C[C@H](O)[C@H]3[C@@H](CCC4=CC(=O)CC[C@@]43C)[C@@H]1CC[C@]2(O)C(=O)CO	[M-H]-	191.9	DT	small molecule	Hydrocortisone (Cortisol)
C[C@]12C[C@H](O)[C@H]3[C@@H](CCC4=CC(=O)CC[C@@]43C)[C@@H]1CC[C@]2(O)C(=O)COC(=O)CCC(=O)O	[M+H]+	212.4	TW	small molecule	HYDROCORTISONE HEMISUCCINATE
C[C@]12C=CC(=O)C=C1CC[C@@H]1[C@@H]2CC[C@]2(C)C(=O)CC[C@@H]12	[M+H]+	167.45	TW	small molecule	ANDROSTA-1,4-DIEN-3,17-DIONE
C[C@]12C=CC3=C4CCC(=O)C=C4CC[C@H]3[C@@H]1CC[C@@H]2O	[M+H]+	163.3	TW	small molecule	17B-Trenbolone
C[C@]12CC(=O)[C@H]3[C@@H](CCC4=CC(=O)C=C[C@@]43C)[C@@H]1CC[C@]2(O)C(=O)CO	[M+H]+	180.95	TW	small molecule	PREDNISONE
C[C@]12CC(=O)[C@H]3[C@@H](CCC4=CC(=O)CC[C@@]43C)[C@@H]1CC[C@]2(O)C(=O)CO	[M+H]+	186.35	DT	small molecule	Cortisone
C[C@]12CC(=O)[C@H]3[C@@H](CCC4=CC(=O)CC[C@@]43C)[C@@H]1CC[C@]2(O)C(=O)CO	[M+Na]+	213.2	DT	small molecule	Cortisone
C[C@]12CC(=O)[C@H]3[C@@H](CCC4=CC(=O)CC[C@@]43C)[C@@H]1CC[C@]2(O)C(=O)CO	[M-H]-	191.4	DT	small molecule	Cortisone
C[C@]12CC[C@@H](O)C[C@H]1CC[C@@H]1[C@@H]2[C@@H](O)C[C@@]2(C)[C@H]1CC[C@]2(O)[C@H](O)CO	[M+Na]+	204.594	DT	small molecule	B-Cortol
C[C@]12CC[C@@H](O)C[C@H]1CC[C@@H]1[C@@H]2[C@@H](O)C[C@@]2(C)[C@H]1CC[C@]2(O)[C@H](O)CO	[M-H]-	202.65	DT	small molecule	B-Cortol
C[C@]12CC[C@@H](O)C[C@H]1CCc1ccccc12	[M+H]+	140.4	TW	small molecule	3alpha-HYDROXY-4,4-BISNOR-8,11,13-PODOCARPATRIENE
C[C@]12CC[C@@H]3[C@@H]4CCC(=O)C=C4CC[C@H]3[C@@H]1CC[C@H]2O	[M+H]+	165.7	TW	small molecule	17a-Nortestosterone
C[C@]12CC[C@@H]3[C@H]4CCC(=O)C=C4CC[C@H]3[C@@H]1CC[C@@H]2O	[M+H]+	167.5	TW	small molecule	Nandrolone
C[C@]12CC[C@@H]3c4ccc(O)cc4CC[C@H]3[C@@H]1C[C@H](O)[C@@H]2O	[M+H]+	153.6	TW	small molecule	EPIESTRIOL
C[C@]12CC[C@@H]3c4ccc(O)cc4CC[C@H]3[C@@H]1CC[C@@H]2O	[M-H]-	173.336	DT	small molecule	beta-Estradiol
C[C@]12CC[C@@H]3c4ccc(O)cc4CC[C@H]3[C@@H]1CCC2=O	[M+H]+	164.3	DT	small molecule	Estrone
C[C@]12CC[C@@H]3c4ccc(O)cc4CC[C@H]3[C@@H]1CCC2=O	[M-H]-	170.629	DT	small molecule	Estrone
C[C@]12CC[C@@H]3c4ccc(O[C@@H]5O[C@H](C(=O)O)[C@@H](O)[C@H](O)[C@H]5O)cc4CC[C@H]3[C@@H]1CCC2=O	[M-H]-	215.742	DT	small molecule	Estrone-3-glucuronide
C[C@]12CC[C@@H]3c4ccc(OS(=O)(=O)O)cc4CC[C@H]3[C@@H]1CCC2=O	[M-H]-	188.854	DT	small molecule	Estrone 3-sulfate
C[C@]12CC[C@H](O)C[C@H]1CC[C@@H]1[C@@H]2C[C@@H](O)[C@]2(C)[C@@H](C3=CC(=O)OC3)CC[C@]12O	[M+H]+	195.1	TW	small molecule	DIGOXIGENIN
C[C@]12CC[C@H]3[C@@H](C=CC4=CC(=O)CC[C@@]43C)[C@@H]1CC[C@@]21CCC(=O)O1	[M+H]+	183	TW	small molecule	CANRENONE
C[C@]12CC[C@H]3[C@@H](CC[C@]4(O)C[C@@H](O)CC[C@]34C=O)[C@@]1(O)CC[C@@H]2C1=CC(=O)OC1	[M+H]+	196.7	TW	small molecule	STROPHANTHIDIN
C[C@]12CC[C@H]3[C@@H](CC[C@H]4C[C@H](O)CC[C@@]43C)[C@@H]1CCC2=O	[M-H]-	176.712	DT	small molecule	Androsterone
C[C@]12CC[C@H]3[C@@H](CC[C@H]4CC(=O)CC[C@@]43C)[C@@H]1CCC2=O	[M+H]+	180.6	DT	small molecule	5alpha-Androstane-3,17-dione
C[C@]12CC[C@H]3[C@@H](CC[C@H]4CC(=O)CC[C@@]43C)[C@@H]1CCC2=O	[M-H]-	174.32	DT	small molecule	5alpha-Androstane-3,17-dione
C[C@]12CC[C@H]3[C@@H](CC=C4C[C@@H](O)CC[C@@]43C)[C@@H]1CC[C@@H]2C(=O)CO	[M-H]-	185.892	DT	small molecule	21-Hydroxypregnenolone
C[C@]12CC[C@H]3[C@@H](CC=C4C[C@@H](O)CC[C@@]43C)[C@@H]1CCC2=O	[M-H]-	175.343	DT	small molecule	trans-Dehydroandrosterone
C[C@]12CC[C@H]3[C@@H](CCC4=C(Cl)C(=O)CC[C@@]43C)[C@@H]1CC[C@@H]2O	[M+H]+	173.6	TW	small molecule	Clostebol
C[C@]12CC[C@H]3[C@@H](CCC4=CC(=O)CC[C@@]43C)[C@@H]1CC[C@@H]2O	[M+H]+	172.7	DT	small molecule	Testosterone
C[C@]12CC[C@H]3[C@@H](CCC4=CC(=O)CC[C@@]43C)[C@@H]1CC[C@@H]2O	[M+Na]+	206.068	DT	small molecule	Testosterone
C[C@]12CC[C@H]3[C@@H](CCC4=CC(=O)CC[C@@]43C)[C@@H]1CC[C@@H]2O	[M-H]-	175.645	DT	small molecule	Testosterone
C[C@]12CC[C@H]3[C@@H](CCC4=CC(=O)CC[C@@]43C)[C@@H]1CC[C@]2(O)C(=O)CO	[M+H]+	187.4	DT	small molecule	Cortexolone
C[C@]12CC[C@H]3[C@@H](CCC4=CC(=O)CC[C@@]43C)[C@@H]1CC[C@]2(O)C(=O)CO	[M+Na]+	211	DT	small molecule	Cortexolone
C[C@]12CC[C@H]3[C@@H](CCC4=CC(=O)CC[C@@]43C)[C@@H]1CC[C@]2(O)C(=O)CO	[M-H]-	183.123	DT	small molecule	Cortexolone
C[C@]12CC[C@H]3[C@@H](CCC4=CC(=O)CC[C@@]43C)[C@@H]1CC[C@H]2O	[M+H]+	170.7	TW	small molecule	EPITESTOSTERONE
C[C@]12CC[C@H]3[C@@H](CCC4=CC(=O)CC[C@@]43C)[C@@H]1CCC2=O	[M+H]+	178.625	DT	small molecule	Androstenedione
C[C@]12CC[C@H]3[C@@H](CCC4=CC(=O)CC[C@@]43C)[C@@H]1CCC2=O	[M+Na]+	204.728	DT	small molecule	Androstenedione
C[C@]12CC[C@H]3[C@@H](CCC4=CC(=O)CC[C@@]43C)[C@@H]1CCC2=O	[M-H]-	172.766	DT	small molecule	Androstenedione
C[C@]12Cc3cn[nH]c3C[C@@H]1CC[C@@H]1[C@@H]2CC[C@@]2(C)[C@H]1C[C@H](O)[C@]2(C)O	[M+H]+	192.1	TW	small molecule	16B-hydroxystanozolol
C[C@]12Cc3cn[nH]c3C[C@@H]1CC[C@@H]1[C@@H]2CC[C@@]2(C)[C@H]1CC[C@]2(C)O	[M+H]+	186.65	TW	small molecule	Stanozolol
C[C@]12CCC(=O)C=C1CC[C@@H]1[C@@H]2[C@@H](O)C[C@]2(C=O)[C@@H](C(=O)CO)CC[C@@H]12	[M+H]+	191.874	DT	small molecule	Aldosterone
C[C@]12CCC(=O)C=C1CC[C@@H]1[C@@H]2[C@@H](O)C[C@]2(C=O)[C@@H](C(=O)CO)CC[C@@H]12	[M+Na]+	204.091	DT	small molecule	Aldosterone
C[C@]12CCC(=O)C=C1CC[C@@H]1[C@@H]2[C@@H](O)C[C@]2(C=O)[C@@H](C(=O)CO)CC[C@@H]12	[M-H]-	184.7	DT	small molecule	Aldosterone
C[C@H](CCC(=O)NCC(=O)O)[C@H]1CC[C@H]2[C@@H]3[C@@H](O)C[C@@H]4C[C@H](O)CC[C@]4(C)[C@H]3CC[C@@]21C	[M-H]-	201.1	DT	small molecule	Glycoursodeoxycholic acid
C[C@H](CCC(=O)NCC(=O)O)[C@H]1CC[C@H]2[C@@H]3CC[C@@H]4C[C@H](O)CC[C@]4(C)[C@H]3C[C@H](O)[C@@]21C	[M+Na]+	205.75	DT	small molecule	Glycodeoxycholic acid
C[C@H](CCC(=O)NCC(=O)O)[C@H]1CC[C@H]2[C@@H]3CC[C@@H]4C[C@H](O)CC[C@]4(C)[C@H]3C[C@H](O)[C@@]21C	[M-H]-	199.9	DT	small molecule	Glycodeoxycholic acid
C[C@H](CCC(=O)NCC(=O)O)[C@H]1CC[C@H]2[C@@H]3CC[C@@H]4C[C@H](O)CC[C@]4(C)[C@H]3CC[C@@]21C	[M+H]+	200.9	DT	small molecule	Glycolithocholic acid
C[C@H](CCC(=O)NCC(=O)O)[C@H]1CC[C@H]2[C@@H]3CC[C@@H]4C[C@H](O)CC[C@]4(C)[C@H]3CC[C@@]21C	[M+Na]+	211.6	DT	small molecule	Glycolithocholic acid
C[C@H](CCC(=O)NCC(=O)O)[C@H]1CC[C@H]2[C@@H]3CC[C@@H]4C[C@H](O)CC[C@]4(C)[C@H]3CC[C@@]21C	[M-H]-	209.2	DT	small molecule	Glycolithocholic acid
C[C@H](CCC(=O)NCC(=O)O)[C@H]1CC[C@H]2[C@@H]3CC[C@@H]4C[C@H](OS(=O)(=O)O)CC[C@]4(C)[C@H]3CC[C@@]21C	[M-H]-	215.6	DT	small molecule	Glycolithocholic acid 3-sulfate
C[C@H](CCC(=O)NCC(=O)O)[C@H]1CC[C@H]2[C@H]3[C@H](C[C@H](O)[C@@]21C)[C@@]1(C)CC[C@@H](O)C[C@H]1C[C@H]3O	[M+H]+	202.45	DT	small molecule	Glycocholic acid
C[C@H](CCC(=O)NCC(=O)O)[C@H]1CC[C@H]2[C@H]3[C@H](C[C@H](O)[C@@]21C)[C@@]1(C)CC[C@@H](O)C[C@H]1C[C@H]3O	[M+Na]+	202.1	DT	small molecule	Glycocholic acid
C[C@H](CCC(=O)NCC(=O)O)[C@H]1CC[C@H]2[C@H]3[C@H](C[C@H](O)[C@@]21C)[C@@]1(C)CC[C@@H](O)C[C@H]1C[C@H]3O	[M-H]-	202.2	DT	small molecule	Glycocholic acid
C[C@H](CCC(=O)NCC(=O)O)[C@H]1CC[C@H]2[C@H]3[C@H](CC[C@@]21C)[C@@]1(C)CC[C@@H](O)C[C@H]1C[C@H]3O	[M+H]+	196.8	DT	small molecule	Glycochenodeoxycholate
C[C@H](CCC(=O)NCC(=O)O)[C@H]1CC[C@H]2[C@H]3[C@H](CC[C@@]21C)[C@@]1(C)CC[C@@H](O)C[C@H]1C[C@H]3O	[M+Na]+	203.45	DT	small molecule	Glycochenodeoxycholate
C[C@H](CCC(=O)NCC(=O)O)[C@H]1CC[C@H]2[C@H]3[C@H](CC[C@@]21C)[C@@]1(C)CC[C@@H](O)C[C@H]1C[C@H]3O	[M-H]-	200.7	DT	small molecule	Glycochenodeoxycholate
C[C@H](CCC(=O)NCC(=O)O)[C@H]1CC[C@H]2[C@H]3[C@H](CC[C@@]21C)[C@@]1(C)CC[C@@H](OS(=O)(=O)O)C[C@H]1C[C@H]3O	[M-H]-	215.2	DT	small molecule	Glycochenodeoxycholic acid 3-sulfate
C[C@H](CCC(=O)NCC(=O)O)[C@H]1CC[C@H]2C3[C@H](C[C@H](O)[C@@]21C)[C@@]1(C)CC[C@@H](O)C[C@H]1C[C@H]3O	[M-H]-	219.31	DT	small molecule	Glycocholic acid hydrate
C[C@H](CCC(=O)NCCS(=O)(=O)O)[C@H]1CC[C@H]2[C@@H]3[C@@H](O)C[C@@H]4C[C@H](O)CC[C@]4(C)[C@H]3CC[C@@]21C	[M-H]-	207.6	DT	small molecule	Tauroursodeoxycholic acid
C[C@H](CCC(=O)NCCS(=O)(=O)O)[C@H]1CC[C@H]2[C@@H]3[C@H](O)[C@H](O)[C@@H]4C[C@H](O)CC[C@]4(C)[C@H]3CC[C@@]21C	[M+Na]+	213.3	DT	small molecule	Taurohyocholic acid
C[C@H](CCC(=O)NCCS(=O)(=O)O)[C@H]1CC[C@H]2[C@@H]3[C@H](O)[C@H](O)[C@@H]4C[C@H](O)CC[C@]4(C)[C@H]3CC[C@@]21C	[M-H]-	208.4	DT	small molecule	Taurohyocholic acid
C[C@H](CCC(=O)NCCS(=O)(=O)O)[C@H]1CC[C@H]2[C@@H]3C[C@H](O)[C@@H]4C[C@H](O)CC[C@]4(C)[C@H]3CC[C@@]21C	[M+Na]+	206.7	DT	small molecule	Taurohyodeoxycholic acid
C[C@H](CCC(=O)NCCS(=O)(=O)O)[C@H]1CC[C@H]2[C@@H]3C[C@H](O)[C@@H]4C[C@H](O)CC[C@]4(C)[C@H]3CC[C@@]21C	[M-H]-	206.3	DT	small molecule	Taurohyodeoxycholic acid
C[C@H](CCC(=O)NCCS(=O)(=O)O)[C@H]1CC[C@H]2[C@@H]3CC[C@@H]4C[C@H](O)CC[C@]4(C)[C@H]3C[C@H](O)[C@@]21C	[M+H]+	204.5	DT	small molecule	Taurodeoxycholic acid
C[C@H](CCC(=O)NCCS(=O)(=O)O)[C@H]1CC[C@H]2[C@@H]3CC[C@@H]4C[C@H](O)CC[C@]4(C)[C@H]3C[C@H](O)[C@@]21C	[M-H]-	213.079	DT	small molecule	Taurodeoxycholic acid
C[C@H](CCC(=O)NCCS(=O)(=O)O)[C@H]1CC[C@H]2[C@@H]3CC[C@@H]4C[C@H](O)CC[C@]4(C)[C@H]3CC[C@@]21C	[M+Na]+	213.65	DT	small molecule	Taurolithocholic acid
C[C@H](CCC(=O)NCCS(=O)(=O)O)[C@H]1CC[C@H]2[C@@H]3CC[C@@H]4C[C@H](O)CC[C@]4(C)[C@H]3CC[C@@]21C	[M-H]-	206.4	DT	small molecule	Taurolithocholic acid
C[C@H](CCC(=O)NCCS(=O)(=O)O)[C@H]1CC[C@H]2[C@@H]3CC[C@@H]4C[C@H](OS(=O)(=O)O)CC[C@]4(C)[C@H]3CC[C@@]21C	[M-H]-	217.1	DT	small molecule	Taurolithocholic acid 3-sulfate
C[C@H](CCC(=O)NCCS(=O)(=O)O)[C@H]1CC[C@H]2[C@H]3[C@H](C[C@H](O)[C@@]21C)[C@@]1(C)CC[C@@H](O)C[C@H]1C[C@H]3O	[M+Na]+	211.15	DT	small molecule	Taurocholate
C[C@H](CCC(=O)NCCS(=O)(=O)O)[C@H]1CC[C@H]2[C@H]3[C@H](C[C@H](O)[C@@]21C)[C@@]1(C)CC[C@@H](O)C[C@H]1C[C@H]3O	[M-H]-	207.6	DT	small molecule	Taurocholate
C[C@H](CCC(=O)NCCS(=O)(=O)O)[C@H]1CC[C@H]2[C@H]3[C@H](CC[C@@]21C)[C@@]1(C)CC[C@@H](O)C[C@H]1C[C@H]3O	[M+Na]+	207.4	DT	small molecule	Taurochenodeoxycholate
C[C@H](CCC(=O)NCCS(=O)(=O)O)[C@H]1CC[C@H]2[C@H]3[C@H](CC[C@@]21C)[C@@]1(C)CC[C@@H](O)C[C@H]1C[C@H]3O	[M-H]-	207.2	DT	small molecule	Taurochenodeoxycholate
C[C@H](CCC(=O)NCCS(=O)(=O)O)[C@H]1CCC2C3C(CC[C@@]21C)[C@@]1(C)CC[C@@H](O)C[C@H]1[C@H](O)[C@@H]3O	[M-H]-	209.4	DT	small molecule	Tauro-浼?muricholic acid
C[C@H](CCC(=O)NCCS(=O)(=O)O)[C@H]1CCC2C3C(CC[C@@]21C)[C@@]1(C)CC[C@@H](O)C[C@H]1[C@H](O)[C@H]3O	[M+Na]+	218.3	DT	small molecule	Tauro-灏?muricholic acid
C[C@H](CCC(=O)NCCS(=O)(=O)O)[C@H]1CCC2C3C(CC[C@@]21C)[C@@]1(C)CC[C@@H](O)C[C@H]1[C@H](O)[C@H]3O	[M-H]-	209.5	DT	small molecule	Tauro-灏?muricholic acid
C[C@H](CCC(=O)O)[C@H]1CC[C@@H]2C1[C@@H](O)C[C@H]1[C@H]2CC[C@@H]2C[C@H](OS(=O)(=O)O)CC[C@]12C	[M-H]-	196.3	DT	small molecule	Deoxycholic acid 3-sulfate
C[C@H](CCC(=O)O)[C@H]1CC[C@H]2[C@@H]3[C@@H](O)C[C@@H]4C[C@H](O)CC[C@]4(C)[C@H]3C[C@H](O)[C@@]21C	[M-H]-	205.1	DT	small molecule	Ursocholic acid
C[C@H](CCC(=O)O)[C@H]1CC[C@H]2[C@@H]3[C@@H](O)C[C@@H]4C[C@H](O)CC[C@]4(C)[C@H]3CC[C@@]21C	[M+Na]+	198.7	DT	small molecule	Ursodeoxycholic acid
C[C@H](CCC(=O)O)[C@H]1CC[C@H]2[C@@H]3[C@@H](O)C[C@@H]4C[C@H](O)CC[C@]4(C)[C@H]3CC[C@@]21C	[M-H]-	200.9	DT	small molecule	Ursodeoxycholic acid
C[C@H](CCC(=O)O)[C@H]1CC[C@H]2[C@@H]3[C@H](O)[C@@H](O)[C@@H]4C[C@H](O)CC[C@]4(C)[C@H]3CC[C@@]21C	[M-H]-	192.4	DT	small molecule	浼?Muricholic acid
C[C@H](CCC(=O)O)[C@H]1CC[C@H]2[C@@H]3[C@H](O)[C@H](O)[C@@H]4C[C@H](O)CC[C@]4(C)[C@H]3CC[C@@]21C	[M+Na]+	218.4	DT	small molecule	Hyocholic acid
C[C@H](CCC(=O)O)[C@H]1CC[C@H]2[C@@H]3[C@H](O)[C@H](O)[C@@H]4C[C@H](O)CC[C@]4(C)[C@H]3CC[C@@]21C	[M-H]-	198.05	DT	small molecule	Hyocholic acid
C[C@H](CCC(=O)O)[C@H]1CC[C@H]2[C@@H]3C(=O)C[C@@H]4C[C@H](O)CC[C@]4(C)[C@H]3C[C@H](O)[C@@]21C	[M+Na]+	204.5	DT	small molecule	7-ketodeoxycholic acid
C[C@H](CCC(=O)O)[C@H]1CC[C@H]2[C@@H]3C(=O)C[C@@H]4C[C@H](O)CC[C@]4(C)[C@H]3C[C@H](O)[C@@]21C	[M-H]-	204.2	DT	small molecule	7-ketodeoxycholic acid
C[C@H](CCC(=O)O)[C@H]1CC[C@H]2[C@@H]3C(=O)C[C@@H]4C[C@H](O)CC[C@]4(C)[C@H]3CC(=O)[C@@]21C	[M+Na]+	204.8	DT	small molecule	7,12-dioxolithocholic acid
C[C@H](CCC(=O)O)[C@H]1CC[C@H]2[C@@H]3C(=O)C[C@@H]4C[C@H](O)CC[C@]4(C)[C@H]3CC(=O)[C@@]21C	[M-H]-	190.3	DT	small molecule	7,12-dioxolithocholic acid
C[C@H](CCC(=O)O)[C@H]1CC[C@H]2[C@@H]3C(=O)C[C@@H]4CC(=O)CC[C@]4(C)[C@H]3CC(=O)[C@@]21C	[M+Na]+	192.1	TW	small molecule	DEHYDROCHOLIC ACID
C[C@H](CCC(=O)O)[C@H]1CC[C@H]2[C@@H]3C[C@@H](O)[C@@H]4C[C@H](O)CC[C@]4(C)[C@H]3CC[C@@]21C	[M+Na]+	222.5	DT	small molecule	Murideoxycholic acid
C[C@H](CCC(=O)O)[C@H]1CC[C@H]2[C@@H]3C[C@@H](O)[C@@H]4C[C@H](O)CC[C@]4(C)[C@H]3CC[C@@]21C	[M-H]-	200.3	DT	small molecule	Murideoxycholic acid
C[C@H](CCC(=O)O)[C@H]1CC[C@H]2[C@@H]3C[C@H](O)[C@@H]4C[C@H](O)CC[C@]4(C)[C@H]3CC[C@@]21C	[M-H]-	199.2	DT	small molecule	Hyodeoxycholic acid
C[C@H](CCC(=O)O)[C@H]1CC[C@H]2[C@@H]3CC[C@@H]4C[C@H](O)CC[C@]4(C)[C@H]3C[C@H](O)[C@@]21C	[M+Na]+	196.7	DT	small molecule	Deoxycholic acid
C[C@H](CCC(=O)O)[C@H]1CC[C@H]2[C@@H]3CC[C@@H]4C[C@H](O)CC[C@]4(C)[C@H]3C[C@H](O)[C@@]21C	[M-H]-	202.25	DT	small molecule	Deoxycholic acid
C[C@H](CCC(=O)O)[C@H]1CC[C@H]2[C@@H]3CC[C@@H]4C[C@H](O)CC[C@]4(C)[C@H]3CC[C@@]21C	[M+H]+	210.8	DT	small molecule	Lithocholic acid
C[C@H](CCC(=O)O)[C@H]1CC[C@H]2[C@@H]3CC[C@@H]4C[C@H](O)CC[C@]4(C)[C@H]3CC[C@@]21C	[M+Na]+	214.8	DT	small molecule	Lithocholic acid
C[C@H](CCC(=O)O)[C@H]1CC[C@H]2[C@@H]3CC[C@@H]4C[C@H](O)CC[C@]4(C)[C@H]3CC[C@@]21C	[M-H]-	200.139	DT	small molecule	Lithocholic acid
C[C@H](CCC(=O)O)[C@H]1CC[C@H]2[C@@H]3CC[C@@H]4C[C@H](OS(=O)(=O)O)CC[C@]4(C)[C@H]3CC[C@@]21C	[M-H]-	204.4	DT	small molecule	Sulfolithocholic acid
C[C@H](CCC(=O)O)[C@H]1CC[C@H]2[C@@H]3CC[C@@H]4CC(=O)CC[C@]4(C)[C@H]3CC(=O)[C@@]21C	[M+Na]+	197.5	DT	small molecule	Dehydrodeoxycholic acid
C[C@H](CCC(=O)O)[C@H]1CC[C@H]2[C@@H]3CC[C@@H]4CC(=O)CC[C@]4(C)[C@H]3CC(=O)[C@@]21C	[M-H]-	190.7	DT	small molecule	Dehydrodeoxycholic acid
C[C@H](CCC(=O)O)[C@H]1CC[C@H]2[C@@H]3CC[C@@H]4CC(=O)CC[C@]4(C)[C@H]3CC[C@@]21C	[M+Na]+	201.4	DT	small molecule	Dehydrolithocholic acid
C[C@H](CCC(=O)O)[C@H]1CC[C@H]2[C@@H]3CC[C@@H]4CC(=O)CC[C@]4(C)[C@H]3CC[C@@]21C	[M-H]-	205.5	DT	small molecule	Dehydrolithocholic acid
C[C@H](CCC(=O)O)[C@H]1CC[C@H]2[C@H]3[C@H](C[C@H](O)[C@@]21C)[C@@]1(C)CC[C@@H](O)C[C@H]1C[C@H]3O	[M+Na]+	197.3	DT	small molecule	Cholic acid
C[C@H](CCC(=O)O)[C@H]1CC[C@H]2[C@H]3[C@H](C[C@H](O)[C@@]21C)[C@@]1(C)CC[C@@H](O)C[C@H]1C[C@H]3O	[M-H]-	203.1	DT	small molecule	Cholic acid
C[C@H](CCC(=O)O)[C@H]1CC[C@H]2[C@H]3[C@H](C[C@H](O)[C@@]21C)[C@@]1(C)CC[C@@H](OS(=O)(=O)O)C[C@H]1C[C@H]3O	[M-H]-	192.4	DT	small molecule	Cholic acid 3-sulfate
C[C@H](CCC(=O)O)[C@H]1CC[C@H]2[C@H]3[C@H](C[C@H](O)[C@@]21C)[C@@]1(C)CCC(=O)C[C@H]1C[C@H]3O	[M+Na]+	201.5	DT	small molecule	3-oxocholic acid
C[C@H](CCC(=O)O)[C@H]1CC[C@H]2[C@H]3[C@H](CC[C@@]21C)[C@@]1(C)CC[C@@H](O)C[C@H]1[C@H](O)[C@@H]3O	[M+Na]+	222.6	DT	small molecule	Muricholic acid
C[C@H](CCC(=O)O)[C@H]1CC[C@H]2[C@H]3[C@H](CC[C@@]21C)[C@@]1(C)CC[C@@H](O)C[C@H]1[C@H](O)[C@@H]3O	[M-H]-	190.8	DT	small molecule	Muricholic acid
C[C@H](CCC(=O)O)[C@H]1CC[C@H]2[C@H]3[C@H](CC[C@@]21C)[C@@]1(C)CC[C@@H](O)C[C@H]1C[C@H]3O	[M-H]-	202.3	DT	small molecule	Chenodeoxycholate
C[C@H](CCC(=O)O)[C@H]1CC[C@H]2[C@H]3[C@H](CC[C@@]21C)[C@@]1(C)CC[C@@H](O)C[C@H]1C[C@H]3OS(=O)(=O)O	[M-H]-	202.4	DT	small molecule	Chenodeoxycholic acid 7-sulfate
C[C@H](CCC(=O)O)[C@H]1CC[C@H]2[C@H]3[C@H](CC[C@@]21C)[C@@]1(C)CC[C@@H](OS(=O)(=O)O)C[C@H]1C[C@H]3O	[M-H]-	194.9	DT	small molecule	Chenodeoxycholic acid 3-sulfate
C[C@H](CCC(=O)O)[C@H]1CC[C@H]2[C@H]3[C@H](CC[C@@]21C)[C@@]1(C)CC[C@@H](OS(=O)(=O)O)C[C@H]1C[C@H]3OS(=O)(=O)O	[M-H]-	207.6	DT	small molecule	Chenodeoxycholic acid, disulfate
C[C@H](CCC(=O)O)[C@H]1CCC2=C3CC[C@@H]4C[C@H](O)CC[C@]4(C)[C@H]3C[C@H](O)[C@@]21C	[M+Na]+	202.4	DT	small molecule	Apocholic acid
C[C@H](CCC(=O)O)[C@H]1CCC2=C3CC[C@@H]4C[C@H](O)CC[C@]4(C)[C@H]3C[C@H](O)[C@@]21C	[M-H]-	189.1	DT	small molecule	Apocholic acid
C[C@H](CCCC(C)(C)O)[C@H]1CC[C@H]2[C@@H]3CC=C4C[C@@H](O)CC[C@]4(C)[C@H]3CC[C@@]21C	[M-H]-	202.808	DT	small molecule	25-Hydroxycholesterol
C[C@H](CS)C(=O)N1CCC[C@H]1C(=O)O	[M+H]+	142.5	TW	small molecule	Captopril
C[C@H](N)C(=O)N[C@@H](C)C(=O)NCC(=O)N[C@@H](Cc1c[nH]cn1)C(=O)N[C@@H](CC(=O)O)C(=O)NCC(=O)N[C@@H](CCCCN)C(=O)O	[M+H]+	249	DT	peptide	AAGHDGK
C[C@H](N)C(=O)N[C@@H](Cc1ccccc1)C(=O)N[C@@H](CC(=O)O)C(=O)N[C@@H](CCC(=O)O)C(=O)N[C@@H](CCCCN)C(=O)O	[M+H]+	238.3	DT	peptide	AFDEK
C[C@H](NC(=O)[C@H](CC(=O)O)NC(=O)[C@H](C[C@@H](C)O)NC(=O)[C@H](Cc1ccc(O)cc1)NC(=O)[C@H](C[C@@H](C)O)NC(=O)[C@H](Cc1ccccc1)NC(=O)CNC(=O)[C@@H]1CCCN(C(=O)[C@H](C)NC(=O)[C@H](CCC(N)=O)NC(=O)CNC(=O)[C@@H](N)C[C@@H](C)O)C1)C(=O)N[C@@H](CC(N)=O)C(=O)N[C@@H](CCCCN)C(=O)O	[M+H]+	365.46	DT	peptide	TGQAPGFTYTDANK
C[C@H](NC(=O)CC[C@H](N)C(=O)O)C(=O)O	[M+H]+	149.6	DT	small molecule	5-L-Glutamyl-L-alanine
C[C@H](NC(=O)CC[C@H](N)C(=O)O)C(=O)O	[M-H]-	140.249	DT	small molecule	5-L-Glutamyl-L-alanine
C[C@H](NCCc1ccc(O)cc1)[C@H](O)c1ccc(O)cc1	[M+H]+	165.8	TW	small molecule	Ritodrine
C[C@H](O)[C@H](N)C(=O)O	[M-H]-	119.3	DT	small molecule	ALLOTHREONINE
C[C@H](O)[C@H](O)C1=Nc2c([nH]c(N)nc2=O)NC1	[M+H]+	154.1	DT	small molecule	7,8-Dihydrobiopterin
C[C@H](O)[C@H](O)C1=Nc2c([nH]c(N)nc2=O)NC1	[M-H]-	150.7	DT	small molecule	7,8-Dihydrobiopterin
C[C@H](O)C(=O)C1=Nc2c([nH]c(N)nc2=O)NC1	[M+H]+	152.8	DT	small molecule	Sepiapterin
C[C@H]1[C@H](NC(=O)/C(=N\OC(C)(C)C(=O)O)c2csc(N)n2)C(=O)N1S(=O)(=O)O	[M+H]+	197.4	TW	small molecule	AZTREONAM
C[C@H]1[C@H]2[C@H](C[C@H]3[C@@H]4CC[C@@H]5C[C@@H](O)CC[C@]5(C)[C@H]4CC[C@@]32C)O[C@]12CC[C@@H](C)CO2	[M+H]+	207.7	TW	small molecule	SMILAGENIN
C[C@H]1[C@H]2[C@H](C[C@H]3[C@@H]4CC=C5C[C@@H](O)CC[C@]5(C)[C@H]4CC[C@@]32C)O[C@]12CC[C@@H](C)CN2	[M+H]+	207.8	TW	small molecule	SOLASODINE
C[C@H]1[C@H]2[C@H](C[C@H]3[C@@H]4CC=C5C[C@@H](O)CC[C@]5(C)[C@H]4CC[C@@]32C)O[C@]12CC[C@@H](C)CO2	[M+H]+	208.4	TW	small molecule	DIOSGENIN
C[C@H]1[C@H]2CC[C@H]3[C@@H]4CC=C5C[C@@H](N(C)C)CC[C@]5(C)[C@H]4CC[C@]23CN1C	[M+H]+	195.4	TW	small molecule	CONESSINE
C[C@H]1C(=O)O[C@@H]2CCN3CC=C(COC(=O)[C@](C)(O)[C@]1(C)O)[C@H]23	[M+H]+	172.9	TW	small molecule	MONOCROTALINE
C[C@H]1C[C@H]2[C@@H]3CC[C@](O)(C(=O)CO)[C@@]3(C)C[C@H](O)[C@@H]2[C@@]2(C)C=CC(=O)C=C12	[M+H]+	187.7	TW	small molecule	METHYLPREDNISOLONE
C[C@H]1C[C@H]2[C@@H]3CCC4=CC(=O)C=C[C@]4(C)[C@@]3(Cl)[C@@H](O)C[C@]2(C)[C@@]1(O)C(=O)CO	[M+H]+	189.2	TW	small molecule	Beclomethasone
C[C@H]1C[C@H]2[C@@H]3CCC4=CC(=O)C=C[C@]4(C)[C@@]3(F)[C@@H](O)C[C@]2(C)[C@@]1(O)C(=O)CCl	[M+H]+	201.29	TW	small molecule	Clobetasol
C[C@H]1C[C@H]2[C@@H]3CCC4=CC(=O)C=C[C@]4(C)[C@@]3(F)[C@@H](O)C[C@]2(C)[C@@]1(O)C(=O)CO	[M+H]+	186.7	TW	small molecule	BETAMETHASONE
C[C@H]1c2cccc(O)c2C(=O)C2=C(O)[C@]3(O)C(=O)C(C(N)=O)=C(O)[C@@H](N(C)C)[C@@H]3[C@@H](O)[C@@H]21	[M+H]+	197.4	TW	small molecule	Doxycycline
C[C@H]1c2cccc(O)c2C(O)=C2C(=O)[C@]3(O)C(O)=C(C(N)=O)C(=O)[C@@H](N(C)C)[C@@H]3[C@@H](O)[C@@H]21	[M+H]+	196.8	TW	small molecule	DOXYCYCLINE
C[C@H]1c2cccc(O)c2C(O)=C2C(=O)[C@]3(O)C(O)=C(C(N)=O)C(=O)[C@@H](N(C)C)[C@@H]3[C@@H](O)[C@@H]21	[M+Na]+	205.7	TW	small molecule	DOXYCYCLINE
C[C@H]1CC[C@@H](C(C)(C)O)CC2=C1CC[C@@H]2C	[M+H]+	146.3	TW	small molecule	GUAIOL(-)
C[C@H]1CC2C3CCC4=CC(=O)C=C[C@]4(C)[C@@]3(F)[C@@H](O)C[C@]2(C)[C@@]1(O)C(=O)COP(=O)([O-])[O-]	[M+H]+	201.1	TW	small molecule	BETAMETHAZONE SODIUM PHOSPHATE
C[C@H]1CCC[C@@H](O)CCC/C=C/c2cc(O)cc(O)c2C(=O)O1	[M-H]-	173	TW	small molecule	beta-zearalenol
C[C@H]1CCC[C@H](O)CCC/C=C/c2cc(O)cc(O)c2C(=O)O1	[M-H]-	173	TW	small molecule	alpha-zearalenol
C[C@H]1CCCC(=O)CCC/C=C/c2cc(O)cc(O)c2C(=O)O1	[M-H]-	170	TW	small molecule	Zearalenone
C[C@H]1CCCC(=O)CCC/C=C\c2cc(O)cc(O)c2C(=O)O1	[M-H]-	167	TW	small molecule	cis Zearalenone
C[C@H]1CN(c2c(F)c(F)c3c(=O)c(C(=O)O)cn(C4CC4)c3c2F)C[C@@H](C)N1	[M+H]+	198.1	TW	small molecule	ORBIFLOXACIN
C[C@H]1CN(c2c(F)c(F)c3c(=O)c(C(=O)O)cn(C4CC4)c3c2F)C[C@@H](C)N1	[M+Na]+	206.1	TW	small molecule	ORBIFLOXACIN
C[C@H]1COC2=C1C(=O)C(=O)c1c2ccc2c1CCCC2(C)C	[M+H]+	168	TW	small molecule	CRYPTOTANSHINONE
C[C@H]1COc2c(N3CCN(C)CC3)c(F)cc3c(=O)c(C(=O)O)cn1c23	[M+H]+	189.95	TW	small molecule	LEVOFLOXACIN
C[C@H]1COc2c(N3CCN(C)CC3)c(F)cc3c(=O)c(C(=O)O)cn1c23	[M+Na]+	199.9	TW	small molecule	LEVOFLOXACIN
C[C@H]1O[C@@H](n2cnc3c(N)ncnc32)[C@H](O)[C@@H]1O	[M+H]+	158.4	DT	small molecule	5'-Deoxyadenosine
C[C@H]1O[C@@H](n2cnc3c(N)ncnc32)[C@H](O)[C@@H]1O	[M+Na]+	167.2	DT	small molecule	5'-Deoxyadenosine
C[C@H]1O[C@@H](n2cnc3c(N)ncnc32)[C@H](O)[C@@H]1O	[M-H]-	154.8	DT	small molecule	5'-Deoxyadenosine
C[C@H]1O[C@H](O[C@@H]2[C@@H](CO)O[C@H](O[C@@H]3[C@@H](CO)OC(O)[C@H](O)[C@H]3O)[C@H](O)[C@H]2O)[C@H](O)[C@@H](O)[C@@H]1N[C@H]1C=C(CO)[C@@H](O)[C@H](O)[C@H]1O	[M+H]+	231	TW	small molecule	ACARBOSE
C[N+](C)(C)C[C@@H](CC(=O)[O-])OC(=O)CCCC(=O)O	[M+H]+	161.1	DT	small molecule	GLUTARYLCARNITINE
C[N+](C)(C)C[C@@H](CC(=O)[O-])OC(=O)CCCC(=O)O	[M+Na]+	167.1	DT	small molecule	GLUTARYLCARNITINE
C[N+](C)(C)C[C@@H](CC(=O)[O-])OC(=O)CCCC(=O)O	[M-H]-	165.3	DT	small molecule	GLUTARYLCARNITINE
C[N+](C)(C)C[C@H](O)CC(=O)[O-]	[M+H]+	132.9	DT	small molecule	L-Carnitine
C[N+](C)(C)CC(=O)[O-]	[M+H]+	121.4	DT	small molecule	Betaine
C[N+](C)(C)CC(=O)[O-]	[M+Na]+	134.38	DT	small molecule	Betaine
C[N+](C)(C)CC=O	[M+H]+	117.2	DT	small molecule	Betaine aldehyde
C[N+](C)(C)CCCC(=O)[O-]	[M+H]+	130.049	DT	small molecule	Deoxycarnitine
C[N+](C)(C)CCCC[C@H](N)C(=O)[O-]	[M+H]+	142	DT	small molecule	N6,N6,N6-Trimethyl-L-lysine
C[N+](C)(C)CCCCC(N)C(=O)O	[M+H]+	141.8	DT	small molecule	N,N,N-TRIMETHYLLYSINE
C[N+](C)(C)CCO	[M+H]+	117.7	DT	small molecule	Choline
C[N+](C)(C)CCOP(=O)([O-])OC[C@H](O)CO	[M+H]+	156.333	DT	small molecule	Glycerophosphocholine
C[N+](C)(C)CCOP(=O)([O-])OC[C@H](O)CO	[M+Na]+	161.8	DT	small molecule	Glycerophosphocholine
C[N+](C)(C)CCOP(=O)([O-])OP(=O)(O)OC[C@H]1O[C@@H](n2ccc(N)nc2=O)[C@H](O)[C@@H]1O	[M+H]+	198.3	DT	small molecule	Cytidine 5'-diphosphocholine
C[N+](C)(C)CCOP(=O)([O-])OP(=O)(O)OC[C@H]1O[C@@H](n2ccc(N)nc2=O)[C@H](O)[C@@H]1O	[M+Na]+	208.392	DT	small molecule	Cytidine 5'-diphosphocholine
C[N+](C)(C)CCOP(=O)([O-])OP(=O)(O)OC[C@H]1O[C@@H](n2ccc(N)nc2=O)[C@H](O)[C@@H]1O	[M-H]-	205.9	DT	small molecule	Cytidine 5'-diphosphocholine
C[N+](C)(C)CCOP(=O)(O)O	[M+H]+	138.541	DT	small molecule	Phosphocholine
C[N+]1([O-])C2CCC1CC(OC(=O)C(CO)c1ccccc1)C2	[M+H]+	172.4	TW	small molecule	ATROPINE OXIDE
C[n+]1cccc(C(=O)[O-])c1	[M+H]+	124	DT	small molecule	Trigonelline
C[n+]1cccc(C(=O)[O-])c1	[M+Na]+	137.883	DT	small molecule	Trigonelline
C[S+](CC[C@H](N)C(=O)[O-])C[C@H]1O[C@@H](n2cnc3c(N)ncnc32)[C@H](O)[C@@H]1O	[M+H]+	185.7	DT	small molecule	S-Adenosylmethionine
C[Se]CC[C@H](N)C(=O)O	[M+H]+	137.669	DT	small molecule	L-Selenomethionine
C[Se]CCC(N)C(=O)O	[M+H]+	135.2	DT	small molecule	SELENOMETHIONINE
C[Se]CCC(N)C(=O)O	[M+Na]+	138.1	DT	small molecule	SELENOMETHIONINE
C[Se]CCC(N)C(=O)O	[M-H]-	149.9	DT	small molecule	SELENOMETHIONINE
C=C(C)[C@@H]1CC[C@]2(CO)CC[C@]3(C)[C@H](CC[C@@H]4[C@@]5(C)CC[C@H](O)C(C)(C)[C@@H]5CC[C@]43C)[C@@H]12	[M+Na]+	208.3	TW	small molecule	BETULIN
C=C(C)[C@H]1[C@@H]2C(=O)O[C@H]1[C@H]1OC(=O)[C@@]34O[C@@H]3C[C@]2(O)[C@@]14C	[M+Na]+	168.7	TW	small molecule	PICROTOXININ
C=C(C)[C@H]1CC=C(C(=O)O)CC1	[M+H]+	124.9	TW	small molecule	PERILLIC ACID (-)
C=C(C)[C@H]1Cc2c(ccc3c2O[C@@H]2COc4cc(OC)c(OC)cc4[C@@H]2C3=O)O1	[M+H]+	194.9	DT	small molecule	Rotenone
C=C(C)[C@H]1Cc2c(ccc3c2O[C@@H]2COc4cc(OC)c(OC)cc4[C@@H]2C3=O)O1	[M+Na]+	213.173	DT	small molecule	Rotenone
C=C(C)[C@H]1Cc2c(ccc3c2O[C@@H]2COc4cc(OC)c(OC)cc4[C@@H]2C3=O)O1	[M-H]-	202.52	DT	small molecule	Rotenone
C=C(C)[C@H]1CN[C@H](C(=O)O)[C@H]1CC(=O)O	[M+H]+	144.2	TW	small molecule	KAINIC ACID
C=C(C)[C@H]1COc2cc3oc(=O)ccc3cc2O1	[M+H]+	150.1	TW	small molecule	OBLIQUIN
C=C(C)[C@H]1O[C@H]2CC[C@]3(C)[C@@]4(C)c5[nH]c6cc(Cl)c7c8c6c5[C@@H](OC(C)(C)[C@H]5C[C@H](C(=C)C7)[C@]85O)[C@@H]4CC[C@@]3(O)[C@]23O[C@@H]3[C@H]1O	[M+H]+	253	TW	small molecule	Penitrem A
C=C(C)C(=O)/C(=C/C(=O)O)OC	[M+H]+	131	TW	small molecule	Penicillic acid
C=C(C)C1Cc2c(ccc3c(=O)c4c(oc23)COc2cc(OC)c(OC)cc2-4)O1	[M+H]+	192.3	TW	small molecule	DEHYDROROTENONE
C=C(C)C1Cc2c(ccc3c2OC2COc4cc(OC)c(OC)cc4C2C3=O)O1	[M+H]+	195.01	TW	small molecule	Rotenone
C=C(C)c1cc2cc(C(C)=O)c(O)cc2o1	[M+H]+	143.2	TW	small molecule	EUPARIN
C=C(C)CCOP(=O)(O)OP(=O)(O)O	[M-H]-	141.708	DT	small molecule	Isopentenyl pyrophosphate
C=C(CC(=O)O)C(=O)O	[M+Na]+	131.7	DT	small molecule	ITACONATE
C=C(CC(=O)O)C(=O)O	[M-H]-	118.7	DT	small molecule	ITACONATE
C=C(OP(=O)(O)O)C(=O)O	[M+Na]+	138	TW	small molecule	Phosphoenolpyruvate
C=C[C@@](C)(O)CCC1C(=C)C[C@H](O)C2C(C)(C)CCCC12C	[M+H]+	176.2	TW	small molecule	LARIXOL
C=C[C@@]1(C)CC(=O)[C@@]2(O)[C@](C)(O1)[C@@H](O)[C@@H](O)C1C(C)(C)CC[C@H](O)[C@@]12C	[M+Na]+	185.6	TW	small molecule	DESACETYLCOLFORSIN
C=C[C@@]1(C)CC(=O)[C@@]2(O)[C@](C)(O1)[C@@H](OC(C)=O)[C@@H](O)[C@H]1C(C)(C)CC[C@H](O)[C@@]12C	[M+Na]+	191.9	TW	small molecule	COLFORSIN
C=C[C@]1(C)C[C@@H](OC(=O)CSC(C)(C)CNC(=O)[C@H](N)C(C)C)[C@]2(C)[C@H](C)CC[C@]3(CCC(=O)[C@H]32)[C@@H](C)[C@@H]1O	[M+H]+	233.3	TW	small molecule	Valnemulin
C=C[C@]1(C)C[C@@H](OC(=O)CSCCN(CC)CC)C2(C)C(C)CC[C@]3(CCC(=O)[C@@H]23)[C@@H](C)[C@@H]1O	[M+H]+	218.9	TW	small molecule	Tiamulin
C=C[C@H](C1=CC(=O)C=CC1=O)c1ccccc1	[M+H]+	143.6	TW	small molecule	S-DALBERGIONE
C=C[C@H]1[C@H](O[C@@H]2O[C@H](CO)[C@@H](O)[C@H](O)[C@H]2O)OC=C(C(=O)OC)[C@H]1CC=O	[M+Na]+	191.96	DT	small molecule	Secologanin
C=C[C@H]1[C@H](O[C@@H]2O[C@H](CO)[C@@H](O)[C@H](O)[C@H]2O)OC=C(C(=O)OC)[C@H]1CC=O	[M-H]-	191.59	DT	small molecule	Secologanin
C=C[C@H]1CN2CC[C@H]1C[C@@H]2[C@@H](O)c1ccnc2ccc(OC)cc12	[M+H]+	175.8	TW	small molecule	Quinidine
C=C[C@H]1CN2CC[C@H]1C[C@@H]2[C@@H](O)c1ccnc2ccccc12	[M+H]+	166.3	TW	small molecule	CINCHONINE
C=C[C@H]1CN2CC[C@H]1C[C@@H]2[C@@H](OC(=O)OCC)c1ccnc2ccc(OC)cc12	[M+H]+	196.7	TW	small molecule	QUININE ETHYL CARBONATE
C=C[C@H]1CN2CC[C@H]1C[C@H]2[C@H](O)c1ccnc2ccc(OC)cc12	[M+H]+	177.4	TW	small molecule	Quinine
C=C[C@H]1CN2CC[C@H]1C[C@H]2[C@H](O)c1ccnc2ccccc12	[M+H]+	168.9	TW	small molecule	CINCHONIDINE
C=C1[C@H]2CC[C@@]3(C)[C@H](c4ccoc4)OC(=O)C[C@]13O[C@H]1C[C@H](O)C(C)(C)[C@H](CC(=O)OC)[C@]12C	[M+H]+	204.1	TW	small molecule	3-DEOXY-3beta-HYDROXYANGOLENSIC ACID METHYL ESTER
C=C1C(=O)O[C@@H]2C[C@@]3(C)CCC[C@H](C)C3=C[C@H]12	[M+H]+	149.5	TW	small molecule	HELENINE
C=C1C[C@@]23CC[C@H]4[C@@](C)(CCC[C@@]4(C)C(=O)O)[C@@H]2CC[C@]1(O)C3	[M+H]+	173.38	TW	small molecule	Steviol
C=C1C[C@@]23CC[C@H]4[C@@](C)(CCC[C@@]4(C)C(=O)O)[C@@H]2CC[C@]1(O[C@@H]1O[C@H](CO)[C@@H](O)[C@H](O)[C@H]1O[C@@H]1O[C@H](CO)[C@@H](O)[C@H](O)[C@H]1O)C3	[M+H]+	235.78	TW	small molecule	Steviolbioside
C=C1C[C@@]23CC[C@H]4[C@@](C)(CCC[C@@]4(C)C(=O)O)[C@@H]2CC[C@]1(O[C@@H]1O[C@H](CO)[C@@H](O)[C@H](O[C@@H]2O[C@H](CO)[C@@H](O)[C@H](O)[C@H]2O)[C@H]1O[C@@H]1O[C@H](CO)[C@@H](O)[C@H](O)[C@H]1O)C3	[M+H]+	261.19	TW	small molecule	Rebaudioside B
C=C1C[C@@]23CC[C@H]4[C@@](C)(CCC[C@@]4(C)C(=O)O[C@@H]4O[C@H](CO)[C@@H](O)[C@H](O)[C@H]4O)[C@@H]2CC[C@]1(O[C@@H]1O[C@H](CO)[C@@H](O)[C@H](O)[C@H]1O)C3	[M+H]+	241.31	TW	small molecule	Rubusoside
C=C1C[C@@]23CC[C@H]4[C@@](C)(CCC[C@@]4(C)C(=O)O[C@@H]4O[C@H](CO)[C@@H](O)[C@H](O)[C@H]4O)[C@@H]2CC[C@]1(O[C@@H]1O[C@H](CO)[C@@H](O)[C@H](O)[C@H]1O[C@@H]1O[C@@H](C)[C@H](O)[C@@H](O)[C@H]1O)C3	[M+H]+	270.75	TW	small molecule	Dulcoside A
C=C1C[C@@]23CC[C@H]4[C@@](C)(CCC[C@@]4(C)C(=O)O[C@@H]4O[C@H](CO)[C@@H](O)[C@H](O)[C@H]4O)[C@@H]2CC[C@]1(O[C@@H]1O[C@H](CO)[C@@H](O)[C@H](O)[C@H]1O[C@@H]1O[C@H](CO)[C@@H](O)[C@H](O)[C@H]1O)C3	[M+H]+	269.64	TW	small molecule	Stevioside
C=C1C[C@@]23CC[C@H]4[C@@](C)(CCC[C@@]4(C)C(=O)O[C@@H]4O[C@H](CO)[C@@H](O)[C@H](O)[C@H]4O)[C@@H]2CC[C@]1(O[C@@H]1O[C@H](CO)[C@@H](O)[C@H](O[C@@H]2O[C@H](CO)[C@@H](O)[C@H](O)[C@H]2O)[C@H]1O[C@@H]1O[C@@H](C)[C@H](O)[C@@H](O)[C@H]1O)C3	[M+H]+	299.49	TW	small molecule	Rebaudioside C
C=C1C[C@@]23CC[C@H]4[C@@](C)(CCC[C@@]4(C)C(=O)O[C@@H]4O[C@H](CO)[C@@H](O)[C@H](O)[C@H]4O)[C@@H]2CC[C@]1(O[C@@H]1O[C@H](CO)[C@@H](O)[C@H](O[C@@H]2O[C@H](CO)[C@@H](O)[C@H](O)[C@H]2O)[C@H]1O[C@@H]1O[C@H](CO)[C@@H](O)[C@H](O)[C@H]1O)C3	[M+H]+	299.48	TW	small molecule	Rebaudioside A
C=C1C[C@@]23CC[C@H]4[C@@](C)(CCC[C@@]4(C)C(=O)O[C@@H]4O[C@H](CO)[C@@H](O)[C@H](O)[C@H]4O)[C@@H]2CC[C@]1(O[C@@H]1O[C@H](CO)[C@@H](O)[C@H](O[C@@H]2O[C@H](CO)[C@@H](O)[C@H](O)[C@H]2O)[C@H]1O[C@@H]1OC[C@@H](O)[C@H](O)[C@H]1O)C3	[M+H]+	293.18	TW	small molecule	Rebaudioside F
C=C1C[C@@]23CC[C@H]4[C@@](C)(CCC[C@@]4(C)C(=O)O[C@@H]4O[C@H](CO)[C@@H](O)[C@H](O)[C@H]4O[C@@H]4O[C@H](CO)[C@@H](O)[C@H](O)[C@H]4O)[C@@H]2CC[C@]1(O[C@@H]1O[C@H](CO)[C@@H](O)[C@H](O)[C@H]1O[C@@H]1O[C@H](CO)[C@@H](O)[C@H](O)[C@H]1O)C3	[M+H]+	289.2	TW	small molecule	Rebaudioside E
C=C1C[C@@H]2[C@H](CC[C@]3(C)C(=O)CC[C@@H]23)[C@@]2(C)C=CC(=O)C=C12	[M+H]+	171.1	TW	small molecule	EXEMESTANE
C=C1C[C@H]2[C@@H]3C=C(C)C4=CC(=O)CC[C@]4(C)[C@H]3CC[C@]2(C)[C@@]1(OC(C)=O)C(C)=O	[M+H]+	198.2	TW	small molecule	MELENGESTROL ACETATE
C=C1C2CC[C@@]3(C)[C@H](c4ccoc4)OC(=O)C[C@]13O[C@H]1CC(=O)C(C)(C)[C@H](C(O)C(=O)OC)[C@@]21C	[M+H]+	207.6	TW	small molecule	6-HYDROXYANGOLENSIC ACID METHYL ESTER
C=C1C2CC[C@@]3(C)[C@H](c4ccoc4)OC(=O)C[C@]13O[C@H]1CC(O)C(C)(C)C(CC(=O)OC)[C@@]21C	[M+H]+	204.6	TW	small molecule	3alpha-HYDROXY-3-DEOXYANGOLENSIC ACID METHYL ESTER
C=C1C2CCC(C2)C1(C)C	[M+H]+	130.632	DT	small molecule	Camphene
C=C1C2CCC(C2)C1(C)C	[M+Na]+	133.011	DT	small molecule	Camphene
C=C1C2CCC3(C4C[C@H]5C6(CCC[C@@]5(C)CN(CC)C46)[C@H]3[C@H]2O)[C@@H]1O	[M+H]+	178.5	DT	small molecule	BULLATINE A
C=C1c2cccc(O)c2C(O)=C2C(=O)[C@]3(O)C(O)=C(C(N)=O)C(=O)[C@@H](N(C)C)[C@@H]3[C@@H](O)[C@H]12	[M+H]+	197.8	TW	small molecule	METHACYCLINE
C=C1c2cccc(O)c2C(O)=C2C(=O)[C@]3(O)C(O)=C(C(N)=O)C(=O)[C@@H](N(C)C)[C@@H]3[C@@H](O)[C@H]12	[M+Na]+	207.4	TW	small molecule	METHACYCLINE
C=C1CC[C@H](O)C/C1=C/C=C1\CCC[C@@]2(C)[C@H]1CC[C@@H]2[C@H](C)/C=C/[C@H](C)C(C)C	[M+H]+	202.8	DT	small molecule	Ergocalciferol
C=C1CC[C@H](O)C/C1=C/C=C1\CCC[C@@]2(C)[C@H]1CC[C@@H]2[C@H](C)CCCC(C)(C)O	[M-H]-	200.064	DT	small molecule	25-hydroxyvitamin D3
C=C1CC=C(C)CC[C@@H]2[C@@H]1CC2(C)C	[M+H]+	145.6	TW	small molecule	CARYOPHYLLENE [t(-)]
C=C1CC2OC2(C)CC[C@@H]2[C@@H]1CC2(C)C	[M+H]+	144.2	TW	small molecule	CARYLOPHYLLENE OXIDE
C=C1CCC2C(CC2(C)C)C(=O)CCC1O	[M+H]+	146	TW	small molecule	ISOKOBUSONE
C=CC(=O)O[C@H](COC(=O)CCCCCCCCCCCCCCC)COP(=O)([O-])OCC[N+](C)(C)C	[M+H]+	236.6	TIMS	lipid	PC(19:1)
C=CC(=O)O[C@H](COCCCCCCCCCCCCCCCC)COP(=O)([O-])OCC[N+](C)(C)C	[M+H]+	235.6	TIMS	lipid	PC(o19:1)
C=CC(C)(C)[C@@]12C=C(O)C(=O)N3/C(=C/c4cnc[nH]4)C(=O)N[C@]31N(OC)c1ccccc12	[M+H]+	201	TW	small molecule	Meleagrin
C=CC(C)(C)C12CC3C(=O)N/C(=C/c4cnc[nH]4)C(=O)N3C1Nc1ccccc12	[M+H]+	179	TW	small molecule	Roquefortine C
C=CC(C)(O)CCC=C(C)C	[M+Na]+	140.551	DT	small molecule	Linalool
C=CC[C@@H]1/C=C(\C)C[C@H](C)C[C@H](OC)[C@H]2O[C@@](O)(C(=O)C(=O)N3CCCC[C@H]3C(=O)O[C@H](/C(C)=C/[C@@H]3CC[C@@H](O)[C@H](OC)C3)[C@H](C)[C@@H](O)CC1=O)[C@H](C)C[C@@H]2OC	[M+Na]+	267	TW	small molecule	TACROLIMUS
C=CC[C@]1(O)CC[C@H]2[C@@H]3CCC4=CC(=O)CCC4=C3C=C[C@@]21C	[M+H]+	177	TW	small molecule	ALTRENOGEST
C=CC1=C(C(=O)O)N2C(=O)[C@@H](NC(=O)/C(=N\O)c3csc(N)n3)[C@H]2SC1	[M+H]+	190.5	TW	small molecule	CEFDINIR
C=CC1=C(C)/C(=C/c2[nH]c(Cc3[nH]c(/C=C4\NC(=O)C(C)=C4C=C)c(C)c3CCC(=O)O)c(CCC(=O)O)c2C)NC1=O	[M-H]-	247.182	DT	small molecule	Bilirubin
C=CC1=C(C)C(/C=c2\[nH]/c(=C\c3[nH]c(/C=C4\NC(=O)C(C)=C4C=C)c(C)c3CCC(=O)O)c(CCC(=O)O)c2C)=NC1=O	[M+H]+	245.2	DT	small molecule	Biliverdin
C=CC1=C(C)C(/C=c2\[nH]/c(=C\c3[nH]c(/C=C4\NC(=O)C(C)=C4C=C)c(C)c3CCC(=O)O)c(CCC(=O)O)c2C)=NC1=O	[M+Na]+	246.7	DT	small molecule	Biliverdin
C=CC1=C(C)C(/C=c2\[nH]/c(=C\c3[nH]c(/C=C4\NC(=O)C(C)=C4C=C)c(C)c3CCC(=O)O)c(CCC(=O)O)c2C)=NC1=O	[M-H]-	246	DT	small molecule	Biliverdin
C=Cc1c(C)c2cc3[nH]c(cc4nc(cc5nc(cc1[nH]2)C(C)=C5CCC(=O)O)C(CCC(=O)O)=C4C)c(C)c3C=C	[M+H]+	241.3	DT	small molecule	Protoporphyrin IX
C=Cc1c(C)c2cc3[nH]c(cc4nc(cc5nc(cc1[nH]2)C(C)=C5CCC(=O)O)C(CCC(=O)O)=C4C)c(C)c3C=C	[M-H]-	245.232	DT	small molecule	Protoporphyrin IX
C=CCc1cc(OC)c2c(c1)OCO2	[M+H]+	141.691	DT	small molecule	Myristicin
C=CCc1cc(OC)c2c(c1)OCO2	[M-H]-	144.74	DT	small molecule	Myristicin
C=CCc1cc(OC)c2c(c1OC)OCO2	[M+H]+	146.1	TW	small molecule	APIOLE
C=CCc1ccc(OC)c(OC)c1	[M+H]+	138.943	DT	small molecule	Methyleugenol
C=CCc1ccc(OC)c(OC)c1	[M+Na]+	160.357	DT	small molecule	Methyleugenol
C=CCc1ccc(OC)c(OC)c1	[M-H]-	133.68	DT	small molecule	Methyleugenol
C=CCc1ccc2c(c1)OCO2	[M+H]+	138.6	TW	small molecule	SAFROLE
C=CCc1ccccc1OCC(O)CNC(C)C	[M+H]+	159.05	TW	small molecule	Alprenolol
C=CCCC(=O)O[C@H](COC(=O)CCCCCCCCCCCCCCC)COP(=O)([O-])OCC[N+](C)(C)C	[M+H]+	243.75	TIMS	lipid	PC(21:1)
C=CCCCCCCC#CCCCCCCCC(=O)O	[M-H]-	168.16	TIMS	lipid	FA(18:3)
C=CCCCCCCCCCCCCC(=O)O[C@H](COC(=O)CCCCCCCCCCCCCCC)COP(=O)([O-])OCC[N+](C)(C)C	[M+H]+	279.1	DT	lipid	PC(31:1)
C=CCCCCCCCCCCCCC(=O)O[C@H](COC(=O)CCCCCCCCCCCCCCC)COP(=O)([O-])OCC[N+](C)(C)C	[M+Na]+	280.53	DT	lipid	PC(31:1)
C=CCN1CC[C@]23c4c5ccc(O)c4O[C@H]2C(=O)CC[C@@]3(O)[C@H]1C5	[M+H]+	172.4	TW	small molecule	Naloxone
C=CCOC(=O)C(C)(C)OC(=O)c1cc(-n2c(=O)cc(C(F)(F)F)n(C)c2=O)ccc1Cl	[M+H]+	208.59	TW	small molecule	Butafenacil
C=CCOC(Cn1ccnc1)c1ccc(Cl)cc1Cl	[M+H]+	165.095	TW	small molecule	ENILCONAZOLE
C=CCOc1ccccc1OCC(O)CNC(C)C	[M+H]+	161.7	TW	small molecule	Oxprenolol
C=CCS(=O)C[C@H](N)C(=O)O	[M+Na]+	134.5	TW	small molecule	ALLIIN
C=CCSCC1Nc2cc(Cl)c(S(N)(=O)=O)cc2S(=O)(=O)N1	[M+H]+	181.5	TW	small molecule	ALTHIAZIDE
C=CCSSSCC=C	[M+H]+	126.9	TW	small molecule	DIALLYL TRISULFIDE
C1=Cc2c3ccc4ccccc4c3cc3cccc1c23	[M+H]+	155.079	DT	small molecule	Benz(j)aceanthrylene
C1=Cc2cccc3cccc1c23	[M+H]+	125.705	DT	small molecule	Acenaphthylene
c1cc2c(cc1[C@H]1OC[C@@H]3[C@H](c4ccc5c(c4)OCO5)OC[C@H]13)OCO2	[M+H]+	171	TW	small molecule	ASARININ (-)
c1ccc([C@H]2CN3CCSC3=N2)cc1	[M+H]+	141.4	TW	small molecule	Levamisole
c1ccc(C(c2ccccc2)C2CCCCN2)cc1	[M+H]+	164.1	TW	small molecule	Desoxypipradrol
c1ccc(-c2ccc(C(c3ccccc3)n3ccnc3)cc2)cc1	[M+H]+	184.8	TW	small molecule	BIFONAZOLE
c1ccc(C2CN3CCSC3=N2)cc1	[M+H]+	144	TW	small molecule	TETRAMIZOLE
c1ccc(CN2CCNCC2)cc1	[M+H]+	138.8	DT	small molecule	1-BENZYLPIPERAZINE
c1ccc2[nH]c(-c3cscn3)nc2c1	[M+H]+	138.3	DT	small molecule	Thiabendazole
c1ccc2[nH]c(-c3cscn3)nc2c1	[M+Na]+	158.283	DT	small molecule	Thiabendazole
c1ccc2[nH]c(-c3cscn3)nc2c1	[M-H]-	144.6	DT	small molecule	Thiabendazole
c1ccc2[nH]ccc2c1	[M+H]+	121	DT	small molecule	Indole
c1ccc2[nH]ccc2c1	[M-H]-	117.085	DT	small molecule	Indole
c1ccc2c(c1)[nH]c1cnccc12	[M+H]+	132.2	TW	small molecule	NORHARMAN
c1ccc2c(c1)cc1ccc3cccc4ccc2c1c34	[M+H]+	152.046	DT	small molecule	Benzo(a)Pyrene
c1ccc2c(c1)Cc1cccnc1N1CCNCC21	[M+H]+	156.9	TW	small molecule	Mirtazapine-M N-desmethyl
c1ccc2c(CC3=NCCN3)cccc2c1	[M+H]+	149.6	TW	small molecule	Naphazoline
c1ccc2cc3c(cc2c1)-c1cccc2cccc-3c12	[M+H]+	154.359	DT	small molecule	Benzo(k)fluoranthene
c1ccc2ccccc2c1	[M+H]+	120.276	DT	small molecule	Naphthalene
C1CCc2nnnn2CC1	[M+H]+	124.5	TW	small molecule	PENTYLENETETRAZOL
c1cnc2cc3c(cc2n1)[C@H]1CNC[C@@H]3C1	[M+H]+	151	TW	small molecule	Varenicline
c1cncc(C2=NCCC2)c1	[M+H]+	128.2	TW	small molecule	MYOSMINE
c1cncc(C2CCCCN2)c1	[M+H]+	140.183	DT	small molecule	Anabasine
c1coc(CNc2ncnc3nc[nH]c23)c1	[M+H]+	144.1	TW	small molecule	KINETIN
C1N2CN3CN1CN(C2)C3	[M+H]+	126.8	TW	small molecule	METHENAMINE
c1ncc2[nH]cnc2n1	[M+H]+	121.9	DT	small molecule	Purine
c1ncc2[nH]cnc2n1	[M-H]-	116	DT	small molecule	Purine
CC#Cc1cc(C)nc(Nc2ccccc2)n1	[M+H]+	152.07	TW	small molecule	Mepanipyrim
CC(=O)[C@@]1(O)CC[C@H]2[C@@H]3CCC4=CC(=O)CC[C@]4(C)[C@H]3CC[C@@]21C	[M+H]+	181.65	DT	small molecule	17alpha-Hydroxyprogesterone
CC(=O)[C@@]1(O)CC[C@H]2[C@@H]3CCC4=CC(=O)CC[C@]4(C)[C@H]3CC[C@@]21C	[M-H]-	183.753	DT	small molecule	17alpha-Hydroxyprogesterone
CC(=O)[C@@H](O)[C@H](O)COP(=O)(O)O	[M+Na]+	144.9	DT	small molecule	1-Deoxy-D-xylulose 5-phosphate
CC(=O)[C@@H](O)[C@H](O)COP(=O)(O)O	[M-H]-	134.477	DT	small molecule	1-Deoxy-D-xylulose 5-phosphate
CC(=O)[C@H]1CC[C@H]2[C@@H]3C[C@H](C)C4=CC(=O)CC[C@]4(C)[C@H]3[C@@H](O)C[C@]12C	[M+H]+	183.2	TW	small molecule	MEDRYSONE
CC(=O)[C@H]1CC[C@H]2[C@@H]3CC=C4C[C@@H](O)CC[C@]4(C)[C@H]3CC[C@]12C	[M+H]+	175.624	DT	small molecule	Pregnenolone
CC(=O)[C@H]1CC[C@H]2[C@@H]3CC=C4C[C@@H](O)CC[C@]4(C)[C@H]3CC[C@]12C	[M+Na]+	216.156	DT	small molecule	Pregnenolone
CC(=O)[C@H]1CC[C@H]2[C@@H]3CC=C4C[C@@H](O)CC[C@]4(C)[C@H]3CC[C@]12C	[M-H]-	182.862	DT	small molecule	Pregnenolone
CC(=O)[C@H]1CC[C@H]2[C@@H]3CC=C4C[C@@H](OS(=O)(=O)O)CC[C@]4(C)[C@H]3CC[C@]12C	[M-H]-	205.054	DT	small molecule	pregnenolone sulfate
CC(=O)[C@H]1CC[C@H]2[C@@H]3CCC4=CC(=O)CC[C@]4(C)[C@H]3[C@@H](O)C[C@]12C	[M+H]+	182.3	DT	small molecule	11beta-Hydroxyprogesterone
CC(=O)[C@H]1CC[C@H]2[C@@H]3CCC4=CC(=O)CC[C@]4(C)[C@H]3C(OC(=O)CCC(=O)O)C[C@]12C	[M+H]+	201.8	TW	small molecule	11alpha-HYDROXYPROGESTERONE HEMISUCCINATE
CC(=O)[C@H]1CC[C@H]2[C@@H]3CCC4=CC(=O)CC[C@]4(C)[C@H]3CC[C@]12C	[M+H]+	181.2	DT	small molecule	Progesterone
CC(=O)[C@H]1CC[C@H]2[C@@H]3CCC4=CC(=O)CC[C@]4(C)[C@H]3CC[C@]12C	[M-H]-	182.13	DT	small molecule	Progesterone
CC(=O)C1=C(O)[C@@H]2[C@H]3c4c[nH]c5cccc(c45)C[C@H]3C(C)(C)N2C1=O	[M-H]-	174	TW	small molecule	Cyclopiazonic acid
CC(=O)c1c(O)cc(O)cc1O	[M+H]+	129	TW	small molecule	PHLORACETOPHENONE
CC(=O)c1cc2ccccc2oc1=O	[M+H]+	131.6	TW	small molecule	3-ACETYLCOUMARIN
CC(=O)c1ccc(O)cc1O	[M+H]+	127.2	DT	small molecule	2',4'-DIHYDROXYACETOPHENONE
CC(=O)c1ccc(O)cc1O	[M-H]-	126.3	DT	small molecule	2',4'-DIHYDROXYACETOPHENONE
CC(=O)c1ccc(S(=O)(=O)NC(=O)NC2CCCCC2)cc1	[M+H]+	178.2	TW	small molecule	ACETOHEXAMIDE
CC(=O)c1ccc2c(c1)N(CCCN(C)C)c1ccccc1S2	[M+H]+	168.55	TW	small molecule	Acepromazine
CC(=O)CC(=O)CCC(=O)O	[M-H]-	131.44	DT	small molecule	4,6-Dioxoheptanoic acid
CC(=O)CC(=O)SCCNC(=O)CCNC(=O)[C@H](O)C(C)(C)COP(=O)(O)OP(=O)(O)OC[C@H]1O[C@@H](n2cnc3c(N)ncnc32)[C@H](O)[C@@H]1OP(=O)(O)O	[M+H]+	247.8	DT	small molecule	Acetoacetyl coenzyme A
CC(=O)CC(=O)SCCNC(=O)CCNC(=O)[C@H](O)C(C)(C)COP(=O)(O)OP(=O)(O)OC[C@H]1O[C@@H](n2cnc3c(N)ncnc32)[C@H](O)[C@@H]1OP(=O)(O)O	[M-H]-	252.938	DT	small molecule	Acetoacetyl coenzyme A
CC(=O)CC(c1ccccc1)c1c(O)c2ccccc2oc1=O	[M+H]+	166.35	TW	small molecule	Warfarin
CC(=O)CCCCn1c(=O)c2c(ncn2C)n(C)c1=O	[M+H]+	158.5	TW	small molecule	PENTOXIFYLLINE
CC(=O)N(c1onc(C)c1C)S(=O)(=O)c1ccc(N)cc1	[M+H]+	161.2	TW	small molecule	SULFISOXAZOLE ACETYL
CC(=O)N[C@@H](C)C(=O)O	[M+Na]+	136.383	DT	small molecule	N-Acetyl-L-alanine
CC(=O)N[C@@H](CC(=O)O)C(=O)N[C@@H](CCC(=O)O)C(=O)O	[M+Na]+	166.3	DT	small molecule	N-Acetylaspartylglutamate (NAAG)
CC(=O)N[C@@H](CC(=O)O)C(=O)O	[M+Na]+	139.3	DT	small molecule	N-Acetyl-L-aspartic acid
CC(=O)N[C@@H](CC(=O)O)C(=O)O	[M-H]-	130.106	DT	small molecule	N-Acetyl-L-aspartic acid
CC(=O)N[C@@H](CC(C)C)C(=O)O	[M+Na]+	149.9	DT	small molecule	N-ACETYLLEUCINE
CC(=O)N[C@@H](CC(C)C)C(=O)O	[M-H]-	140.5	DT	small molecule	N-ACETYLLEUCINE
CC(=O)N[C@@H](CC(N)=O)C(=O)O	[M-H]-	137.87	DT	small molecule	N-Alpha-Acetyl-L-Asparagine
CC(=O)N[C@@H](Cc1c[nH]c2ccccc12)C(=O)O	[M+H]+	152.3	TW	small molecule	ACETYLTRYPTOPHAN
CC(=O)N[C@@H](Cc1c[nH]c2ccccc12)C(N)=O	[M+Na]+	159.3	TW	small molecule	ACETYLTRYPTOPHANAMIDE
CC(=O)N[C@@H](Cc1ccc(O)cc1)C(=O)O	[M+Na]+	154.5	DT	small molecule	N-Acetyl-L-tyrosine
CC(=O)N[C@@H](Cc1ccc(O)cc1)C(=O)O	[M-H]-	149.442	DT	small molecule	N-Acetyl-L-tyrosine
CC(=O)N[C@@H](Cc1ccccc1)C(=O)O	[M+Na]+	149.8	DT	small molecule	N-Acetyl-L-phenylalanine
CC(=O)N[C@@H](Cc1ccccc1)C(=O)O	[M-H]-	144.198	DT	small molecule	N-Acetyl-L-phenylalanine
CC(=O)N[C@@H](CCC(=O)O)C(=O)O	[M+H]+	139.033	DT	small molecule	N-Acetyl-L-glutamate
CC(=O)N[C@@H](CCC(=O)O)C(=O)O	[M+Na]+	142.4	DT	small molecule	N-Acetyl-L-glutamate
CC(=O)N[C@@H](CCC(=O)O)C(=O)O	[M-H]-	138.265	DT	small molecule	N-Acetyl-L-glutamate
CC(=O)N[C@@H](CCC(N)=O)C(=O)O	[M+Na]+	144.4	DT	small molecule	N-Acetylglutamine
CC(=O)N[C@@H](CCC(N)=O)C(=O)O	[M-H]-	136.824	DT	small molecule	N-Acetylglutamine
CC(=O)N[C@@H](CCCN)C(=O)O	[M+H]+	136.9	DT	small molecule	N2-Acetyl-L-ornithine
CC(=O)N[C@@H](CO)C(=O)O	[M+Na]+	133.4	DT	small molecule	N-ACETYLSERINE
CC(=O)N[C@@H](CO)C(=O)O	[M-H]-	127.2	DT	small molecule	N-ACETYLSERINE
CC(=O)N[C@@H](CS)C(=O)O	[M+Na]+	140.9	DT	small molecule	N-ACETYLCYSTEINE
CC(=O)N[C@@H]1[C@@H](O)C[C@@](O)(C(=O)O)O[C@H]1[C@H](O)[C@H](O)CO	[M+Na]+	166.6	TW	small molecule	N-ACETYLNEURAMIC ACID
CC(=O)N[C@@H]1[C@@H](O)C[C@@](OP(=O)(O)OC[C@H]2O[C@@H](n3ccc(N)nc3=O)[C@H](O)[C@@H]2O)(C(=O)O)O[C@H]1[C@H](O)[C@H](O)CO	[M+Na]+	220.7	DT	small molecule	Cytidine monophosphate N-acetylneuraminic acid
CC(=O)N[C@@H]1[C@@H](O)C[C@@](OP(=O)(O)OC[C@H]2O[C@@H](n3ccc(N)nc3=O)[C@H](O)[C@@H]2O)(C(=O)O)O[C@H]1[C@H](O)[C@H](O)CO	[M-H]-	215.497	DT	small molecule	Cytidine monophosphate N-acetylneuraminic acid
CC(=O)N[C@@H]1[C@@H](O)CC(O)(C(=O)O)O[C@H]1[C@H](O)[C@H](O)CO	[M+H]+	166.5	DT	small molecule	N-Acetylneuraminic acid
CC(=O)N[C@@H]1[C@@H](O)CC(O)(C(=O)O)O[C@H]1[C@H](O)[C@H](O)CO	[M+Na]+	168.65	DT	small molecule	N-Acetylneuraminic acid
CC(=O)N[C@@H]1[C@@H](O)CC(O)(C(=O)O)O[C@H]1[C@H](O)[C@H](O)CO	[M-H]-	161.15	DT	small molecule	N-Acetylneuraminic acid
CC(=O)N[C@@H]1C(O)O[C@H](CO)[C@@H](O)[C@@H]1O	[M+Na]+	150.2	DT	small molecule	N-Acetylmannosamine
CC(=O)N[C@H](Cc1c[nH]c2ccccc12)C(=O)O	[M+H]+	155.666	DT	small molecule	N-Acetyl-D-tryptophan
CC(=O)N[C@H](Cc1c[nH]c2ccccc12)C(=O)O	[M+Na]+	162.737	DT	small molecule	N-Acetyl-D-tryptophan
CC(=O)N[C@H](Cc1c[nH]c2ccccc12)C(=O)O	[M-H]-	161.97	DT	small molecule	N-Acetyl-D-tryptophan
CC(=O)N[C@H]1[C@@H](O)O[C@H](CO)[C@H](O)[C@@H]1O	[M+Na]+	150.3	DT	small molecule	N-ACETYLGALACTOSAMINE
CC(=O)N[C@H]1[C@@H](O[C@H]([C@H](C=O)O[C@H]2O[C@H](CO)[C@H](O)[C@H](O)[C@H]2O)[C@H](O[C@H]2O[C@H](CO)[C@H](O)[C@H](O)[C@H]2O[C@@H]2O[C@@H](C)[C@@H](O)[C@@H](O)[C@@H]2O)[C@@H](CO)O[C@@H]2O[C@@H](C)[C@@H](O)[C@@H](O)[C@@H]2O)O[C@H](CO)[C@@H](O)[C@@H]1O	[M+Na]+	297.4	DT	carbohydrate	Lacto-N-Difucohexaose I
CC(=O)N[C@H]1[C@@H](OP(=O)(O)OP(=O)(O)OC[C@H]2O[C@@H](n3ccc(=O)[nH]c3=O)[C@H](O)[C@@H]2O)O[C@H](CO)[C@@H](O)[C@@H]1O	[M+H]+	208.8	DT	small molecule	UDP-N-acetylglucosamine
CC(=O)N[C@H]1[C@@H](OP(=O)(O)OP(=O)(O)OC[C@H]2O[C@@H](n3ccc(=O)[nH]c3=O)[C@H](O)[C@@H]2O)O[C@H](CO)[C@@H](O)[C@@H]1O	[M-H]-	222.003	DT	small molecule	UDP-N-acetylglucosamine
CC(=O)N[C@H]1[C@H](N)O[C@H](CO)[C@@H](O)[C@@H]1O	[M+Na]+	153.45	DT	small molecule	2-ACETAMIDO-2-DEOXY-BETA-D-GLUCOSYLAMINE
CC(=O)N[C@H]1[C@H](N)O[C@H](CO)[C@@H](O)[C@@H]1O	[M-H]-	155.2	DT	small molecule	2-ACETAMIDO-2-DEOXY-BETA-D-GLUCOSYLAMINE
CC(=O)N[C@H]1[C@H](O)O[C@H](CO)[C@@H](O)[C@@H]1O	[M+Na]+	153.25	TW	small molecule	Acetylglucosamine
CC(=O)N[C@H]1[C@H](O)O[C@H](CO)[C@@H](O)[C@@H]1O	[M-H]-	152.5	TW	small molecule	Acetylglucosamine
CC(=O)N[C@H]1[C@H](O[C@H]2[C@@H](O)[C@@H](CO)O[C@@H](O[C@@H]3[C@@H](CO)OC(O)[C@H](O)[C@H]3O)[C@@H]2O)O[C@H](CO)[C@@H](O)[C@@H]1O[C@@H]1O[C@H](CO)[C@H](O)[C@H](O)[C@H]1O	[M+Na]+	239.179	DT	carbohydrate	Lacto-N-Tetraose
CC(=O)N[C@H]1[C@H](O[C@H]2[C@@H](O)[C@@H](CO)O[C@@H](O[C@@H]3[C@@H](CO)OC(O)[C@H](O)[C@H]3O)[C@@H]2O)O[C@H](CO)[C@@H](O)[C@@H]1O[C@@H]1O[C@H](CO)[C@H](O)[C@H](O)[C@H]1O	[M-H]-	240.89	DT	carbohydrate	Lacto-N-Tetraose
CC(=O)N[C@H]1[C@H](O[C@H]2[C@@H](O)[C@@H](CO)O[C@@H](O[C@@H]3[C@@H](CO)OC(O)[C@H](O)[C@H]3O)[C@@H]2O)O[C@H](CO)[C@@H](O)[C@@H]1O[C@@H]1O[C@H](CO)[C@H](O)[C@H](O)[C@H]1O[C@@H]1O[C@@H](C)[C@@H](O)[C@@H](O)[C@@H]1O	[M+Na]+	276.1	DT	carbohydrate	Lacto-N-Fucopentaose I
CC(=O)N[C@H]1[C@H](O[C@H]2[C@@H](O)[C@@H](CO)O[C@@H](O[C@H]([C@H](O)CO)[C@H](O)[C@@H](O)C=O)[C@@H]2O)O[C@H](CO)[C@@H](O[C@@H]2O[C@@H](C)[C@@H](O)[C@@H](O)[C@@H]2O)[C@@H]1O[C@@H]1O[C@H](CO)[C@H](O)[C@H](O)[C@H]1O	[M+Na]+	270.069	DT	carbohydrate	Lacto-N-Fucopentaose 2
CC(=O)N[C@H]1[C@H](O[C@H]2[C@@H](O)[C@@H](CO)O[C@@H](O[C@H]([C@H](O)CO)[C@H](O)[C@@H](O)C=O)[C@@H]2O)O[C@H](CO)[C@@H](O[C@@H]2O[C@@H](C)[C@@H](O)[C@@H](O)[C@@H]2O)[C@@H]1O[C@@H]1O[C@H](CO)[C@H](O)[C@H](O)[C@H]1O	[M-H]-	274.27	DT	carbohydrate	Lacto-N-Fucopentaose 2
CC(=O)N[C@H]1[C@H](OC2[C@@H](O)[C@@H](CO)O[C@@H](O[C@H]([C@H](O)CO)[C@H](O[C@@H]3O[C@@H](C)[C@@H](O)[C@@H](O)[C@@H]3O)[C@@H](O)C=O)[C@@H]2O)O[C@H](CO)[C@@H](O[C@@H]2O[C@@H](C)[C@@H](O)[C@@H](O)[C@@H]2O)[C@@H]1O[C@@H]1O[C@H](CO)[C@H](O)[C@H](O)[C@H]1O	[M+Na]+	298.75	DT	carbohydrate	Lacto-N-Difucohexaose II
CC(=O)N[C@H]1[C@H](OP(=O)(O)OP(=O)(O)OC[C@H]2O[C@@H](n3ccc(=O)[nH]c3=O)[C@H](O)[C@@H]2O)O[C@H](CO)[C@@H](O)[C@@H]1O	[M+H]+	210.5	DT	small molecule	URIDINE DIPHOSPHATE-N-ACETYLGLUCOSAMINE
CC(=O)N[C@H]1[C@H](OP(=O)(O)OP(=O)(O)OC[C@H]2O[C@@H](n3ccc(=O)[nH]c3=O)[C@H](O)[C@@H]2O)O[C@H](CO)[C@@H](O)[C@@H]1O	[M+Na]+	218.1	DT	small molecule	URIDINE DIPHOSPHATE-N-ACETYLGLUCOSAMINE
CC(=O)N[C@H]1[C@H](OP(=O)(O)OP(=O)(O)OC[C@H]2O[C@@H](n3ccc(=O)[nH]c3=O)[C@H](O)[C@@H]2O)O[C@H](CO)[C@@H](O)[C@@H]1O	[M-H]-	224	DT	small molecule	URIDINE DIPHOSPHATE-N-ACETYLGLUCOSAMINE
CC(=O)N[C@H]1C(O)O[C@H](CO)[C@@H](O)[C@@H]1O	[M+H]+	147.3	DT	small molecule	N-Acetyl-D-glucosamine
CC(=O)N[C@H]1C(O)O[C@H](CO)[C@@H](O)[C@@H]1O	[M+Na]+	160.357	DT	small molecule	N-Acetyl-D-glucosamine
CC(=O)N[C@H]1C(O)O[C@H](CO)[C@@H](O)[C@@H]1O[C@H](C)C(=O)O	[M+Na]+	164.8	TW	small molecule	N-ACETYLMURAMIC ACID
CC(=O)N[C@H]1C(O)O[C@H](CO)[C@@H](O[C@@H]2O[C@H](CO)[C@@H](O)[C@H](O)[C@H]2NC(C)=O)[C@@H]1O	[M+H]+	192.9	DT	small molecule	N,N'-Diacetylchitobiose
CC(=O)N[C@H]1C(O)O[C@H](COP(=O)(O)O)[C@@H](O)[C@@H]1O	[M+Na]+	164	DT	small molecule	N-Acetyl-D-Glucosamine 6-Phosphate
CC(=O)N[C@H]1C(O)O[C@H](COP(=O)(O)O)[C@@H](O)[C@@H]1O	[M-H]-	152.829	DT	small molecule	N-Acetyl-D-Glucosamine 6-Phosphate
CC(=O)N[C@H]1C(OP(=O)(O)O)O[C@H](CO)[C@@H](O)[C@@H]1O	[M+Na]+	166.6	DT	small molecule	N-Acetylglucosamine 1-phosphate
CC(=O)N[C@H]1C(OP(=O)(O)O)O[C@H](CO)[C@@H](O)[C@@H]1O	[M-H]-	156.418	DT	small molecule	N-Acetylglucosamine 1-phosphate
CC(=O)N1CCC[C@H]1C(=O)O	[M+Na]+	138.6	DT	small molecule	N-ACETYLPROLINE
CC(=O)N1CCC[C@H]1C(=O)O	[M-H]-	133.7	DT	small molecule	N-ACETYLPROLINE
CC(=O)N1CCN(c2ccc(OC[C@H]3CO[C@](Cn4ccnc4)(c4ccc(Cl)cc4Cl)O3)cc2)CC1	[M+H]+	215.3	TW	small molecule	KETOCONAZOLE
CC(=O)NC(Cc1c[nH]c2ccccc12)C(=O)O	[M+H]+	153.8	DT	small molecule	N-ACETYLTRYPTOPHAN
CC(=O)NC(Cc1c[nH]c2ccccc12)C(=O)O	[M+Na]+	158.5	DT	small molecule	N-ACETYLTRYPTOPHAN
CC(=O)NC(Cc1c[nH]c2ccccc12)C(=O)O	[M-H]-	158.3	DT	small molecule	N-ACETYLTRYPTOPHAN
CC(=O)NC(Cc1ccccc1)C(=O)O	[M+Na]+	149.4	DT	small molecule	N-ACETYLPHENYLALANINE
CC(=O)NC(Cc1ccccc1)C(=O)O	[M-H]-	146.9	DT	small molecule	N-ACETYLPHENYLALANINE
CC(=O)NC(CCC(N)=O)C(=O)O	[M+Na]+	144.2	DT	small molecule	alpha-N-Acetyl-L-glutamine
CC(=O)NC(CCC(N)=O)C(=O)O	[M-H]-	136.831	DT	small molecule	alpha-N-Acetyl-L-glutamine
CC(=O)NC(CCCCN)C(=O)O	[M+H]+	145.5	DT	small molecule	N-ALPHA-ACETYLLYSINE
CC(=O)NC(CCCCN)C(=O)O	[M+Na]+	144.4	DT	small molecule	N-ALPHA-ACETYLLYSINE
CC(=O)NC(CCCCN)C(=O)O	[M-H]-	145	DT	small molecule	N-ALPHA-ACETYLLYSINE
CC(=O)NC1[C@H](OC2[C@@H](O)[C@H](OC([C@@H](O)[C@@H](O)C=O)[C@H](O)CO)O[C@H](COC3O[C@H](CO)[C@@H](O[C@@H]4O[C@H](CO)[C@H](O)[C@H](O)[C@H]4O)[C@H](O)[C@H]3NC(C)=O)[C@H]2O)O[C@H](CO)[C@@H](O)[C@@H]1OC1O[C@H](CO)[C@H](O)[C@H](O)[C@H]1O	[M+Na]+	301.6	DT	carbohydrate	Lacto-N-hexaose
CC(=O)NC1[C@H](OC2[C@@H](O)[C@H](OC([C@@H](O)[C@@H](O)C=O)[C@H](O)CO)O[C@H](COC3O[C@H](CO)[C@@H](O[C@@H]4O[C@H](CO)[C@H](O)[C@H](O)[C@H]4O)[C@H](O)[C@H]3NC(C)=O)[C@H]2O)O[C@H](CO)[C@@H](O)[C@@H]1OC1O[C@H](CO)[C@H](O)[C@H](O)[C@H]1O	[M-H]-	317.6	DT	carbohydrate	Lacto-N-hexaose
CC(=O)Nc1c(I)c(NC(C)=O)c(I)c(C(=O)O)c1I	[M+H]+	176.3	TW	small molecule	DIATRIZOIC ACID
CC(=O)NC1C(O)OC(CO)C(O)C1OC1OC(CO)C(O)C(O)C1O	[M+Na]+	190.2	DT	small molecule	HexNAc-Hex
CC(=O)NC1C(OC2C(O)C(CO)OC(OC(C(O)CO)C(O)C(O)C=O)C2O)OC(CO)C(O)C1O	[M+Na]+	220	DT	small molecule	HexNAc-(Hex)2
CC(=O)NC1C(OC2C(O)C(CO)OC(OC3C(CO)OC(O)C(O)C3O)C2O)OC(CO)C(O)C1OC1OC(CO)C(O)C(O)C1O	[M+Na]+	244	DT	small molecule	HexNAc-(Hex)3
CC(=O)NC1C(OP(=O)(O)OP(=O)(O)OCC2OC(n3ccc(=O)[nH]c3=O)C(O)C2O)OC(CO)C(O)C1O	[M+H]+	216.2	DT	small molecule	URIDINE DIPHOSPHATE-N-ACETYLGALACTOSAMINE
CC(=O)NC1C(OP(=O)(O)OP(=O)(O)OCC2OC(n3ccc(=O)[nH]c3=O)C(O)C2O)OC(CO)C(O)C1O	[M+Na]+	218.1	DT	small molecule	URIDINE DIPHOSPHATE-N-ACETYLGALACTOSAMINE
CC(=O)NC1C(OP(=O)(O)OP(=O)(O)OCC2OC(n3ccc(=O)[nH]c3=O)C(O)C2O)OC(CO)C(O)C1O	[M-H]-	223.9	DT	small molecule	URIDINE DIPHOSPHATE-N-ACETYLGALACTOSAMINE
CC(=O)Nc1cc([As](=O)(O)O)ccc1O	[M+H]+	151.5	TW	small molecule	ACETARSOL
CC(=O)Nc1ccc(O)cc1	[M+H]+	130.95	TW	small molecule	Paracetamol
CC(=O)Nc1ccc(OC(=O)c2ccccc2O)cc1	[M+H]+	168.2	TW	small molecule	ACETAMINOSALOL
CC(=O)Nc1ccc(OC(C)=O)cc1	[M+H]+	143.1	TW	small molecule	DIACETAMATE
CC(=O)Nc1ccc(S(=O)(=O)c2ccc(NC(C)=O)cc2)cc1	[M+H]+	171.2	TW	small molecule	ACEDAPSONE
CC(=O)Nc1ccc(S(=O)(=O)Nc2cc(C)on2)cc1	[M+H]+	171.45	DT	small molecule	N-Acetyl Sulfamethoxazole
CC(=O)Nc1ccc(S(=O)(=O)Nc2cc(C)on2)cc1	[M+Na]+	178.521	DT	small molecule	N-Acetyl Sulfamethoxazole
CC(=O)Nc1ccc(S(=O)(=O)Nc2cc(C)on2)cc1	[M-H]-	172.05	DT	small molecule	N-Acetyl Sulfamethoxazole
CC(=O)Nc1ccc(S(=O)(=O)Nc2ccc([N+](=O)[O-])cc2)cc1	[M+H]+	173.2	TW	small molecule	SULFANITRAN
CC(=O)Nc1cccc(O)c1	[M+H]+	130.2	TW	small molecule	Metacetamol
CC(=O)Nc1ccccc1	[M+H]+	125	DT	small molecule	N-Phenylacetamide
CC(=O)Nc1ccccc1	[M-H]-	124.167	DT	small molecule	N-Phenylacetamide
CC(=O)Nc1ccn([C@@H]2O[C@H](CO)[C@@H](O)[C@H]2O)c(=O)n1	[M+H]+	162.7	DT	small molecule	N4-Acetylcytidine
CC(=O)Nc1ccn([C@@H]2O[C@H](CO)[C@@H](O)[C@H]2O)c(=O)n1	[M-H]-	161.403	DT	small molecule	N4-Acetylcytidine
CC(=O)Nc1nnc(S(N)(=O)=O)s1	[M+H]+	140.7	TW	small molecule	ACETAZOLAMIDE
CC(=O)NCC(=O)O	[M+Na]+	133	DT	small molecule	N-ACETYLGLYCINE
CC(=O)NCCc1c[nH]c2ccc(O)cc12	[M+H]+	149.7	DT	small molecule	N-Acetylserotonin
CC(=O)NCCc1c[nH]c2ccc(O)cc12	[M+Na]+	153.5	DT	small molecule	N-Acetylserotonin
CC(=O)NCCc1c[nH]c2ccc(O)cc12	[M-H]-	149.577	DT	small molecule	N-Acetylserotonin
CC(=O)NCCc1ccc(O)c(-c2c(O)c(O)c3c(c2O)C(=O)c2c(cc(O)c(C(=O)O)c2C(=O)O)C3=O)c1	[M+H]+	218.5	TW	small molecule	LACCAIC ACID A
CC(=O)NCCCC(=O)O	[M+Na]+	137.137	DT	small molecule	4-Acetamidobutanoic Acid
CC(=O)NCCCC(=O)O	[M-H]-	132.725	DT	small molecule	4-Acetamidobutanoic Acid
CC(=O)NCCCC[C@H](N)C(=O)O	[M+H]+	142.3	DT	small molecule	N6-Acetyl-L-lysine
CC(=O)NCCCC[C@H](N)C(=O)O	[M-H]-	139.75	DT	small molecule	N6-Acetyl-L-lysine
CC(=O)NCCCCCC(=O)O	[M+Na]+	141.4	TW	small molecule	ACEXAMIC ACID
CC(=O)NCCCCCN	[M+H]+	132.9	DT	small molecule	N-Acetylcadaverine
CC(=O)NCCCCCN	[M-H]-	131.771	DT	small molecule	N-Acetylcadaverine
CC(=O)NCCCCN	[M+H]+	128.6	DT	small molecule	N-Acetylputrescine
CC(=O)NCCCCN	[M+Na]+	136.033	DT	small molecule	N-Acetylputrescine
CC(=O)NCCCCN	[M-H]-	127.218	DT	small molecule	N-Acetylputrescine
CC(=O)NCCCCNCCCN	[M+H]+	142.7	DT	small molecule	N8-Acetylspermidine
CC(=O)NCCCCNCCCN	[M-H]-	146.336	DT	small molecule	N8-Acetylspermidine
CC(=O)NCCCNCCCCNCCCN	[M+H]+	158	DT	small molecule	N1-ACETYLSPERMINE
CC(=O)NCCCNCCCCNCCCN	[M+Na]+	162	DT	small molecule	N1-ACETYLSPERMINE
CC(=O)NS(=O)(=O)c1ccc(N)cc1	[M+H]+	146.9	TW	small molecule	SULFACETAMIDE
CC(=O)O[C@@H]1C[C@@]2(C)C(CC[C@@H]2C(C)=O)C2CCC3=CC(=O)CC[C@]3(C)C21	[M+H]+	190.6	TW	small molecule	11a-ACETOXYPROGESTERONE
CC(=O)O[C@@H]1C[C@H]2C(C)(C)C(=O)C=C[C@]2(C)[C@H]2CC[C@@]3(C)[C@H](c4ccoc4)OC(=O)[C@H]4O[C@]43[C@]12C	[M+H]+	205.7	TW	small molecule	GEDUNIN
CC(=O)O[C@@H]1C[C@H]2C(C)(C)C(=O)C=C[C@]2(C)[C@H]2CC[C@]3(C)C(=CC(=O)O[C@H]3c3ccoc3)[C@]12C	[M+H]+	206.3	TW	small molecule	DEOXYGEDUNIN
CC(=O)O[C@@H]1CC(=O)[C@@]2(C)C(CC(=O)[C@]3(C)C2CC[C@@]2(C)[C@H](c4ccoc4)OC(=O)C4OC423)C1(C)C	[M+H]+	210.9	TW	small molecule	1,7-DIDEACETOXY-1,7-DIOXOKHIVORIN
CC(=O)O[C@@H]1CC[C@@]2(C)C(C[C@@H](OC(C)=O)[C@@]3(C)C4=CC(=O)O[C@@H](c5ccoc5)[C@]4(C)CCC23)C1(C)C	[M+H]+	218	TW	small molecule	3alpha-ACETOXYDIHYDRODEOXYGEDUNIN
CC(=O)O[C@@H]1CC2C(C)(C)[C@H](O)CC[C@]2(C)C2CC[C@@]3(C)[C@H](c4ccoc4)OC(=O)C4OC43[C@@]21C	[M+H]+	205.9	TW	small molecule	alpha-DIHYDROGEDUNOL
CC(=O)O[C@@H]1CC2C(C)(CC[C@H](O)C2(C)C)C2CC[C@]3(C)C(=CC(=O)O[C@H]3c3ccoc3)C21C	[M+H]+	207.1	TW	small molecule	3beta-HYDROXYDEOXODIHYDRODEOXYGEDUNIN
CC(=O)O[C@]1(C(C)=O)CC[C@H]2[C@@H]3C[C@H](C)C4=CC(=O)CC[C@]4(C)[C@H]3CC[C@@]21C	[M+H]+	197.2	TW	small molecule	MEDROXYPROGESTERONE ACETATE
CC(=O)O[C@]1(C(C)=O)CC[C@H]2[C@@H]3C=C(Cl)C4=CC(=O)[C@@H]5C[C@@H]5[C@]4(C)[C@H]3CC[C@@]21C	[M+H]+	199.4	TW	small molecule	CYPROTERONE ACETATE
CC(=O)O[C@]1(C(C)=O)CC[C@H]2[C@@H]3C=C(Cl)C4=CC(=O)CC[C@]4(C)[C@H]3CC[C@@]21C	[M+H]+	197	TW	small molecule	CHLORMADINONE ACETATE
CC(=O)O[C@H](CC(=O)[O-])C[N+](C)(C)C	[M+H]+	143	DT	small molecule	Acetylcarnitine
CC(=O)O[C@H]1C[C@@]2(C)[C@@H](C[C@@H](O)[C@H]3[C@@]4(C)CC[C@@H](O)[C@@H](C)[C@@H]4CC[C@@]32C)/C1=C(\CCC=C(C)C)C(=O)O	[M+Na]+	235.6	TW	small molecule	FUSIDIC ACID
CC(=O)O[C@H]1C[C@@H](O)C(C)(C)C2C[C@@H](OC(C)=O)[C@]3(C)C(CC[C@@]4(C)[C@H](c5ccoc5)OC(=O)C5OC543)[C@]21C	[M+H]+	215.9	TW	small molecule	3-DEACETYLKHIVORIN
CC(=O)O[C@H]1C[C@@H](OC(C)=O)C(C)(C)C2C[C@@H](OC(C)=O)[C@@]3(C)C4=CC(=O)O[C@@H](c5ccoc5)[C@]4(C)CCC3[C@]21C	[M+H]+	224.9	TW	small molecule	DEOXYKHIVORIN
CC(=O)O[C@H]1C[C@@H](OC(C)=O)C(C)(C)C2CC(=O)[C@]3(C)C(CC[C@@]4(C)[C@H](C(=O)O)OC(=O)C5OC543)[C@]21C	[M+H]+	212.6	TW	small molecule	DEACETOXY(7)-7-OXOKHIVORINIC ACID
CC(=O)O[C@H]1C[C@@H](OC(C)=O)C(C)(C)C2CC(=O)[C@]3(C)C(CC[C@@]4(C)[C@H](c5ccoc5)OC(=O)[C@H]5O[C@]543)[C@]21C	[M+H]+	217.7	TW	small molecule	7-DEACETOXY-7-OXOKHIVORIN
CC(=O)O[C@H]1C[C@H](O[C@H]2[C@@H](O)C[C@H](O[C@H]3[C@@H](O)C[C@H](O[C@H]4CC[C@]5(C)[C@H]6C[C@@H](O)[C@]7(C)[C@@H](C8=CC(=O)OC8)CC[C@]7(O)[C@@H]6CC[C@@H]5C4)O[C@@H]3C)O[C@@H]2C)O[C@H](C)[C@H]1O[C@@H]1O[C@H](CO)[C@@H](O)[C@H](O)[C@H]1O	[M+H]+	289.4	TW	small molecule	LANATOSIDE C
CC(=O)O[C@H]1C=C[C@H]2[C@H]3Cc4ccc(O)c5c4[C@@]2(CCN3C)[C@H]1O5	[M+H]+	175.1	TW	small molecule	Heroin-M 6-MAM
CC(=O)O[C@H]1CC[C@@]2(C)[C@@H](CC[C@@H]3[C@@H]2CC(=O)[C@@]2(C)[C@H]3C[C@@H]3O[C@]4(CC[C@@H](C)CO4)[C@@H](C)[C@@H]32)C1	[M+H]+	223.4	TW	small molecule	HECOGENIN ACETATE
CC(=O)O[C@H]1CC[C@@]2(C)C(=CC=C3[C@@H]2CC[C@@]2(C)[C@H]3CC[C@@H]2[C@H](C)/C=C/[C@H](C)C(C)C)C1	[M+H]+	223.4	TW	small molecule	ERGOSTEROL ACETATE
CC(=O)O[C@H]1CC[C@@]2(C)C(C[C@@H](OC(C)=O)[C@@]3(C)C4=CC(=O)O[C@@H](c5ccoc5)[C@]4(C)CCC23)C1(C)C	[M+H]+	219.7	TW	small molecule	3-DEOXO-3beta-ACETOXYDEOXYDIHYDROGEDUNIN
CC(=O)O[C@H]1CC[C@@]2(C)C(C[C@@H](OC(C)=O)[C@]3(C)C2CC[C@@]2(C)[C@H](c4ccoc4)OC(=O)[C@H]4O[C@]423)C1(C)C	[M+H]+	219.2	TW	small molecule	3beta-ACETOXYDEOXODIHYDROGEDUNIN
CC(=O)O[C@H]1CC[C@]2(C)[C@H]3CC[C@@]4(C)[C@@H](C[C@@H]5O[C@]6(CC[C@@H](C)CO6)[C@@H](C)[C@@H]54)[C@@H]3CC[C@@H]2C1	[M+H]+	222.1	TW	small molecule	SMILAGENIN ACETATE
CC(=O)OC[C@H](N)C(=O)O	[M+H]+	130.5	DT	small molecule	O-ACETYLSERINE
CC(=O)OC1C(=O)C2(C)C(O)CC3OCC3(OC(C)=O)C2C(OC(=O)c2ccccc2)C2(O)CC(OC(=O)C(O)C(NC(=O)c3ccccc3)c3ccccc3)C(C)=C1C2(C)C	[M+H]+	278.9	TW	small molecule	PACLITAXEL
CC(=O)Oc1c(C)c(C)c2c(c1C)CCC(C)(CCCC(C)CCCC(C)CCCC(C)C)O2	[M+H]+	230.2	TW	small molecule	alpha-TOCHOPHERYL ACETATE
CC(=O)Oc1c(C)cccc1C(=O)O	[M+H]+	129.1	TW	small molecule	CRESOPIRINE
CC(=O)Oc1cc(C)c(OC(C)=O)c2ccccc12	[M+Na]+	157.2	DT	small molecule	Acetomenaphthone
CC(=O)Oc1cc(OC(C)=O)c2c(c1)O[C@H](c1ccc(OC(C)=O)c(OC(C)=O)c1)[C@@H](OC(C)=O)C2	[M+Na]+	206.6	TW	small molecule	CATECHIN PENTAACETATE
CC(=O)Oc1cc(OC(C)=O)c2c(c1)O[C@H](c1ccc(OC(C)=O)c(OC(C)=O)c1)[C@H](OC(C)=O)C2	[M+H]+	207.3	TW	small molecule	EPICATECHIN PENTAACETATE
CC(=O)OC1CC[C@@]2(C)C(CC[C@H]3[C@@H]4CC=C(C(C)=O)[C@@]4(C)C(=O)C[C@@H]32)C1	[M+H]+	189.5	TW	small molecule	3-ACETOXYPREGN-16-EN-12,20-DIONE
CC(=O)OC1CC[C@H]2[C@@H]3CC[C@H]4CC(=O)C=C(C)[C@]4(C)[C@H]3CC[C@]12C	[M+H]+	187.6	TW	small molecule	Metenolone acetate
CC(=O)Oc1cc2c(c(C)c1OC(C)=O)CC=C1[C@@]3(C)CC[C@@]4(C)CC[C@@](C)(C(=O)O)CC4[C@]3(C)CC[C@]12C	[M+Na]+	219.7	TW	small molecule	DIHYDROCELASTRYL DIACETATE
CC(=O)Oc1ccc(/C=C/c2cc(OC(C)=O)cc(OC(C)=O)c2)cc1	[M+H]+	171.1	TW	small molecule	TRIACETYLRESVERATROL
CC(=O)Oc1ccc(C(c2ccc(OC(C)=O)cc2)c2ccccn2)cc1	[M+H]+	193.3	TW	small molecule	BISACODYL
CC(=O)Oc1ccc(Cl)c2cccnc12	[M+H]+	141.1	TW	small molecule	CHLOROACETOXYQUINOLINE
CC(=O)OC1CCC2(C)C3=C(CC[C@H]2C1(C)C)[C@@]1(C)CC[C@@H]([C@@H](C)CCC=C(C)C)[C@]1(C)CC3	[M+H]+	218	TW	small molecule	EUPHOL ACETATE
CC(=O)Oc1ccc2c(c1OC(C)=O)OCC1(O)Cc3c(cc(OC(C)=O)c(OC(C)=O)c3OC(C)=O)C21	[M+Na]+	212.3	TW	small molecule	HAEMATOXYLIN PENTAACETATE
CC(=O)Oc1ccc2c3c1O[C@H]1[C@@H](OC(C)=O)C=C[C@H]4[C@@H](C2)N(C)CC[C@]314	[M+H]+	185.7	DT	small molecule	HEROIN
CC(=O)Oc1ccc2c3c1OC1C(O)C=CC4C(C2)N(C)CCC341	[M+H]+	174.7	DT	small molecule	O3-MONOACETYLMORPHINE
CC(=O)Oc1cccc(C(=O)O)c1OC(C)=O	[M+Na]+	150	TW	small molecule	DIPYROCETYL
CC(=O)Oc1cccc(O)c1	[M-H]-	126.1	DT	small molecule	RESORCINOL MONOACETATE
CC(=O)Oc1ccccc1C(=O)O	[M+Na]+	146.8	DT	small molecule	Acetylsalicylic Acid
CC(=O)Oc1ccccc1C(=O)Oc1ccccc1C(=O)O	[M+H]+	159.4	TW	small molecule	DIPLOSALSALATE
CC(=O)OC1CN2CCC1CC2	[M+H]+	136.2	TW	small molecule	ACECLIDINE
CC(=O)OCC(=O)[C@@]1(O)[C@H](OC(C)=O)C[C@H]2[C@@H]3CCC4=CC(=O)C=C[C@]4(C)[C@@]3(F)[C@@H](O)C[C@@]21C	[M+H]+	209.5	TW	small molecule	TRIAMCINOLONE DIACETATE
CC(=O)OCC(=O)[C@@]1(O)CC[C@H]2[C@@H]3CCC4=CC(=O)C=C[C@]4(C)[C@H]3[C@@H](O)C[C@@]21C	[M+H]+	194	TW	small molecule	PREDNISOLONE ACETATE
CC(=O)OCC(=O)[C@@]1(O)CC[C@H]2[C@@H]3CCC4=CC(=O)CC[C@]4(C)[C@@]3(F)[C@@H](O)C[C@@]21C	[M+H]+	189.7	TW	small molecule	FLUDROCORTISONE ACETATE
CC(=O)OCC(=O)[C@@]1(O)CC[C@H]2[C@@H]3CCC4=CC(=O)CC[C@]4(C)[C@H]3[C@@H](O)C[C@@]21C	[M+H]+	197.45	DT	small molecule	CORTISOL 21-ACETATE
CC(=O)OCC(=O)[C@@]1(O)CC[C@H]2[C@@H]3CCC4=CC(=O)CC[C@]4(C)[C@H]3[C@@H](O)C[C@@]21C	[M+Na]+	203	DT	small molecule	CORTISOL 21-ACETATE
CC(=O)OCC(=O)[C@@]1(O)CC[C@H]2[C@@H]3CCC4=CC(=O)CC[C@]4(C)[C@H]3[C@@H](O)C[C@@]21C	[M-H]-	196.3	DT	small molecule	CORTISOL 21-ACETATE
CC(=O)OCC(=O)[C@@]1(O)CC[C@H]2[C@@H]3CCC4=CC(=O)CC[C@]4(C)[C@H]3C(=O)C[C@@]21C	[M+H]+	196.5	TW	small molecule	CORTISONE ACETATE
CC(=O)OCC(=O)[C@@]1(O)CCC2C3CCC4=CC(=O)C=C[C@]4(C)[C@@]3(F)[C@@H](O)C[C@@]21C	[M+H]+	194.7	TW	small molecule	ISOFLUPREDNONE ACETATE
CC(=O)OCC(=O)[C@@]1(OC(C)=O)[C@@H](C)C[C@H]2[C@@H]3C[C@H](F)C4=CC(=O)C=C[C@]4(C)[C@@]3(F)[C@@H](O)C[C@@]21C	[M+H]+	209.5	TW	small molecule	DIFLORASONE DIACETATE
CC(=O)OCC(=O)[C@@]12OC(C)(C)O[C@@H]1C[C@H]1[C@@H]3C[C@H](F)C4=CC(=O)C=C[C@]4(C)[C@@]3(F)[C@@H](O)C[C@@]12C	[M+H]+	229.9	TW	small molecule	FLUOCINONIDE
CC(=O)OCC(=O)[C@@]12OC3(CCCC3)O[C@@H]1C[C@H]1[C@@H]3CCC4=CC(=O)C=C[C@]4(C)[C@@]3(F)[C@@H](O)C[C@@]12C	[M+H]+	214.9	TW	small molecule	AMCINONIDE
CC(=O)OCC(=O)[C@H]1CC[C@H]2[C@@H]3CCC4=CC(=O)CC[C@]4(C)[C@H]3CC[C@]12C	[M+H]+	195.35	DT	small molecule	DEOXYCORTICOSTERONE ACETATE
CC(=O)OCC(CCn1cnc2cnc(N)nc21)COC(C)=O	[M+H]+	168.4	TW	small molecule	FAMCICLOVIR
CC(=O)OCC(OC(C)=O)C(OC(C)=O)C(OC(C)=O)C(OC(C)=O)C(COC(C)=O)OC(C)=O	[M+Na]+	205.7	TW	small molecule	PERSEITOL HEPTAACETATE
CC(=O)OCC[N+](C)(C)C	[M+H]+	129.7	DT	small molecule	Acetylcholine
CC(=O)OCC1=C(C(=O)O)N2C(=O)[C@@H](NC(=O)CSc3ccncc3)[C@H]2SC1	[M+H]+	183.5	TW	small molecule	CEFAPIRIN
CC(=O)OCC1=C(C(=O)O)N2C(=O)[C@@H](NC(=O)CSc3ccncc3)[C@H]2SC1	[M+Na]+	191.2	TW	small molecule	CEFAPIRIN
CC(=O)OP(=O)(O)O	[M+Na]+	134.069	DT	small molecule	Acetyl phosphate
CC(=O)SCCNC(=O)CCNC(=O)[C@H](O)C(C)(C)COP(=O)(O)OP(=O)(O)OC[C@H]1O[C@@H](n2cnc3c(N)ncnc32)[C@H](O)[C@@H]1OP(=O)(O)O	[M+H]+	247.251	DT	small molecule	Acetyl-CoA
CC(=O)SCCNC(=O)CCNC(=O)[C@H](O)C(C)(C)COP(=O)(O)OP(=O)(O)OC[C@H]1O[C@@H](n2cnc3c(N)ncnc32)[C@H](O)[C@@H]1OP(=O)(O)O	[M+Na]+	263.073	DT	small molecule	Acetyl-CoA
CC(C(=O)O)c1ccc(C(=O)c2ccccc2)s1	[M+H]+	155.1	TW	small molecule	Tiaprofenic acid
CC(C(=O)O)c1ccc(C(=O)c2cccs2)cc1	[M+H]+	157.2	TW	small molecule	SUPROFEN
CC(C(=O)O)c1ccc(N2Cc3ccccc3C2=O)cc1	[M+H]+	166.5	TW	small molecule	INDOPROFEN
CC(C(=O)O)c1ccc2c(c1)[nH]c1ccc(Cl)cc12	[M+H]+	156.1	TW	small molecule	Carprofen
CC(C(=O)O)c1cccc(C(=O)c2ccccc2)c1	[M+H]+	156.45	TW	small molecule	KETOPROFEN
CC(C)(C#N)O[C@@H]1O[C@H](CO)[C@@H](O)[C@H](O)[C@H]1O	[M+Na]+	157.3	TW	small molecule	LINAMARIN
CC(C)(C(=O)O)c1ccc(C(O)CCCN2CCC(C(O)(c3ccccc3)c3ccccc3)CC2)cc1	[M+H]+	226.9	TW	small molecule	Fexofenadine
CC(C)(C)[C@@H](O)[C@@H](Cc1ccc(Cl)cc1)n1cncn1	[M+H]+	170.6	DT	small molecule	PACLOBUTRAZOL
CC(C)(C)[C@H](O)[C@H](Cc1ccc(Cl)cc1)n1cncn1	[M+H]+	168.73	TW	small molecule	Paclobutrazol
CC(C)(C)C(O)(CCc1ccc(Cl)cc1)Cn1cncn1	[M+H]+	167.37	TW	small molecule	Tebuconazole
CC(C)(C)c1ccc(C(O)CCCN2CCC(C(O)(c3ccccc3)c3ccccc3)CC2)cc1	[M+H]+	228.3	TW	small molecule	Terfenadine
CC(C)(C)NC(=O)[C@H]1CC[C@H]2[C@@H]3CC[C@H]4NC(=O)C=C[C@]4(C)[C@H]3CC[C@]12C	[M+H]+	200	TW	small molecule	FINASTERIDE
CC(C)(C)NC(=O)[C@H]1CC[C@H]2[C@@H]3CC=C4C=C(C(=O)O)CC[C@]4(C)[C@H]3CC[C@]12C	[M+H]+	206.6	DT	small molecule	EPRISTERIDE
CC(C)(C)NCC(O)c1cc(Br)c(N)c(Br)c1	[M+H]+	167	TW	small molecule	Brombuterol
CC(C)(C)NCC(O)c1cc(Cl)c(N)c(Br)c1	[M+H]+	165.2	TW	small molecule	Bromchlorbuterol
CC(C)(C)NCC(O)c1cc(Cl)c(N)c(C(F)(F)F)c1	[M+H]+	168.4	TW	small molecule	Mabuterol
CC(C)(C)NCC(O)c1cc(Cl)c(N)c(Cl)c1	[M+H]+	163.7	TW	small molecule	Clenbuterol
CC(C)(C)NCC(O)c1cc(O)cc(O)c1	[M+H]+	154.9	TW	small molecule	Terbutaline
CC(C)(C)NCC(O)c1ccc(O)c(CO)c1	[M+H]+	158.35	TW	small molecule	Salbutamol
CC(C)(C)NCC(O)c1ccccc1Cl	[M+H]+	150.5	TW	small molecule	Tulobuterol
CC(C)(C)NCC(O)COc1cccc2c1C[C@H](O)[C@H](O)C2	[M+H]+	171.9	TW	small molecule	Nadolol
CC(C)(c1ccc(O)cc1)c1ccc(O)cc1	[M+H]+	147.1	TW	small molecule	BISPHENOL A
CC(C)(CO)[C@@H](O)C(=O)NCCC(=O)[O-]	[M+H]+	146.7	TW	small molecule	PANTOTHENIC ACID(d) Na salt
CC(C)(CO)[C@@H](O)C(=O)NCCC(=O)NCCSSCCNC(=O)CCNC(=O)[C@H](O)C(C)(C)CO	[M+H]+	222.5	TW	small molecule	PANTETHINE
CC(C)(CO)[C@@H](O)C(=O)NCCC(=O)O	[M+H]+	146.55	DT	small molecule	Pantothenate
CC(C)(CO)[C@@H](O)C(=O)NCCC(=O)O	[M+Na]+	153.033	DT	small molecule	Pantothenate
CC(C)(CO)[C@@H](O)C(=O)NCCC(=O)O	[M-H]-	148.235	DT	small molecule	Pantothenate
CC(C)(CO)[C@@H](O)C(=O)NCCCO	[M+H]+	144.4	DT	small molecule	Pantothenol
CC(C)(CO)[C@@H](O)C(=O)NCCCO	[M-H]-	141.491	DT	small molecule	Pantothenol
CC(C)(COP(=O)(O)OP(=O)(O)OC[C@H]1O[C@@H](n2cnc3c(N)ncnc32)[C@H](O)[C@@H]1O)[C@@H](O)C(=O)NCCC(=O)NCCS	[M+H]+	238.6	DT	small molecule	Dephosphocoenzyme A
CC(C)(COP(=O)(O)OP(=O)(O)OC[C@H]1O[C@@H](n2cnc3c(N)ncnc32)[C@H](O)[C@@H]1O)[C@@H](O)C(=O)NCCC(=O)NCCS	[M-H]-	232.511	DT	small molecule	Dephosphocoenzyme A
CC(C)(COP(=O)(O)OP(=O)(O)OC[C@H]1O[C@@H](n2cnc3c(N)ncnc32)[C@H](O)[C@@H]1OP(=O)(O)O)[C@@H](O)C(=O)NCCC(=O)NCCS	[M+H]+	240.9	DT	small molecule	Coenzyme A
CC(C)(COP(=O)(O)OP(=O)(O)OC[C@H]1O[C@@H](n2cnc3c(N)ncnc32)[C@H](O)[C@@H]1OP(=O)(O)O)[C@@H](O)C(=O)NCCC(=O)NCCS	[M+Na]+	255.5	DT	small molecule	Coenzyme A
CC(C)(COP(=O)(O)OP(=O)(O)OC[C@H]1O[C@@H](n2cnc3c(N)ncnc32)[C@H](O)[C@@H]1OP(=O)(O)O)[C@@H](O)C(=O)NCCC(=O)NCCS	[M-H]-	242.968	DT	small molecule	Coenzyme A
CC(C)(COP(=O)(O)OP(=O)(O)OC[C@H]1O[C@@H](n2cnc3c(N)ncnc32)[C@H](O)[C@@H]1OP(=O)(O)O)[C@@H](O)C(=O)NCCC(=O)NCCSC(=O)C[C@@](C)(O)CC(=O)O	[M+H]+	265.4	DT	small molecule	HMG-CoA
CC(C)(COP(=O)(O)OP(=O)(O)OC[C@H]1O[C@@H](n2cnc3c(N)ncnc32)[C@H](O)[C@@H]1OP(=O)(O)O)[C@@H](O)C(=O)NCCC(=O)NCCSC(=O)C[C@@](C)(O)CC(=O)O	[M+Na]+	266.2	DT	small molecule	HMG-CoA
CC(C)(COP(=O)(O)OP(=O)(O)OC[C@H]1O[C@@H](n2cnc3c(N)ncnc32)[C@H](O)[C@@H]1OP(=O)(O)O)[C@@H](O)C(=O)NCCC(=O)NCCSC(=O)C[C@@](C)(O)CC(=O)O	[M-H]-	260.623	DT	small molecule	HMG-CoA
CC(C)(COP(=O)(O)OP(=O)(O)OC[C@H]1O[C@@H](n2cnc3c(N)ncnc32)[C@H](O)[C@@H]1OP(=O)(O)O)[C@@H](O)C(=O)NCCC(=O)NCCSC(=O)CC(=O)O	[M-H]-	253.05	DT	small molecule	Malonyl-CoA
CC(C)(COP(=O)(O)OP(=O)(O)OC[C@H]1O[C@@H](n2cnc3c(N)ncnc32)[C@H](O)[C@@H]1OP(=O)(O)O)[C@@H](O)C(=O)NCCC(=O)NCCSC(=O)CCCC(=O)O	[M+H]+	260.5	DT	small molecule	Glutaryl-CoA
CC(C)(COP(=O)(O)OP(=O)(O)OC[C@H]1O[C@@H](n2cnc3c(N)ncnc32)[C@H](O)[C@@H]1OP(=O)(O)O)[C@@H](O)C(=O)NCCC(=O)NCCSC(=O)CCCC(=O)O	[M-H]-	252.39	DT	small molecule	Glutaryl-CoA
CC(C)(N)C(=O)O	[M+H]+	123.8	DT	small molecule	2-AMINOISOBUTYRATE
CC(C)(O)[C@H]1[C@@H]2C(=O)O[C@H]1[C@H]1OC(=O)[C@@]34O[C@@H]3C[C@]2(O)[C@@]14C	[M+Na]+	173.7	TW	small molecule	PICROTIN
CC(C)(O)[C@H]1O[C@H]2CC[C@@]3(C)[C@@](O)(CC[C@H]4Cc5c([nH]c6ccccc56)[C@@]43C)C2=CC1=O	[M+H]+	201	TW	small molecule	Paxilline
CC(C)(O)c1ccccc1CC[C@@H](SCC1(CC(=O)O)CC1)c1cccc(/C=C/c2ccc3ccc(Cl)cc3n2)c1	[M+H]+	243	TW	small molecule	Montelukast
CC(C)(O)CC[C@@H](O)[C@](C)(O)[C@H]1CC[C@@]2(O)C3=CC(=O)[C@@H]4C[C@@H](O)[C@@H](O)C[C@]4(C)[C@H]3CC[C@]12C	[M+H]+	221.3	TW	small molecule	CRUSTECDYSONE
CC(C)(O/N=C(\C(=O)N[C@@H]1C(=O)N2C(C(=O)[O-])=C(C[n+]3ccccc3)CS[C@H]12)c1csc(N)n1)C(=O)O	[M+H]+	218.2	TW	small molecule	CEFTAZIDIME
CC(C)(Oc1ccc(CCNC(=O)c2ccc(Cl)cc2)cc1)C(=O)O	[M+H]+	177.3	TW	small molecule	BEZAFIBRATE
CC(C)(Oc1ccc(Cl)cc1)C(=O)O	[M+H]+	146.6	TW	small molecule	CLOFIBRIC ACID
CC(C)[C@@H](C)/C=C/[C@@H](C)[C@H]1CC[C@H]2/C(=C/C=C3\C[C@@H](O)CC[C@@H]3C)CCC[C@@]21C	[M+H]+	205.8	DT	small molecule	Dihydrotachysterol
CC(C)[C@@H]1NC(=O)[C@H](C)OC(=O)[C@@H](C(C)C)NC(=O)[C@@H](C(C)C)OC(=O)[C@H](C(C)C)NC(=O)[C@H](C)OC(=O)[C@@H](C(C)C)NC(=O)[C@@H](C(C)C)OC(=O)[C@H](C(C)C)NC(=O)[C@H](C)OC(=O)[C@@H](C(C)C)NC(=O)[C@@H](C(C)C)OC1=O	[M+H]+	327.4	TW	small molecule	VALINOMYCIN
CC(C)[C@]12CC(=O)[C@H](C)[C@H]1C2	[M+H]+	141.825	DT	small molecule	Thujone
CC(C)[C@H](C(=O)O)[C@@H](O)C(=O)O	[M-H]-	127.46	DT	small molecule	3-Isopropylmalate
CC(C)[C@H](N)C(=O)N[C@@H](C)C(=O)N[C@@H](C)C(=O)N[C@@H](C)C(=O)N[C@@H](Cc1ccccc1)C(=O)N1CCC[C@@H](C(=O)NCC(=O)N[C@@H](CC(=O)O)C(=O)N[C@H](C(=O)N[C@@H](CC(=O)O)C(=O)N[C@@H](CCCNC(=N)N)C(=O)O)C(C)C)C1	[M+H]+	325.5	DT	peptide	VAAAFPGDVDR
CC(C)[C@H](N)C(=O)N[C@@H](Cc1ccccc1)C(=O)N[C@@H](C)C(=O)N[C@@H](CC(=O)O)C(=O)N[C@@H](Cc1ccc(O)cc1)C(=O)N[C@@H](CCC(=O)O)C(=O)N[C@@H](CCC(=O)O)C(=O)N[C@@H](Cc1ccc(O)cc1)C(=O)N[C@H](C(=O)N[C@@H](CCCCN)C(=O)O)C(C)C	[M+H]+	366.4	DT	peptide	VFADYEEYVK
CC(C)[C@H](N)C(=O)N[C@@H](CCC(=O)O)C(=O)N[C@@H](CC(=O)O)C(=O)N[C@H](C(=O)N[C@@H](CC(=O)O)C(=O)N[C@@H](CCCNC(=N)N)C(=O)O)C(C)C	[M+H]+	256.6	DT	peptide	VEDVDR
CC(C)[C@H](N)C(=O)O	[M+H]+	127.592	DT	small molecule	L-Valine
CC(C)[C@H](N)C(=O)O	[M+Na]+	138.735	DT	small molecule	L-Valine
CC(C)[C@H](N)C(=O)O	[M-H]-	128.59	DT	small molecule	L-Valine
CC(C)[C@H](NC(=O)[C@@H](N)CC(=O)O)C(=O)N[C@@H](CS)C(=O)N[C@@H](CCCCN)C(=O)O	[M+H]+	204.7	DT	peptide	DVCK
CC(C)[C@H](NC(=O)[C@@H](N)CC(N)=O)C(=O)N[C@@H](C)C(=O)N[C@@H](C[C@@H](C)O)C(=O)N1CCC[C@@H](C(=O)N[C@@H](CCCNC(=N)N)C(=O)O)C1	[M+H]+	254	DT	peptide	NVATPR
CC(C)[C@H](NC(=O)[C@@H](N)Cc1ccc(O)cc1)C(=O)N[C@@H](CCCNC(=N)N)C(=O)O	[M+H]+	207	DT	peptide	YVR
CC(C)[C@H](NC(=O)[C@@H](N)Cc1ccc(O)cc1)C(=O)N[C@H](C(=O)N[C@@H](CC(=O)O)C(=O)N[C@@H](C[C@@H](C)O)C(=O)N[C@@H](CO)C(=O)N[C@@H](CCCCN)C(=O)O)C(C)C	[M+H]+	275.2	DT	peptide	YVVDTSK
CC(C)[C@H](NC(=O)[C@@H](N)Cc1ccccc1)C(=O)N[C@H](C(=O)N1CCC[C@@H](C(=O)N[C@@H](CCCNC(=N)N)C(=O)O)C1)C(C)C	[M+H]+	252	DT	peptide	FVVPR
CC(C)[C@H](NC(=O)[C@@H](N)CO)C(=O)N[C@@H](Cc1ccc(O)cc1)C(=O)N[C@@H](CC(=O)O)C(=O)N[C@@H](CO)C(=O)N[C@@H](CCCNC(=N)N)C(=O)O	[M+H]+	258.4	DT	peptide	SVYDSR
CC(C)[C@H](NC(=O)[C@H](C[C@@H](C)O)NC(=O)[C@@H](NC(=O)[C@H](CCC(=O)O)NC(=O)[C@H](Cc1c[nH]c2ccccc12)NC(=O)[C@H](C)N)C(C)C)C(=O)N[C@@H](CCCCN)C(=O)O	[M+H]+	279	DT	peptide	AWEVTVK
CC(C)[C@H](NC(=O)[C@H](CCC(=O)O)NC(=O)[C@@H](NC(=O)[C@H](Cc1ccccc1)NC(=O)[C@H](CCC(=O)O)NC(=O)[C@H](C)N)C(C)C)C(=O)N[C@@H](C[C@@H](C)O)C(=O)N[C@@H](CCCCN)C(=O)O	[M+H]+	295.7	DT	peptide	AEFVEVTK
CC(C)[C@H](NC(=O)CC[C@H](N)C(=O)O)C(=O)O	[M+H]+	160.1	DT	small molecule	gamma-Glutamylvaline
CC(C)[C@H](NC(=O)CN)C(=O)N[C@@H](Cc1ccccc1)C(=O)N[C@@H](CCCNC(=N)N)C(=O)O	[M+H]+	214.8	DT	peptide	GVFR
CC(C)[C@H]1C(=O)O[C@H](C(C)C)C(=O)N(C)[C@@H](C(C)C)C(=O)O[C@H](C(C)C)C(=O)N(C)[C@@H](C(C)C)C(=O)O[C@H](C(C)C)C(=O)N1C	[M+H]+	244.1	TW	small molecule	Enniatin B
CC(C)[C@H]1C(=O)O[C@H](C(C)C)C(=O)N(C)[C@@H](C(C)C)C(=O)O[C@H](C(C)C)C(=O)N(C)[C@@H](C(C)C)C(=O)O[C@H](C(C)C)C(=O)N1C	[M+Na]+	248.9	TW	small molecule	Enniatin B
CC(C)[C@H]1OC(=O)[C@H](Cc2ccccc2)N(C)C(=O)[C@@H](C(C)C)OC(=O)[C@H](Cc2ccccc2)N(C)C(=O)[C@@H](C(C)C)OC(=O)[C@H](Cc2ccccc2)N(C)C1=O	[M+H]+	283.8	TW	small molecule	Beauvericin
CC(C)[C@H]1OC(=O)[C@H](Cc2ccccc2)N(C)C(=O)[C@@H](C(C)C)OC(=O)[C@H](Cc2ccccc2)N(C)C(=O)[C@@H](C(C)C)OC(=O)[C@H](Cc2ccccc2)N(C)C1=O	[M+Na]+	287.4	TW	small molecule	Beauvericin
CC(C)=CC(=O)SCCNC(=O)CCNC(=O)C(O)C(C)(C)COP(=O)(O)OP(=O)(O)OC[C@H]1O[C@@H](n2cnc3c(N)ncnc32)[C@H](O)[C@@H]1OP(=O)(O)O	[M-H]-	256.7	DT	small molecule	3-Methylcrotonyl-CoA
CC(C)=CC1C(C(=O)O)C1(C)C	[M+H]+	130	TW	small molecule	CHRYSANTHEMIC ACID
CC(C)=CC1C(C(=O)OCc2cccc(Oc3ccccc3)c2)C1(C)C	[M+H]+	187.5	TW	small molecule	PHENOTHRIN
CC(C)=CCC/C(C)=C/CC/C(C)=C/CC/C(C)=C/CC1=C(C)C(=O)c2ccccc2C1=O	[M+H]+	198.662	DT	small molecule	Vitamin K2
CC(C)=CCC/C(C)=C/CC/C(C)=C/CC/C=C(\C)CC/C=C(\C)CCC=C(C)C	[M+H]+	210.9	DT	small molecule	Squalene
CC(C)=CCC/C(C)=C/CC/C(C)=C/COP(=O)(O)OP(=O)(O)O	[M-H]-	183.852	DT	small molecule	Farnesyl pyrophosphate
CC(C)=CCC/C(C)=C/COc1ccc2ccc(=O)oc2c1	[M+H]+	158.3	TW	small molecule	AURAPTENE
CC(C)=CCC/C(C)=C/COP(=O)(O)OP(=O)(O)O	[M-H]-	167.2	DT	small molecule	Geranyl diphosphate
CC(C)=CCC[C@@H](C)[C@H]1CC[C@H]2[C@@H]3CC=C4C[C@@H](O)CC[C@]4(C)[C@H]3CC[C@@]21C	[M-H]-	210.049	DT	small molecule	Desmosterol
CC(C)=CCC[C@]1(C)C=Cc2c(O)c3c(c(CC=C(C)C)c2O1)O[C@]12C(=C[C@@H]4C[C@H]1C(C)(C)O[C@@]2(C/C=C(/C)C(=O)O)C4=O)C3=O	[M+H]+	239	TW	small molecule	GAMBOGIC ACID
CC(C)=CCc1c(O)cc2oc(C)cc(=O)c2c1O	[M+H]+	154.2	TW	small molecule	PEUCENIN
CC(C)=CCc1c2c(c3occ(-c4ccc(O)c(O)c4)c(=O)c3c1O)C=CC(C)(C)O2	[M+H]+	205.8	TW	small molecule	POMIFERIN
CC(C)=CCc1c2c(c3occ(-c4ccc(O)cc4)c(=O)c3c1O)C=CC(C)(C)O2	[M+H]+	201.4	TW	small molecule	OSAJIN
CC(C)=CCCC1(C)C=Cc2c(O)c3c(c(CC=C(C)C)c2O1)OC12C(=CCCC1C(C)(C)O[C@@]2(C/C=C(\C)C(=O)O)C(=O)O)C3=O	[M+H]+	245.7	TW	small molecule	GARCINOLIC ACID
CC(C)=CCCC1(C)C=Cc2c(O)c3c(c(CC=C(C)C)c2O1)OC12C(CC4CC1C(C)(C)OC2(C/C=C(/C)C(=O)O)C4O)C3=O	[M+H]+	246.4	TW	small molecule	TETRAHYDROGAMBOGIC ACID
CC(C)=CCN1CCC2(C)c3cc(O)ccc3CC1C2C	[M+H]+	173.5	TW	small molecule	Pentazocine
CC(C)=CCNc1ncnc2nc[nH]c12	[M+H]+	145.5	DT	small molecule	N6-(DELTA2-ISOPENTENYL)-ADENINE
CC(C)=CCNc1ncnc2nc[nH]c12	[M-H]-	150.5	DT	small molecule	N6-(DELTA2-ISOPENTENYL)-ADENINE
CC(C)=CCOc1cc2oc(=O)ccc2cc1O	[M+H]+	153.5	TW	small molecule	PRENYLETIN
CC(C)=CCOP(=O)(O)OP(=O)(O)O	[M-H]-	143.096	DT	small molecule	Dimethylallyl pyrophosphate
CC(C)C(=O)Nc1ccc([N+](=O)[O-])c(C(F)(F)F)c1	[M+H]+	160	TW	small molecule	FLUTAMIDE
CC(C)C(=O)NCC(=O)O	[M-H]-	136.609	DT	small molecule	Isobutyrylglycine
CC(C)C(=O)SCCNC(=O)CCNC(=O)[C@H](O)C(C)(C)COP(=O)(O)OP(=O)(O)OC[C@H]1O[C@@H](n2cnc3c(N)ncnc32)[C@H](O)[C@@H]1OP(=O)(O)O	[M+H]+	252	DT	small molecule	Isobutyryl-CoA
CC(C)C(=O)SCCNC(=O)CCNC(=O)[C@H](O)C(C)(C)COP(=O)(O)OP(=O)(O)OC[C@H]1O[C@@H](n2cnc3c(N)ncnc32)[C@H](O)[C@@H]1OP(=O)(O)O	[M-H]-	254.308	DT	small molecule	Isobutyryl-CoA
CC(C)C(NC(=O)CCC(N)C(=O)O)C(=O)O	[M-H]-	149.93	DT	small molecule	gamma-L-Glutamyl-L-valine
CC(C)C(O)(CC(=O)O)C(=O)O	[M+Na]+	140.9	DT	small molecule	2-Isopropylmalic acid
CC(C)C(O)(CC(=O)O)C(=O)O	[M-H]-	128.122	DT	small molecule	2-Isopropylmalic acid
CC(C)C(O)C(=O)O	[M-H]-	118.649	DT	small molecule	2-Hydroxy-3-methylbutyric acid
CC(C)C[C@@H](N)C(=O)O	[M-H]-	135.76	DT	small molecule	D-Leucine
CC(C)C[C@@H](NC(=O)OCC1c2ccccc2-c2ccccc21)C(=O)O	[M+Na]+	183.3	TW	small molecule	N- (9-FLUORENYLMETHOXYCARBONYL)-L-LEUCINE
CC(C)C[C@@H]1NC(=O)[C@H](C)N(C)C(=O)CNC(=O)/C(=C/c2ccccc2)N(C)C1=O	[M+H]+	202	TW	small molecule	Tentoxin
CC(C)C[C@@H]1NC(=O)[C@H](CCCN)NC(=O)[C@H](C(C)C)NC(=O)[C@H](Cc2ccc(O)cc2)N[C@@H](CCC(=O)O)C(=O)N[C@@H](CC(N)=O)C(=O)[C@@H](Cc2ccccc2)NC(=O)[C@H](Cc2ccccc2)NC(=O)[C@@H]2CCCN2C(=O)[C@@H](Cc2ccccc2)NC1=O	[M+H]+	355.8	TW	small molecule	TYROTHRICIN
CC(C)C[C@H](N)C(=O)N[C@@H](CC(N)=O)C(=O)N[C@@H](CCC(N)=O)C(=O)N[C@@H](CC(C)C)C(=O)N[C@@H](CC(C)C)C(=O)N[C@@H](CCCNC(=N)N)C(=O)O	[M+H]+	275.6	DT	peptide	LNQLLR
CC(C)C[C@H](N)C(=O)N[C@@H](Cc1c[nH]c2ccccc12)C(=O)N[C@@H](CO)C(=O)N[C@@H](C)C(=O)N[C@@H](CCCCN)C(=O)O	[M+H]+	238.6	DT	peptide	LWSAK
CC(C)C[C@H](N)C(=O)N[C@H](C(=O)N[C@@H](C[C@@H](C)O)C(=O)N[C@@H](CC(=O)O)C(=O)N[C@@H](CC(C)C)C(=O)N[C@@H](C[C@@H](C)O)C(=O)N[C@@H](CCCCN)C(=O)O)C(C)C	[M+H]+	276.6	DT	peptide	LVTDLTK
CC(C)C[C@H](N)C(=O)N[C@H](C(=O)N[C@@H](CC(N)=O)C(=O)N[C@@H](CCC(=O)O)C(=O)N[C@@H](CC(C)C)C(=O)N[C@@H](C[C@@H](C)O)C(=O)N[C@@H](CCC(=O)O)C(=O)N[C@@H](Cc1ccccc1)C(=O)N[C@@H](C)C(=O)N[C@@H](CCCCN)C(=O)O)C(C)C	[M+H]+	344.4	DT	peptide	LVNELTEFAK
CC(C)C[C@H](N)C(=O)N[C@H](C(=O)N[C@H](C(=O)N[C@@H](CO)C(=O)N[C@@H](C[C@@H](C)O)C(=O)N[C@@H](CCC(N)=O)C(=O)N[C@@H](C[C@@H](C)O)C(=O)N[C@@H](C)C(=O)N[C@@H](CC(C)C)C(=O)N[C@@H](C)C(=O)O)C(C)C)C(C)C	[M+H]+	315.6	DT	peptide	LVVSTQTALA
CC(C)C[C@H](N)C(=O)O	[M+H]+	134.978	DT	small molecule	L-Leucine
CC(C)C[C@H](N)C(=O)O	[M-H]-	132.51	DT	small molecule	L-Leucine
CC(C)C[C@H](NC(=O)[C@@H](N)Cc1c[nH]cn1)C(=O)N[C@@H](C)C(=O)N[C@@H](CC(=O)O)C(=O)N[C@@H](CC(C)C)C(=O)N[C@@H](CO)C(=O)N[C@@H](CCCCN)C(=O)O	[M+H]+	273.3	DT	peptide	HLADLSK
CC(C)C[C@H](NC(=O)[C@@H](NC(=O)CN)C(C)C)C(=O)N[C@@H](Cc1c[nH]cn1)C(=O)N[C@@H](C)C(=O)N[C@H](C(=O)N[C@@H](CCCCN)C(=O)O)C(C)C	[M+H]+	269.9	DT	peptide	GVLHAVK
CC(C)C[C@H](NC(=O)[C@@H]1CCCN(C(=O)[C@@H](NC(=O)[C@@H](N)CC(N)=O)C(C)C)C1)C(=O)N[C@@H](Cc1ccc(O)cc1)C(=O)N[C@@H](CCCCN)C(=O)O	[M+H]+	272.2	DT	peptide	NVPLYK
CC(C)C[C@H](NC(=O)[C@H](C)N)C(=O)O	[M+H]+	152.5	TW	small molecule	ALANYL-dl-LEUCINE
CC(C)C[C@H](NC(=O)[C@H](C)NC(=O)[C@@H](N)CCC(=O)O)C(=O)N[C@@H](CC(=O)O)C(=O)N[C@@H](Cc1ccccc1)C(=O)N[C@@H](Cc1ccccc1)C(=O)N[C@@H](C)C(=O)N[C@@H](CCCNC(=N)N)C(=O)O	[M+H]+	305.9	DT	peptide	EALDFFAR
CC(C)C[C@H](NC(=O)[C@H](C)NC(=O)[C@H](CC(=O)O)NC(=O)[C@H](C)NC(=O)[C@H](C)N)C(=O)N[C@@H](CC(C)C)C(=O)N[C@@H](CC(C)C)C(=O)N[C@@H](CCCCN)C(=O)O	[M+H]+	284.8	DT	peptide	AADALLLK
CC(C)C[C@H](NC(=O)[C@H](C)NC(=O)[C@H](CCC(=O)O)NC(=O)[C@H](C)NC(=O)[C@H](Cc1ccccc1)NC(=O)[C@@H](N)C[C@@H](C)O)C(=O)N[C@@H](CCCNC(=N)N)C(=O)O	[M+H]+	283.5	DT	peptide	TFAEALR
CC(C)C[C@H](NC(=O)[C@H](C)NC(=O)[C@H](CO)NC(=O)[C@@H](N)C(C)C)C(=O)N[C@@H](Cc1ccc(O)cc1)C(=O)N[C@@H](CCCCN)C(=O)O	[M+H]+	257.9	DT	peptide	VSALYK
CC(C)C[C@H](NC(=O)[C@H](CC(=O)O)NC(=O)[C@@H](N)Cc1ccc(O)cc1)C(=O)N[C@@H](CC(=O)O)C(=O)N[C@@H](Cc1ccccc1)C(=O)N[C@@H](CCCCN)C(=O)O	[M+H]+	272.4	DT	peptide	YDLDFK
CC(C)C[C@H](NC(=O)[C@H](CC(=O)O)NC(=O)[C@@H](NC(=O)[C@H](CC(C)C)NC(=O)[C@@H](N)C(C)C)C(C)C)C(=O)N[C@@H](CCC(=O)O)C(=O)N[C@@H](CCCNC(=N)N)C(=O)O	[M+H]+	285.7	DT	peptide	VLVDLER
CC(C)C[C@H](NC(=O)[C@H](CC(=O)O)NC(=O)[C@@H]1CCCN(C(=O)[C@@H](N)CCC(N)=O)C1)C(=O)N[C@@H](Cc1ccccc1)C(=O)N[C@@H](CCCCN)C(=O)O	[M+H]+	275.5	DT	peptide	QPDLFK
CC(C)C[C@H](NC(=O)[C@H](CC(=O)O)NC(=O)[C@H](C)N)C(=O)N[C@@H](C)C(=O)N[C@@H](CCCCN)C(=O)O	[M+H]+	228.3	DT	peptide	ADLAK
CC(C)C[C@H](NC(=O)[C@H](CC(N)=O)NC(=O)[C@H](Cc1ccccc1)NC(=O)[C@H](CC(=O)O)NC(=O)[C@H](CC(N)=O)NC(=O)[C@@H]1CCCN(C(=O)[C@H](C)N)C1)C(=O)N[C@@H](CCCCN)C(=O)O	[M+H]+	300	DT	peptide	APNDFNLK
CC(C)C[C@H](NC(=O)[C@H](Cc1c[nH]cn1)NC(=O)[C@@H](N)CC(=O)O)C(=O)N[C@H](C(=O)NCC(=O)N[C@@H](CCCNC(=N)N)C(=O)O)C(C)C	[M+H]+	249.4	DT	peptide	DHLVGR
CC(C)C[C@H](NC(=O)[C@H](Cc1ccc(O)cc1)NC(=O)[C@H](C)NC(=O)[C@H](C)NC(=O)[C@@H](N)Cc1ccccc1)C(=O)N[C@@H](CCC(=O)O)C(=O)N[C@@H](CCCNC(=N)N)C(=O)O	[M+H]+	295.5	DT	peptide	FAAYLER
CC(C)C[C@H](NC(=O)[C@H](CCC(=O)O)NC(=O)[C@@H](N)CCC(=O)O)C(=O)N[C@@H](Cc1ccccc1)C(=O)N[C@@H](CCCNC(=N)N)C(=O)O	[M+H]+	254.1	DT	peptide	EELFR
CC(C)C[C@H](NC(=O)[C@H](CCC(N)=O)NC(=O)[C@H](CCC(=O)O)NC(=O)[C@H](CCC(=O)O)NC(=O)[C@H](C[C@@H](C)O)NC(=O)[C@H](C)N)C(=O)N[C@@H](CCCCN)C(=O)O	[M+H]+	281.3	DT	peptide	ATEEQLK
CC(C)C[C@H](NC(=O)[C@H](CO)NC(=O)[C@@H](N)C(C)C)C(=O)N[C@@H](C)C(=O)N[C@@H](CCC(=O)O)C(=O)N[C@@H](CCCCN)C(=O)O	[M+H]+	249	DT	peptide	VSLAEK
CC(C)C[C@H](NC(=O)[C@H](CO)NC(=O)[C@H](C)NC(=O)[C@@H](N)C(C)C)C(=O)N[C@@H](CCCNC(=N)N)C(=O)O	[M+H]+	232.5	DT	peptide	VASLR
CC(C)C[C@H](NC(=O)CN)C(=O)O	[M+H]+	149.5	DT	small molecule	Glycyl-L-leucine
CC(C)C[C@H](NC(=O)CN)C(=O)O	[M-H]-	142.074	DT	small molecule	Glycyl-L-leucine
CC(C)C[C@H](NC(=O)CNC(=O)[C@H](Cc1c[nH]cn1)NC(=O)[C@H](CC(C)C)NC(=O)[C@H](CC(N)=O)NC(=O)[C@@H]1CCCN(C(=O)CNC(=O)[C@@H](N)C[C@@H](C)O)C1)C(=O)N[C@@H](Cc1ccccc1)C(=O)NCC(=O)N[C@@H](CCCNC(=N)N)C(=O)O	[M+H]+	331.08	DT	peptide	TGPNLHGLFGR
CC(C)C[C@H](O)C(=O)O	[M-H]-	126.057	DT	small molecule	Hydroxyisocaproic acid
CC(C)C1(C)N=C(c2ncccc2C(=O)O)NC1=O	[M+H]+	157.81	DT	small molecule	Imazapyr
CC(C)C1(C)N=C(c2ncccc2C(=O)O)NC1=O	[M+Na]+	176.075	DT	small molecule	Imazapyr
CC(C)C1(C)N=C(c2ncccc2C(=O)O)NC1=O	[M-H]-	164.95	DT	small molecule	Imazapyr
CC(C)c1c(C(=O)Nc2ccccc2)c(-c2ccccc2)c(-c2ccc(F)cc2)n1CC[C@@H](O)C[C@@H](O)CC(=O)O	[M+H]+	233	TW	small molecule	Atorvastatin
CC(C)c1c(CN(C)C(C)Cc2ccccc2)n(C)n(-c2ccccc2)c1=O	[M+H]+	190.9	TW	small molecule	FAMPROFAZONE
CC(C)c1c(O)c(-c2cc3c(c(C(C)C)c2O)CCC2C(C)(C)CCC[C@]32C)cc2c1CCC1C(C)(C)CCC[C@]21C	[M+H]+	255.6	TW	small molecule	PODOTOTARIN
CC(C)c1cc(Oc2ccccc2)cc(C(C)C)c1NC(=S)NC(C)(C)C	[M+H]+	199.75	TW	small molecule	Diafenthiuron
CC(C)C1CCC(C(=O)N[C@H](Cc2ccccc2)C(=O)O)CC1	[M+H]+	178.6	TW	small molecule	NATEGLINIDE
CC(C)c1ccc(NC(=O)N(C)C)cc1	[M+H]+	151.275	TW	small molecule	Isoproturon
CC(C)c1ccc2c(c1)CCC1C(C)(C(N)=O)CCCC21C	[M+H]+	181.1	TW	small molecule	DEHYDROABIETAMIDE
CC(C)c1ccc2c(c1O)CC[C@H]1C3=C(CC[C@]21C)C(=O)OC3	[M+H]+	179.4	TW	small molecule	TRIPTOPHENOLIDE
CC(C)c1ncc([N+](=O)[O-])n1C	[M+H]+	132.1	TW	small molecule	Ipronidazole
CC(C)CC(=O)NCC(=O)O	[M-H]-	138.138	DT	small molecule	Isovalerylglycine
CC(C)CC(=O)SCCNC(=O)CCNC(=O)[C@H](O)C(C)(C)COP(=O)(O)OP(=O)(O)OC[C@H]1O[C@@H](n2cnc3c(N)ncnc32)[C@H](O)[C@@H]1OP(=O)(O)O	[M-H]-	255.722	DT	small molecule	3-Methylbutanoyl-CoA
CC(C)CC(N(C)C)C1(c2ccc(Cl)cc2)CCC1	[M+H]+	168	TW	small molecule	Sibutramine
CC(C)CC[C@@H](O)[C@@H](C)[C@H]1CC[C@H]2[C@@H]3CC=C4C[C@@H](O)CC[C@]4(C)[C@H]3CC[C@@]21C	[M-H]-	217.739	DT	small molecule	22beta-Hydroxycholesterol
CC(C)CC1C(=O)N2CCCC2C2(O)OC(NC(=O)C3C=C4c5cccc6[nH]cc(c56)CC4N(C)C3)(C(C)C)C(=O)N12	[M+H]+	236.1	TW	small molecule	alpha-ERGOCRYPTINE
CC(C)Cc1ccc(C(C)C(=O)O)cc1	[M+H]+	144	TW	small molecule	IBUPROFEN
CC(C)CCC(=O)O	[M-H]-	127.48	DT	small molecule	Isocaproic acid
CC(C)CCC[C@@H](C)[C@H]1CC[C@H]2[C@@H]3C(=O)C=C4C[C@@H](O)CC[C@]4(C)[C@H]3CC[C@@]21C	[M+H]+	208.3	TW	small molecule	7-OXOCHOLESTEROL
CC(C)CCC[C@@H](C)[C@H]1CC[C@H]2[C@@H]3C=CC4=CC(=O)CC[C@]4(C)[C@H]3CC[C@@]21C	[M+H]+	208.3	TW	small molecule	CHOLESTA-4,6-DIEN-3-ONE
CC(C)CCC[C@@H](C)[C@H]1CC[C@H]2[C@@H]3CC=C4C[C@@H](O)CC[C@]4(C)[C@H]3CC[C@@]21C	[M+H]+	204.6	TW	small molecule	CHOLESTEROL
CC(C)CCC[C@@H](C)[C@H]1CC[C@H]2[C@@H]3CC=C4C[C@@H](OS(=O)(=O)O)CC[C@]4(C)[C@H]3CC[C@@]21C	[M-H]-	237.006	DT	small molecule	Cholesteryl sulfate
CC(C)CCC[C@@H](C)[C@H]1CC[C@H]2[C@@H]3CC=C4CC(=O)CC[C@]4(C)[C@H]3CC[C@@]21C	[M+H]+	211.4	TW	small molecule	CHOLEST-5-EN-3-ONE
CC(C)CCCC(C)C1CCC2C3CCC4CC(=O)CCC4(C)C3CCC12C	[M+H]+	187.2	TW	small molecule	CHOLESTAN-3-ONE
CC(C)CCCC(C)CCCC(C)CCCC(C)C(=O)O	[M+Na]+	206.3	DT	small molecule	Pristanic acid
CC(C)CCCC(C)CCCC(C)CCCC(C)C(=O)O	[M-H]-	178.788	DT	small molecule	Pristanic acid
CC(C)CCCC(C)CCCC(C)CCCC(C)CC(=O)O	[M-H]-	183.172	DT	small molecule	Phytanic acid
CC(C)CCCC(C)N	[M+H]+	134.7	TW	small molecule	OCTODRINE
CC(C)CCCC/C=C\CCCCCCCC(=O)O	[M-H]-	166.17	TIMS	lipid	FA(17:1)
CC(C)CCCC1(C)C=Cc2c(O)c3c(c(CCC(C)C)c2O1)OC12C(CC4CC1C(C)(C)OC2(CCC(C)C(=O)O)C4O)C3=O	[M+H]+	251	TW	small molecule	DECAHYDROGAMBOGIC ACID
CC(C)CCCCC(C)CCCCCCCCC(=O)O	[M-H]-	171.79	TIMS	lipid	FA(18:0)
CC(C)CCCCCCCC/C=C/CC/C=C/CCCC(=O)O	[M-H]-	180.23	TIMS	lipid	FA(21:2)
CC(C)CCCCCCCCC(C)CCC(=O)O	[M-H]-	164.11	TIMS	lipid	FA(16:0)
CC(C)CCCCCCCCCC(=O)O	[M-H]-	153.22	TIMS	lipid	FA(13:0)
CC(C)CCCCCCCCCCCCCCCCCCCCCCCCC(=O)O	[M-H]-	207.6	TIMS	lipid	FA(28:0)
CC(C)Cn1c(=O)n(C)c(=O)c2[nH]cnc21	[M+H]+	147.8	TW	small molecule	3-ISOBUTYL-1-METHYLXANTHINE (IBMX)
CC(C)N(C(=O)CCl)c1ccccc1	[M+H]+	142.07	TW	small molecule	Propachlor
CC(C)N=c1cc2n(-c3ccc(Cl)cc3)c3ccccc3nc-2cc1Nc1ccc(Cl)cc1	[M+H]+	216.8	TW	small molecule	CLOFAZIMINE
CC(C)n1c(/C=C/[C@@H](O)C[C@@H](O)CC(=O)O)c(-c2ccc(F)cc2)c2ccccc21	[M+H]+	200.6	TW	small molecule	FLUVASTATIN
CC(C)N1C(=O)N(c2ccccc2)CS/C1=N\C(C)(C)C	[M+H]+	173.58	TW	small molecule	Buprofezin
CC(C)NC(=N)NC(=N)Nc1ccc(Cl)cc1	[M+H]+	161.3	TW	small molecule	Proguanil
CC(C)NCC(O)c1cc(O)cc(O)c1	[M+H]+	149.9	TW	small molecule	METAPROTERENOL
CC(C)NCC(O)c1ccc(N)c(C#N)c1	[M+H]+	155.4	TW	small molecule	Cimaterol
CC(C)NCC(O)c1ccc(NS(C)(=O)=O)cc1	[M+H]+	167	TW	small molecule	Sotalol
CC(C)NCC(O)c1ccc(O)c(O)c1	[M+H]+	149.7	TW	small molecule	ISOPROTERENOL
CC(C)NCC(O)COc1ccc(CC(N)=O)cc1	[M+H]+	159.25	TW	small molecule	Atenolol
CC(C)NCC(O)COc1ccc(COCCOC(C)C)cc1	[M+H]+	189.95	TW	small molecule	Bisoprolol
CC(C)NCC(O)COc1cccc2[nH]c3ccccc3c12	[M+H]+	165.5	TW	small molecule	Carazolol
CC(C)NCC(O)COc1cccc2[nH]ccc12	[M+H]+	158.35	TW	small molecule	Pindolol
CC(C)NCC(O)COc1cccc2ccccc12	[M+H]+	162.1	TW	small molecule	Propranolol
CC(C)OC(=O)C(C)(C)Oc1ccc(C(=O)c2ccc(Cl)cc2)cc1	[M+H]+	190.5	TW	small molecule	FENOFIBRATE
CC(C)Oc1cc(-n2nc(C(C)(C)C)oc2=O)c(Cl)cc1Cl	[M+H]+	182.17	TW	small molecule	Oxadiazon
CC(C)Oc1ccc2c(=O)c(-c3ccccc3)coc2c1	[M+H]+	164.3	TW	small molecule	IPRIFLAVONE
CC(C)Oc1cccc(NC(=O)c2ccccc2C(F)(F)F)c1	[M+H]+	175.45	TW	small molecule	Flutolanil
CC(CC(=O)O)C(=O)O	[M-H]-	124.3	DT	small molecule	Methylsuccinic acid
CC(CC(=O)O)CC(=O)O	[M-H]-	122.881	DT	small molecule	3-Methylglutaric acid
CC(CC(C(N)=O)(c1ccccc1)c1ccccc1)N(C)C	[M+H]+	169.6	TW	small molecule	AMINOPENTAMIDE
CC(Cc1ccc(C(C)(C)C)cc1)CN1CCCCC1	[M+H]+	166.39	TW	small molecule	Fenpropidin
CC(Cc1ccc(O)cc1)NCC(O)c1cc(O)cc(O)c1	[M+H]+	180.4	TW	small molecule	Fenoterol
CC(CCC(=O)O)C(=O)O	[M+Na]+	137.4	DT	small molecule	2-Methylglutaric acid
CC(CCC(=O)O)C(=O)O	[M-H]-	124.919	DT	small molecule	2-Methylglutaric acid
CC(CCC(=O)O)CC(=O)O	[M-H]-	129.007	DT	small molecule	3-Methyladipic acid
CC(CCc1ccc(O)cc1)NCC(O)c1ccc(O)cc1	[M+H]+	168.9	TW	small molecule	Ractopamine
CC(CCc1ccc(O)cc1)NCCc1ccc(O)c(O)c1	[M+H]+	168.2	TW	small molecule	Dobutamine
CC(CCc1ccccc1)NCC(O)c1ccc(O)c(C(N)=O)c1	[M+H]+	178.1	TW	small molecule	Labetalol
CC(CN(C)C)CN1c2ccccc2CCc2ccccc21	[M+H]+	171.2	TW	small molecule	Trimipramine
CC(CN(C)C)CN1c2ccccc2Sc2ccccc21	[M+H]+	166.8	TW	small molecule	Alimemazine
CC(CN1c2ccccc2Sc2ccccc21)N(C)C	[M+H]+	163.7	TW	small molecule	Promethazine
CC(CN1CCN(CCOCCO)CC1)CN1c2ccccc2Sc2ccccc21	[M+H]+	201	TW	small molecule	Dixyrazine
CC(COc1ccc(Oc2ccccc2)cc1)Oc1ccccn1	[M+H]+	182.76	TW	small molecule	Pyriproxifen
CC(N=C(NC#N)Nc1ccncc1)C(C)(C)C	[M+H]+	165.2	TW	small molecule	PINACIDIL
CC(NC(=O)C(NC(=O)O)C(C)C)c1nc2ccc(F)cc2s1	[M+H]+	173.38	TW	small molecule	Benthiavalicarb
CC(NC(C)(C)C)C(=O)c1cccc(Cl)c1	[M+H]+	157.65	TW	small molecule	Bupropion
CC(O)(C(=O)O)c1ccccc1	[M-H]-	134.36	DT	small molecule	Phenyllactic acid
CC(O)(CC(=O)O)C(=O)O	[M+Na]+	133.2	DT	small molecule	Citramalic acid
CC(O)(CC(=O)O)C(=O)O	[M-H]-	123.435	DT	small molecule	Citramalic acid
CC(O)(CC(=O)O)CC(=O)O	[M+Na]+	135.9	DT	small molecule	3-Hydorxy-3-methylglutaric acid
CC(O)(CC(=O)O)CC(=O)O	[M-H]-	125.08	DT	small molecule	3-Hydorxy-3-methylglutaric acid
CC(O)C(=O)SC[C@H](NC(=O)CC[C@H](N)C(=O)O)C(=O)NCC(=O)O	[M+H]+	187.7	DT	small molecule	S-Lactoylglutathione
CC(O)CCCC(=O)O	[M-H]-	125.796	DT	small molecule	5-Hydroxyhexanoic acid
CC(O)Cn1cnc2c1c(=O)n(C)c(=O)n2C	[M+H]+	149.1	TW	small molecule	PROXYPHYLLINE
CC(Oc1ccc(Oc2ccc(C(F)(F)F)cn2)cc1)C(=O)O	[M+H]+	173.47	TW	small molecule	Fluazifop
CC(Oc1ccc(Oc2ncc(C(F)(F)F)cc2Cl)cc1)C(=O)O	[M+H]+	179.86	TW	small molecule	Haloxyfop
CC/C(=C(\c1ccccc1)c1ccc(OCCN(C)C)cc1)c1ccccc1	[M+H]+	197.1	TW	small molecule	Tamoxifen
CC/C(=N\OC/C=C/Cl)C1=C(O)CC(C2CCOCC2)CC1=O	[M+H]+	184.74	TW	small molecule	Tepraloxydim
CC/C=C/C/C=C/CC/C=C/CC/C=C/CCCCCCC(=O)O	[M-H]-	180.7	TIMS	lipid	FA(22:4)
CC/C=C/C=C/C=C/C=C/CCCCCCCC(=O)O[C@H](COC(=O)CCCCCCCCCCCCC)COP(=O)([O-])OCC[N+](C)(C)C	[M+H]+	275.56	TIMS	lipid	PC(16:2/16:2)
CC/C=C/C=C/C=C/C=C/CCCCCCCC(=O)O[C@H](COC(=O)CCCCCCCCCCCCCCCCC)COP(=O)([O-])OCC[N+](C)(C)C	[M+Na]+	285.05	DT	lipid	PC(36:04)
CC/C=C/C=C\C=C/C=C\C=C/C=C\CCCCCCCC(=O)O[C@H](COC(=O)CCCCCCCCCCCCCCCCC)COP(=O)([O-])OCC[N+](C)(C)C	[M+Na]+	294.42	DT	lipid	PC(40:06)
CC/C=C\C/C=C\C/C=C\C/C=C\C/C=C\C/C=C\CCC(=O)NCCO	[M+H]+	191.88	TIMS	lipid	NAE(22:6)
CC/C=C\C/C=C\C/C=C\C/C=C\C/C=C\C/C=C\CCC(=O)O	[M+H]+	184.62	DT	small molecule	Docosahexaenoic Acid
CC/C=C\C/C=C\C/C=C\C/C=C\C/C=C\C/C=C\CCC(=O)O	[M+Na]+	185.056	DT	small molecule	Docosahexaenoic Acid
CC/C=C\C/C=C\C/C=C\C/C=C\C/C=C\C/C=C\CCC(=O)O	[M-H]-	191.12	DT	small molecule	Docosahexaenoic Acid
CC/C=C\C/C=C\C/C=C\C/C=C\C/C=C\C/C=C\CCC(=O)O[C@H](CO/C=C\CCCCCC/C=C\CCCCCCCC)COP(=O)(O)OCCN	[M+H]+	283	TW	lipid	PE(p40:7)
CC/C=C\C/C=C\C/C=C\C/C=C\C/C=C\C/C=C\CCC(=O)O[C@H](CO/C=C\CCCCCC/C=C\CCCCCCCC)COP(=O)(O)OCCN	[M+Na]+	281	TW	lipid	PE(p40:7)
CC/C=C\C/C=C\C/C=C\C/C=C\C/C=C\C/C=C\CCC(=O)O[C@H](CO/C=C\CCCCCC/C=C\CCCCCCCC)COP(=O)(O)OCCN	[M-H]-	274.63	TW	lipid	PE(p40:7)
CC/C=C\C/C=C\C/C=C\C/C=C\C/C=C\C/C=C\CCC(=O)O[C@H](CO/C=C\CCCCCCCCCCCCCC)COP(=O)(O)OC[C@H](N)C(=O)O	[M-H]-	275.22	TIMS	lipid	PS(o16:1/22:6)
CC/C=C\C/C=C\C/C=C\C/C=C\C/C=C\C/C=C\CCC(=O)O[C@H](CO/C=C\CCCCCCCCCCCCCC)COP(=O)(O)OCCN	[M+H]+	277.45	DT	lipid	PE(p38:6)
CC/C=C\C/C=C\C/C=C\C/C=C\C/C=C\C/C=C\CCC(=O)O[C@H](CO/C=C\CCCCCCCCCCCCCC)COP(=O)(O)OCCN	[M-H]-	271.35	DT	lipid	PE(p38:6)
CC/C=C\C/C=C\C/C=C\C/C=C\C/C=C\C/C=C\CCC(=O)O[C@H](CO/C=C\CCCCCCCCCCCCCCCC)COP(=O)(O)OC[C@H](N)C(=O)O	[M-H]-	281.71	TIMS	lipid	PS(o18:1/22:6)
CC/C=C\C/C=C\C/C=C\C/C=C\C/C=C\C/C=C\CCC(=O)O[C@H](CO/C=C\CCCCCCCCCCCCCCCC)COP(=O)(O)OCCN	[M+H]+	284.25	TW	lipid	PE(p40:6)
CC/C=C\C/C=C\C/C=C\C/C=C\C/C=C\C/C=C\CCC(=O)O[C@H](CO/C=C\CCCCCCCCCCCCCCCC)COP(=O)(O)OCCN	[M+Na]+	286.8	TW	lipid	PE(p40:6)
CC/C=C\C/C=C\C/C=C\C/C=C\C/C=C\C/C=C\CCC(=O)O[C@H](CO/C=C\CCCCCCCCCCCCCCCC)COP(=O)(O)OCCN	[M-H]-	272.57	TW	lipid	PE(p40:6)
CC/C=C\C/C=C\C/C=C\C/C=C\C/C=C\C/C=C\CCC(=O)O[C@H](CO/C=C\CCCCCCCCCCCCCCCCCC)COP(=O)(O)OCCN	[M-H]-	278.08	TIMS	lipid	PE(o18:1/24:6)
CC/C=C\C/C=C\C/C=C\C/C=C\C/C=C\C/C=C\CCC(=O)O[C@H](COC(=O)CCC/C=C\C/C=C\C/C=C\C/C=C\C/C=C\CC)COP(=O)([O-])OCC[N+](C)(C)C	[M+H]+	295.5	TIMS	lipid	PC(42:11)
CC/C=C\C/C=C\C/C=C\C/C=C\C/C=C\C/C=C\CCC(=O)O[C@H](COC(=O)CCC/C=C\C/C=C\C/C=C\C/C=C\C/C=C\CC)COP(=O)(O)OC[C@H](N)C(=O)O	[M+H]+	284.79	TIMS	lipid	PS(20:5/22:6)
CC/C=C\C/C=C\C/C=C\C/C=C\C/C=C\C/C=C\CCC(=O)O[C@H](COC(=O)CCC/C=C\C/C=C\C/C=C\C/C=C\C/C=C\CC)COP(=O)(O)OC[C@H](N)C(=O)O	[M-H]-	281.32	TIMS	lipid	PS(20:5/22:6)
CC/C=C\C/C=C\C/C=C\C/C=C\C/C=C\C/C=C\CCC(=O)O[C@H](COC(=O)CCC/C=C\C/C=C\C/C=C\C/C=C\C/C=C\CC)COP(=O)(O)OCCN	[M-H]-	272.32	TIMS	lipid	PE(20:5/22:6)
CC/C=C\C/C=C\C/C=C\C/C=C\C/C=C\C/C=C\CCC(=O)O[C@H](COC(=O)CCC/C=C\C/C=C\C/C=C\C/C=C\CCCCC)COP(=O)([O-])OCC[N+](C)(C)C	[M+H]+	297.7	TIMS	lipid	PC(42:10)
CC/C=C\C/C=C\C/C=C\C/C=C\C/C=C\C/C=C\CCC(=O)O[C@H](COC(=O)CCC/C=C\C/C=C\C/C=C\C/C=C\CCCCC)COP(=O)(O)OC[C@@H](O)CO	[M-H]-	291.4	TIMS	lipid	PG(42:10)
CC/C=C\C/C=C\C/C=C\C/C=C\C/C=C\C/C=C\CCC(=O)O[C@H](COC(=O)CCC/C=C\C/C=C\C/C=C\C/C=C\CCCCC)COP(=O)(O)OC[C@H](N)C(=O)O	[M+Na]+	292.305	DT	lipid	PS(42:10)
CC/C=C\C/C=C\C/C=C\C/C=C\C/C=C\C/C=C\CCC(=O)O[C@H](COC(=O)CCC/C=C\C/C=C\C/C=C\C/C=C\CCCCC)COP(=O)(O)OCCN	[M-H]-	273.12	TIMS	lipid	PE(20:4/22:6)
CC/C=C\C/C=C\C/C=C\C/C=C\C/C=C\C/C=C\CCC(=O)O[C@H](COC(=O)CCCC/C=C\C/C=C\C/C=C\C/C=C\CC)COP(=O)([O-])OCC[N+](C)(C)C	[M+H]+	289.05	TIMS	lipid	PC(20:5/20:5)
CC/C=C\C/C=C\C/C=C\C/C=C\C/C=C\C/C=C\CCC(=O)O[C@H](COC(=O)CCCCC/C=C\C/C=C\C/C=C\C/C=C\CCCCC)COP(=O)(O)OC[C@@H](O)CO	[M-H]-	288.02	TIMS	lipid	PG(22:5/22:5)
CC/C=C\C/C=C\C/C=C\C/C=C\C/C=C\C/C=C\CCC(=O)O[C@H](COC(=O)CCCCC/C=C\C/C=C\C/C=C\C/C=C\CCCCC)COP(=O)(O)OC[C@H](N)C(=O)O	[M+H]+	291.295	TIMS	lipid	PS(22:4/22:6)
CC/C=C\C/C=C\C/C=C\C/C=C\C/C=C\C/C=C\CCC(=O)O[C@H](COC(=O)CCCCC/C=C\C/C=C\C/C=C\C/C=C\CCCCC)COP(=O)(O)OCCN	[M+H]+	289.4	TIMS	lipid	PE(22:4/22:6)
CC/C=C\C/C=C\C/C=C\C/C=C\C/C=C\C/C=C\CCC(=O)O[C@H](COC(=O)CCCCC/C=C\C/C=C\C/C=C\C/C=C\CCCCC)COP(=O)(O)OCCN	[M-H]-	281.52	TIMS	lipid	PE(22:4/22:6)
CC/C=C\C/C=C\C/C=C\C/C=C\C/C=C\C/C=C\CCC(=O)O[C@H](COC(=O)CCCCCC/C=C\C/C=C\C/C=C\CCCCC)COP(=O)(O)OC[C@H](N)C(=O)O	[M+H]+	286.33	DT	lipid	PS(42:9)
CC/C=C\C/C=C\C/C=C\C/C=C\C/C=C\C/C=C\CCC(=O)O[C@H](COC(=O)CCCCCC/C=C\C/C=C\C/C=C\CCCCC)COP(=O)(O)OC[C@H](N)C(=O)O	[M+Na]+	302	DT	lipid	PS(42:9)
CC/C=C\C/C=C\C/C=C\C/C=C\C/C=C\C/C=C\CCC(=O)O[C@H](COC(=O)CCCCCC/C=C\C/C=C\C/C=C\CCCCC)COP(=O)(O)OC[C@H](N)C(=O)O	[M-H]-	282.85	DT	lipid	PS(42:9)
CC/C=C\C/C=C\C/C=C\C/C=C\C/C=C\C/C=C\CCC(=O)O[C@H](COC(=O)CCCCCC/C=C\C/C=C\C/C=C\CCCCC)COP(=O)(O)OCCN	[M+Na]+	288.64	DT	lipid	PE(42:09)
CC/C=C\C/C=C\C/C=C\C/C=C\C/C=C\C/C=C\CCC(=O)O[C@H](COC(=O)CCCCCCC/C=C\C/C=C\CCCC)COP(=O)([O-])OCC[N+](C)(C)C	[M+H]+	288.77	TIMS	lipid	PC(17:2/22:6)
CC/C=C\C/C=C\C/C=C\C/C=C\C/C=C\C/C=C\CCC(=O)O[C@H](COC(=O)CCCCCCC/C=C\C/C=C\CCCCC)COP(=O)([O-])OCC[N+](C)(C)C	[M+H]+	291.05	TIMS	lipid	PC(18:2/22:6)
CC/C=C\C/C=C\C/C=C\C/C=C\C/C=C\C/C=C\CCC(=O)O[C@H](COC(=O)CCCCCCC/C=C\CCCC)COP(=O)([O-])OCC[N+](C)(C)C	[M+H]+	282.5	DT	lipid	PC(36:7)
CC/C=C\C/C=C\C/C=C\C/C=C\C/C=C\C/C=C\CCC(=O)O[C@H](COC(=O)CCCCCCC/C=C\CCCC)COP(=O)([O-])OCC[N+](C)(C)C	[M+Na]+	292.5	DT	lipid	PC(36:7)
CC/C=C\C/C=C\C/C=C\C/C=C\C/C=C\C/C=C\CCC(=O)O[C@H](COC(=O)CCCCCCC/C=C\CCCCC)COP(=O)([O-])OCC[N+](C)(C)C	[M+H]+	289.8	DT	lipid	PC(37:7)
CC/C=C\C/C=C\C/C=C\C/C=C\C/C=C\C/C=C\CCC(=O)O[C@H](COC(=O)CCCCCCC/C=C\CCCCCC)COP(=O)([O-])OCC[N+](C)(C)C	[M+H]+	287.52	TIMS	lipid	PC(16:1/22:6)
CC/C=C\C/C=C\C/C=C\C/C=C\C/C=C\C/C=C\CCC(=O)O[C@H](COC(=O)CCCCCCC/C=C\CCCCCC)COP(=O)(O)OCCN	[M+H]+	273.835	TIMS	lipid	PE(16:1/22:6)
CC/C=C\C/C=C\C/C=C\C/C=C\C/C=C\C/C=C\CCC(=O)O[C@H](COC(=O)CCCCCCC/C=C\CCCCCC)COP(=O)(O)OCCN	[M-H]-	265.08	TIMS	lipid	PE(16:1/22:6)
CC/C=C\C/C=C\C/C=C\C/C=C\C/C=C\C/C=C\CCC(=O)O[C@H](COC(=O)CCCCCCC/C=C\CCCCCCC)COP(=O)(O)OC[C@@H](O)CO	[M-H]-	291.6	TIMS	lipid	PG(39:7)
CC/C=C\C/C=C\C/C=C\C/C=C\C/C=C\C/C=C\CCC(=O)O[C@H](COC(=O)CCCCCCC/C=C\CCCCCCC)COP(=O)(O)OCCN	[M-H]-	271.91	TIMS	lipid	PE(39:7)
CC/C=C\C/C=C\C/C=C\C/C=C\C/C=C\C/C=C\CCC(=O)O[C@H](COC(=O)CCCCCCC/C=C\CCCCCCCCC)COP(=O)([O-])OCC[N+](C)(C)C	[M+H]+	295.38	TIMS	lipid	PC(19:1/22:6)
CC/C=C\C/C=C\C/C=C\C/C=C\C/C=C\C/C=C\CCC(=O)O[C@H](COC(=O)CCCCCCCCC/C=C\C/C=C\CCCCC)COP(=O)(O)OCCN	[M+H]+	290	DT	lipid	PE(42:8)
CC/C=C\C/C=C\C/C=C\C/C=C\C/C=C\C/C=C\CCC(=O)O[C@H](COC(=O)CCCCCCCCC/C=C\C/C=C\CCCCC)COP(=O)(O)OCCN	[M+Na]+	293.935	DT	lipid	PE(42:8)
CC/C=C\C/C=C\C/C=C\C/C=C\C/C=C\C/C=C\CCC(=O)O[C@H](COC(=O)CCCCCCCCC/C=C\C/C=C\CCCCC)COP(=O)(O)OCCN	[M-H]-	283.4	DT	lipid	PE(42:8)
CC/C=C\C/C=C\C/C=C\C/C=C\C/C=C\C/C=C\CCC(=O)O[C@H](COC(=O)CCCCCCCCC/C=C\CCCCCCCC)COP(=O)(O)OCCN	[M+H]+	288.52	DT	lipid	PE(42:07)
CC/C=C\C/C=C\C/C=C\C/C=C\C/C=C\C/C=C\CCC(=O)O[C@H](COC(=O)CCCCCCCCC/C=C\CCCCCCCC)COP(=O)(O)OCCN	[M-H]-	282.93	DT	lipid	PE(42:07)
CC/C=C\C/C=C\C/C=C\C/C=C\C/C=C\C/C=C\CCC(=O)O[C@H](COC(=O)CCCCCCCCC/C=C\CCCCCCCCCC)COP(=O)(O)OC[C@H](N)C(=O)O	[M+H]+	293.12	DT	lipid	PS(44:07)
CC/C=C\C/C=C\C/C=C\C/C=C\C/C=C\C/C=C\CCC(=O)O[C@H](COC(=O)CCCCCCCCC/C=C\CCCCCCCCCC)COP(=O)(O)OCCN	[M+H]+	295.02	TIMS	lipid	PE(44:7)
CC/C=C\C/C=C\C/C=C\C/C=C\C/C=C\C/C=C\CCC(=O)O[C@H](COC(=O)CCCCCCCCC/C=C\CCCCCCCCCC)COP(=O)(O)OCCN	[M-H]-	290.125	TIMS	lipid	PE(44:7)
CC/C=C\C/C=C\C/C=C\C/C=C\C/C=C\C/C=C\CCC(=O)O[C@H](COC(=O)CCCCCCCCCCC)COP(=O)([O-])OCC[N+](C)(C)C	[M+H]+	266.28	TIMS	lipid	PC(16:3/18:3)
CC/C=C\C/C=C\C/C=C\C/C=C\C/C=C\C/C=C\CCC(=O)O[C@H](COC(=O)CCCCCCCCCCC/C=C\C/C=C\CCCCC)COP(=O)([O-])OCC[N+](C)(C)C	[M+H]+	304	TIMS	lipid	PC(44:8)
CC/C=C\C/C=C\C/C=C\C/C=C\C/C=C\C/C=C\CCC(=O)O[C@H](COC(=O)CCCCCCCCCCCCCC)COP(=O)([O-])OCC[N+](C)(C)C	[M+H]+	287.9	DT	lipid	PC(37:6)
CC/C=C\C/C=C\C/C=C\C/C=C\C/C=C\C/C=C\CCC(=O)O[C@H](COC(=O)CCCCCCCCCCCCCC)COP(=O)([O-])OCC[N+](C)(C)C	[M-H]-	280.7	DT	lipid	PC(37:6)
CC/C=C\C/C=C\C/C=C\C/C=C\C/C=C\C/C=C\CCC(=O)O[C@H](COC(=O)CCCCCCCCCCCCCC)COP(=O)(O)OCCN	[M-H]-	264.31	TIMS	lipid	PE(15:0/22:6)
CC/C=C\C/C=C\C/C=C\C/C=C\C/C=C\C/C=C\CCC(=O)O[C@H](COC(=O)CCCCCCCCCCCCCC/C=C\C/C=C\C/C=C\C=C/CC/C=C\C/C=C\CC)COP(=O)([O-])OCC[N+](C)(C)C	[M+H]+	328.97	TIMS	lipid	PC(22:6/34:6)
CC/C=C\C/C=C\C/C=C\C/C=C\C/C=C\C/C=C\CCC(=O)O[C@H](COC(=O)CCCCCCCCCCCCCC/C=C\C/C=C\C/C=C\C=C/CC/C=C\C/C=C\CC)COP(=O)([O-])OCC[N+](C)(C)C	[M+Na]+	330.3	TIMS	lipid	PC(22:6/34:6)
CC/C=C\C/C=C\C/C=C\C/C=C\C/C=C\C/C=C\CCC(=O)O[C@H](COC(=O)CCCCCCCCCCCCCCC)COP(=O)(O)O	[M-H]-	260.9	TW	lipid	PA(38:6)
CC/C=C\C/C=C\C/C=C\C/C=C\C/C=C\C/C=C\CCC(=O)O[C@H](COC(=O)CCCCCCCCCCCCCCC)COP(=O)(O)OC[C@@H](O)CO	[M+H]+	289.3	DT	lipid	PG(38:6)
CC/C=C\C/C=C\C/C=C\C/C=C\C/C=C\C/C=C\CCC(=O)O[C@H](COC(=O)CCCCCCCCCCCCCCC)COP(=O)(O)OC[C@@H](O)CO	[M+Na]+	285	DT	lipid	PG(38:6)
CC/C=C\C/C=C\C/C=C\C/C=C\C/C=C\C/C=C\CCC(=O)O[C@H](COC(=O)CCCCCCCCCCCCCCC)COP(=O)(O)OC[C@@H](O)CO	[M-H]-	287.05	DT	lipid	PG(38:6)
CC/C=C\C/C=C\C/C=C\C/C=C\C/C=C\C/C=C\CCC(=O)O[C@H](COC(=O)CCCCCCCCCCCCCCCCC)COP(=O)(O)O[C@H]1C(O)C(O)C(O)[C@@H](O)C1O	[M+Na]+	299.8	DT	lipid	PI(40:6)
CC/C=C\C/C=C\C/C=C\C/C=C\C/C=C\C/C=C\CCC(=O)O[C@H](COC(=O)CCCCCCCCCCCCCCCCC)COP(=O)(O)O[C@H]1C(O)C(O)C(O)[C@@H](O)C1O	[M-H]-	301.55	DT	lipid	PI(40:6)
CC/C=C\C/C=C\C/C=C\C/C=C\C/C=C\C/C=C\CCC(=O)O[C@H](COC(=O)CCCCCCCCCCCCCCCCCC)COP(=O)([O-])OCC[N+](C)(C)C	[M+H]+	298.865	TIMS	lipid	PC(21:1/20:5)
CC/C=C\C/C=C\C/C=C\C/C=C\C/C=C\C/C=C\CCC(=O)O[C@H](COC(=O)CCCCCCCCCCCCCCCCCC)COP(=O)(O)OC[C@H](N)C(=O)O	[M+H]+	292.95	DT	lipid	PS(41:6)
CC/C=C\C/C=C\C/C=C\C/C=C\C/C=C\C/C=C\CCC(=O)O[C@H](COC(=O)CCCCCCCCCCCCCCCCCC)COP(=O)(O)OC[C@H](N)C(=O)O	[M+Na]+	303.3	DT	lipid	PS(41:6)
CC/C=C\C/C=C\C/C=C\C/C=C\C/C=C\C/C=C\CCC(=O)O[C@H](COC(=O)CCCCCCCCCCCCCCCCCC)COP(=O)(O)OC[C@H](N)C(=O)O	[M-H]-	285.3	DT	lipid	PS(41:6)
CC/C=C\C/C=C\C/C=C\C/C=C\C/C=C\C/C=C\CCC(=O)O[C@H](COC(=O)CCCCCCCCCCCCCCCCCCCCC)COP(=O)([O-])OCC[N+](C)(C)C	[M+H]+	310.2	TIMS	lipid	PC(44:6)
CC/C=C\C/C=C\C/C=C\C/C=C\C/C=C\C/C=C\CCC(=O)O[C@H](COCCCCCCCCCCCCCCCC)COP(=O)(O)OC[C@H](N)C(=O)O	[M-H]-	275.63	TIMS	lipid	PS(o16:0/22:6)
CC/C=C\C/C=C\C/C=C\C/C=C\C/C=C\C/C=C\CCC(=O)O[C@H](COCCCCCCCCCCCCCCCC)COP(=O)(O)OCCN	[M+H]+	279.7	DT	lipid	PE(o38:06)
CC/C=C\C/C=C\C/C=C\C/C=C\C/C=C\C/C=C\CCC(=O)O[C@H](COCCCCCCCCCCCCCCCC)COP(=O)(O)OCCN	[M-H]-	273.4	DT	lipid	PE(o38:06)
CC/C=C\C/C=C\C/C=C\C/C=C\C/C=C\C/C=C\CCC(=O)O[C@H](COCCCCCCCCCCCCCCCCCC)COP(=O)([O-])OCC[N+](C)(C)C	[M+H]+	298.8	TIMS	lipid	PC(o40:6)
CC/C=C\C/C=C\C/C=C\C/C=C\C/C=C\C/C=C\CCC(=O)O[C@H](COCCCCCCCCCCCCCCCCCC)COP(=O)(O)OCCN	[M-H]-	272.915	DT	lipid	PE(o40:6)
CC/C=C\C/C=C\C/C=C\C/C=C\C/C=C\C/C=C\CCC(=O)O[C@H](COCCCCCCCCCCCCCCCCCCCC)COP(=O)([O-])OCC[N+](C)(C)C	[M+H]+	305.7	TIMS	lipid	PC(o42:6)
CC/C=C\C/C=C\C/C=C\C/C=C\C/C=C\C/C=C\CCC(=O)O[C@H](COCCCCCCCCCCCCCCCCCCCC)COP(=O)(O)OCCN	[M+H]+	287.08	TIMS	lipid	PE(o42:6)
CC/C=C\C/C=C\C/C=C\C/C=C\C/C=C\C/C=C\CCC(=O)O[C@H](COCCCCCCCCCCCCCCCCCCCC)COP(=O)(O)OCCN	[M-H]-	278.64	TIMS	lipid	PE(o42:6)
CC/C=C\C/C=C\C/C=C\C/C=C\C/C=C\C/C=C\CCC(=O)O[C@H]1CC[C@@]2(C)C(=CC[C@@H]3[C@@H]2CC[C@@]2(C)[C@H]3CC[C@@H]2[C@H](C)CCCC(C)C)C1	[M+H]+	294.7	TIMS	lipid	CE(22:6)
CC/C=C\C/C=C\C/C=C\C/C=C\C/C=C\C/C=C\CCC(=O)OC[C@@H](O)COP(=O)([O-])OCC[N+](C)(C)C	[M+H]+	233.75	TIMS	lipid	LPC(22:6)
CC/C=C\C/C=C\C/C=C\C/C=C\C/C=C\C/C=C\CCC(=O)OC[C@@H](O)COP(=O)([O-])OCC[N+](C)(C)C	[M+Na]+	238.19	TIMS	lipid	LPC(22:6)
CC/C=C\C/C=C\C/C=C\C/C=C\C/C=C\C/C=C\CCC(=O)OC[C@@H](O)COP(=O)(O)O	[M-H]-	209.89	TIMS	lipid	LPA(22:6)
CC/C=C\C/C=C\C/C=C\C/C=C\C/C=C\C/C=C\CCC(=O)OC[C@@H](O)COP(=O)(O)O[C@H]1C(O)C(O)C(O)[C@@H](O)C1O	[M-H]-	237.01	TIMS	lipid	LPI(22:6)
CC/C=C\C/C=C\C/C=C\C/C=C\C/C=C\C/C=C\CCC(=O)OC[C@@H](O)COP(=O)(O)OC[C@@H](O)CO	[M-H]-	226.36	TIMS	lipid	LPG(22:6)
CC/C=C\C/C=C\C/C=C\C/C=C\C/C=C\C/C=C\CCC(=O)OC[C@@H](O)COP(=O)(O)OC[C@H](N)C(=O)O	[M-H]-	230.2	TIMS	lipid	LPS(22:6)
CC/C=C\C/C=C\C/C=C\C/C=C\C/C=C\C/C=C\CCC(=O)OC[C@@H](O)COP(=O)(O)OCCN	[M+H]+	218.745	TIMS	lipid	LPE(22:6)
CC/C=C\C/C=C\C/C=C\C/C=C\C/C=C\C/C=C\CCC(=O)OC[C@@H](O)COP(=O)(O)OCCN	[M-H]-	214.68	TIMS	lipid	LPE(22:6)
CC/C=C\C/C=C\C/C=C\C/C=C\C/C=C\C/C=C\CCC(=O)OC[C@H](COP(=O)([O-])OCC[N+](C)(C)C)OC(=O)CC/C=C\C/C=C\C/C=C\C/C=C\C/C=C\C/C=C\CC	[M+H]+	297	TIMS	lipid	PC(44:12)
CC/C=C\C/C=C\C/C=C\C/C=C\C/C=C\C/C=C\CCC(=O)OC[C@H](COP(=O)([O-])OCC[N+](C)(C)C)OC(=O)CCC/C=C\C/C=C\C/C=C\C/C=C\C/C=C\CC	[M+H]+	292.86	TIMS	lipid	PC(20:5/22:6)
CC/C=C\C/C=C\C/C=C\C/C=C\C/C=C\C/C=C\CCC(=O)OC[C@H](COP(=O)([O-])OCC[N+](C)(C)C)OC(=O)CCCCC/C=C\C/C=C\C/C=C\C/C=C\CCCCC	[M+H]+	299.89	TIMS	lipid	PC(44:10)
CC/C=C\C/C=C\C/C=C\C/C=C\C/C=C\C/C=C\CCC(=O)OC[C@H](COP(=O)([O-])OCC[N+](C)(C)C)OC(=O)CCCCCC/C=C\C/C=C\C/C=C\CCCCC	[M+H]+	297.4	TIMS	lipid	PC(42:9)
CC/C=C\C/C=C\C/C=C\C/C=C\C/C=C\C/C=C\CCC(=O)OC[C@H](COP(=O)([O-])OCC[N+](C)(C)C)OC(=O)CCCCCCC/C=C\CCCCCCC	[M+H]+	292.925	DT	lipid	PC(39:7)
CC/C=C\C/C=C\C/C=C\C/C=C\C/C=C\C/C=C\CCC(=O)OC[C@H](COP(=O)([O-])OCC[N+](C)(C)C)OC(=O)CCCCCCC/C=C\CCCCCCC	[M+Na]+	293.15	DT	lipid	PC(39:7)
CC/C=C\C/C=C\C/C=C\C/C=C\C/C=C\C/C=C\CCC(=O)OC[C@H](COP(=O)([O-])OCC[N+](C)(C)C)OC(=O)CCCCCCCCCCCCCCCCCC	[M+H]+	299.8	TIMS	lipid	PC(41:6)
CC/C=C\C/C=C\C/C=C\C/C=C\C/C=C\C/C=C\CCC(=O)OC[C@H](COP(=O)([O-])OCC[N+](C)(C)C)OC(=O)CCCCCCCCCCCCCCCCCC	[M+Na]+	301.99	TIMS	lipid	PC(41:6)
CC/C=C\C/C=C\C/C=C\C/C=C\C/C=C\C/C=C\CCC(=O)OC[C@H](COP(=O)(O)O)OC(=O)CCCCCCCCCCCCC	[M-H]-	264.5	TIMS	lipid	PA(36:6)
CC/C=C\C/C=C\C/C=C\C/C=C\C/C=C\C/C=C\CCC(=O)OC[C@H](COP(=O)(O)OC[C@@H](O)CO)OC(=O)CC/C=C\C/C=C\C/C=C\C/C=C\C/C=C\C/C=C\CC	[M-H]-	294.8	TIMS	lipid	PG(44:12)
CC/C=C\C/C=C\C/C=C\C/C=C\C/C=C\C/C=C\CCC(=O)OC[C@H](COP(=O)(O)OC[C@@H](O)CO)OC(=O)CCC/C=C\C/C=C\C/C=C\C/C=C\C/C=C\CC	[M-H]-	281.93	TIMS	lipid	PG(20:5/22:6)
CC/C=C\C/C=C\C/C=C\C/C=C\C/C=C\C/C=C\CCC(=O)OC[C@H](COP(=O)(O)OC[C@@H](O)CO)OC(=O)CCCC/C=C\C/C=C\C/C=C\C/C=C\CC	[M-H]-	277.25	TIMS	lipid	PG(20:5/20:5)
CC/C=C\C/C=C\C/C=C\C/C=C\C/C=C\C/C=C\CCC(=O)OC[C@H](COP(=O)(O)OC[C@@H](O)CO)OC(=O)CCCCC/C=C\C/C=C\C/C=C\C/C=C\CCCCC	[M-H]-	300.3	TIMS	lipid	PG(44:10)
CC/C=C\C/C=C\C/C=C\C/C=C\C/C=C\C/C=C\CCC(=O)OC[C@H](COP(=O)(O)OC[C@@H](O)CO)OC(=O)CCCCCC/C=C\C/C=C\C/C=C\CCCCC	[M-H]-	292.6	TIMS	lipid	PG(42:9)
CC/C=C\C/C=C\C/C=C\C/C=C\C/C=C\C/C=C\CCC(=O)OC[C@H](COP(=O)(O)OC[C@@H](O)CO)OC(=O)CCCCCCC/C=C\C/C=C\C/C=C\CC	[M-H]-	285.375	TIMS	lipid	PG(40:9)
CC/C=C\C/C=C\C/C=C\C/C=C\C/C=C\C/C=C\CCC(=O)OC[C@H](COP(=O)(O)OC[C@@H](O)CO)OC(=O)CCCCCCC/C=C\CCCCCCCC	[M-H]-	280.84	TIMS	lipid	PG(18:1/22:6)
CC/C=C\C/C=C\C/C=C\C/C=C\C/C=C\C/C=C\CCC(=O)OC[C@H](COP(=O)(O)OC[C@@H](O)CO)OC(=O)CCCCCCCCC/C=C\C/C=C\CCCCC	[M-H]-	284.56	TIMS	lipid	PG(20:4/22:4)
CC/C=C\C/C=C\C/C=C\C/C=C\C/C=C\C/C=C\CCC(=O)OC[C@H](COP(=O)(O)OC[C@@H](O)CO)OC(=O)CCCCCCCCCCCCCCCCCCC	[M-H]-	287.22	TIMS	lipid	PG(20:0/22:6)
CC/C=C\C/C=C\C/C=C\C/C=C\C/C=C\C/C=C\CCC(=O)OC[C@H](COP(=O)(O)OC[C@H](N)C(=O)O)OC(=O)CC/C=C\C/C=C\C/C=C\C/C=C\C/C=C\C/C=C\CC	[M+H]+	290.16	DT	lipid	PS(44:12)
CC/C=C\C/C=C\C/C=C\C/C=C\C/C=C\C/C=C\CCC(=O)OC[C@H](COP(=O)(O)OC[C@H](N)C(=O)O)OC(=O)CC/C=C\C/C=C\C/C=C\C/C=C\C/C=C\C/C=C\CC	[M+Na]+	297.275	DT	lipid	PS(44:12)
CC/C=C\C/C=C\C/C=C\C/C=C\C/C=C\C/C=C\CCC(=O)OC[C@H](COP(=O)(O)OC[C@H](N)C(=O)O)OC(=O)CC/C=C\C/C=C\C/C=C\C/C=C\C/C=C\C/C=C\CC	[M-H]-	285.51	DT	lipid	PS(44:12)
CC/C=C\C/C=C\C/C=C\C/C=C\C/C=C\C/C=C\CCC(=O)OC[C@H](COP(=O)(O)OC[C@H](N)C(=O)O)OC(=O)CCC/C=C\C/C=C\C/C=C\C/C=C\C/C=C\CC	[M+Na]+	294.2	DT	lipid	PS(42:11)
CC/C=C\C/C=C\C/C=C\C/C=C\C/C=C\C/C=C\CCC(=O)OC[C@H](COP(=O)(O)OC[C@H](N)C(=O)O)OC(=O)CCC/C=C\C/C=C\C/C=C\C/C=C\CCCCC	[M+H]+	287.5	TIMS	lipid	PS(20:4/22:6)
CC/C=C\C/C=C\C/C=C\C/C=C\C/C=C\C/C=C\CCC(=O)OC[C@H](COP(=O)(O)OC[C@H](N)C(=O)O)OC(=O)CCC/C=C\C/C=C\C/C=C\C/C=C\CCCCC	[M-H]-	282.32	TIMS	lipid	PS(20:4/22:6)
CC/C=C\C/C=C\C/C=C\C/C=C\C/C=C\C/C=C\CCC(=O)OC[C@H](COP(=O)(O)OC[C@H](N)C(=O)O)OC(=O)CCCCC/C=C\C/C=C\C/C=C\C/C=C\CCCCC	[M+Na]+	296.88	DT	lipid	PS(44:10)
CC/C=C\C/C=C\C/C=C\C/C=C\C/C=C\C/C=C\CCC(=O)OC[C@H](COP(=O)(O)OC[C@H](N)C(=O)O)OC(=O)CCCCCCC/C=C\CCCCCCC	[M+Na]+	293.1	DT	lipid	PS(39:7)
CC/C=C\C/C=C\C/C=C\C/C=C\C/C=C\C/C=C\CCC(=O)OC[C@H](COP(=O)(O)OC[C@H](N)C(=O)O)OC(=O)CCCCCCC/C=C\CCCCCCCC	[M+Na]+	293.48	DT	lipid	PS(40:7)
CC/C=C\C/C=C\C/C=C\C/C=C\C/C=C\C/C=C\CCC(=O)OC[C@H](COP(=O)(O)OC[C@H](N)C(=O)O)OC(=O)CCCCCCC/C=C\CCCCCCCC	[M-H]-	288	DT	lipid	PS(40:7)
CC/C=C\C/C=C\C/C=C\C/C=C\C/C=C\C/C=C\CCC(=O)OC[C@H](COP(=O)(O)OC[C@H](N)C(=O)O)OC(=O)CCCCCCC/C=C\CCCCCCCCC	[M+Na]+	299.2	DT	lipid	PS(41:7)
CC/C=C\C/C=C\C/C=C\C/C=C\C/C=C\C/C=C\CCC(=O)OC[C@H](COP(=O)(O)OC[C@H](N)C(=O)O)OC(=O)CCCCCCCCC/C=C\CCCCCCCCCC	[M+Na]+	311.8	DT	lipid	PS(44:7)
CC/C=C\C/C=C\C/C=C\C/C=C\C/C=C\C/C=C\CCC(=O)OC[C@H](COP(=O)(O)OC[C@H](N)C(=O)O)OC(=O)CCCCCCCCCCC/C=C\C/C=C\CCCCC	[M-H]-	289.43	DT	lipid	PS(44:08)
CC/C=C\C/C=C\C/C=C\C/C=C\C/C=C\C/C=C\CCC(=O)OC[C@H](COP(=O)(O)OCCN)OC(=O)CC/C=C\C/C=C\C/C=C\C/C=C\C/C=C\C/C=C\CC	[M+H]+	286.365	DT	lipid	PE(44:12)
CC/C=C\C/C=C\C/C=C\C/C=C\C/C=C\C/C=C\CCC(=O)OC[C@H](COP(=O)(O)OCCN)OC(=O)CC/C=C\C/C=C\C/C=C\C/C=C\C/C=C\C/C=C\CC	[M+Na]+	293.365	DT	lipid	PE(44:12)
CC/C=C\C/C=C\C/C=C\C/C=C\C/C=C\C/C=C\CCC(=O)OC[C@H](COP(=O)(O)OCCN)OC(=O)CC/C=C\C/C=C\C/C=C\C/C=C\C/C=C\C/C=C\CC	[M-H]-	280.445	DT	lipid	PE(44:12)
CC/C=C\C/C=C\C/C=C\C/C=C\C/C=C\C/C=C\CCC(=O)OC[C@H](COP(=O)(O)OCCN)OC(=O)CCC/C=C\C/C=C\C/C=C\C/C=C\C/C=C\CC	[M+H]+	280.2	TW	lipid	PE(42:11)
CC/C=C\C/C=C\C/C=C\C/C=C\C/C=C\C/C=C\CCC(=O)OC[C@H](COP(=O)(O)OCCN)OC(=O)CCC/C=C\C/C=C\C/C=C\C/C=C\C/C=C\CC	[M-H]-	282	TW	lipid	PE(42:11)
CC/C=C\C/C=C\C/C=C\C/C=C\C/C=C\C/C=C\CCC(=O)OC[C@H](COP(=O)(O)OCCN)OC(=O)CCCC/C=C\C/C=C\C/C=C\C/C=C\CC	[M-H]-	270.03	TIMS	lipid	PE(18:4/22:6)
CC/C=C\C/C=C\C/C=C\C/C=C\C/C=C\C/C=C\CCC(=O)OC[C@H](COP(=O)(O)OCCN)OC(=O)CCCC/C=C\C/C=C\C/C=C\CCCCC	[M+H]+	276.59	TIMS	lipid	PE(18:3/22:6)
CC/C=C\C/C=C\C/C=C\C/C=C\C/C=C\C/C=C\CCC(=O)OC[C@H](COP(=O)(O)OCCN)OC(=O)CCCC/C=C\C/C=C\C/C=C\CCCCC	[M-H]-	268.37	TIMS	lipid	PE(18:3/22:6)
CC/C=C\C/C=C\C/C=C\C/C=C\C/C=C\C/C=C\CCC(=O)OC[C@H](COP(=O)(O)OCCN)OC(=O)CCCCCCCCCCC/C=C\C/C=C\CCCCC	[M-H]-	288.72	TIMS	lipid	PE(22:4/22:4)
CC/C=C\C/C=C\C/C=C\C/C=C\C/C=C\C/C=C\CCC(=O)OC[C@H](COP(=O)(O)OCCN)OC(=O)CCCCCCCCCCCCCCCCCC	[M+H]+	288.6	TIMS	lipid	PE(19:0/22:6)
CC/C=C\C/C=C\C/C=C\C/C=C\C/C=C\C/C=C\CCC(=O)OC[C@H](COP(=O)(O)OCCN)OC(=O)CCCCCCCCCCCCCCCCCC	[M+Na]+	295.01	TIMS	lipid	PE(19:0/22:6)
CC/C=C\C/C=C\C/C=C\C/C=C\C/C=C\C/C=C\CCC(=O)OC[C@H](COP(=O)(O)OCCN)OC(=O)CCCCCCCCCCCCCCCCCC	[M-H]-	276.71	TIMS	lipid	PE(19:0/22:6)
CC/C=C\C/C=C\C/C=C\C/C=C\C/C=C\C/C=C\CCCCCCC(=O)O	[M-H]-	191.65	TIMS	lipid	FA(26:6)
CC/C=C\C/C=C\C/C=C\C/C=C\C/C=C\C/C=C\CCCCCCCCC(=O)O	[M-H]-	198.46	TIMS	lipid	FA(28:6)
CC/C=C\C/C=C\C/C=C\C/C=C\C/C=C\C/C=C\CCCCCCCCCCC(=O)O	[M-H]-	204.51	TIMS	lipid	FA(30:6)
CC/C=C\C/C=C\C/C=C\C/C=C\C/C=C\C/C=C\CCCCCCCCCCCCC(=O)O	[M-H]-	211	TIMS	lipid	FA(32:6)
CC/C=C\C/C=C\C/C=C\C/C=C\C/C=C\C/C=C\CCCCCCCCCCCCC(=O)OC[C@H](COP(=O)([O-])OCC[N+](C)(C)C)OC(=O)CC/C=C\C/C=C\C/C=C\C/C=C\C/C=C\C/C=C\CC	[M+H]+	323.98	TIMS	lipid	PC(22:6/32:6)
CC/C=C\C/C=C\C/C=C\C/C=C\C/C=C\C/C=C\CCCCCCCCCCCCCCC(=O)O	[M-H]-	217.16	TIMS	lipid	FA(34:6)
CC/C=C\C/C=C\C/C=C\C/C=C\C/C=C\C/C=C\CCCCCCCCCCCCCCCCC(=O)O	[M-H]-	223.73	TIMS	lipid	FA(36:6)
CC/C=C\C/C=C\C/C=C\C/C=C\C/C=C\CCCC(=O)NCCO	[M+H]+	186.44	TIMS	lipid	NAE(20:5)
CC/C=C\C/C=C\C/C=C\C/C=C\C/C=C\CCCC(=O)O	[M-H]-	178.535	DT	small molecule	Eicosapentaenoic acid
CC/C=C\C/C=C\C/C=C\C/C=C\C/C=C\CCCC(=O)O[C@H](CO/C=C\CCCCCCCCCCCCCC)COP(=O)(O)OCCN	[M+H]+	274.2	TW	lipid	PE(p36:5)
CC/C=C\C/C=C\C/C=C\C/C=C\C/C=C\CCCC(=O)O[C@H](CO/C=C\CCCCCCCCCCCCCC)COP(=O)(O)OCCN	[M-H]-	261.565	TW	lipid	PE(p36:5)
CC/C=C\C/C=C\C/C=C\C/C=C\C/C=C\CCCC(=O)O[C@H](CO/C=C\CCCCCCCCCCCCCCCC)COP(=O)([O-])OCC[N+](C)(C)C	[M+H]+	294.7	TIMS	lipid	PC(o38:6)
CC/C=C\C/C=C\C/C=C\C/C=C\C/C=C\CCCC(=O)O[C@H](CO/C=C\CCCCCCCCCCCCCCCC)COP(=O)(O)O[C@H]1C(O)C(O)C(O)[C@@H](O)C1O	[M-H]-	286.01	TIMS	lipid	PI(o16:0/22:6)
CC/C=C\C/C=C\C/C=C\C/C=C\C/C=C\CCCC(=O)O[C@H](CO/C=C\CCCCCCCCCCCCCCCC)COP(=O)(O)OCCN	[M+H]+	279.25	DT	lipid	PE(p38:5)
CC/C=C\C/C=C\C/C=C\C/C=C\C/C=C\CCCC(=O)O[C@H](CO/C=C\CCCCCCCCCCCCCCCC)COP(=O)(O)OCCN	[M+Na]+	279.4	DT	lipid	PE(p38:5)
CC/C=C\C/C=C\C/C=C\C/C=C\C/C=C\CCCC(=O)O[C@H](CO/C=C\CCCCCCCCCCCCCCCC)COP(=O)(O)OCCN	[M-H]-	268.7	DT	lipid	PE(p38:5)
CC/C=C\C/C=C\C/C=C\C/C=C\C/C=C\CCCC(=O)O[C@H](CO/C=C\CCCCCCCCCCCCCCCCCC)COP(=O)(O)O[C@H]1C(O)C(O)C(O)[C@@H](O)C1O	[M-H]-	291.73	TIMS	lipid	PI(o18:0/22:6)
CC/C=C\C/C=C\C/C=C\C/C=C\C/C=C\CCCC(=O)O[C@H](CO/C=C\CCCCCCCCCCCCCCCCCC)COP(=O)(O)OCCN	[M+H]+	284.7	DT	lipid	PE(p40:5)
CC/C=C\C/C=C\C/C=C\C/C=C\C/C=C\CCCC(=O)O[C@H](CO/C=C\CCCCCCCCCCCCCCCCCC)COP(=O)(O)OCCN	[M-H]-	276.1	DT	lipid	PE(p40:5)
CC/C=C\C/C=C\C/C=C\C/C=C\C/C=C\CCCC(=O)O[C@H](COC(=O)CCC/C=C\C/C=C\C/C=C\C/C=C\CCCCC)COP(=O)([O-])OCC[N+](C)(C)C	[M+H]+	290.96	TIMS	lipid	PC(16:4/24:5)
CC/C=C\C/C=C\C/C=C\C/C=C\C/C=C\CCCC(=O)O[C@H](COC(=O)CCC/C=C\C/C=C\C/C=C\C/C=C\CCCCC)COP(=O)(O)OC[C@H](N)C(=O)O	[M+H]+	281.94	TIMS	lipid	PS(20:4/20:5)
CC/C=C\C/C=C\C/C=C\C/C=C\C/C=C\CCCC(=O)O[C@H](COC(=O)CCC/C=C\C/C=C\C/C=C\C/C=C\CCCCC)COP(=O)(O)OC[C@H](N)C(=O)O	[M-H]-	278.08	TIMS	lipid	PS(20:4/20:5)
CC/C=C\C/C=C\C/C=C\C/C=C\C/C=C\CCCC(=O)O[C@H](COC(=O)CCCC/C=C\C/C=C\C/C=C\C/C=C\CC)COP(=O)([O-])OCC[N+](C)(C)C	[M+Na]+	297.8	DT	lipid	PC(38:9)
CC/C=C\C/C=C\C/C=C\C/C=C\C/C=C\CCCC(=O)O[C@H](COC(=O)CCCC/C=C\C/C=C\C/C=C\CCCCC)COP(=O)([O-])OCC[N+](C)(C)C	[M+H]+	288.3	DT	lipid	PC(38:8)
CC/C=C\C/C=C\C/C=C\C/C=C\C/C=C\CCCC(=O)O[C@H](COC(=O)CCCC/C=C\C/C=C\C/C=C\CCCCC)COP(=O)([O-])OCC[N+](C)(C)C	[M+Na]+	299.9	DT	lipid	PC(38:8)
CC/C=C\C/C=C\C/C=C\C/C=C\C/C=C\CCCC(=O)O[C@H](COC(=O)CCCCC/C=C\C/C=C\C/C=C\C/C=C\CCCCC)COP(=O)(O)OCCN	[M-H]-	273.92	TIMS	lipid	PE(20:3/22:6)
CC/C=C\C/C=C\C/C=C\C/C=C\C/C=C\CCCC(=O)O[C@H](COC(=O)CCCCCC/C=C\C/C=C\C/C=C\CCCCC)COP(=O)(O)OC[C@@H](O)CO	[M-H]-	293.3	TIMS	lipid	PG(40:8)
CC/C=C\C/C=C\C/C=C\C/C=C\C/C=C\CCCC(=O)O[C@H](COC(=O)CCCCCCC/C=C\CCCCCC)COP(=O)(O)O[C@H]1C(O)C(O)C(O)[C@@H](O)C1O	[M-H]-	294.3	TIMS	lipid	PI(36:6)
CC/C=C\C/C=C\C/C=C\C/C=C\C/C=C\CCCC(=O)O[C@H](COC(=O)CCCCCCC/C=C\CCCCCCC)COP(=O)([O-])OCC[N+](C)(C)C	[M+H]+	287.46	TIMS	lipid	PC(15:0/22:6)
CC/C=C\C/C=C\C/C=C\C/C=C\C/C=C\CCCC(=O)O[C@H](COC(=O)CCCCCCC/C=C\CCCCCCCCC)COP(=O)([O-])OCC[N+](C)(C)C	[M+H]+	293.98	DT	lipid	PC(39:6)
CC/C=C\C/C=C\C/C=C\C/C=C\C/C=C\CCCC(=O)O[C@H](COC(=O)CCCCCCC/C=C\CCCCCCCCC)COP(=O)([O-])OCC[N+](C)(C)C	[M+Na]+	296.28	DT	lipid	PC(39:6)
CC/C=C\C/C=C\C/C=C\C/C=C\C/C=C\CCCC(=O)O[C@H](COC(=O)CCCCCCC/C=C\CCCCCCCCC)COP(=O)([O-])OCC[N+](C)(C)C	[M-H]-	291.6	DT	lipid	PC(39:6)
CC/C=C\C/C=C\C/C=C\C/C=C\C/C=C\CCCC(=O)O[C@H](COC(=O)CCCCCCC/C=C\CCCCCCCCC)COP(=O)(O)OC[C@H](N)C(=O)O	[M+H]+	287.64	TIMS	lipid	PS(17:0/22:6)
CC/C=C\C/C=C\C/C=C\C/C=C\C/C=C\CCCC(=O)O[C@H](COC(=O)CCCCCCC/C=C\CCCCCCCCC)COP(=O)(O)OC[C@H](N)C(=O)O	[M-H]-	279.23	TIMS	lipid	PS(17:0/22:6)
CC/C=C\C/C=C\C/C=C\C/C=C\C/C=C\CCCC(=O)O[C@H](COC(=O)CCCCCCCCC/C=C\C/C=C\CCCCC)COP(=O)(O)OCCN	[M+H]+	281.5	DT	lipid	PE(40:7)
CC/C=C\C/C=C\C/C=C\C/C=C\C/C=C\CCCC(=O)O[C@H](COC(=O)CCCCCCCCC/C=C\C/C=C\CCCCC)COP(=O)(O)OCCN	[M+Na]+	289.815	DT	lipid	PE(40:7)
CC/C=C\C/C=C\C/C=C\C/C=C\C/C=C\CCCC(=O)O[C@H](COC(=O)CCCCCCCCC/C=C\C/C=C\CCCCC)COP(=O)(O)OCCN	[M-H]-	278.9	DT	lipid	PE(40:7)
CC/C=C\C/C=C\C/C=C\C/C=C\C/C=C\CCCC(=O)O[C@H](COC(=O)CCCCCCCCC/C=C\CCCCCC)COP(=O)([O-])OCC[N+](C)(C)C	[M+H]+	291.63	TIMS	lipid	PC(18:1/20:5)
CC/C=C\C/C=C\C/C=C\C/C=C\C/C=C\CCCC(=O)O[C@H](COC(=O)CCCCCCCCC/C=C\CCCCCCCCCC)COP(=O)([O-])OCC[N+](C)(C)C	[M+H]+	302.9	TIMS	lipid	PC(42:6)
CC/C=C\C/C=C\C/C=C\C/C=C\C/C=C\CCCC(=O)O[C@H](COC(=O)CCCCCCCCC/C=C\CCCCCCCCCC)COP(=O)([O-])OCC[N+](C)(C)C	[M+Na]+	304.65	TIMS	lipid	PC(42:6)
CC/C=C\C/C=C\C/C=C\C/C=C\C/C=C\CCCC(=O)O[C@H](COC(=O)CCCCCCCCCCCCCCC)COP(=O)(O)OC[C@H](N)C(=O)O	[M+H]+	277.82	TIMS	lipid	PS(16:0/20:5)
CC/C=C\C/C=C\C/C=C\C/C=C\C/C=C\CCCC(=O)O[C@H](COC(=O)CCCCCCCCCCCCCCC)COP(=O)(O)OC[C@H](N)C(=O)O	[M-H]-	271.7	TIMS	lipid	PS(16:0/20:5)
CC/C=C\C/C=C\C/C=C\C/C=C\C/C=C\CCCC(=O)O[C@H](COC(=O)CCCCCCCCCCCCCCCCCCCC)COP(=O)([O-])OCC[N+](C)(C)C	[M+H]+	300	TIMS	lipid	PC(19:1/22:4)
CC/C=C\C/C=C\C/C=C\C/C=C\C/C=C\CCCC(=O)O[C@H](COC(=O)CCCCCCCCCCCCCCCCCCCCC)COP(=O)([O-])OCC[N+](C)(C)C	[M+H]+	304.45	TIMS	lipid	PC(42:5)
CC/C=C\C/C=C\C/C=C\C/C=C\C/C=C\CCCC(=O)O[C@H](COCCCCCCCCCCCCCCCC)COP(=O)([O-])OCC[N+](C)(C)C	[M+H]+	289.45	DT	lipid	PC(o36:5)
CC/C=C\C/C=C\C/C=C\C/C=C\C/C=C\CCCC(=O)O[C@H](COCCCCCCCCCCCCCCCC)COP(=O)(O)OC[C@H](N)C(=O)O	[M+Na]+	290.2	DT	lipid	PS(o36:5)
CC/C=C\C/C=C\C/C=C\C/C=C\C/C=C\CCCC(=O)O[C@H](COCCCCCCCCCCCCCCCC)COP(=O)(O)OCCN	[M+H]+	274.5	DT	lipid	PE(o36:5)
CC/C=C\C/C=C\C/C=C\C/C=C\C/C=C\CCCC(=O)O[C@H](COCCCCCCCCCCCCCCCC)COP(=O)(O)OCCN	[M+Na]+	279.2	DT	lipid	PE(o36:5)
CC/C=C\C/C=C\C/C=C\C/C=C\C/C=C\CCCC(=O)O[C@H](COCCCCCCCCCCCCCCCC)COP(=O)(O)OCCN	[M-H]-	272.25	DT	lipid	PE(o36:5)
CC/C=C\C/C=C\C/C=C\C/C=C\C/C=C\CCCC(=O)O[C@H](COCCCCCCCCCCCCCCCCCC)COP(=O)(O)O[C@H]1C(O)C(O)C(O)[C@@H](O)C1O	[M-H]-	286.94	TIMS	lipid	PI(o18:1/20:4)
CC/C=C\C/C=C\C/C=C\C/C=C\C/C=C\CCCC(=O)O[C@H]1CC[C@@]2(C)C(=CC[C@@H]3[C@@H]2CC[C@@]2(C)[C@H]3CC[C@@H]2[C@H](C)CCCC(C)C)C1	[M+H]+	293.7	TIMS	lipid	CE(20:5)
CC/C=C\C/C=C\C/C=C\C/C=C\C/C=C\CCCC(=O)OC[C@@H](O)COP(=O)([O-])OCC[N+](C)(C)C	[M+H]+	227.4	TIMS	lipid	LPC(20:5)
CC/C=C\C/C=C\C/C=C\C/C=C\C/C=C\CCCC(=O)OC[C@@H](O)COP(=O)([O-])OCC[N+](C)(C)C	[M+Na]+	231.71	TIMS	lipid	LPC(20:5)
CC/C=C\C/C=C\C/C=C\C/C=C\C/C=C\CCCC(=O)OC[C@@H](O)COP(=O)(O)O[C@H]1C(O)C(O)C(O)[C@@H](O)C1O	[M-H]-	232.4	TIMS	lipid	LPI(20:5)
CC/C=C\C/C=C\C/C=C\C/C=C\C/C=C\CCCC(=O)OC[C@@H](O)COP(=O)(O)OC[C@H](N)C(=O)O	[M-H]-	218.32	TIMS	lipid	LPS(20:5)
CC/C=C\C/C=C\C/C=C\C/C=C\C/C=C\CCCC(=O)OC[C@@H](O)COP(=O)(O)OCCN	[M+H]+	219.22	TIMS	lipid	LPE(20:5)
CC/C=C\C/C=C\C/C=C\C/C=C\C/C=C\CCCC(=O)OC[C@@H](O)COP(=O)(O)OCCN	[M-H]-	216.7	TIMS	lipid	LPE(20:5)
CC/C=C\C/C=C\C/C=C\C/C=C\C/C=C\CCCC(=O)OC[C@H](COP(=O)([O-])OCC[N+](C)(C)C)OC(=O)CCC/C=C\C/C=C\C/C=C\C/C=C\C/C=C\CC	[M+H]+	289.8	DT	lipid	PC(40:10)
CC/C=C\C/C=C\C/C=C\C/C=C\C/C=C\CCCC(=O)OC[C@H](COP(=O)([O-])OCC[N+](C)(C)C)OC(=O)CCC/C=C\C/C=C\C/C=C\C/C=C\C/C=C\CC	[M+Na]+	301.85	DT	lipid	PC(40:10)
CC/C=C\C/C=C\C/C=C\C/C=C\C/C=C\CCCC(=O)OC[C@H](COP(=O)([O-])OCC[N+](C)(C)C)OC(=O)CCC/C=C\C/C=C\C/C=C\C/C=C\CCCCC	[M+H]+	291.6	TIMS	lipid	PC(40:9)
CC/C=C\C/C=C\C/C=C\C/C=C\C/C=C\CCCC(=O)OC[C@H](COP(=O)([O-])OCC[N+](C)(C)C)OC(=O)CCC/C=C\C/C=C\C/C=C\C/C=C\CCCCC	[M+Na]+	290.49	TIMS	lipid	PC(40:9)
CC/C=C\C/C=C\C/C=C\C/C=C\C/C=C\CCCC(=O)OC[C@H](COP(=O)([O-])OCC[N+](C)(C)C)OC(=O)CCCCC/C=C\C/C=C\C/C=C\C/C=C\CCCCC	[M+H]+	294.72	TIMS	lipid	PC(20:4/22:5)
CC/C=C\C/C=C\C/C=C\C/C=C\C/C=C\CCCC(=O)OC[C@H](COP(=O)([O-])OCC[N+](C)(C)C)OC(=O)CCCCCCC/C=C\CCCC	[M-H]-	269.9	TIMS	lipid	PC(34:6)
CC/C=C\C/C=C\C/C=C\C/C=C\C/C=C\CCCC(=O)OC[C@H](COP(=O)([O-])OCC[N+](C)(C)C)OC(=O)CCCCCCC/C=C\CCCCCCCCC	[M+H]+	293.6	TIMS	lipid	PC(17:0/22:6)
CC/C=C\C/C=C\C/C=C\C/C=C\C/C=C\CCCC(=O)OC[C@H](COP(=O)([O-])OCC[N+](C)(C)C)OC(=O)CCCCCCCCC/C=C\C/C=C\CCCCC	[M+H]+	293.015	TIMS	lipid	PC(18:1/22:6)
CC/C=C\C/C=C\C/C=C\C/C=C\C/C=C\CCCC(=O)OC[C@H](COP(=O)([O-])OCC[N+](C)(C)C)OC(=O)CCCCCCCCCCCCCCCC	[M+H]+	288.87	TIMS	lipid	PC(17:0/20:5)
CC/C=C\C/C=C\C/C=C\C/C=C\C/C=C\CCCC(=O)OC[C@H](COP(=O)([O-])OCC[N+](C)(C)C)OC(=O)CCCCCCCCCCCCCCCCCCC	[M+H]+	298.22	TIMS	lipid	PC(18:0/22:5)
CC/C=C\C/C=C\C/C=C\C/C=C\C/C=C\CCCC(=O)OC[C@H](COP(=O)(O)O)OC(=O)CCCCCCC/C=C\CCCCCCCC	[M-H]-	259.12	TIMS	lipid	PA(16:0/22:6)
CC/C=C\C/C=C\C/C=C\C/C=C\C/C=C\CCCC(=O)OC[C@H](COP(=O)(O)O[C@H]1C(O)C(O)C(O)[C@@H](O)C1O)OC(=O)CCCCCC/C=C\C/C=C\C/C=C\CCCCC	[M-H]-	290.07	TIMS	lipid	PI(18:2/22:6)
CC/C=C\C/C=C\C/C=C\C/C=C\C/C=C\CCCC(=O)OC[C@H](COP(=O)(O)OC[C@@H](O)CO)OC(=O)CCCCCC/C=C\C/C=C\C/C=C\CCCCC	[M-H]-	281.48	TIMS	lipid	PG(20:4/20:4)
CC/C=C\C/C=C\C/C=C\C/C=C\C/C=C\CCCC(=O)OC[C@H](COP(=O)(O)OC[C@@H](O)CO)OC(=O)CCCCCCCCC/C=C\C/C=C\CCCCC	[M+Na]+	288.3	TW	lipid	PG(40:7)
CC/C=C\C/C=C\C/C=C\C/C=C\C/C=C\CCCC(=O)OC[C@H](COP(=O)(O)OC[C@@H](O)CO)OC(=O)CCCCCCCCC/C=C\C/C=C\CCCCC	[M-H]-	291.55	TW	lipid	PG(40:7)
CC/C=C\C/C=C\C/C=C\C/C=C\C/C=C\CCCC(=O)OC[C@H](COP(=O)(O)OC[C@H](N)C(=O)O)OC(=O)CCCCC/C=C\C/C=C\C/C=C\C/C=C\CCCCC	[M-H]-	290.63	DT	lipid	PS(42:09)
CC/C=C\C/C=C\C/C=C\C/C=C\C/C=C\CCCC(=O)OC[C@H](COP(=O)(O)OC[C@H](N)C(=O)O)OC(=O)CCCCCCC/C=C\CCCCCCCCC	[M+Na]+	297.7	DT	lipid	PS(39:6)
CC/C=C\C/C=C\C/C=C\C/C=C\C/C=C\CCCC(=O)OC[C@H](COP(=O)(O)OC[C@H](N)C(=O)O)OC(=O)CCCCCCCCC/C=C\CCCCCCCC	[M+H]+	288.045	TIMS	lipid	PS(18:0/22:6)
CC/C=C\C/C=C\C/C=C\C/C=C\C/C=C\CCCC(=O)OC[C@H](COP(=O)(O)OC[C@H](N)C(=O)O)OC(=O)CCCCCCCCC/C=C\CCCCCCCC	[M-H]-	282.39	TIMS	lipid	PS(18:0/22:6)
CC/C=C\C/C=C\C/C=C\C/C=C\C/C=C\CCCC(=O)OC[C@H](COP(=O)(O)OC[C@H](N)C(=O)O)OC(=O)CCCCCCCCCCC/C=C\C/C=C\CCCCC	[M+Na]+	304.7	DT	lipid	PS(42:7)
CC/C=C\C/C=C\C/C=C\C/C=C\C/C=C\CCCC(=O)OC[C@H](COP(=O)(O)OCCN)OC(=O)CCC/C=C\C/C=C\C/C=C\C/C=C\CCCCC	[M+H]+	279.1	DT	lipid	PE(40:9)
CC/C=C\C/C=C\C/C=C\C/C=C\C/C=C\CCCC(=O)OC[C@H](COP(=O)(O)OCCN)OC(=O)CCC/C=C\C/C=C\C/C=C\C/C=C\CCCCC	[M+Na]+	283.1	DT	lipid	PE(40:9)
CC/C=C\C/C=C\C/C=C\C/C=C\C/C=C\CCCC(=O)OC[C@H](COP(=O)(O)OCCN)OC(=O)CCC/C=C\C/C=C\C/C=C\C/C=C\CCCCC	[M-H]-	275.8	DT	lipid	PE(40:9)
CC/C=C\C/C=C\C/C=C\C/C=C\C/C=C\CCCC(=O)OC[C@H](COP(=O)(O)OCCN)OC(=O)CCCCC/C=C\C/C=C\C/C=C\C/C=C\CCCCC	[M+H]+	286.9	DT	lipid	PE(42:9)
CC/C=C\C/C=C\C/C=C\C/C=C\C/C=C\CCCC(=O)OC[C@H](COP(=O)(O)OCCN)OC(=O)CCCCC/C=C\C/C=C\C/C=C\C/C=C\CCCCC	[M+Na]+	295.6	DT	lipid	PE(42:9)
CC/C=C\C/C=C\C/C=C\C/C=C\C/C=C\CCCC(=O)OC[C@H](COP(=O)(O)OCCN)OC(=O)CCCCC/C=C\C/C=C\C/C=C\C/C=C\CCCCC	[M-H]-	286.9	DT	lipid	PE(42:9)
CC/C=C\C/C=C\C/C=C\C/C=C\C/C=C\CCCC(=O)OC[C@H](COP(=O)(O)OCCN)OC(=O)CCCCCCC/C=C\CCCCCCC	[M+H]+	275.7	TIMS	lipid	PE(37:6)
CC/C=C\C/C=C\C/C=C\C/C=C\C/C=C\CCCC(=O)OC[C@H](COP(=O)(O)OCCN)OC(=O)CCCCCCC/C=C\CCCCCCC	[M-H]-	271.6	TIMS	lipid	PE(37:6)
CC/C=C\C/C=C\C/C=C\C/C=C\C/C=C\CCCC(=O)OC[C@H](COP(=O)(O)OCCN)OC(=O)CCCCCCC/C=C\CCCCCCCCC	[M+H]+	281.93	TIMS	lipid	PE(17:0/22:6)
CC/C=C\C/C=C\C/C=C\C/C=C\C/C=C\CCCC(=O)OC[C@H](COP(=O)(O)OCCN)OC(=O)CCCCCCC/C=C\CCCCCCCCC	[M-H]-	270.58	TIMS	lipid	PE(17:0/22:6)
CC/C=C\C/C=C\C/C=C\C/C=C\C/C=C\CCCC(=O)OC[C@H](COP(=O)(O)OCCN)OC(=O)CCCCCCCCC/C=C\CCCCCCCC	[M+H]+	284.82	TIMS	lipid	PE(16:2/24:4)
CC/C=C\C/C=C\C/C=C\C/C=C\C/C=C\CCCC(=O)OC[C@H](COP(=O)(O)OCCN)OC(=O)CCCCCCCCC/C=C\CCCCCCCC	[M-H]-	273.41	TIMS	lipid	PE(16:2/24:4)
CC/C=C\C/C=C\C/C=C\C/C=C\C/C=C\CCCC(=O)OC[C@H](COP(=O)(O)OCCN)OC(=O)CCCCCCCCCCCCC	[M-H]-	267.8	TIMS	lipid	PE(34:5)
CC/C=C\C/C=C\C/C=C\C/C=C\C/C=C\CCCCCC(=O)O[C@H](COC(=O)CCC/C=C\C/C=C\C/C=C\C/C=C\C/C=C\CC)COP(=O)([O-])OCC[N+](C)(C)C	[M+H]+	293.49	TIMS	lipid	PC(20:4/22:6)
CC/C=C\C/C=C\C/C=C\C/C=C\C/C=C\CCCCCC(=O)O[C@H](COC(=O)CCC/C=C\C/C=C\C/C=C\C/C=C\C/C=C\CC)COP(=O)(O)OCCN	[M+H]+	284.8	DT	lipid	PE(42:10)
CC/C=C\C/C=C\C/C=C\C/C=C\C/C=C\CCCCCC(=O)O[C@H](COC(=O)CCC/C=C\C/C=C\C/C=C\C/C=C\C/C=C\CC)COP(=O)(O)OCCN	[M+Na]+	291	DT	lipid	PE(42:10)
CC/C=C\C/C=C\C/C=C\C/C=C\C/C=C\CCCCCC(=O)O[C@H](COC(=O)CCC/C=C\C/C=C\C/C=C\C/C=C\C/C=C\CC)COP(=O)(O)OCCN	[M-H]-	285.8	DT	lipid	PE(42:10)
CC/C=C\C/C=C\C/C=C\C/C=C\C/C=C\CCCCCC(=O)O[C@H](COC(=O)CCCCCCCCC/C=C\CCCCCC)COP(=O)([O-])OCC[N+](C)(C)C	[M+H]+	295.585	TIMS	lipid	PC(16:0/24:6)
CC/C=C\C/C=C\C/C=C\C/C=C\C/C=C\CCCCCC(=O)O[C@H](COC(=O)CCCCCCCCCCCCCCCC)COP(=O)([O-])OCC[N+](C)(C)C	[M+H]+	295.355	DT	lipid	PC(39:5)
CC/C=C\C/C=C\C/C=C\C/C=C\C/C=C\CCCCCC(=O)O[C@H](COC(=O)CCCCCCCCCCCCCCCC)COP(=O)([O-])OCC[N+](C)(C)C	[M+Na]+	296.11	DT	lipid	PC(39:5)
CC/C=C\C/C=C\C/C=C\C/C=C\C/C=C\CCCCCC(=O)O[C@H](COC(=O)CCCCCCCCCCCCCCCCC)COP(=O)([O-])OCC[N+](C)(C)C	[M+Na]+	295.77	DT	lipid	PC(40:05)
CC/C=C\C/C=C\C/C=C\C/C=C\C/C=C\CCCCCC(=O)O[C@H](COCCCCCCCCCCCCCCCC)COP(=O)(O)OCCN	[M-H]-	268.085	TIMS	lipid	PE(o16:1/22:4)
CC/C=C\C/C=C\C/C=C\C/C=C\C/C=C\CCCCCC(=O)OC[C@@H](COC(=O)CCCCCCC/C=C\CCCCC)OC(=O)CCCCCCCCCCCCCCCCCC	[M+Na]+	325.785	DT	lipid	TG(56:6)
CC/C=C\C/C=C\C/C=C\C/C=C\C/C=C\CCCCCC(=O)OC[C@@H](COC(=O)CCCCCCC/C=C\CCCCCC)OC(=O)CCCCCC/C=C\C/C=C\C/C=C\CCCCC	[M+Na]+	329.2	DT	lipid	TG(58:9)
CC/C=C\C/C=C\C/C=C\C/C=C\C/C=C\CCCCCC(=O)OC[C@@H](COC(=O)CCCCCCCCCCCCCCCCC)OC(=O)CCCCCCC/C=C\C/C=C\CCCCC	[M+Na]+	331.1	DT	lipid	TG(58:7)
CC/C=C\C/C=C\C/C=C\C/C=C\C/C=C\CCCCCC(=O)OC[C@@H](O)COP(=O)([O-])OCC[N+](C)(C)C	[M+H]+	235.1	TIMS	lipid	LPC(22:5)
CC/C=C\C/C=C\C/C=C\C/C=C\C/C=C\CCCCCC(=O)OC[C@@H](O)COP(=O)([O-])OCC[N+](C)(C)C	[M+Na]+	241.02	TIMS	lipid	LPC(22:5)
CC/C=C\C/C=C\C/C=C\C/C=C\C/C=C\CCCCCCCCCC(=O)O	[M-H]-	192.7	TIMS	lipid	FA(26:5)
CC/C=C\C/C=C\C/C=C\C/C=C\C/C=C\CCCCCCCCCCCCCCCCCCCC(=O)O	[M-H]-	224.93	TIMS	lipid	FA(36:5)
CC/C=C\C/C=C\C/C=C\C/C=C\CCCCC(=O)O[C@H](CO/C=C\CCCCCCCCCCCCCC)COP(=O)(O)OCCN	[M-H]-	257.27	TIMS	lipid	PE(o14:1/20:4)
CC/C=C\C/C=C\C/C=C\C/C=C\CCCCC(=O)O[C@H](CO/C=C\CCCCCCCCCCCCCCCC)COP(=O)(O)OC[C@H](N)C(=O)O	[M-H]-	272.29	TIMS	lipid	PS(o16:1/20:4)
CC/C=C\C/C=C\C/C=C\C/C=C\CCCCC(=O)O[C@H](CO/C=C\CCCCCCCCCCCCCCCC)COP(=O)(O)OCCN	[M+H]+	273.9	TW	lipid	PE(p36:4)
CC/C=C\C/C=C\C/C=C\C/C=C\CCCCC(=O)O[C@H](CO/C=C\CCCCCCCCCCCCCCCC)COP(=O)(O)OCCN	[M+Na]+	275.5	TW	lipid	PE(p36:4)
CC/C=C\C/C=C\C/C=C\C/C=C\CCCCC(=O)O[C@H](CO/C=C\CCCCCCCCCCCCCCCC)COP(=O)(O)OCCN	[M-H]-	272.7	TW	lipid	PE(p36:4)
CC/C=C\C/C=C\C/C=C\C/C=C\CCCCC(=O)O[C@H](COC(=O)CCC/C=C\C/C=C\C/C=C\C/C=C\CCCCC)COP(=O)([O-])OCC[N+](C)(C)C	[M+H]+	286.18	TIMS	lipid	PC(16:2/22:6)
CC/C=C\C/C=C\C/C=C\C/C=C\CCCCC(=O)O[C@H](COC(=O)CCC/C=C\C/C=C\C/C=C\C/C=C\CCCCC)COP(=O)(O)OCCN	[M+Na]+	281.9	DT	lipid	PE(38:8)
CC/C=C\C/C=C\C/C=C\C/C=C\CCCCC(=O)O[C@H](COC(=O)CCC/C=C\C/C=C\C/C=C\C/C=C\CCCCC)COP(=O)(O)OCCN	[M-H]-	273.3	DT	lipid	PE(38:8)
CC/C=C\C/C=C\C/C=C\C/C=C\CCCCC(=O)O[C@H](COC(=O)CCCCCC/C=C\C/C=C\C/C=C\CCCCC)COP(=O)([O-])OCC[N+](C)(C)C	[M+H]+	288.75	DT	lipid	PC(38:7)
CC/C=C\C/C=C\C/C=C\C/C=C\CCCCC(=O)O[C@H](COC(=O)CCCCCC/C=C\C/C=C\C/C=C\CCCCC)COP(=O)(O)OC[C@@H](O)CO	[M-H]-	274.09	TIMS	lipid	PG(16:1/22:6)
CC/C=C\C/C=C\C/C=C\C/C=C\CCCCC(=O)O[C@H](COC(=O)CCCCCCC/C=C\C/C=C\CCCCC)COP(=O)([O-])OCC[N+](C)(C)C	[M+H]+	285.25	TIMS	lipid	PC(36:6)
CC/C=C\C/C=C\C/C=C\C/C=C\CCCCC(=O)O[C@H](COC(=O)CCCCCCC/C=C\C/C=C\CCCCC)COP(=O)([O-])OCC[N+](C)(C)C	[M+Na]+	286.86	TIMS	lipid	PC(36:6)
CC/C=C\C/C=C\C/C=C\C/C=C\CCCCC(=O)O[C@H](COC(=O)CCCCCCC/C=C\C/C=C\CCCCC)COP(=O)([O-])OCC[N+](C)(C)C	[M-H]-	277.9	TIMS	lipid	PC(36:6)
CC/C=C\C/C=C\C/C=C\C/C=C\CCCCC(=O)O[C@H](COC(=O)CCCCCCC/C=C\C/C=C\CCCCC)COP(=O)(O)OCCN	[M+H]+	268.45	DT	lipid	PE(36:6)
CC/C=C\C/C=C\C/C=C\C/C=C\CCCCC(=O)O[C@H](COC(=O)CCCCCCC/C=C\C/C=C\CCCCC)COP(=O)(O)OCCN	[M+Na]+	276.3	DT	lipid	PE(36:6)
CC/C=C\C/C=C\C/C=C\C/C=C\CCCCC(=O)O[C@H](COC(=O)CCCCCCC/C=C\C/C=C\CCCCC)COP(=O)(O)OCCN	[M-H]-	266.79	DT	lipid	PE(36:6)
CC/C=C\C/C=C\C/C=C\C/C=C\CCCCC(=O)O[C@H](COC(=O)CCCCCCC/C=C\CCCCCCC)COC(=O)CCCCCCC/C=C\CCCCCCCCC	[M+Na]+	317.165	DT	lipid	TG(54:6)
CC/C=C\C/C=C\C/C=C\C/C=C\CCCCC(=O)O[C@H](COC(=O)CCCCCCC/C=C\CCCCCCCC)COP(=O)(O)OCCN	[M+H]+	268.57	DT	lipid	PE(36:05)
CC/C=C\C/C=C\C/C=C\C/C=C\CCCCC(=O)O[C@H](COC(=O)CCCCCCC/C=C\CCCCCCCC)COP(=O)(O)OCCN	[M-H]-	261.98	DT	lipid	PE(36:05)
CC/C=C\C/C=C\C/C=C\C/C=C\CCCCC(=O)O[C@H](COC(=O)CCCCCCCCCCC/C=C\C/C=C\CCCCC)COP(=O)(O)OC[C@@H](O)CO	[M+Na]+	291.2	DT	lipid	PG(40:6)
CC/C=C\C/C=C\C/C=C\C/C=C\CCCCC(=O)O[C@H](COC(=O)CCCCCCCCCCC/C=C\C/C=C\CCCCC)COP(=O)(O)OC[C@@H](O)CO	[M-H]-	281.9	DT	lipid	PG(40:6)
CC/C=C\C/C=C\C/C=C\C/C=C\CCCCC(=O)O[C@H](COC(=O)CCCCCCCCCCCCCCCCCC)COP(=O)([O-])OCC[N+](C)(C)C	[M+H]+	291.49	TIMS	lipid	PC(17:0/20:4)
CC/C=C\C/C=C\C/C=C\C/C=C\CCCCC(=O)O[C@H](COC(=O)CCCCCCCCCCCCCCCCCCC)COP(=O)(O)OCCN	[M-H]-	276.04	DT	lipid	PE(38:04)
CC/C=C\C/C=C\C/C=C\C/C=C\CCCCC(=O)O[C@H](COC(=O)CCCCCCCCCCCCCCCCCCCCC)COP(=O)(O)OCCN	[M+H]+	289.295	TIMS	lipid	PE(18:0/22:4)
CC/C=C\C/C=C\C/C=C\C/C=C\CCCCC(=O)O[C@H](COC(=O)CCCCCCCCCCCCCCCCCCCCC)COP(=O)(O)OCCN	[M-H]-	275.315	TIMS	lipid	PE(18:0/22:4)
CC/C=C\C/C=C\C/C=C\C/C=C\CCCCC(=O)O[C@H](COCCCCCCCCCCCCCCCC)COP(=O)([O-])OCC[N+](C)(C)C	[M+H]+	283.9	TIMS	lipid	PC(o34:4)
CC/C=C\C/C=C\C/C=C\C/C=C\CCCCC(=O)O[C@H](COCCCCCCCCCCCCCCCC)COP(=O)(O)OCCN	[M+H]+	264.52	DT	lipid	PE(o34:4)
CC/C=C\C/C=C\C/C=C\C/C=C\CCCCC(=O)O[C@H](COCCCCCCCCCCCCCCCC)COP(=O)(O)OCCN	[M+Na]+	275.9	DT	lipid	PE(o34:4)
CC/C=C\C/C=C\C/C=C\C/C=C\CCCCC(=O)O[C@H](COCCCCCCCCCCCCCCCCCC)COP(=O)(O)OC[C@H](N)C(=O)O	[M-H]-	272.01	TIMS	lipid	PS(o16:0/20:4)
CC/C=C\C/C=C\C/C=C\C/C=C\CCCCC(=O)O[C@H](COCCCCCCCCCCCCCCCCCCCC)COP(=O)(O)OCCN	[M+H]+	282.96	TIMS	lipid	PE(o38:4)
CC/C=C\C/C=C\C/C=C\C/C=C\CCCCC(=O)O[C@H](COCCCCCCCCCCCCCCCCCCCC)COP(=O)(O)OCCN	[M-H]-	275.1	TIMS	lipid	PE(o38:4)
CC/C=C\C/C=C\C/C=C\C/C=C\CCCCC(=O)OC[C@@H](COC(=O)CCCCCCCCCCCCCCCCC)OC(=O)CCCC/C=C\C/C=C\C/C=C\CCCCC	[M+Na]+	316.19	DT	lipid	TG(54:7)
CC/C=C\C/C=C\C/C=C\C/C=C\CCCCC(=O)OC[C@@H](O)COP(=O)(O)OCCN	[M+H]+	213.58	TIMS	lipid	LPE(18:4)
CC/C=C\C/C=C\C/C=C\C/C=C\CCCCC(=O)OC[C@H](COP(=O)([O-])OCC[N+](C)(C)C)OC(=O)CCCCC/C=C\C/C=C\C/C=C\C/C=C\CCCCC	[M+H]+	293.2	TW	lipid	PC(40:8)
CC/C=C\C/C=C\C/C=C\C/C=C\CCCCC(=O)OC[C@H](COP(=O)([O-])OCC[N+](C)(C)C)OC(=O)CCCCC/C=C\C/C=C\C/C=C\C/C=C\CCCCC	[M+Na]+	289.55	TW	lipid	PC(40:8)
CC/C=C\C/C=C\C/C=C\C/C=C\CCCCC(=O)OC[C@H](COP(=O)([O-])OCC[N+](C)(C)C)OC(=O)CCCCCCC/C=C\CCCCC	[M+H]+	276.5	TIMS	lipid	PC(33:5)
CC/C=C\C/C=C\C/C=C\C/C=C\CCCCC(=O)OC[C@H](COP(=O)([O-])OCC[N+](C)(C)C)OC(=O)CCCCCCCCCCCCCCCC	[M+H]+	284.8	DT	lipid	PC(35:4)
CC/C=C\C/C=C\C/C=C\C/C=C\CCCCC(=O)OC[C@H](COP(=O)([O-])OCC[N+](C)(C)C)OC(=O)CCCCCCCCCCCCCCCC	[M-H]-	282.6	DT	lipid	PC(35:4)
CC/C=C\C/C=C\C/C=C\C/C=C\CCCCC(=O)OC[C@H](COP(=O)(O)O)OC(=O)CCC/C=C\C/C=C\C/C=C\C/C=C\CCCCC	[M-H]-	263.1	TIMS	lipid	PA(38:8)
CC/C=C\C/C=C\C/C=C\C/C=C\CCCCC(=O)OC[C@H](COP(=O)(O)O)OC(=O)CCCCCCCCC/C=C\CCCCCCCC	[M-H]-	261.6	DT	lipid	PA(38:5)
CC/C=C\C/C=C\C/C=C\C/C=C\CCCCC(=O)OC[C@H](COP(=O)(O)O)OC(=O)CCCCCCCCCCCCCCCCCCC	[M-H]-	261.6	TIMS	lipid	PA(18:0/20:4)
CC/C=C\C/C=C\C/C=C\C/C=C\CCCCC(=O)OC[C@H](COP(=O)(O)O[C@H]1C(O)C(O)C(O)[C@@H](O)C1O)OC(=O)CCCCC/C=C\C/C=C\C/C=C\C/C=C\CCCCC	[M+Na]+	296.8	TW	lipid	PI(40:8)
CC/C=C\C/C=C\C/C=C\C/C=C\CCCCC(=O)OC[C@H](COP(=O)(O)O[C@H]1C(O)C(O)C(O)[C@@H](O)C1O)OC(=O)CCCCC/C=C\C/C=C\C/C=C\C/C=C\CCCCC	[M-H]-	304.4	TW	lipid	PI(40:8)
CC/C=C\C/C=C\C/C=C\C/C=C\CCCCC(=O)OC[C@H](COP(=O)(O)O[C@H]1C(O)C(O)C(O)[C@@H](O)C1O)OC(=O)CCCCCC/C=C\C/C=C\C/C=C\CCCCC	[M-H]-	285.52	TIMS	lipid	PI(16:1/22:6)
CC/C=C\C/C=C\C/C=C\C/C=C\CCCCC(=O)OC[C@H](COP(=O)(O)O[C@H]1C(O)C(O)C(O)[C@@H](O)C1O)OC(=O)CCCCCCC/C=C\CCCCCCCC	[M-H]-	290.2	TIMS	lipid	PI(36:5)
CC/C=C\C/C=C\C/C=C\C/C=C\CCCCC(=O)OC[C@H](COP(=O)(O)O[C@H]1C(O)C(O)C(O)[C@@H](O)C1O)OC(=O)CCCCCCCCC/C=C\CCCCCCCCCC	[M+H]+	307.1	DT	lipid	PI(40:5)
CC/C=C\C/C=C\C/C=C\C/C=C\CCCCC(=O)OC[C@H](COP(=O)(O)O[C@H]1C(O)C(O)C(O)[C@@H](O)C1O)OC(=O)CCCCCCCCC/C=C\CCCCCCCCCC	[M+Na]+	303.45	DT	lipid	PI(40:5)
CC/C=C\C/C=C\C/C=C\C/C=C\CCCCC(=O)OC[C@H](COP(=O)(O)O[C@H]1C(O)C(O)C(O)[C@@H](O)C1O)OC(=O)CCCCCCCCC/C=C\CCCCCCCCCC	[M-H]-	296.5	DT	lipid	PI(40:5)
CC/C=C\C/C=C\C/C=C\C/C=C\CCCCC(=O)OC[C@H](COP(=O)(O)O[C@H]1C(O)C(O)C(O)[C@@H](O)C1O)OC(=O)CCCCCCCCCCC/C=C\C/C=C\CCCCC	[M-H]-	292.57	TIMS	lipid	PI(18:0/22:6)
CC/C=C\C/C=C\C/C=C\C/C=C\CCCCC(=O)OC[C@H](COP(=O)(O)O[C@H]1C(O)C(O)C(O)[C@@H](O)C1O)OC(=O)CCCCCCCCCCCCCCCCCC	[M+H]+	298.9	DT	lipid	PI(37:4)
CC/C=C\C/C=C\C/C=C\C/C=C\CCCCC(=O)OC[C@H](COP(=O)(O)O[C@H]1C(O)C(O)C(O)[C@@H](O)C1O)OC(=O)CCCCCCCCCCCCCCCCCC	[M+Na]+	297.6	DT	lipid	PI(37:4)
CC/C=C\C/C=C\C/C=C\C/C=C\CCCCC(=O)OC[C@H](COP(=O)(O)O[C@H]1C(O)C(O)C(O)[C@@H](O)C1O)OC(=O)CCCCCCCCCCCCCCCCCC	[M-H]-	300	DT	lipid	PI(37:4)
CC/C=C\C/C=C\C/C=C\C/C=C\CCCCC(=O)OC[C@H](COP(=O)(O)O[C@H]1C(O)C(O)C(O)[C@@H](O)C1O)OC(=O)CCCCCCCCCCCCCCCCCCC	[M+H]+	304.6	DT	lipid	PI(38:4)
CC/C=C\C/C=C\C/C=C\C/C=C\CCCCC(=O)OC[C@H](COP(=O)(O)O[C@H]1C(O)C(O)C(O)[C@@H](O)C1O)OC(=O)CCCCCCCCCCCCCCCCCCC	[M+Na]+	297.4	DT	lipid	PI(38:4)
CC/C=C\C/C=C\C/C=C\C/C=C\CCCCC(=O)OC[C@H](COP(=O)(O)O[C@H]1C(O)C(O)C(O)[C@@H](O)C1O)OC(=O)CCCCCCCCCCCCCCCCCCC	[M-H]-	297.6	DT	lipid	PI(38:4)
CC/C=C\C/C=C\C/C=C\C/C=C\CCCCC(=O)OC[C@H](COP(=O)(O)OC[C@@H](O)CO)OC(=O)CCCC/C=C\C/C=C\C/C=C\CCCCC	[M-H]-	272.9	TIMS	lipid	PG(18:3/18:4)
CC/C=C\C/C=C\C/C=C\C/C=C\CCCCC(=O)OC[C@H](COP(=O)(O)OC[C@@H](O)CO)OC(=O)CCCCC/C=C\C/C=C\C/C=C\C/C=C\CCCCC	[M-H]-	279.55	TIMS	lipid	PG(18:2/22:6)
CC/C=C\C/C=C\C/C=C\C/C=C\CCCCC(=O)OC[C@H](COP(=O)(O)OC[C@@H](O)CO)OC(=O)CCCCCCCCC/C=C\CCCCCCCC	[M+H]+	292.1	DT	lipid	PG(38:5)
CC/C=C\C/C=C\C/C=C\C/C=C\CCCCC(=O)OC[C@H](COP(=O)(O)OC[C@@H](O)CO)OC(=O)CCCCCCCCC/C=C\CCCCCCCC	[M+Na]+	287.35	DT	lipid	PG(38:5)
CC/C=C\C/C=C\C/C=C\C/C=C\CCCCC(=O)OC[C@H](COP(=O)(O)OC[C@@H](O)CO)OC(=O)CCCCCCCCC/C=C\CCCCCCCC	[M-H]-	280.9	DT	lipid	PG(38:5)
CC/C=C\C/C=C\C/C=C\C/C=C\CCCCC(=O)OC[C@H](COP(=O)(O)OC[C@@H](O)CO)OC(=O)CCCCCCCCCCCCCCCCC	[M+Na]+	281	DT	lipid	PG(36:4)
CC/C=C\C/C=C\C/C=C\C/C=C\CCCCC(=O)OC[C@H](COP(=O)(O)OC[C@@H](O)CO)OC(=O)CCCCCCCCCCCCCCCCC	[M-H]-	279.4	DT	lipid	PG(36:4)
CC/C=C\C/C=C\C/C=C\C/C=C\CCCCC(=O)OC[C@H](COP(=O)(O)OC[C@H](N)C(=O)O)OC(=O)CCCCC/C=C\C/C=C\C/C=C\C/C=C\CCCCC	[M+Na]+	291.34	DT	lipid	PS(40:8)
CC/C=C\C/C=C\C/C=C\C/C=C\CCCCC(=O)OC[C@H](COP(=O)(O)OC[C@H](N)C(=O)O)OC(=O)CCCCC/C=C\C/C=C\C/C=C\C/C=C\CCCCC	[M-H]-	287.4	DT	lipid	PS(40:8)
CC/C=C\C/C=C\C/C=C\C/C=C\CCCCC(=O)OC[C@H](COP(=O)(O)OC[C@H](N)C(=O)O)OC(=O)CCCCCCCCC/C=C\C/C=C\CCCCC	[M+Na]+	291.205	DT	lipid	PS(38:6)
CC/C=C\C/C=C\C/C=C\C/C=C\CCCCC(=O)OC[C@H](COP(=O)(O)OC[C@H](N)C(=O)O)OC(=O)CCCCCCCCC/C=C\C/C=C\CCCCC	[M-H]-	284.95	DT	lipid	PS(38:6)
CC/C=C\C/C=C\C/C=C\C/C=C\CCCCC(=O)OC[C@H](COP(=O)(O)OCCN)OC(=O)CCCCC/C=C\C/C=C\C/C=C\C/C=C\CCCCC	[M+H]+	280.65	DT	lipid	PE(40:8)
CC/C=C\C/C=C\C/C=C\C/C=C\CCCCC(=O)OC[C@H](COP(=O)(O)OCCN)OC(=O)CCCCC/C=C\C/C=C\C/C=C\C/C=C\CCCCC	[M+Na]+	287.3	DT	lipid	PE(40:8)
CC/C=C\C/C=C\C/C=C\C/C=C\CCCCC(=O)OC[C@H](COP(=O)(O)OCCN)OC(=O)CCCCC/C=C\C/C=C\C/C=C\C/C=C\CCCCC	[M-H]-	277.2	DT	lipid	PE(40:8)
CC/C=C\C/C=C\C/C=C\C/C=C\CCCCC(=O)OC[C@H](COP(=O)(O)OCCN)OC(=O)CCCCCCC/C=C\CCCCCC	[M-H]-	255.62	TIMS	lipid	PE(14:0/20:5)
CC/C=C\C/C=C\C/C=C\C/C=C\CCCCC(=O)OC[C@H](COP(=O)(O)OCCN)OC(=O)CCCCCCCCC/C=C\C/C=C\CCCCC	[M+H]+	278.7	DT	lipid	PE(38:6)
CC/C=C\C/C=C\C/C=C\C/C=C\CCCCC(=O)OC[C@H](COP(=O)(O)OCCN)OC(=O)CCCCCCCCC/C=C\C/C=C\CCCCC	[M+Na]+	285	DT	lipid	PE(38:6)
CC/C=C\C/C=C\C/C=C\C/C=C\CCCCC(=O)OC[C@H](COP(=O)(O)OCCN)OC(=O)CCCCCCCCC/C=C\C/C=C\CCCCC	[M-H]-	274.5	DT	lipid	PE(38:6)
CC/C=C\C/C=C\C/C=C\C/C=C\CCCCC(=O)OC[C@H](COP(=O)(O)OCCN)OC(=O)CCCCCCCCC/C=C\CCCCCCCCCC	[M+H]+	286.53	TIMS	lipid	PE(18:0/22:5)
CC/C=C\C/C=C\C/C=C\C/C=C\CCCCC(=O)OC[C@H](COP(=O)(O)OCCN)OC(=O)CCCCCCCCC/C=C\CCCCCCCCCC	[M-H]-	274.14	TIMS	lipid	PE(18:0/22:5)
CC/C=C\C/C=C\C/C=C\C/C=C\CCCCCCC(=O)OC[C@@H](O)COP(=O)([O-])OCC[N+](C)(C)C	[M+H]+	230.97	TW	lipid	LPC(20:4)
CC/C=C\C/C=C\C/C=C\C/C=C\CCCCCCC(=O)OC[C@@H](O)COP(=O)([O-])OCC[N+](C)(C)C	[M+Na]+	235.41	TW	lipid	LPC(20:4)
CC/C=C\C/C=C\C/C=C\C/C=C\CCCCCCC(=O)OC[C@H](COP(=O)([O-])OCC[N+](C)(C)C)OC(=O)CCCCCCC/C=C\CCCCCC	[M+H]+	285.5	TIMS	lipid	PC(16:0/20:5)
CC/C=C\C/C=C\C/C=C\C/C=C\CCCCCCC(=O)OC[C@H](COP(=O)([O-])OCC[N+](C)(C)C)OC(=O)CCCCCCCCCCCCCCCCCCC	[M+H]+	299.22	TIMS	lipid	PC(20:2/20:2)
CC/C=C\C/C=C\C/C=C\CCCCCC(=O)O	[M-H]-	160.8	TIMS	lipid	FA(16:3)
CC/C=C\C/C=C\C/C=C\CCCCCCCC(=O)O	[M+H]+	170.7	DT	small molecule	alpha-Linolenic acid
CC/C=C\C/C=C\C/C=C\CCCCCCCC(=O)O	[M-H]-	173.976	DT	small molecule	alpha-Linolenic acid
CC/C=C\C/C=C\C/C=C\CCCCCCCC(=O)O[C@@H](CO)COC(=O)CCCCCCCCCCCCCCC	[M-H]-	247.2	TIMS	lipid	DG(34:3)
CC/C=C\C/C=C\C/C=C\CCCCCCCC(=O)O[C@H](CO/C=C\CCCCCCCCCCCCCCCC)COP(=O)(O)O[C@H]1C(O)C(O)C(O)[C@@H](O)C1O	[M-H]-	283.03	TIMS	lipid	PI(o16:0/20:4)
CC/C=C\C/C=C\C/C=C\CCCCCCCC(=O)O[C@H](CO/C=C\CCCCCCCCCCCCCCCC)COP(=O)(O)OCCN	[M-H]-	268.4	DT	lipid	PE(p36:3)
CC/C=C\C/C=C\C/C=C\CCCCCCCC(=O)O[C@H](CO/C=C\CCCCCCCCCCCCCCCCCC)COP(=O)([O-])OCC[N+](C)(C)C	[M+H]+	296.1	TIMS	lipid	PC(o38:4)
CC/C=C\C/C=C\C/C=C\CCCCCCCC(=O)O[C@H](COC(=O)CCCC/C=C\C/C=C\C/C=C\CCCCC)COP(=O)(O)O[C@H]1C(O)C(O)C(O)[C@@H](O)C1O	[M-H]-	288.53	TIMS	lipid	PI(18:3/18:3)
CC/C=C\C/C=C\C/C=C\CCCCCCCC(=O)O[C@H](COC(=O)CCCCC/C=C\C/C=C\C/C=C\C/C=C\CCCCC)COP(=O)(O)OC[C@H](N)C(=O)O	[M+Na]+	289.65	DT	lipid	PS(40:07)
CC/C=C\C/C=C\C/C=C\CCCCCCCC(=O)O[C@H](COC(=O)CCCCC/C=C\C/C=C\C/C=C\C/C=C\CCCCC)COP(=O)(O)OC[C@H](N)C(=O)O	[M-H]-	287.37	DT	lipid	PS(40:07)
CC/C=C\C/C=C\C/C=C\CCCCCCCC(=O)O[C@H](COC(=O)CCCCCC/C=C\C/C=C\C/C=C\CCCCC)COP(=O)(O)OC[C@H](N)C(=O)O	[M+H]+	283.58	TIMS	lipid	PS(16:0/22:6)
CC/C=C\C/C=C\C/C=C\CCCCCCCC(=O)O[C@H](COC(=O)CCCCCC/C=C\C/C=C\C/C=C\CCCCC)COP(=O)(O)OC[C@H](N)C(=O)O	[M-H]-	276.21	TIMS	lipid	PS(16:0/22:6)
CC/C=C\C/C=C\C/C=C\CCCCCCCC(=O)O[C@H](COC(=O)CCCCCCCCC/C=C\CCCCCCCC)COP(=O)(O)OC[C@@H](O)CO	[M+Na]+	289	DT	lipid	PG(38:4)
CC/C=C\C/C=C\C/C=C\CCCCCCCC(=O)O[C@H](COC(=O)CCCCCCCCC/C=C\CCCCCCCC)COP(=O)(O)OC[C@@H](O)CO	[M-H]-	278.7	DT	lipid	PG(38:4)
CC/C=C\C/C=C\C/C=C\CCCCCCCC(=O)O[C@H](COC(=O)CCCCCCCCCCC)COP(=O)([O-])OCC[N+](C)(C)C	[M+H]+	276	TIMS	lipid	PC(30:3)
CC/C=C\C/C=C\C/C=C\CCCCCCCC(=O)O[C@H](COC(=O)CCCCCCCCCCCCCCC)COP(=O)(O)O	[M-H]-	249.65	TIMS	lipid	PA(16:1/18:2)
CC/C=C\C/C=C\C/C=C\CCCCCCCC(=O)O[C@H](COC(=O)CCCCCCCCCCCCCCC)COP(=O)(O)O[C@H]1C(O)C(O)C(O)[C@@H](O)C1O	[M-H]-	279.09	TIMS	lipid	PI(16:1/18:2)
CC/C=C\C/C=C\C/C=C\CCCCCCCC(=O)O[C@H](COC(=O)CCCCCCCCCCCCCCC)COP(=O)(O)OCCN	[M+H]+	265.93	DT	lipid	PE(34:03)
CC/C=C\C/C=C\C/C=C\CCCCCCCC(=O)O[C@H](COC(=O)CCCCCCCCCCCCCCC)COP(=O)(O)OCCN	[M+Na]+	271.73	DT	lipid	PE(34:03)
CC/C=C\C/C=C\C/C=C\CCCCCCCC(=O)O[C@H](COC(=O)CCCCCCCCCCCCCCC)COP(=O)(O)OCCN	[M-H]-	263.76	DT	lipid	PE(34:03)
CC/C=C\C/C=C\C/C=C\CCCCCCCC(=O)O[C@H](COCCCCCCCCCCCCCCCC)COP(=O)(O)OCCN	[M-H]-	258.92	TIMS	lipid	PE(o16:1/18:2)
CC/C=C\C/C=C\C/C=C\CCCCCCCC(=O)O[C@H](COCCCCCCCCCCCCCCCCCC)COP(=O)(O)OC[C@@H](O)CO	[M-H]-	272.1	TIMS	lipid	PG(o16:1/20:2)
CC/C=C\C/C=C\C/C=C\CCCCCCCC(=O)OC[C@H](CO[C@@H]1O[C@H](CO)[C@H](O)C(O)C1O)OC(=O)CCCCC/C=C\C/C=C\C/C=C\CC	[M+Na]+	273.1	TW	lipid	MGDG(16:3/18:3)
CC/C=C\C/C=C\C/C=C\CCCCCCCC(=O)OC[C@H](CO[C@@H]1O[C@H](CO)[C@H](O)C(O)C1O)OC(=O)CCCCC/C=C\C/C=C\C/C=C\CC	[M-H]-	269.9	TW	lipid	MGDG(16:3/18:3)
CC/C=C\C/C=C\C/C=C\CCCCCCCC(=O)OC[C@H](CO[C@@H]1O[C@H](CO)[C@H](O)C(O)C1O)OC(=O)CCCCC/C=C\CCCCCCCC	[M+Na]+	278.6	TW	lipid	MGDG(16:1/18:3)
CC/C=C\C/C=C\C/C=C\CCCCCCCC(=O)OC[C@H](CO[C@@H]1O[C@H](CO)[C@H](O)C(O)C1O)OC(=O)CCCCCCC/C=C\C/C=C\C/C=C\CC	[M+Na]+	281	TW	lipid	MGDG(18:3/18:3)
CC/C=C\C/C=C\C/C=C\CCCCCCCC(=O)OC[C@H](CO[C@@H]1O[C@H](CO)[C@H](O)C(O)C1O)OC(=O)CCCCCCC/C=C\C/C=C\C/C=C\CC	[M-H]-	276.2	TW	lipid	MGDG(18:3/18:3)
CC/C=C\C/C=C\C/C=C\CCCCCCCC(=O)OC[C@H](COP(=O)([O-])OCC[N+](C)(C)C)OC(=O)CCCCC/C=C\C/C=C\C/C=C\C/C=C\CCCCC	[M+H]+	291	TIMS	lipid	PC(18:2/22:5)
CC/C=C\C/C=C\C/C=C\CCCCCCCC(=O)OC[C@H](COP(=O)([O-])OCC[N+](C)(C)C)OC(=O)CCCCCC/C=C\C/C=C\C/C=C\CCCCC	[M+H]+	290.9	DT	lipid	PC(38:6)
CC/C=C\C/C=C\C/C=C\CCCCCCCC(=O)OC[C@H](COP(=O)([O-])OCC[N+](C)(C)C)OC(=O)CCCCCC/C=C\C/C=C\C/C=C\CCCCC	[M+Na]+	293.205	DT	lipid	PC(38:6)
CC/C=C\C/C=C\C/C=C\CCCCCCCC(=O)OC[C@H](COP(=O)(O)O)OC(=O)CCCCCCC/C=C\C/C=C\C/C=C\CC	[M-H]-	253.56	TIMS	lipid	PA(14:0/22:6)
CC/C=C\C/C=C\C/C=C\CCCCCCCC(=O)OC[C@H](COP(=O)(O)O)OC(=O)CCCCCCC/C=C\CCCCCCCC	[M-H]-	254.7	TIMS	lipid	PA(16:0/20:4)
CC/C=C\C/C=C\C/C=C\CCCCCCCC(=O)OC[C@H](COP(=O)(O)OC[C@@H](O)CO)OC(=O)CCCCCCC/C=C\C/C=C\CCCCC	[M-H]-	269.945	TIMS	lipid	PG(16:0/20:5)
CC/C=C\C/C=C\C/C=C\CCCCCCCC(=O)OC[C@H](COP(=O)(O)OC[C@@H](O)CO)OC(=O)CCCCCCCCCCCCCCCCCCC	[M-H]-	278.66	TIMS	lipid	PG(18:0/20:3)
CC/C=C\C/C=C\C/C=C\CCCCCCCC(=O)OC[C@H](COP(=O)(O)OCCN)OC(=O)CCCCC/C=C\C/C=C\C/C=C\C/C=C\CCCCC	[M+H]+	281.69	TIMS	lipid	PE(18:1/22:6)
CC/C=C\C/C=C\C/C=C\CCCCCCCC(=O)OC[C@H](COP(=O)(O)OCCN)OC(=O)CCCCC/C=C\C/C=C\C/C=C\C/C=C\CCCCC	[M-H]-	273.99	TIMS	lipid	PE(18:1/22:6)
CC/C=C\C/C=C\C/C=C\CCCCCCCC(=O)OC[C@H](COP(=O)(O)OCCN)OC(=O)CCCCCCC/C=C\CCCCCC	[M-H]-	256.395	TIMS	lipid	PE(14:0/20:4)
CC/C=C\C/C=C\C/C=C\CCCCCCCC(=O)OC[C@H](COP(=O)(O)OCCN)OC(=O)CCCCCCC/C=C\CCCCCCCC	[M+H]+	268.675	TIMS	lipid	PE(16:0/20:4)
CC/C=C\C/C=C\C/C=C\CCCCCCCC(=O)OC[C@H](COP(=O)(O)OCCN)OC(=O)CCCCCCC/C=C\CCCCCCCC	[M-H]-	266.29	TIMS	lipid	PE(16:0/20:4)
CC/C=C\C/C=C\C/C=C\CCCCCCCC(=O)OC[C@H](COP(=O)(O)OCCN)OC(=O)CCCCCCCCCCCCCCC	[M+H]+	264.58	TIMS	lipid	PE(13:1/21:2)
CC/C=C\C/C=C\C/C=C\CCCCCCCC(=O)OC[C@H](COP(=O)(O)OCCN)OC(=O)CCCCCCCCCCCCCCC	[M-H]-	261.445	TIMS	lipid	PE(13:1/21:2)
CC/C=C\C/C=C\C/C=C\CCCCCCCCCC(=O)NCCO	[M+H]+	195.34	TIMS	lipid	NAE(20:3)
CC/C=C\C/C=C\C/C=C\CCCCCCCCCC(=O)O[C@H](COC(=O)CCCCCCCCCCCCCCCCCCC)COP(=O)([O-])OCC[N+](C)(C)C	[M+H]+	302.45	TIMS	lipid	PC(40:3)
CC/C=C\C[C@H](O)/C=C/[C@H]1OC(O)C[C@H](O)[C@@H]1C/C=C\CCCC(=O)O	[M+Na]+	197.333	DT	small molecule	Thromboxane B3
CC/C=C\C[C@H](O)/C=C/C=C\C=C\C=C\[C@@H](O)[C@@H](O)C/C=C\CCC(=O)O	[M+Na]+	197.867	DT	small molecule	Resolvin D1
CC/C=C\C[C@H](O)[C@H](O)/C=C/C=C/C=C\C=C\[C@@H](O)C/C=C\CCC(=O)O	[M+Na]+	200.6	DT	small molecule	Resolvin D2
CC/C=C\C=C/C=C\C=C/C=C\CCCCCCCC(=O)O[C@H](COC(=O)CCCCCCCCCCCCCCCCC)COP(=O)([O-])OCC[N+](C)(C)C	[M+H]+	291.22	TIMS	lipid	PC(16:0/22:5)
CC/C=C\C=C\C=C\C=C/CCCCCCCC(=O)O[C@H](COC(=O)CCCCCCCCCCCCCCC)COP(=O)([O-])OCC[N+](C)(C)C	[M+H]+	282	DT	lipid	PC(34:4)
CC/C=C\C=C\C=C\C=C/CCCCCCCC(=O)O[C@H](COC(=O)CCCCCCCCCCCCCCC)COP(=O)([O-])OCC[N+](C)(C)C	[M+Na]+	284.18	DT	lipid	PC(34:4)
CC/C=C\C=C\C=C\C=C/CCCCCCCC(=O)O[C@H](COC(=O)CCCCCCCCCCCCCCC)COP(=O)([O-])OCC[N+](C)(C)C	[M-H]-	275.7	DT	lipid	PC(34:4)
CC[C@@]1([C@@H]2O[C@@H]([C@H]3O[C@@](O)(CO)[C@H](C)C[C@@H]3C)C[C@@H]2C)CC[C@H]([C@]2(C)CC[C@]3(C[C@H](O)[C@@H](C)[C@@H]([C@@H](C)[C@@H](OC)[C@H](C)C(=O)O)O3)O2)O1	[M+Na]+	245.1	TW	small molecule	MONENSIN
CC[C@@]1(O)C(=O)OCc2c1cc1n(c2=O)Cc2cc3cc(O)ccc3nc2-1	[M+H]+	187	TW	small molecule	10-HYDROXYCAMPTOTHECIN
CC[C@@]1(O)C(=O)OCc2c1cc1n(c2=O)Cc2cc3ccccc3nc2-1	[M+H]+	181.9	TW	small molecule	CAMPTOTHECIN
CC[C@@]1(O)C[C@H](O[C@H]2C[C@H](N(C)C)[C@H](O)[C@H](C)O2)c2c(cc3c(c2O)C(=O)c2c(O)ccc(O)c2C3=O)[C@H]1C(=O)OC	[M+H]+	233.9	TW	small molecule	PYRROMYCIN
CC[C@@H](C)[C@H](N)C(=O)O	[M-H]-	134.45	DT	small molecule	L-Allo-Isoleucine
CC[C@@H](C)C(=O)O[C@H]1[C@H](O)[C@H]2[C@@H](CN3C[C@@H](C)CC[C@H]3[C@@]2(C)O)[C@@H]2C[C@]34O[C@]5(O)[C@@H](OC(=O)[C@@](C)(O)CC)CC[C@@]3(C)[C@@H]5[C@@H](OC(C)=O)[C@@H](OC(C)=O)[C@H]4[C@@]21O	[M+H]+	285.2	TW	small molecule	PROTOVERATRINE A
CC[C@@H](C)C(=O)O[C@H]1[C@H](O)[C@H]2[C@@H](CN3C[C@@H](C)CC[C@H]3[C@@]2(C)O)[C@@H]2C[C@]34O[C@]5(O)[C@@H](OC(=O)[C@](C)(O)[C@@H](C)O)CC[C@@]3(C)[C@@H]5[C@@H](OC(C)=O)[C@@H](OC(C)=O)[C@H]4[C@@]21O	[M+H]+	287	TW	small molecule	PROTOVERATRINE B
CC[C@@H](c1cccc(O)c1)[C@@H](C)CN(C)C	[M+H]+	152.1	TW	small molecule	Tapentadol
CC[C@]12CCCN3CCc4c(n(c5ccccc45)[C@@](O)(C(=O)OC)C1)[C@@H]32	[M+H]+	180.9	TW	small molecule	VINCAMINE
CC[C@H](/C=C/[C@@H](C)[C@H]1CC[C@H]2[C@@H]3CCC4=CC(=O)CC[C@]4(C)[C@H]3CC[C@@]21C)C(C)C	[M+H]+	218.5	TW	small molecule	STIGMASTA-4,22-DIEN-3-ONE
CC[C@H](C)[C@@H]1NC(=O)[C@H](Cc2ccc(O)cc2)NC(=O)[C@@H](N)CSSC[C@@H](C(=O)N2CCC[C@H]2C(=O)N[C@@H](CC(C)C)C(=O)NCC(N)=O)NC(=O)[C@H](CC(N)=O)NC(=O)[C@H](CCC(N)=O)NC1=O	[M+H]+	303.8	DT	small molecule	Oxytocin
CC[C@H](C)[C@@H]1NC(=O)[C@H](Cc2ccc(O)cc2)NC(=O)[C@@H](N)CSSC[C@@H](C(=O)N2CCC[C@H]2C(=O)N[C@@H](CC(C)C)C(=O)NCC(N)=O)NC(=O)[C@H](CC(N)=O)NC(=O)[C@H](CCC(N)=O)NC1=O	[M-H]-	296.974	DT	small molecule	Oxytocin
CC[C@H](C)[C@@H]1NC(=O)C(C(C)=O)=C1O	[M+H]+	135	TW	small molecule	Tenuazonic acid
CC[C@H](C)[C@H](N)C(=O)O	[M+H]+	133.405	DT	small molecule	L-Isoleucine
CC[C@H](C)[C@H](N)C(=O)O	[M-H]-	131.29	DT	small molecule	L-Isoleucine
CC[C@H](C)[C@H](NC(=O)[C@H](Cc1ccc(O)cc1)NC(=O)[C@@H](NC(=O)[C@H](CCCN=C(N)N)NC(=O)[C@@H](N)CC(=O)O)C(C)C)C(=O)N[C@@H](Cc1cnc[nH]1)C(=O)N1CCC[C@H]1C(=O)N[C@@H](Cc1ccccc1)C(=O)N[C@@H](Cc1cnc[nH]1)C(=O)N[C@@H](CC(C)C)C(=O)O	[M+H]+	357.31	DT	small molecule	Angiotensin I
CC[C@H](C)[C@H](NC(=O)[C@H](Cc1ccc(O)cc1)NC(=O)[C@@H](NC(=O)[C@H](CCCN=C(N)N)NC(=O)[C@@H](N)CC(=O)O)C(C)C)C(=O)N[C@@H](Cc1cnc[nH]1)C(=O)N1CCC[C@H]1C(=O)N[C@@H](Cc1ccccc1)C(=O)O	[M+H]+	314.38	DT	small molecule	Angiotensin II
CC[C@H](C)[C@H]1C(=O)O[C@H](C(C)C)C(=O)N(C)[C@@H]([C@@H](C)CC)C(=O)O[C@H](C(C)C)C(=O)N(C)[C@@H]([C@@H](C)CC)C(=O)O[C@H](C(C)C)C(=O)N1C	[M+H]+	257.9	TW	small molecule	Enniatin A
CC[C@H](C)[C@H]1C(=O)O[C@H](C(C)C)C(=O)N(C)[C@@H]([C@@H](C)CC)C(=O)O[C@H](C(C)C)C(=O)N(C)[C@@H]([C@@H](C)CC)C(=O)O[C@H](C(C)C)C(=O)N1C	[M+Na]+	262.4	TW	small molecule	Enniatin A
CC[C@H](C)[C@H]1C(=O)O[C@H](C(C)C)C(=O)N(C)[C@@H]([C@@H](C)CC)C(=O)O[C@H](C(C)C)C(=O)N(C)[C@@H](C(C)C)C(=O)O[C@H](C(C)C)C(=O)N1C	[M+H]+	252.2	TW	small molecule	Enniatin A1
CC[C@H](C)[C@H]1C(=O)O[C@H](C(C)C)C(=O)N(C)[C@@H]([C@@H](C)CC)C(=O)O[C@H](C(C)C)C(=O)N(C)[C@@H](C(C)C)C(=O)O[C@H](C(C)C)C(=O)N1C	[M+Na]+	258	TW	small molecule	Enniatin A1
CC[C@H](C)[C@H]1C(=O)O[C@H](C(C)C)C(=O)N(C)[C@@H](C(C)C)C(=O)O[C@H](C(C)C)C(=O)N(C)[C@@H](C(C)C)C(=O)O[C@H](C(C)C)C(=O)N1C	[M+H]+	246.4	TW	small molecule	Enniatin B1
CC[C@H](C)[C@H]1C(=O)O[C@H](C(C)C)C(=O)N(C)[C@@H](C(C)C)C(=O)O[C@H](C(C)C)C(=O)N(C)[C@@H](C(C)C)C(=O)O[C@H](C(C)C)C(=O)N1C	[M+Na]+	253.4	TW	small molecule	Enniatin B1
CC[C@H](C)[C@H]1O[C@]2(C=C[C@@H]1C)C[C@@H]1C[C@@H](C/C=C(\C)[C@@H](O[C@H]3C[C@H](OC)[C@@H](O[C@H]4C[C@H](OC)[C@@H](O)[C@H](C)O4)[C@H](C)O3)[C@@H](C)/C=C/C=C3\CO[C@@H]4[C@H](O)C(C)=C[C@@H](C(=O)O1)[C@]34O)O2	[M+Na]+	290.5	TW	small molecule	Abamectin B1A
CC[C@H](C)[C@H]1O[C@]2(CC[C@@H]1C)C[C@@H]1C[C@@H](C/C=C(\C)[C@@H](O[C@H]3C[C@H](OC)[C@@H](O[C@H]4C[C@H](OC)[C@@H](O)[C@H](C)O4)[C@H](C)O3)[C@@H](C)/C=C/C=C3\CO[C@@H]4[C@H](O)C(C)=C[C@@H](C(=O)O1)[C@]34O)O2	[M+Na]+	292.7	TW	small molecule	IVERMECTIN
CC[C@H](C)C(=O)O[C@H]1C[C@@H](C)C=C2C=C[C@H](C)[C@H](CC[C@@H]3C[C@@H](O)CC(=O)O3)[C@H]21	[M+Na]+	202	TW	small molecule	LOVASTATIN
CC[C@H](C)C(=O)O[C@H]1CCC=C2C=C[C@H](C)[C@H](CC[C@@H]3C[C@@H](O)CC(=O)O3)[C@H]21	[M+Na]+	198.4	TW	small molecule	MEVASTATIN
CC[C@H](NC(=O)CC[C@H]([NH3+])C(=O)[O-])C(=O)NCC(=O)[O-]	[M+H]+	164.5	DT	small molecule	OPHTHALMATE
CC[C@H](NC(=O)CC[C@H]([NH3+])C(=O)[O-])C(=O)NCC(=O)[O-]	[M+Na]+	163.4	DT	small molecule	OPHTHALMATE
CC[C@H](NC(=O)CC[C@H]([NH3+])C(=O)[O-])C(=O)NCC(=O)[O-]	[M-H]-	160.9	DT	small molecule	OPHTHALMATE
CC[C@H](NC(=O)CC[C@H](N)C(=O)O)C(=O)NCC(=O)O	[M+H]+	167.233	DT	small molecule	Ophthalmic Acid
CC[C@H](NC(=O)CC[C@H](N)C(=O)O)C(=O)NCC(=O)O	[M+Na]+	165.7	DT	small molecule	Ophthalmic Acid
CC[C@H](O)C(=O)O	[M-H]-	117.2	DT	small molecule	2-HYDROXYBUTYRATE
CC[C@H]1[C@@H]2C[C@H]3[C@@H]4N(C)c5ccccc5[C@]45C[C@@H]([C@H]2[C@H]5O)N3[C@@H]1O	[M+H]+	172.9	TW	small molecule	AJMALINE
CC[C@H]1CN2CC[C@H]1C[C@@H]2[C@@H](O)c1ccnc2ccc(OC)cc12	[M+H]+	176.7	TW	small molecule	HYDROQUINIDINE
CC[C@H]1CN2CCc3cc(OC)c(OC)cc3[C@@H]2C[C@@H]1C[C@H]1NCCc2cc(OC)c(OC)cc21	[M+H]+	219.6	TW	small molecule	EMETINE
CC[C@H]1OC(=O)[C@H](C)[C@@H](O[C@H]2C[C@@](C)(OC)[C@@H](O)[C@H](C)O2)[C@H](C)[C@@H](O[C@@H]2O[C@H](C)C[C@H](N(C)C)[C@H]2O)[C@](C)(O)C[C@@H](C)/C(=N\OCOCCOC)[C@H](C)[C@@H](O)[C@]1(C)O	[M+H]+	276.1	TW	small molecule	ROXITHROMYCIN
CC[C@H]1OC(=O)[C@H](C)[C@@H](O[C@H]2C[C@@](C)(OC)[C@@H](O)[C@H](C)O2)[C@H](C)[C@@H](O[C@@H]2O[C@H](C)C[C@H](N(C)C)[C@H]2O)[C@](C)(O)C[C@@H](C)[C@@H]2N[C@@H](COCCOC)O[C@H]([C@H]2C)[C@]1(C)O	[M+H]+	284.2	TW	small molecule	DIRITHROMYCIN
CC[C@H]1OC(=O)[C@H](C)[C@@H](O[C@H]2C[C@@](C)(OC)[C@@H](O)[C@H](C)O2)[C@H](C)[C@@H](O[C@@H]2O[C@H](C)C[C@H](N(C)C)[C@H]2O)[C@](C)(O)C[C@@H](C)C(=O)[C@H](C)[C@@H](O)[C@]1(C)O	[M+H]+	258.1	TW	small molecule	ERYTHROMYCIN
CC[C@H]1OC(=O)[C@H](C)[C@@H](O[C@H]2C[C@@](C)(OC)[C@@H](O)[C@H](C)O2)[C@H](C)[C@@H](O[C@@H]2O[C@H](C)C[C@H](N(C)C)[C@H]2O)[C@](C)(O)C[C@@H](C)CN(C)[C@H](C)[C@@H](O)[C@]1(C)O	[M+H]+	263.5	TW	small molecule	AZITHROMYCIN
CC[C@H]1OC(=O)[C@H](C)[C@@H](O[C@H]2C[C@@](C)(OC)[C@@H](O)[C@H](C)O2)[C@H](C)[C@@H](O[C@@H]2O[C@H](C)C[C@H](N(C)C)[C@H]2O)[C@](C)(OC)C[C@@H](C)C(=O)[C@H](C)[C@@H](O)[C@]1(C)O	[M+H]+	264.2	TW	small molecule	CLARITHROMYCIN
CC[C@H]1OC(=O)[C@H](C)C(=O)[C@H](C)[C@@H](O[C@@H]2O[C@H](C)C[C@H](N(C)C)[C@H]2O)[C@](C)(OC)C[C@@H](C)C(=O)[C@H](C)[C@H]2N(CCCCn3cnc(-c4cccnc4)c3)C(=O)O[C@]12C	[M+H]+	269.7	TW	small molecule	TELITHROMYCIN
CC[C@H]1OC(=O)C[C@@H](O)[C@H](C)[C@@H](O[C@@H]2O[C@H](C)[C@@H](O)[C@H](N(C)C)[C@H]2O)[C@@H](CCN2C[C@@H](C)C[C@@H](C)C2)C[C@@H](C)C(=O)/C=C/C(C)=C/[C@@H]1CO[C@@H]1O[C@H](C)[C@@H](O)[C@@H](OC)[C@H]1OC	[M+H]+	310.2	TW	small molecule	TILMICOSIN
CC[C@H]1OC(=O)C[C@@H](O)[C@H](C)[C@@H](O[C@@H]2O[C@H](C)[C@@H](O[C@H]3C[C@@](C)(O)[C@@H](O)[C@H](C)O3)[C@H](N(C)C)[C@H]2O)[C@@H](CC=O)C[C@@H](C)C(=O)/C=C/C(C)=C/[C@@H]1CO[C@@H]1O[C@H](C)[C@@H](O)[C@@H](OC)[C@H]1OC	[M+H]+	320.1	TW	small molecule	TYLOSIN
CC=CCC=CCC(=O)OC[C@H](COP(=O)(O)O)OC(=O)CC=CCCCC	[M-H]-	198.2	TIMS	lipid	PA(16:1)
CC=CCC=CCC(=O)OC[C@H](COP(=O)(O)OCC[N+](C)(C)C)OC(=O)CC=CCCCC	[M+H]+	225.1	TIMS	lipid	PC(16:1)
CC=CCC=CCC(=O)OC[C@H](COP(=O)(O)OCCN)OC(=O)CC=CCCCC	[M+H]+	207.4	TIMS	lipid	PE(16:1)
CC=CCC=CCC(=O)OC[C@H](COP(=O)(O)OCCN)OC(=O)CC=CCCCC	[M-H]-	208.4	TIMS	lipid	PE(16:1)
CC=CCC=CCC=CCC(=O)OC[C@H](COP(=O)(O)O)OC(=O)CC=CCC=CCC=CC	[M-H]-	211	TIMS	lipid	PA(22:6)
CC=CCC=CCC=CCC(=O)OC[C@H](COP(=O)(O)OCC[N+](C)(C)C)OC(=O)CC=CCC=CCC=CC	[M+H]+	233.5	TIMS	lipid	PC(22:6)
CC=CCC=CCC=CCC(=O)OC[C@H](COP(=O)(O)OCC[N+](C)(C)C)OC(=O)CC=CCC=CCCC	[M+H]+	232.8	TIMS	lipid	PC(20:3)
CC=CCC=CCC=CCC(=O)OC[C@H](COP(=O)(O)OCCN)OC(=O)CC=CCC=CCC	[M+H]+	208.3	TIMS	lipid	PE(18:3)
CC=CCC=CCC=CCC(=O)OC[C@H](COP(=O)(O)OCCN)OC(=O)CC=CCC=CCC	[M-H]-	211.6	TIMS	lipid	PE(18:3)
CC=CCC=CCC=CCC(=O)OC[C@H](COP(=O)(O)OCCN)OC(=O)CC=CCC=CCC=CC	[M+H]+	218.3	TIMS	lipid	PE(22:6)
CC=CCC=CCC=CCC(=O)OC[C@H](COP(=O)(O)OCCN)OC(=O)CC=CCC=CCC=CC	[M-H]-	222.4	TIMS	lipid	PE(22:6)
CC=CCC=CCC=CCC(=O)OC[C@H](COP(=O)(O)OCCN)OC(=O)CC=CCC=CCCC	[M+H]+	217.3	TIMS	lipid	PE(20:3)
CC=CCC=CCC=CCC=CCC(=O)OC[C@H](COP(=O)(O)O)OC(=O)CC=CCC=CCC=CC	[M-H]-	206.5	TIMS	lipid	PA(20:5)
CC=CCC=CCC=CCC=CCC(=O)OC[C@H](COP(=O)(O)OCC[N+](C)(C)C)OC(=O)CC=CCC=CCC=CC	[M+H]+	226.4	TIMS	lipid	PC(20:5)
CC=CCC=CCC=CCC=CCC(=O)OC[C@H](COP(=O)(O)OCCN)OC(=O)CC=CCC=CCC=CC	[M+H]+	210.7	TIMS	lipid	PE(20:5)
CC=CCC=CCC=CCC=CCC(=O)OC[C@H](COP(=O)(O)OCCN)OC(=O)CC=CCC=CCC=CC	[M-H]-	216.7	TIMS	lipid	PE(20:5)
CC=CCC=CCC=CCC=CCC=CCC(=O)OC[C@H](CO[C@@H]1O[C@H](CO[C@H]2O[C@H](CO)[C@H](O)C(O)C2O)[C@H](O)C(O)C1O)OC(=O)CC=CCC=CCC=CCC=CCCCC	[M+Na]+	292.9	TW	lipid	DGDG(16:3/18:4)
CC=CCC=CCC=CCC=CCC=CCC(=O)OC[C@H](CO[C@@H]1O[C@H](CO[C@H]2O[C@H](CO)[C@H](O)C(O)C2O)[C@H](O)C(O)C1O)OC(=O)CC=CCC=CCC=CCC=CCCCC	[M-H]-	297.1	TW	lipid	DGDG(16:3/18:4)
CC=CCC=CCC=CCC=CCC=CCC=CCC(=O)OC[C@H](COP(=O)(O)OCC[N+](C)(C)C)OC(=O)CC=CCC=CCC=CCC=CCC=CCC=CC	[M+Na]+	300.6	DT	lipid	PC(40:12)
CC=CCC=CCC=CCC=CCC=CCC=CCC=CCC(=O)OC[C@H](COP(=O)(O)OC[C@H](N)C(=O)O)OC(=O)CC=CCC=CCC=CCC=CCC=CCC=CCCC	[M+H]+	286.36	DT	lipid	PS(44:11)
CC=CCC=CCC=CCC=CCC=CCC=CCC=CCC(=O)OC[C@H](COP(=O)(O)OC[C@H](N)C(=O)O)OC(=O)CC=CCC=CCC=CCC=CCC=CCC=CCCC	[M+Na]+	302.1	DT	lipid	PS(44:11)
CC=CCC=CCC=CCC=CCC=CCC=CCC=CCC(=O)OC[C@H](COP(=O)(O)OC[C@H](N)C(=O)O)OC(=O)CC=CCC=CCC=CCC=CCC=CCC=CCCC	[M-H]-	286.4	DT	lipid	PS(44:11)
CC=CCC=CCC=CCC=CCC=CCC=CCC=CCC(=O)OC[C@H](COP(=O)(O)OC[C@H](N)C(=O)O)OC(=O)CC=CCC=CCC=CCC=CCC=CCC=CCCCC	[M+Na]+	307.7	DT	lipid	PS(46:11)
CC=CCC=CCC=CCC=CCC=CCC=CCC=CCC(=O)OC[C@H](COP(=O)(O)OCC(O)CO)OC(=O)CC=CCC=CCC=CCC=CCC=CCC=CCCC	[M-H]-	287.27	TIMS	lipid	PG(22:5/22:6)
CC=CCC=CCC=CCC=CCC=CCC=CCC=CCC(=O)OC[C@H](COP(=O)(O)OCC[N+](C)(C)C)OC(=O)CC=CCC=CCC=CCC=CCC=CCC=CC	[M+Na]+	300.7	DT	lipid	PC(40:11)
CC=CCC=CCC=CCC=CCC=CCC=CCC=CCC(=O)OC[C@H](COP(=O)(O)OCC[N+](C)(C)C)OC(=O)CC=CCC=CCC=CCC=CCC=CCC=CCC=CC	[M+Na]+	296.15	DT	lipid	PC(40:14)
CC=CCC=CCC=CCC=CCC=CCC=CCC=CCC(=O)OC[C@H](COP(=O)(O)OCC[N+](C)(C)C)OC(=O)CC=CCC=CCC=CCC=CCC=CCC=CCCC	[M+H]+	299.78	DT	lipid	PC(44:11)
CC=CCC=CCC=CCC=CCC=CCC=CCC=CCC(=O)OC[C@H](COP(=O)(O)OCCN)OC(=O)CC=CCC=CCC=CCC=CCC=CCC=CCCC	[M+H]+	287.49	DT	lipid	PE(44:11)
CC=CCC=CCC=CCC=CCC=CCC=CCC=CCC(=O)OC[C@H](COP(=O)(O)OCCN)OC(=O)CC=CCC=CCC=CCC=CCC=CCC=CCCC	[M+Na]+	295.295	DT	lipid	PE(44:11)
CC=CCC=CCC=CCC=CCC=CCC=CCC=CCC(=O)OC[C@H](COP(=O)(O)OCCN)OC(=O)CC=CCC=CCC=CCC=CCC=CCC=CCCC	[M-H]-	277.28	DT	lipid	PE(44:11)
CC=CCC=CCC=CCC=CCC=CCC=CCC=CCC(=O)OC[C@H](COP(=O)(O)OCCN)OC(=O)CC=CCC=CCC=CCC=CCC=CCC=CCCCC	[M-H]-	283.1	DT	lipid	PE(46:11)
CC=CCC=CCC=CCC=CCC=CCC=CCC=CCC=CCC(=O)O[C@H](COC(=O)CC=CCC=CCC=CCC=CCC=CCC=CCC=CCC=CCC)COP(=O)(O)OC[C@H](N)C(=O)O	[M+Na]+	317.3	DT	lipid	PS(51:16)
CC=CCC=CCC=CCC=CCC=CCC=CCC=CCC=CCC(=O)OC[C@H](COP(=O)(O)OC[C@H](N)C(=O)O)OC(=O)CC=CCC=CCC=CCC=CCC=CCC=CCC=CC	[M+Na]+	294.9	DT	lipid	PS(44:13)
CC=CCC=CCC=CCC=CCC=CCC=CCC=CCC=CCC(=O)OC[C@H](COP(=O)(O)OC[C@H](N)C(=O)O)OC(=O)CC=CCC=CCC=CCC=CCC=CCC=CCC=CCC=CC	[M+Na]+	315.9	DT	lipid	PS(49:16)
CC=CCC=CCC=CCC=CCC=CCC=CCC=CCC=CCC(=O)OC[C@H](COP(=O)(O)OCC[N+](C)(C)C)OC(=O)CC=CCC=CCC=CCC=CCC=CCC=CCC=CC	[M+Na]+	300.75	DT	lipid	PC(40:13)
CC=CCC=CCC=CCC=CCC=CCC=CCC=CCC=CCC=CCC(=O)N[C@@H](CO[C@@H]1O[C@H](CO)[C@@H](O)C(O)C1O)[C@H](O)CC=CCCCCCCCCCCCC	[M+Na]+	318.6	DT	lipid	GlcCer(47:10)
CC=CCC=CCC=CCC=CCC=CCC=CCC=CCC=CCC=CCC(=O)OC[C@H](COP(=O)(O)OC[C@H](N)C(=O)O)OC(=O)CC=CCC=CCC=CCC=CCC=CCC=CCC=CCC=CC	[M+Na]+	312.3	DT	lipid	PS(45:15)
CC=CCC=CCC=CCC=CCC=CCC=CCC=CCC=CCC=CCC(=O)OC[C@H](COP(=O)(O)OC[C@H](N)C(=O)O)OC(=O)CC=CCC=CCC=CCC=CCC=CCC=CCC=CCC=CCC=CC	[M+Na]+	319.1	DT	lipid	PS(49:18)
CC=CCC=CCC=CCC=CCC=CCC=CCC=CCC=CCC=CCC(=O)OC[C@H](COP(=O)(O)OCC[N+](C)(C)C)OC(=O)CC=CCC=CCC=CCC=CCC=CCC=CCC=CCC=CC	[M+Na]+	297.7	DT	lipid	PC(40:15)
CC=CCC=CCC=CCC=CCC=CCC=CCC=CCC=CCC=CCC=CCC(=O)OC[C@H](COP(=O)(O)OC[C@H](N)C(=O)O)OC(=O)CC=CCC=CCC=CCC=CCC=CCC=CCC=CCC=CCC=CC	[M+Na]+	322.35	DT	lipid	PS(52:17)
CC=CCC=CCC=CCC=CCC=CCC=CCC=CCC=CCC=CCC=CCC=CCC(=O)OC[C@H](COP(=O)(O)OC[C@H](N)C(=O)O)OC(=O)CC=CCC=CCC=CCC=CCC=CCC=CCC=CCC=CCC=CCC=CC	[M+Na]+	316.7	DT	lipid	PS(52:19)
CC1(C(=O)Nc2ccc(O)c(Cl)c2Cl)CCCCC1	[M+H]+	164.82	TW	small molecule	Fenhexamid
CC1(C)[C@@H](O)CC[C@@]2(C)[C@H]1CC[C@]1(C)[C@@H]2C(=O)C=C2[C@@H]3C[C@@](C)(C(=O)O)CC[C@]3(C)CC[C@]21C	[M+H]+	213.9	TW	small molecule	ENOXOLONE
CC1(C)C(=O)[C@@H]2C[C@@]3(O)C4=CC(=O)O[C@@H](c5ccoc5)[C@]4(C)CCC3C(C)(C2=O)[C@H]1CC(=O)O	[M+H]+	202.9	TW	small molecule	8-HYDROXYCARAPINIC ACID
CC1(C)C(=O)C=C[C@@]2(C)C1CC(=O)[C@]1(C)C2CC[C@@]2(C)[C@H](c3ccoc3)OC(=O)[C@H]3O[C@]321	[M+H]+	196.6	TW	small molecule	DEACETOXY-7-OXOGEDUNIN
CC1(C)C(C=C(Cl)Cl)C1C(=O)OC(C#N)c1cccc(Oc2ccccc2)c1	[M+Na]+	200.6	TW	small molecule	CYPERMETHRIN
CC1(C)C[C@@H]2C(=O)CC[C@H]3O[C@]3(C)CC[C@H]21	[M+H]+	146.3	TW	small molecule	KOBUSONE
CC1(C)C=Cc2cc3ccc(=O)oc3cc2O1	[M+H]+	148.3	TW	small molecule	XANTHYLETIN
CC1(C)C2C[C@@H](O)[C@]3(C)C(CC[C@@]4(C)[C@H](c5ccoc5)OC(=O)[C@H]5O[C@]543)[C@@]2(C)[C@@H](O)C[C@H]1O	[M+H]+	201.5	TW	small molecule	TRIDESACETOXYKHIVORIN
CC1(C)C2CC(=O)[C@]3(C)C(CC[C@@]4(C)[C@H](c5ccoc5)OC(=O)[C@H]5O[C@]543)[C@@]2(C)C(=O)C[C@H]1O	[M+H]+	199.7	TW	small molecule	1,7-DIDEACETOXY-1,7-DIOXO-3-DEACETYLKHIVORIN
CC1(C)C2CC(=O)[C@]3(C)C(CC[C@@]4(C)[C@H](c5ccoc5)OC(=O)C5OC543)[C@@]2(C)[C@@H](O)C[C@H]1O	[M+H]+	200.2	TW	small molecule	1,3-DIDEACETYL-7-DEACETOXY-7-OXOKHIVORIN
CC1(C)CC/C(=C\c2ccc(Cl)cc2)C1(O)Cn1cncn1	[M+H]+	179.18	TW	small molecule	Triticonazole
CC1(C)CC23C(=O)CCC(O)C2(C)CCC13	[M+H]+	146.1	TW	small molecule	3-NOR-3-OXOPANASINSAN-6-OL
CC1(C)CC2C1CC[C@]1(C)CCC3C(C(=O)O)CC(=O)O[C@@]32C1	[M+H]+	174.9	TW	small molecule	3-HYDROXY-4-(SUCCIN-2-YL)-CARYOLANE delta-LACTONE
CC1(C)CC2C1CC[C@]1(CBr)CCC3C(CC(=O)O)C(=O)O[C@@]32C1	[M+H]+	183.4	TW	small molecule	BROMO-3-HYDROXY-4-(SUCCIN-2-YL)-CARYOLANE gamma-LACTONE
CC1(C)CCC(Cc2ccc(Cl)cc2)C1(O)Cn1cncn1	[M+H]+	168.62	TW	small molecule	Metconazole
CC1(C)O[C@@H]2C[C@H]3[C@@H]4C[C@H](F)C5=CC(=O)C=C[C@]5(C)[C@@]4(F)[C@@H](O)C[C@]3(C)[C@]2(C(=O)CO)O1	[M+H]+	199.7	TW	small molecule	FLUOCINOLONE ACETONIDE
CC1(C)O[C@@H]2C[C@H]3[C@@H]4C[C@H](F)C5=CC(=O)C=C[C@]5(C)[C@H]4[C@@H](O)C[C@]3(C)[C@]2(C(=O)CO)O1	[M+H]+	199.8	TW	small molecule	FLUNISOLIDE
CC1(C)O[C@@H]2C[C@H]3[C@@H]4C[C@H](F)C5=CC(=O)CC[C@]5(C)[C@H]4[C@@H](O)C[C@]3(C)[C@]2(C(=O)CO)O1	[M+H]+	201.2	TW	small molecule	FLURANDRENOLIDE
CC1(C)O[C@@H]2C[C@H]3[C@@H]4CCC5=CC(=O)C=C[C@]5(C)[C@@]4(F)[C@@H](O)C[C@]3(C)[C@]2(C(=O)CO)O1	[M+H]+	197.1	TW	small molecule	TRIAMCINOLONE ACETONIDE
CC1(C)O[C@@H]2C[C@H]3[C@@H]4CCC5=CC(=O)C=C[C@]5(C)[C@H]4[C@@H](O)C[C@]3(C)[C@]2(C(=O)CO)O1	[M+H]+	198.5	TW	small molecule	DESONIDE
CC1(C)O[C@@H]2C[C@H]3[C@@H]4CCC5=CC(=O)CC[C@]5(C)[C@@]4(F)[C@@H](O)C[C@]3(C)[C@]2(C(=O)CCl)O1	[M+H]+	200.9	TW	small molecule	HALCINONIDE
CC1(C)O[C@@H]2CO[C@@]3(COS(N)(=O)=O)OC(C)(C)O[C@H]3[C@@H]2O1	[M+Na]+	170.1	TW	small molecule	TOPIRAMATE
CC1(C)OC(=O)C(OCC2CC2)=C1c1ccc(S(C)(=O)=O)cc1	[M+H]+	181.6	TW	small molecule	FIROCOXIB
CC1(C)S[C@@H]2[C@H](NC(=O)[C@H](N)c3ccc(O)cc3)C(=O)N2[C@H]1C(=O)O	[M+H]+	189.8	TW	small molecule	AMOXICILLIN
CC1(C)S[C@@H]2[C@H](NC(=O)[C@H](N)c3ccc(O)cc3)C(=O)N2[C@H]1C(=O)O	[M+Na]+	189.3	TW	small molecule	AMOXICILLIN
CC1(C)S[C@@H]2[C@H](NC(=O)[C@H](N)c3ccccc3)C(=O)N2[C@H]1C(=O)O	[M+H]+	190.333	DT	small molecule	Ampicillin
CC1(C)S[C@@H]2[C@H](NC(=O)[C@H](N)c3ccccc3)C(=O)N2[C@H]1C(=O)O	[M+Na]+	185.567	DT	small molecule	Ampicillin
CC1(C)S[C@@H]2[C@H](NC(=O)[C@H](N)c3ccccc3)C(=O)N2[C@H]1C(=O)O	[M-H]-	191.2	DT	small molecule	Ampicillin
CC1(C)S[C@@H]2[C@H](NC(=O)Cc3ccccc3)C(=O)N2[C@H]1C(=O)O	[M+H]+	176.6	TW	small molecule	PENICILLIN G
CC1(C)S[C@@H]2[C@H](NC(=O)Cc3ccccc3)C(=O)N2[C@H]1C(=O)O	[M+Na]+	182.9	TW	small molecule	PENICILLIN G
CC1(C)S[C@@H]2[C@H](NC(=O)COc3ccccc3)C(=O)N2[C@H]1C(=O)O	[M+H]+	182.6	TW	small molecule	PENICILLIN V
CC1(C)S[C@@H]2[C@H](NC(=O)COc3ccccc3)C(=O)N2[C@H]1C(=O)O	[M+Na]+	186.7	TW	small molecule	PENICILLIN V
CC1(O)CCOC(=O)C1	[M+Na]+	143.668	DT	small molecule	Mevalonolactone
Cc1[nH]c(=O)c(C#N)cc1-c1ccncc1	[M+H]+	150.4	TW	small molecule	Milrinone
Cc1[nH]c(C)c(Cl)c(=O)c1Cl	[M+H]+	131.2	TW	small molecule	CLOPIDOL
Cc1[nH]c2ccccc2c1CN(C)C	[M+H]+	140.6	TW	small molecule	2-METHYL GRAMINE
CC1=C(/C=C/C(C)=C/C=C/C(C)=C/C(=O)Nc2ccc(O)cc2)C(C)(C)CCC1	[M+H]+	200.5	TW	small molecule	FENRETINIDE
CC1=C(/C=C/C(C)=C/C=C/C(C)=C/C(=O)O)C(C)(C)CCC1	[M+Na]+	181.9	DT	small molecule	All-trans-retinoic acid
CC1=C(/C=C/C(C)=C/C=C/C(C)=C/C=O)C(C)(C)CCC1	[M+H]+	170.1	DT	small molecule	Retinene
CC1=C(/C=C/C(C)=C\C=C\C(C)=C\C=O)C(C)(C)CCC1	[M+H]+	170.1	DT	small molecule	9-cis-Retinal
CC1=C(C(=O)Nc2ccccc2)SCCO1	[M+H]+	149.35	TW	small molecule	Carboxin
CC1=C(C(=O)O)N2C(=O)[C@@H](NC(=O)[C@H](N)c3ccc(O)cc3)[C@H]2SC1	[M+H]+	185.95	TW	small molecule	CEFADROXIL
CC1=C(C(=O)O)N2C(=O)[C@@H](NC(=O)[C@H](N)c3ccc(O)cc3)[C@H]2SC1	[M+Na]+	187.7	TW	small molecule	CEFADROXIL
CC1=C(C(=O)O)N2C(=O)[C@@H](NC(=O)[C@H](N)c3ccccc3)[C@H]2SC1	[M+H]+	182.7	TW	small molecule	CEPHALEXIN
CC1=C(C(=O)O)N2C(=O)[C@@H](NC(=O)[C@H](N)c3ccccc3)[C@H]2SC1	[M+Na]+	183.1	TW	small molecule	CEPHALEXIN
CC1=C(C/C=C(\C)CCC[C@H](C)CCC[C@H](C)CCCC(C)C)C(=O)c2ccccc2C1=O	[M+H]+	217.3	DT	small molecule	Vitamin K1
CC1=C(C/C=C(\C)CCC[C@H](C)CCC[C@H](C)CCCC(C)C)C(=O)c2ccccc2C1=O	[M-H]-	211.372	DT	small molecule	Vitamin K1
CC1=C(CC(=O)O)c2cc(F)ccc2/C1=C\c1ccc(S(C)=O)cc1	[M+H]+	192.1	TW	small molecule	Sulindac
CC1=C(CCC(=O)O)c2cc3nc(cc4[nH]c(cc5[nH]c(cc1n2)c(C)c5C(C)O)c(C)c4C(C)O)C(C)=C3CCC(=O)O	[M+H]+	248.4	TW	small molecule	HAEMATOPORPHYRIN
CC1=C(CCC(=O)O)c2cc3nc(cc4[nH]c(cc5[nH]c(cc1n2)c(C)c5CCC(=O)O)c(CCC(=O)O)c4C)C(CCC(=O)O)=C3C	[M+H]+	257.2	DT	small molecule	Coproporphyrin III
CC1=C(CCC(=O)O)c2cc3nc(cc4[nH]c(cc5[nH]c(cc1n2)c(C)c5CCC(=O)O)c(CCC(=O)O)c4C)C(CCC(=O)O)=C3C	[M-H]-	271.134	DT	small molecule	Coproporphyrin III
CC1=C(O)C(=O)C=C2C1=CC=C1[C@@]3(C)CC[C@@]4(C)CC[C@@](C)(C(=O)O)C[C@H]4[C@]3(C)CC[C@@]21C	[M+H]+	205.6	TW	small molecule	CELASTROL
CC1=C[C@H]2O[C@@H]3[C@H](O)C[C@@](C)([C@]34CO4)[C@@]2(CO[C@@H]2O[C@H](C(=O)O)[C@@H](O)[C@H](O)[C@H]2O)[C@H](O)C1=O	[M-H]-	215.1	TW	small molecule	DON-15-GlcA
CC1=C[C@H]2O[C@@H]3[C@H](O[C@@H]4O[C@H](C(=O)O)[C@@H](O)[C@H](O)[C@H]4O)C[C@@](C)([C@]34CO4)[C@@]2(CO)[C@H](O)C1=O	[M-H]-	210.2	TW	small molecule	DON-3-GlcA
CC1=C2[C@H]3OC(=O)[C@@H](C)[C@@H]3CC[C@@]2(C)C=CC1=O	[M+H]+	154.9	TW	small molecule	SANTONIN
CC1=C2C(=CO[C@H](C)[C@H]2C)C(=O)C(C(=O)O)=C1O	[M+H]+	149.1	TW	small molecule	Citrinin
CC1=C2C(O)C(=O)OC3CC4C(C)(C)C(=O)C=C[C@]4(C)C(CC1)[C@]23C	[M+H]+	179.8	TW	small molecule	MEROGEDUNIN
CC1=CC(=O)C2=C(C)CC[C@H]3[C@H](C)C(=O)O[C@@H]3[C@@H]12	[M+H]+	154.2	TW	small molecule	LEUCODIN
CC1=CC(=O)c2c(O)cccc2C1=O	[M+H]+	124.1	TW	small molecule	PLUMBAGIN
CC1=CC(=O)c2ccccc2C1=O	[M+H]+	134.6	DT	small molecule	Menadione (Vitamin K3)
CC1=CC(=O)c2ccccc2C1=O	[M-H]-	129.789	DT	small molecule	Menadione (Vitamin K3)
CC1=CC(=O)CC(C)(C)[C@@]1(O)/C=C/C(C)=C\C(=O)O	[M-H]-	174.4	DT	small molecule	Abscisic acid
CC1=CC(=O)CC(C)(C)C1(O)/C=C/C(C)=C\C(=O)O	[M+H]+	160.558	DT	small molecule	Abscisic Acid
CC1=CC(=O)CC(C)(C)C1(O)/C=C/C(C)=C\C(=O)O	[M+Na]+	176.175	DT	small molecule	Abscisic Acid
CC1=CC2C(C(C)C)CCC(C)(O)C2CC1	[M+H]+	145.9	TW	small molecule	CADIN-4-EN-10-OL
CC1=CC2C(CC1=O)C(C)=CCC2C(C)C	[M+H]+	138.5	TW	small molecule	MUUROLLADIE-3-ONE
CC1=CCc2c(cc3oc(C)cc(=O)c3c2O)OC1	[M+H]+	153.5	TW	small molecule	PTAEROXYLIN
CC1=NNC(=O)N(/N=C/c2cccnc2)C1	[M+H]+	150.71	TW	small molecule	Pymetrozine
CC1=NS(=O)(=O)c2cc(Cl)ccc2N1	[M+H]+	143.7	TW	small molecule	DIAZOXIDE
CC12C=CC3=C4CCC(=O)C=C4CCC3C1CCC2O	[M+H]+	163.3	TW	small molecule	17a-Trenbolone
CC12CCC(=O)C=C1CCC1C2CCC2(C)C(C(=O)CO)CCC12	[M+H]+	186.5	DT	small molecule	11-Deoxycorticosterone
CC12CCC(=O)C=C1CCC1C2CCC2(C)C(C(=O)CO)CCC12	[M-H]-	184.418	DT	small molecule	11-Deoxycorticosterone
CC12CCC(CC1=O)C2(C)C	[M+H]+	142.797	DT	small molecule	Camphor
CC12CCCC(O)(C1)C1CC(C)(C)C1CC2	[M+H]+	146.1	TW	small molecule	beta-CARYOPHYLLENE ALCOHOL
CC1C(=O)Nc2ccccc21	[M+H]+	130.4	DT	small molecule	3-METHYL-2-OXINDOLE
Cc1c(C(C)C)c(=O)n(-c2ccccc2)n1C	[M+H]+	150	TW	small molecule	Propyphenazone
Cc1c(C(N)=O)cc([N+](=O)[O-])cc1[N+](=O)[O-]	[M+H]+	143.7	TW	small molecule	DINITOLMIDE
Cc1c(C)c2c(c(C)c1O)CC[C@@](C)(CCC[C@H](C)CCC[C@H](C)CCCC(C)C)O2	[M+H]+	216.6	DT	small molecule	alpha-Tocopherol
Cc1c(C)c2c(c(C)c1O)CC[C@@](C)(CCC[C@H](C)CCC[C@H](C)CCCC(C)C)O2	[M-H]-	208.516	DT	small molecule	alpha-Tocopherol
Cc1c(C)c2c(c(C)c1O)CCC(C)(CCCC(C)CCCC(C)CCCC(C)C)O2	[M+H]+	219.7	TW	small molecule	alpha-TOCHOPHEROL
CC1C(c2ccc(Cl)cc2)SC(=O)N1C(=O)NC1CCCCC1	[M+H]+	183.83	TW	small molecule	Hexythiazox
Cc1c(Cl)cccc1Nc1ccccc1C(=O)O	[M+H]+	154.65	TW	small molecule	TOLFENAMIC ACID
Cc1c(N(C)C)c(=O)n(-c2ccccc2)n1C	[M+H]+	151.7	DT	small molecule	AMINOPHENAZONE
Cc1c(N)c(=O)n(-c2ccccc2)n1C	[M+H]+	142.6	TW	small molecule	AMPYRONE
Cc1c(NC(=O)c2cccnc2)c(=O)n(-c2ccccc2)n1C	[M+H]+	172.5	TW	small molecule	NIFENAZONE
Cc1c(NC(C)C)c(=O)n(-c2ccccc2)n1C	[M+H]+	156.5	TW	small molecule	RAMIFENAZONE
Cc1c(Nc2ncccc2C(=O)O)cccc1C(F)(F)F	[M+H]+	159.1	TW	small molecule	Flunixin
Cc1c(O)c(=O)ccn1C	[M+H]+	123.2	TW	small molecule	DEFERIPRONE
Cc1c(O)c(=O)n(-c2ccccc2)n1C	[M+H]+	141.4	TW	small molecule	4-HYDROXYANTIPYRINE
Cc1c(OCC(F)(F)F)ccnc1CS(=O)c1nc2ccccc2[nH]1	[M+H]+	185.8	TW	small molecule	LANSOPRAZOLE
Cc1c[nH]c(=O)[nH]c1=O	[M+H]+	122	DT	small molecule	Thymine
Cc1c[nH]c(=O)[nH]c1=O	[M-H]-	119	DT	small molecule	Thymine
Cc1c2oc3c(C)ccc(C(=O)N[C@@H]4C(=O)N[C@H](C(C)C)C(=O)N5CCC[C@H]5C(=O)N(C)CC(=O)N(C)[C@@H](C(C)C)C(=O)O[C@@H]4C)c3nc-2c(C(=O)N[C@@H]2C(=O)N[C@H](C(C)C)C(=O)N3CCC[C@H]3C(=O)N(C)CC(=O)N(C)[C@@H](C(C)C)C(=O)O[C@@H]2C)c(N)c1=O	[M+H]+	341.2	TW	small molecule	DACTINOMYCIN
Cc1cc(=O)[nH]c(=S)[nH]1	[M+H]+	123.7	TW	small molecule	METHYLTHIOURACIL
Cc1cc(=O)n(-c2ccccc2)n1C	[M+H]+	137.75	TW	small molecule	Phenazone
Cc1cc(=O)oc2c(O)c(O)ccc12	[M+H]+	134.8	TW	small molecule	4-METHYLDAPHNETIN
Cc1cc(=O)oc2cc(O)cc(O)c12	[M+H]+	134.4	TW	small molecule	5,7-DIHYDROXY-4-METHYLCOUMARIN
Cc1cc(C(=O)NNCc2ccccc2)no1	[M+H]+	152.1	TW	small molecule	Isocarboxazid
Cc1cc(C(C)(C)C)cc(C)c1CC1=NCCN1	[M+H]+	170.4	TW	small molecule	Xylometazoline
Cc1cc(C)nc(Nc2ccccc2)n1	[M+H]+	142.95	TW	small molecule	Pyrimethanil
Cc1cc(C)nc(NS(=O)(=O)c2ccc(N)cc2)n1	[M+H]+	161.7	TW	small molecule	SULFAMETHAZINE
Cc1cc(C)nc(NS(=O)(=O)c2ccc(N)cc2)n1	[M+Na]+	172.8	TW	small molecule	SULFAMETHAZINE
Cc1cc(C2CC2)nc(Nc2ccccc2)n1	[M+H]+	152.07	TW	small molecule	Cyprodinil
Cc1cc(Cl)ccc1N=CN(C)C	[M+H]+	145.7	DT	small molecule	CHLORDIMEFORM
Cc1cc(NC(=O)C2=C(O)c3ccccc3S(=O)(=O)N2C)no1	[M+H]+	170.8	TW	small molecule	ISOXICAM
Cc1cc(NS(=O)(=O)c2ccc(N)cc2)no1	[M+H]+	151.2	TW	small molecule	Sulfamethoxazole
Cc1cc(NS(=O)(=O)c2ccc(N)cc2)no1	[M+Na]+	164.8	TW	small molecule	Sulfamethoxazole
Cc1cc(O)c(C=O)c2c1C(=O)Oc1c(COC(=O)/C=C/C(=O)O)c(O)c(C(=O)O)c(C)c1O2	[M+H]+	204.5	TW	small molecule	FUMARPROTOCETRARIC ACID
Cc1cc(O)c2c(c1)C(=O)c1cc(O)cc(O)c1C2=O	[M+H]+	161.296	DT	small molecule	Emodin
Cc1cc(O)c2c(c1)C(=O)c1cc(O)cc(O)c1C2=O	[M-H]-	156.91	DT	small molecule	Emodin
Cc1cc(O)cc(=O)o1	[M+H]+	119.8	TW	small molecule	4-HYDROXY-6-METHYLPYRAN-2-ONE
Cc1cc(O)cc(O)c1C(=O)O	[M+H]+	129.1	TW	small molecule	ORSELLINIC ACID
Cc1cc(O)cc2oc(=O)c3c(O)cc(O)cc3c12	[M-H]-	146	TW	small molecule	Alternariol
CC1CC(OC(=O)C(O)c2ccccc2)CC(C)(C)C1	[M+Na]+	186.2	TW	small molecule	CYCLANDELATE
Cc1cc2c(cc1S(N)(=O)=O)S(=O)(=O)CCC2	[M+H]+	159.4	TW	small molecule	METICRANE
Cc1cc2c(s1)Nc1ccccc1N=C2N1CCN(C)CC1	[M+H]+	175.2	TW	small molecule	Olanzapine
CC1CC2C3CCC4=CC(=O)C=CC4(C)C3(F)C(O)CC2(C)C1C(=O)CO	[M+H]+	186.4	TW	small molecule	DESOXYMETASONE
Cc1cc2cc3c(C)cc(=O)oc3c(C)c2o1	[M+H]+	147.4	TW	small molecule	TRIOXSALEN
CC1Cc2ccccc2N1NC(=O)c1ccc(Cl)c(S(N)(=O)=O)c1	[M+H]+	185.1	TW	small molecule	Indapamide
Cc1cc2nc[nH]c2cc1C	[M+H]+	130.1	DT	small molecule	Dimethylbenzimidazole
Cc1cc2nc[nH]c2cc1C	[M-H]-	128.814	DT	small molecule	Dimethylbenzimidazole
Cc1cc2nc3[nH]c(=O)[nH]c(=O)c3nc2cc1C	[M+H]+	153.1	DT	small molecule	LUMICHROME
Cc1cc2nc3[nH]c(=O)[nH]c(=O)c3nc2cc1C	[M+Na]+	167.7	DT	small molecule	LUMICHROME
Cc1cc2nc3[nH]c(=O)[nH]c(=O)c3nc2cc1C	[M-H]-	155.1	DT	small molecule	LUMICHROME
Cc1cc2nc3c(=O)[nH]c(=O)nc-3n(C[C@H](O)[C@H](O)[C@H](O)CO)c2cc1C	[M+H]+	188.4	DT	small molecule	Riboflavin (Vitamin B2)
Cc1cc2nc3c(=O)[nH]c(=O)nc-3n(C[C@H](O)[C@H](O)[C@H](O)CO)c2cc1C	[M+Na]+	199.399	DT	small molecule	Riboflavin (Vitamin B2)
Cc1cc2nc3c(=O)[nH]c(=O)nc-3n(C[C@H](O)[C@H](O)[C@H](O)CO)c2cc1C	[M-H]-	186.1	DT	small molecule	Riboflavin (Vitamin B2)
Cc1cc2nc3c(=O)[nH]c(=O)nc-3n(C[C@H](O)[C@H](O)[C@H](O)COP(=O)(O)O)c2cc1C	[M+H]+	200.289	DT	small molecule	Flavin mononucleotide
Cc1cc2nc3c(=O)[nH]c(=O)nc-3n(C[C@H](O)[C@H](O)[C@H](O)COP(=O)(O)O)c2cc1C	[M+Na]+	210.66	DT	small molecule	Flavin mononucleotide
Cc1cc2nc3c(=O)[nH]c(=O)nc-3n(C[C@H](O)[C@H](O)[C@H](O)COP(=O)(O)O)c2cc1C	[M-H]-	197.846	DT	small molecule	Flavin mononucleotide
Cc1cc2nc3c(=O)[nH]c(=O)nc-3n(C[C@H](O)[C@H](O)[C@H](O)COP(=O)(O)OP(=O)(O)OC[C@H]3O[C@@H](n4cnc5c(N)ncnc54)[C@H](O)[C@@H]3O)c2cc1C	[M+H]+	248.15	DT	small molecule	Flavin adenine dinucleotide
Cc1cc2nc3c(=O)[nH]c(=O)nc-3n(C[C@H](O)[C@H](O)[C@H](O)COP(=O)(O)OP(=O)(O)OC[C@H]3O[C@@H](n4cnc5c(N)ncnc54)[C@H](O)[C@@H]3O)c2cc1C	[M+Na]+	250.3	DT	small molecule	Flavin adenine dinucleotide
Cc1cc2nc3c(=O)[nH]c(=O)nc-3n(C[C@H](O)[C@H](O)[C@H](O)COP(=O)(O)OP(=O)(O)OC[C@H]3O[C@@H](n4cnc5c(N)ncnc54)[C@H](O)[C@@H]3O)c2cc1C	[M-H]-	248.96	DT	small molecule	Flavin adenine dinucleotide
Cc1ccc(/C(=C\CN2CCCC2)c2cccc(/C=C/C(=O)O)n2)cc1	[M+H]+	193.9	TW	small molecule	Acrivastine
Cc1ccc(/N=C(/O)N(C)C)cc1Cl	[M+H]+	145.96	TW	small molecule	Chlortoluron
Cc1ccc(C(=O)c2ccc(CC(=O)O)n2C)cc1	[M+H]+	156.7	TW	small molecule	Tolmetin
Cc1ccc(-c2c(Cl)nc(C#N)n2S(=O)(=O)N(C)C)cc1	[M+H]+	166.69	TW	small molecule	Cyazofamid
Cc1ccc(-c2cc(C(F)(F)F)nn2-c2ccc(S(N)(=O)=O)cc2)cc1	[M+H]+	186.25	TW	small molecule	Celecoxib
Cc1ccc(-c2nc3ccc(C(=O)O)cn3c2CC(=O)N(C)C)cc1	[M+H]+	181.4	TW	small molecule	Zolpidem-M 2
Cc1ccc(-c2nc3ccc(C)cn3c2CC(=O)N(C)C)cc1	[M+H]+	177.4	TW	small molecule	Zolpidem
Cc1ccc(NC(=O)c2ccc(CN3CCN(C)CC3)cc2)cc1Nc1nccc(-c2cccnc2)n1	[M+H]+	214.6	TW	small molecule	Imatinib
Cc1ccc(NC(=O)N(C)C)cc1Cl	[M+H]+	147.5	DT	small molecule	CHLOROTOLURON
Cc1ccc(O)c([C@H](CCN(C(C)C)C(C)C)c2ccccc2)c1	[M+H]+	182.1	TW	small molecule	Tolterodine
Cc1ccc(O)c(O)c1	[M-H]-	121	DT	small molecule	4-METHYLCATECHOL
Cc1ccc(S(=O)(=O)NC(=O)NN2CC3CCCC3C2)cc1	[M+H]+	178	TW	small molecule	GLICLAZIDE
Cc1ccc(S(=O)(=O)NC(=O)NN2CCCCCC2)cc1	[M+H]+	173.3	TW	small molecule	TOLAZAMIDE
Cc1ccc2c(c1)[C@H](Nc1nc(N)nc(C(C)F)n1)[C@@H](C)C2	[M+H]+	169.272	DT	small molecule	Indaziflam
Cc1ccc2c(c1)[C@H](Nc1nc(N)nc(C(C)F)n1)[C@@H](C)C2	[M+Na]+	174.6	DT	small molecule	Indaziflam
Cc1ccc2c(c1)[C@H](Nc1nc(N)nc(C(C)F)n1)[C@@H](C)C2	[M-H]-	180.67	DT	small molecule	Indaziflam
Cc1ccc2c(c1)CC[C@H]1CC(=O)CC[C@]21C	[M+H]+	148.1	TW	small molecule	13-METHYL-4,4-BISNOR-8,11,13-PODOCARPATRIEN-3-ONE
CC1CCc2cc(F)cc3c(=O)c(C(=O)O)cn1c23	[M+H]+	149.8	TW	small molecule	FLUMEQUINE
CC1CCc2cc(F)cc3c(=O)c(C(=O)O)cn1c23	[M+Na]+	166.8	TW	small molecule	FLUMEQUINE
Cc1ccc2cc3ccccc3cc2c1	[M+H]+	138.608	DT	small molecule	2-Methylanthracene
Cc1ccc2ccccc2c1	[M+H]+	124.566	DT	small molecule	2-methylnaphthalene
Cc1ccc2nc(-c3ccc(C(=O)O)cc3)c(CC(=O)N(C)C)n2c1	[M+H]+	184.4	TW	small molecule	Zolpidem-M Carboxylic acid
Cc1cccc(C)c1NC(=O)c1ccccc1C(=O)O	[M+H]+	159.2	TW	small molecule	FTAXILIDE
Cc1cccc(C)c1NC(=O)C1CCCCN1C	[M+H]+	159.1	TW	small molecule	Mepivacaine
Cc1cccc(C)c1NC1=NCCCS1	[M+H]+	147.9	TW	small molecule	Xylazine
Cc1cccc(Cc2cnc[nH]2)c1C	[M+H]+	146.8	TW	small molecule	Detomidine
Cc1cccc(CN2CCN(C(c3ccccc3)c3ccc(Cl)cc3)CC2)c1	[M+H]+	208.2	TW	small molecule	Meclozine
Cc1cccc(N(C)C(=S)Oc2ccc3ccccc3c2)c1	[M+H]+	173.6	TW	small molecule	TOLNAFTATE
Cc1cccc(Nc2ccccc2C(=O)O)c1C	[M+H]+	151.9	TW	small molecule	MEFENAMIC ACID
Cc1cccc2c3c(ccc12)C1=C(C(=O)C3=O)[C@@H](C)CO1	[M+H]+	159.4	TW	small molecule	DIHYDROTANSHINONE I
Cc1cccc2ccccc12	[M+H]+	125.203	DT	small molecule	1-methylnaphthalene
Cc1ccccc1C(=O)NCC(=O)O	[M+Na]+	156.604	DT	small molecule	2-Methylhippuric Acid
Cc1ccccc1C(=O)NCC(=O)O	[M-H]-	153.65	DT	small molecule	2-Methylhippuric Acid
Cc1ccccc1N1C(=O)c2cc(S(N)(=O)=O)c(Cl)cc2NC1C	[M+H]+	181.2	TW	small molecule	METOLAZONE
Cc1ccccc1-n1c(C)nc2ccccc2c1=O	[M+H]+	155.25	TW	small molecule	Methaqualone
CC1CCCCCC=CCCCCCCCCCCCCCCCCCCCCCCCCCC(=O)OC1	[M-H]-	229.19	TIMS	lipid	FA(36:2)
CC1CCN(CCCC(=O)c2ccc(F)cc2)CC1	[M+H]+	163.5	TW	small molecule	Melperone
Cc1ccnc(NS(=O)(=O)c2ccc(N)cc2)n1	[M+H]+	156.3	TW	small molecule	SULFAMERAZINE
Cc1ccnc(NS(=O)(=O)c2ccc(N)cc2)n1	[M+Na]+	168.3	TW	small molecule	SULFAMERAZINE
Cc1ccsc1/C=C/C1=NCCCN1C	[M+H]+	149.7	TW	small molecule	Morantel
Cc1ccsc1C(=CCCN1CCC[C@@H](C(=O)O)C1)c1sccc1C	[M+H]+	184.5	TW	small molecule	Tiagabine
Cc1cn([C@@H]2O[C@H](CO)[C@@H](O)[C@H]2O)c(=O)[nH]c1=O	[M+Na]+	165.6	DT	small molecule	Ribothymidine
Cc1cn([C@@H]2O[C@H](CO)[C@@H](O)[C@H]2O)c(=O)[nH]c1=O	[M-H]-	153.523	DT	small molecule	Ribothymidine
Cc1cn([C@@H]2O[C@H](CO)[C@@H](O)[C@H]2O)c(=O)nc1N	[M+H]+	157.454	DT	small molecule	5-Methylcytidine
Cc1cn([C@@H]2O[C@H](CO)[C@@H](O)[C@H]2O)c(=O)nc1N	[M+Na]+	168.97	DT	small molecule	5-Methylcytidine
Cc1cn([C@@H]2O[C@H](CO)[C@@H](O)[C@H]2O)c(=O)nc1N	[M-H]-	156.544	DT	small molecule	5-Methylcytidine
Cc1cn([C@H]2C[C@H](O)[C@@H](CO)O2)c(=O)[nH]c1=O	[M+Na]+	161.6	DT	small molecule	Thymidine
Cc1cn([C@H]2C[C@H](O)[C@@H](CO)O2)c(=O)[nH]c1=O	[M-H]-	154.1	DT	small molecule	Thymidine
Cc1cn([C@H]2C[C@H](O)[C@@H](COP(=O)(O)O)O2)c(=O)[nH]c1=O	[M+H]+	163.843	DT	small molecule	Deoxythymidine 5'-phosphate
Cc1cn([C@H]2C[C@H](O)[C@@H](COP(=O)(O)O)O2)c(=O)[nH]c1=O	[M+Na]+	170	DT	small molecule	Deoxythymidine 5'-phosphate
Cc1cn([C@H]2C[C@H](O)[C@@H](COP(=O)(O)O)O2)c(=O)[nH]c1=O	[M-H]-	166.26	DT	small molecule	Deoxythymidine 5'-phosphate
Cc1cn([C@H]2C[C@H](O)[C@@H](COP(=O)(O)OP(=O)(O)O)O2)c(=O)[nH]c1=O	[M+Na]+	177.6	DT	small molecule	Deoxythymidine 5'-diphosphate
Cc1cn([C@H]2C[C@H](O)[C@@H](COP(=O)(O)OP(=O)(O)O)O2)c(=O)[nH]c1=O	[M-H]-	172.111	DT	small molecule	Deoxythymidine 5'-diphosphate
Cc1cn([C@H]2C[C@H](O)[C@@H](COP(=O)(O)OP(=O)(O)OC3O[C@H](CO)[C@@H](O)[C@H](O)[C@H]3O)O2)c(=O)[nH]c1=O	[M+Na]+	209.9	DT	small molecule	DTDP-D-GLUCOSE
Cc1cn([C@H]2C[C@H](O)[C@@H](COP(=O)(O)OP(=O)(O)OC3O[C@H](CO)[C@@H](O)[C@H](O)[C@H]3O)O2)c(=O)[nH]c1=O	[M-H]-	209.5	DT	small molecule	DTDP-D-GLUCOSE
Cc1cn([C@H]2C[C@H](O)[C@@H](COP(=O)(O)OP(=O)(O)OP(=O)(O)O)O2)c(=O)[nH]c1=O	[M+Na]+	207.409	DT	small molecule	Thymidine 5' Triphosphate
Cc1cnc(/N=C(\O)C2=C(O)c3ccccc3S(=O)(=O)N2C)s1	[M+H]+	174.9	TW	small molecule	Meloxicam
Cc1cnc(=O)[nH]c1N	[M+H]+	123.2	DT	small molecule	5-METHYLCYTOSINE
Cc1cnc(=O)[nH]c1N	[M+Na]+	135.5	DT	small molecule	5-METHYLCYTOSINE
CC1CNC(=O)NC1=O	[M+H]+	131.2	DT	small molecule	Dihydrothymine
Cc1cnc(C(=O)NCCc2ccc(S(=O)(=O)NC(=O)NC3CCCCC3)cc2)cn1	[M+H]+	197.7	TW	small molecule	Glipizide
Cc1cnc(NC(=O)C2=C(O)c3ccccc3S(=O)(=O)N2C)s1	[M+H]+	173.9	TW	small molecule	Meloxicam
CC1COC(Cn2cncn2)(c2ccc(Oc3ccc(Cl)cc3)cc2Cl)O1	[M+H]+	198.48	TW	small molecule	Difenoconazole
CC1COc2c(N3CCN(C)CC3)c(F)cc3c(=O)c(C(=O)O)cn1c23	[M+H]+	190	TW	small molecule	OFLOXACIN
CC1COc2c(N3CCN(C)CC3)c(F)cc3c(=O)c(C(=O)O)cn1c23	[M+Na]+	200.1	TW	small molecule	OFLOXACIN
Cc1coc2c1C(=O)C(=O)c1c-2ccc2c1CCCC2(C)C	[M+H]+	164	TW	small molecule	TANSHINONE IIA
Cc1nc(-c2ccc(OCC(C)C)c(C#N)c2)sc1C(=O)O	[M+H]+	180.6	TW	small molecule	FEBUXOSTAT
Cc1nc(N(C)C)nc(OC(=O)N(C)C)c1C	[M+H]+	155.29	TW	small molecule	Pirimicarb
Cc1nc2ccccn2c(=O)c1CCN1CCC(C(=O)c2ccc(F)cc2)CC1	[M+H]+	196.8	TW	small molecule	PIRENPERONE
Cc1nc2n(c(=O)c1CCN1CCC(c3noc4cc(F)ccc34)CC1)CCCC2	[M+H]+	205.5	TW	small molecule	Risperidone
Cc1nc2n(c(=O)c1CCN1CCC(c3noc4cc(F)ccc34)CC1)CCCC2O	[M+H]+	209.9	TW	small molecule	Risperidone-M 9-hydroxy
Cc1nc2sccn2c(=O)c1CCN1CCC(=C(c2ccc(F)cc2)c2ccc(F)cc2)CC1	[M+H]+	220.7	TW	small molecule	RITANSERIN
Cc1ncc([N+](=O)[O-])n1C	[M+H]+	124.85	TW	small molecule	Dimetridazole
Cc1ncc([N+](=O)[O-])n1CC(C)O	[M+H]+	136.9	TW	small molecule	SECNIDAZOLE
Cc1ncc([N+](=O)[O-])n1CC(O)CCl	[M+H]+	143.15	TW	small molecule	ORNIDAZOLE
Cc1ncc([N+](=O)[O-])n1CCCO	[M+H]+	138.6	TW	small molecule	TERNIDAZOLE
Cc1ncc([N+](=O)[O-])n1CCCO	[M+Na]+	152.9	TW	small molecule	TERNIDAZOLE
Cc1ncc([N+](=O)[O-])n1CCO	[M+H]+	131.4	TW	small molecule	Metronidazole
Cc1ncc(C[n+]2csc(CCO)c2C)c(N)n1	[M+H]+	159.15	DT	small molecule	Thiamine
Cc1ncc(C[n+]2csc(CCO)c2C)c(N)n1	[M-H]-	160.3	DT	small molecule	Thiamine
Cc1ncc(C[n+]2csc(CCOP(=O)(O)O)c2C)c(N)n1	[M+H]+	171	DT	small molecule	Thiamine monophosphate
Cc1ncc(C[n+]2csc(CCOP(=O)(O)O)c2C)c(N)n1	[M+Na]+	176.9	DT	small molecule	Thiamine monophosphate
Cc1ncc(CNC(=O)N(CCCl)N=O)c(N)n1	[M+H]+	158.9	TW	small molecule	NIMUSTINE
Cc1ncc(CO)c(C(=O)O)c1O	[M+H]+	135.5	DT	small molecule	4-Pyridoxic acid
Cc1ncc(CO)c(C(=O)O)c1O	[M+Na]+	150.989	DT	small molecule	4-Pyridoxic acid
Cc1ncc(CO)c(C(=O)O)c1O	[M-H]-	130.6	DT	small molecule	4-Pyridoxic acid
Cc1ncc(CO)c(C=O)c1O	[M+H]+	131.4	DT	small molecule	Pyridoxal
Cc1ncc(CO)c(C=O)c1O	[M+Na]+	142.8	DT	small molecule	Pyridoxal
Cc1ncc(CO)c(C=O)c1O	[M-H]-	129	DT	small molecule	Pyridoxal
Cc1ncc(CO)c(CN)c1O	[M+H]+	133.85	DT	small molecule	Pyridoxamine
Cc1ncc(CO)c(CN)c1O	[M+Na]+	146.297	DT	small molecule	Pyridoxamine
Cc1ncc(CO)c(CN)c1O	[M-H]-	137.01	DT	small molecule	Pyridoxamine
Cc1ncc(CO)c(CO)c1O	[M+H]+	134.5	DT	small molecule	Pyridoxine
Cc1ncc(CO)c(CO)c1O	[M+Na]+	146.397	DT	small molecule	Pyridoxine
Cc1ncc(CO)c(CO)c1O	[M-H]-	132.4	DT	small molecule	Pyridoxine
Cc1ncc(COP(=O)(O)O)c(C=O)c1O	[M+H]+	151.67	DT	small molecule	Pyridoxal 5'-phosphate
Cc1ncc(COP(=O)(O)O)c(C=O)c1O	[M+Na]+	161.4	DT	small molecule	Pyridoxal 5'-phosphate
Cc1ncc(COP(=O)(O)O)c(C=O)c1O	[M-H]-	149.97	DT	small molecule	Pyridoxal 5'-phosphate
Cc1ncc(COP(=O)(O)O)c(CN)c1O	[M+H]+	150.9	DT	small molecule	Pyridoxamine 5'-phosphate
Cc1ncc(COP(=O)(O)O)c(CO)c1O	[M+H]+	150.5	DT	small molecule	Pyridoxine 5-phosphate
Cc1ncc(CSSCc2cnc(C)c(O)c2CO)c(CO)c1O	[M+H]+	173.4	TW	small molecule	PYRITINOL
Cc1ncc2n1-c1ccc(Cl)cc1C(c1ccccc1F)=NC2	[M+H]+	172.8	TW	small molecule	Midazolam
Cc1nccc2c1[nH]c1ccccc12	[M+H]+	136.6	TW	small molecule	HARMANE
Cc1nccn1CC1CCc2c(c3cccc(O)c3n2C)C1=O	[M+H]+	173.7	TW	small molecule	Ondansetron-M 8-hydroxy
Cc1nccn1CC1CCc2c(c3ccccc3n2C)C1=O	[M+H]+	171.7	TW	small molecule	Ondansetron
CC1NCCOC1c1ccccc1	[M+H]+	138.9	TW	small molecule	Phenmetrazine
Cc1nn(C)c(Oc2ccccc2)c1/C=N/OCc1ccc(C(=O)OC(C)(C)C)cc1	[M+H]+	215.89	TW	small molecule	Fenpyroximate
Cc1nn(C)c2c1C(c1ccccc1F)=NCC(=O)N2C	[M+H]+	162.3	TW	small molecule	Zolazepam
Cc1nn(-c2cc(NS(C)(=O)=O)c(Cl)cc2Cl)c(=O)n1C(F)F	[M+H]+	173.63	TW	small molecule	Sulfentrazone
Cc1nnc(-c2ccccc2)c(=O)n1N	[M+H]+	140.93	TW	small molecule	Metamitron
Cc1nnc(NS(=O)(=O)c2ccc(N)cc2)s1	[M+H]+	155.2	TW	small molecule	SULFAMETHIZOLE
Cc1nnc(NS(=O)(=O)c2ccc(N)cc2)s1	[M+Na]+	171.2	TW	small molecule	SULFAMETHIZOLE
Cc1nnc(SCC2=C(C(=O)O)N3C(=O)[C@@H](NC(=O)Cn4cnnn4)[C@H]3SC2)s1	[M+H]+	186.2	TW	small molecule	CEFAZOLIN
Cc1nnc(SCC2=C(C(=O)O)N3C(=O)[C@@H](NC(=O)Cn4cnnn4)[C@H]3SC2)s1	[M+Na]+	192.7	TW	small molecule	CEFAZOLIN
Cc1nnc2n1-c1ccc(Cl)cc1C(c1ccccc1)=NC2	[M+H]+	171.95	TW	small molecule	Alprazolam
Cc1nnc2n1-c1ccc(Cl)cc1C(c1ccccc1Cl)=NC2	[M+H]+	173.1	TW	small molecule	Triazolam
Cc1nnc2n1-c1sc(Br)cc1C(c1ccccc1Cl)=NC2	[M+H]+	171.9	TW	small molecule	Brotizolam
Cc1noc(NS(=O)(=O)c2ccc(N)cc2)c1C	[M+H]+	158.25	TW	small molecule	SULFISOXAZOLE
Cc1occc(=O)c1O	[M+H]+	117.7	TW	small molecule	LARIXINIC ACID
Cc1onc(-c2c(Cl)cccc2Cl)c1C(=O)N[C@@H]1C(=O)N2[C@@H](C(=O)O)C(C)(C)S[C@H]12	[M+H]+	197	TW	small molecule	DICLOXACILLIN
Cc1onc(-c2c(Cl)cccc2Cl)c1C(=O)N[C@@H]1C(=O)N2[C@@H](C(=O)O)C(C)(C)S[C@H]12	[M+Na]+	205.9	TW	small molecule	DICLOXACILLIN
Cc1onc(-c2ccccc2)c1C(=O)N[C@@H]1C(=O)N2[C@@H](C(=O)O)C(C)(C)S[C@H]12	[M+H]+	191.5	TW	small molecule	OXACILLIN
Cc1onc(-c2ccccc2)c1C(=O)N[C@@H]1C(=O)N2[C@@H](C(=O)O)C(C)(C)S[C@H]12	[M+Na]+	195.4	TW	small molecule	OXACILLIN
Cc1onc(-c2ccccc2Cl)c1C(=O)N[C@@H]1C(=O)N2[C@@H](C(=O)O)C(C)(C)S[C@H]12	[M+H]+	193.8	TW	small molecule	CLOXACILLIN
Cc1onc(-c2ccccc2Cl)c1C(=O)N[C@@H]1C(=O)N2[C@@H](C(=O)O)C(C)(C)S[C@H]12	[M+Na]+	200.4	TW	small molecule	CLOXACILLIN
CCC(=O)C(CC(C)N(C)C)(c1ccccc1)c1ccccc1	[M+H]+	176.8	TW	small molecule	Methadone
CCC(=O)C1(c2cccc(O)c2)CCN(C)CC1	[M+H]+	159.7	TW	small molecule	Ketobemidone
CCC(=O)c1c(O)cc(O)cc1O	[M+H]+	134.3	TW	small molecule	FLOPROPIONE
CCC(=O)c1ccc2c(c1)N(CCCN(C)C)c1ccccc1S2	[M+H]+	182.8	TW	small molecule	Propionylpromazine
CCC(=O)N(c1ccccc1)C1(C(=O)OC)CCN(CCC(=O)OC)CC1	[M+H]+	190.3	TW	small molecule	Remifentanil
CCC(=O)N(c1ccccc1)C1(COC)CCN(CCc2cccs2)CC1	[M+H]+	191.3	TW	small molecule	Sufentanil
CCC(=O)N(c1ccccc1)C1(COC)CCN(CCn2nnn(CC)c2=O)CC1	[M+H]+	199.8	TW	small molecule	Alfentanil
CCC(=O)N(c1ccccc1)C1CCN(CCc2ccccc2)CC1	[M+H]+	184.1	TW	small molecule	Fentanyl
CCC(=O)N(c1ccccc1)C1CCNCC1	[M+H]+	156.4	TW	small molecule	Fentanyl-M nor
CCC(=O)NCC(=O)O	[M-H]-	126.928	DT	small molecule	Propionylglycine
CCC(=O)NS(=O)(=O)c1ccc(-c2c(-c3ccccc3)noc2C)cc1	[M+H]+	189.2	TW	small molecule	Parecoxib
CCC(=O)O[C@](Cc1ccccc1)(c1ccccc1)[C@H](C)CN(C)C	[M+H]+	179.9	TW	small molecule	Dextropropoxyphene
CCC(=O)O[C@]1(C(=O)CCl)[C@@H](C)C[C@H]2[C@@H]3CCC4=CC(=O)C=C[C@]4(C)[C@@]3(F)[C@@H](O)C[C@@]21C	[M+H]+	205.1	TW	small molecule	CLOBETASOL PROPIONATE
CCC(=O)O[C@H]1CC[C@H]2[C@@H]3CCC4=CC(=O)CC[C@]4(C)[C@H]3CC[C@]12C	[M+H]+	188.2	TW	small molecule	TESTOSTERONE PROPIONATE
CCC(=O)OCC(=O)[C@@]1(OC(=O)CC)[C@@H](C)C[C@H]2[C@@H]3CCC4=CC(=O)C=C[C@]4(C)[C@@]3(F)[C@@H](O)C[C@@]21C	[M+H]+	218.1	TW	small molecule	BETAMETHASONE 17,21-DIPROPIONATE
CCC(Br)(CC)C(=O)NC(N)=O	[M+H]+	139.8	TW	small molecule	Carbromal
CCC(C(N)=O)c1ccccc1	[M+H]+	135.8	TW	small molecule	FENBUTYRAMIDE
CCC(C)(C)NCC(O)c1cc(Cl)c(N)c(Cl)c1	[M+H]+	165	TW	small molecule	Clenpenterol
CCC(C)(CC)c1cc(NC(=O)c2c(OC)cccc2OC)on1	[M+H]+	184.93	TW	small molecule	Isoxaben
CCC(C)[C@H](N)C(=O)N[C@@H](Cc1c[nH]cn1)C(=O)N[C@@H](CCC(=O)O)C(=O)N[C@@H](Cc1ccc(O)cc1)C(=O)N[C@@H](CCCCN)C(=O)O	[M+H]+	258.5	DT	peptide	IHEYK
CCC(C)[C@H](N)C(=O)N[C@@H](Cc1ccccc1)C(=O)N[C@H](C(=O)N[C@@H](CCC(N)=O)C(=O)N[C@@H](CCCCN)C(=O)O)C(C)C	[M+H]+	248.88	DT	peptide	IFVQK
CCC(C)[C@H](N)C(=O)N[C@@H](CCC(=O)O)C(=O)N[C@@H](C[C@@H](C)O)C(=O)N[C@@H](CCSC)C(=O)N[C@@H](CCCNC(=N)N)C(=O)O	[M+H]+	252.8	DT	peptide	IETMR
CCC(C)[C@H](N)C(=O)NCC(=O)N[C@@H](CC(=O)O)C(=O)N[C@@H](Cc1ccc(O)cc1)C(=O)N[C@@H](C)C(=O)NCC(=O)N[C@H](C(=O)N[C@@H](CCCCN)C(=O)O)C(C)CC	[M+H]+	285.9	DT	peptide	IGDYAGIK
CCC(C)[C@H](N)C(=O)NCC(=O)N[C@@H](CO)C(=O)N[C@@H](CCC(=O)O)C(=O)N[C@H](C(=O)N[C@@H](Cc1ccc(O)cc1)C(=O)N[C@@H](Cc1c[nH]cn1)C(=O)N[C@@H](CC(N)=O)C(=O)N[C@@H](CC(C)C)C(=O)N[C@@H](CCCCN)C(=O)O)C(C)C	[M+H]+	348.4	DT	peptide	IGSEVYHNLK
CCC(C)[C@H](NC(=O)[C@@H](N)C(C)C)C(=O)N[C@@H](Cc1ccccc1)C(=O)N[C@@H](CC(C)C)C(=O)N[C@@H](CCC(=O)O)C(=O)N[C@@H](CC(N)=O)C(=O)N[C@@H](Cc1ccc(O)cc1)C(=O)N[C@@H](CCCNC(=N)N)C(=O)O	[M+H]+	318.3	DT	peptide	VIFLENYR
CCC(C)[C@H](NC(=O)[C@@H](N)C[C@@H](C)O)C(=O)N[C@@H](C)C(=O)N[C@@H](CCC(N)=O)C(=O)N[C@@H](Cc1ccc(O)cc1)C(=O)N[C@@H](C)C(=O)N[C@@H](CCCNC(=N)N)C(=O)O	[M+H]+	281.6	DT	peptide	TIAQYAR
CCC(C)[C@H](NC(=O)[C@@H](N)CC(=O)O)C(=O)N[C@H](C(=O)NCC(=O)N[C@@H](C)C(=O)N[C@H](C(=O)N[C@@H](CC(C)C)C(=O)N[C@@H](CCCCN)C(=O)O)C(C)C)C(C)C	[M+H]+	284.8	DT	peptide	DIVGAVLK
CCC(C)[C@H](NC(=O)[C@@H](N)CC(=O)O)C(=O)N1CCC[C@@H](C(=O)N[C@H](C(=O)N2CCC[C@@H](C(=O)N[C@@H](CCCCN)C(=O)N3CCC[C@@H](C(=O)N[C@@H](CCCCN)C(=O)O)C3)C2)C(C)C)C1	[M+H]+	294.2	DT	peptide	DIPVPKPK
CCC(C)[C@H](NC(=O)[C@@H](N)CC(N)=O)C(=O)N[C@@H](C)C(=O)N[C@@H](C[C@@H](C)O)C(=O)N[C@@H](CO)C(=O)NCC(=O)N[C@@H](CCCCN)C(=O)O	[M+H]+	257.2	DT	peptide	NIATSGK
CCC(C)[C@H](NC(=O)[C@@H](N)Cc1ccc(O)cc1)C(=O)N1CCC[C@@H](C(=O)NCC(=O)N[C@@H](C[C@@H](C)O)C(=O)N[C@@H](CCCCN)C(=O)O)C1	[M+H]+	254.75	DT	peptide	YIPGTK
CCC(C)[C@H](NC(=O)[C@@H](N)CCC(=O)O)C(=O)N[C@@H](Cc1c[nH]c2ccccc12)C(=O)NCC(=O)N[C@H](C(=O)N[C@@H](CCC(=O)O)C(=O)N1CCC[C@@H](C(=O)N[C@@H](CO)C(=O)N[C@@H](CCCNC(=N)N)C(=O)O)C1)C(C)C	[M+H]+	320.2	DT	peptide	EIWGVEPSR
CCC(C)[C@H](NC(=O)[C@@H](N)CCC(N)=O)C(=O)N[C@@H](CO)C(=O)N[C@H](C(=O)N[C@@H](CCCNC(=N)N)C(=O)O)C(C)C	[M+H]+	241.4	DT	peptide	QISVR
CCC(C)[C@H](NC(=O)[C@@H](N)CO)C(=O)N[C@@H](CO)C(=O)N[C@H](C(=O)N[C@H](C(=O)NCC(=O)N[C@@H](CO)C(=O)N[C@@H](Cc1ccc(O)cc1)C(=O)N[C@H](C(=O)NCC(=O)N[C@@H](CC(N)=O)C(=O)N[C@@H](CCCNC(=N)N)C(=O)O)C(C)C)C(C)C)C(C)CC	[M+H]+	349.1	DT	peptide	SISIVGSYVGNR
CCC(C)[C@H](NC(=O)[C@@H](N)CO)C(=O)NCC(=O)NCC(=O)N[C@@H](CCC(=O)O)C(=O)N[C@H](C(=O)N[C@@H](Cc1ccccc1)C(=O)N[C@H](C(=O)N[C@@H](CC(=O)O)C(=O)N[C@@H](Cc1ccccc1)C(=O)N[C@@H](C[C@@H](C)O)C(=O)N[C@@H](CCCCN)C(=O)O)C(C)CC)C(C)C	[M+H]+	382.3	DT	peptide	SIGGEVFIDFTK
CCC(C)[C@H](NC(=O)[C@@H](NC(=O)[C@@H](N)CCSC)C(C)C)C(=O)N[C@@H](CCCNC(=N)N)C(=O)O	[M+H]+	228.7	DT	peptide	MVIR
CCC(C)[C@H](NC(=O)[C@@H](NC(=O)CN)C(C)C)C(=O)N[C@@H](Cc1ccccc1)C(=O)N[C@@H](Cc1ccc(O)cc1)C(=O)N[C@@H](CCC(=O)O)C(=O)N[C@@H](CO)C(=O)N[C@@H](Cc1c[nH]cn1)C(=O)NCC(=O)N[C@@H](CCCCN)C(=O)O	[M+H]+	332.9	DT	peptide	GVIFYESHGK
CCC(C)[C@H](NC(=O)[C@H](CC(C)C)NC(=O)[C@H](CC(=O)O)NC(=O)[C@@H](N)CCC(=O)O)C(=O)N[C@@H](C)C(=O)N[C@@H](Cc1ccc(O)cc1)C(=O)N[C@@H](CC(C)C)C(=O)N[C@@H](CCCCN)C(=O)O	[M+H]+	307.47	DT	peptide	EDLIAYLK
CCC(C)[C@H](NC(=O)[C@H](CC(C)C)NC(=O)[C@H](CC(C)C)NC(=O)[C@H](CCC(=O)O)NC(=O)[C@H](CC(N)=O)NC(=O)[C@H](C)N)C(=O)N[C@@H](CC(N)=O)C(=O)N[C@H](C(=O)N[C@@H](CCCCN)C(=O)O)C(C)C	[M+H]+	326.8	DT	peptide	ANELLINVK
CCC(C)[C@H](NC(=O)[C@H](CC(C)C)NC(=O)[C@H](Cc1ccccc1)NC(=O)[C@H](CC(=O)O)NC(=O)[C@H](CC(=O)O)NC(=O)[C@@H](NC(=O)[C@H](C)N)C(C)C)C(=O)N[C@@H](CO)C(=O)N[C@@H](CC(C)C)C(=O)N[C@@H](CC(=O)O)C(=O)NCC(=O)N[C@@H](C[C@@H](C)O)C(=O)N[C@@H](C)C(=O)N[C@@H](CC(N)=O)C(=O)N[C@@H](CCCCN)C(=O)O	[M+H]+	429.7	DT	peptide	AVDDFLISLDGTANK
CCC(C)[C@H](NC(=O)[C@H](CC(N)=O)NC(=O)[C@H](C)N)C(=O)N[C@@H](CC(=O)O)C(=O)N[C@H](C(=O)N[C@@H](CCCCN)C(=O)O)C(C)C	[M+H]+	248.1	DT	peptide	ANIDVK
CCC(C)[C@H](NC(=O)[C@H](CC(N)=O)NC(=O)[C@H](CCC(=O)O)NC(=O)[C@H](C)NC(=O)[C@H](CC(C)C)NC(=O)[C@@H](N)CC(N)=O)C(=O)N[C@@H](CO)C(=O)N[C@@H](CCCNC(=N)N)C(=O)O	[M+H]+	291.7	DT	peptide	NLAENISR
CCC(C)[C@H](NC(=O)[C@H](CCC(=O)O)NC(=O)[C@H](Cc1ccc(O)cc1)NC(=O)[C@H](CC(C)C)NC(=O)[C@@H](N)Cc1ccc(O)cc1)C(=O)N[C@@H](C)C(=O)N[C@@H](CCCNC(=N)N)C(=O)O	[M+H]+	305	DT	peptide	YLYEIAR
CCC(C)[C@H](NC(=O)[C@H](CCC(N)=O)NC(=O)[C@H](CC(N)=O)NC(=O)[C@@H](N)C(C)C)C(=O)NCC(=O)N[C@@H](C[C@@H](C)O)C(=O)N[C@@H](CC(C)C)C(=O)N[C@@H](CO)C(=O)N[C@@H](CCC(=O)O)C(=O)N[C@@H](CO)C(=O)N[C@H](C(=O)N[C@@H](CCCCN)C(=O)O)C(C)CC	[M+H]+	358.7	DT	peptide	VNQIGTLSESIK
CCC(C)[C@H](NC(=O)[C@H](CCC(N)=O)NC(=O)CN)C(=O)N[C@H](C(=O)NCC(=O)N[C@@H](CCCNC(=N)N)C(=O)O)C(C)C	[M+H]+	245.5	DT	peptide	GQIVGR
CCC(C)[C@H](NC(=O)[C@H](CCSC)NC(=O)[C@@H](NC(=O)[C@@H](N)C[C@@H](C)O)C(C)C)C(=O)NCC(=O)NCC(=O)N[C@@H](CCCCN)C(=O)O	[M+H]+	262.2	DT	peptide	TVMIGGK
CCC(C)[C@H](NC(=O)[C@H](CO)NC(=O)[C@H](C)NC(=O)[C@@H](N)CS)C(=O)N[C@@H](CCC(N)=O)C(=O)N[C@@H](CCCCN)C(=O)O	[M+H]+	252.8	DT	peptide	CASIQK
CCC(C)[C@H](NC(=O)CN)C(=O)N[C@@H](C[C@@H](C)O)C(=O)N[C@@H](Cc1c[nH]c2ccccc12)C(=O)N[C@@H](CCCCN)C(=O)O	[M+H]+	236.33	DT	peptide	GITWK
CCC(C)[C@H](NC(=O)CNC(=O)[C@H](C)NC(=O)[C@@H](N)C[C@@H](C)O)C(=O)N[C@@H](CCC(N)=O)C(=O)N[C@H](C(=O)N[C@H](C(=O)N[C@@H](C)C(=O)N[C@@H](CC(=O)O)C(=O)N[C@@H](CC(=O)O)C(=O)N[C@@H](CC(C)C)C(=O)N[C@@H](C[C@@H](C)O)C(=O)N[C@H](C(=O)N[C@@H](C[C@@H](C)O)C(=O)N[C@@H](CC(N)=O)C(=O)N1CCC[C@@H](C(=O)N[C@@H](CCCCN)C(=O)O)C1)C(C)C)C(C)C)C(C)CC	[M+H]+	450.6	DT	peptide	TAGIQIVADDLTVTNPK
CCC(C)[C@H](NC(=O)CNC(=O)[C@H](C)NC(=O)[C@H](Cc1ccccc1)NC(=O)[C@@H](NC(=O)[C@@H](N)CCSC)C(C)CC)C(=O)N[C@@H](CCCCN)C(=O)O	[M+H]+	275.34	DT	peptide	MIFAGIK
CCC(C)[C@H](NC(=O)CNC(=O)[C@H](CC(C)C)NC(=O)[C@@H](N)C(C)C)C(=O)N[C@@H](CC(=O)O)C(=O)NCC(=O)NCC(=O)N[C@@H](CCC(=O)O)C(=O)NCC(=O)N[C@@H](CCCCN)C(=O)O	[M+H]+	291.2	DT	peptide	VLGIDGGEGK
CCC(C)[C@H](NC(=O)CNC(=O)[C@H](CC(N)=O)NC(=O)[C@@H](N)C[C@@H](C)O)C(=O)N[C@@H](C[C@@H](C)O)C(=O)N1CCC[C@@H](C(=O)N[C@@H](CCCNC(=N)N)C(=O)O)C1	[M+H]+	269.8	DT	peptide	TNGITPR
CCC(C)C(=O)C(=O)O	[M-H]-	127.1	DT	small molecule	3-METHYL-2-OXOVALERATE
CCC(C)C(=O)O[C@@H]1C[C@@]2(C)[C@H](c3ccoc3)OC(=O)CC23OC2(C)O[C@@]34[C@H](OC(C)=O)[C@@]3(O)C(OC(=O)C5(C)OC5C)C5(C)CC3(O)[C@@](C)([C@H]5CC(=O)OC)[C@@]14O2	[M+H]+	252.5	TW	small molecule	UTILIN
CCC(C)C(NC(=O)C(N)Cc1c[nH]c2ccccc12)C(=O)NC(CCCN=C(N)N)C(=O)O	[M+H]+	215.4	DT	peptide	WIR
CCC(C)C(NC)C(=O)O	[M+H]+	130.6	TW	small molecule	N-METHYLISOLEUCINE
CCC(C)CCCCCCCCCCCC/C=C\CC/C=C\CCCC(=O)O	[M-H]-	196.72	TIMS	lipid	FA(26:2)
CCC(C)CCCCCCCCCCCCCC/C=C\CC/C=C\CCCC(=O)O	[M-H]-	203.36	TIMS	lipid	FA(28:2)
CCC(C)n1ncn(-c2ccc(N3CCN(c4ccc(OCC5COC(Cn6cncn6)(c6ccc(Cl)cc6Cl)O5)cc4)CC3)cc2)c1=O	[M+H]+	248.8	TW	small molecule	ITRACONAZOLE
CCC(c1ccccc1)c1c(O)c2ccccc2oc1=O	[M+H]+	160	TW	small molecule	Phenprocoumon
CCC(CC)Nc1c([N+](=O)[O-])cc(C)c(C)c1[N+](=O)[O-]	[M+H]+	162.603	DT	small molecule	Pendimethalin
CCC(CC)Nc1c([N+](=O)[O-])cc(C)c(C)c1[N+](=O)[O-]	[M+Na]+	187.771	DT	small molecule	Pendimethalin
CCC(CC)Nc1c([N+](=O)[O-])cc(C)c(C)c1[N+](=O)[O-]	[M-H]-	167.46	DT	small molecule	Pendimethalin
CCC(Cc1c(I)cc(I)c(N)c1I)C(=O)O	[M+H]+	172.7	TW	small molecule	IOPANIC ACID
CCC(Cc1ccc2c(c1)OCO2)NC	[M+H]+	148.4	TW	small molecule	MBDB
CCC(NC(=O)CCC(N)C(=O)O)C(=O)NCC(=O)O	[M-H]-	163.7	DT	small molecule	Ophthalmic acid
CCC(NC(C)C)C(O)c1ccc(O)c2[nH]c(=O)ccc12	[M+H]+	168	TW	small molecule	Procaterol
CCC(NC)C(=O)c1ccc2c(c1)OCO2	[M+H]+	151.4	TW	small molecule	Butylone
CCC(NC)C(=O)c1ccccc1	[M+H]+	141.2	DT	small molecule	BUPHEDRONE
CCC(O)C(=O)O	[M-H]-	124.67	DT	small molecule	2-Hydroxybutyric acid
CCC/C=C\C/C=C\CCCCCCCC(=O)O[C@H](CO/C=C\CCCCCCCCCCCCC)COP(=O)(O)OC[C@@H](O)CO	[M-H]-	256.8	TW	lipid	PG(p31:2)
CCC/C=C\C/C=C\CCCCCCCCCC(=O)O[C@H](COC(=O)CCCCCCCCCCCCC)COP(=O)([O-])OCC[N+](C)(C)C	[M+H]+	278.6	DT	lipid	PC(32:2)
CCC/C=C\C/C=C\CCCCCCCCCC(=O)O[C@H](COC(=O)CCCCCCCCCCCCC)COP(=O)([O-])OCC[N+](C)(C)C	[M-H]-	268.3	DT	lipid	PC(32:2)
CCC/C=C\CCCCCCCCCCC(=O)OCCCCC	[M-H]-	181.25	TIMS	lipid	FA(21:1)
CCC/C=C\CCCCCCCCCCCCCCC(=O)O	[M-H]-	177.97	TIMS	lipid	FA(20:1)
CCC[C@@](C)(O)[C@H]1C[C@@]23CC[C@]1(OC)[C@@H]1Oc4c(O)ccc5c4[C@@]12CCN(C)[C@@H]3C5	[M+H]+	197.8	DT	small molecule	DIHYDROETORPHINE
CCC[C@@H]1C[C@@H](C(=O)N[C@H]([C@@H](C)O)[C@H]2O[C@H](SC)[C@H](O)[C@@H](O)[C@H]2O)N(C)C1	[M+H]+	201.8	TW	small molecule	Lincomycin
CCC[C@H](N)C(=O)O	[M+H]+	120.9	DT	small molecule	NORVALINE
CCC[C@H](N)C(=O)O	[M+Na]+	133.1	DT	small molecule	NORVALINE
CCC=CCC=CCC(=O)OC[C@H](COP(=O)(O)O)OC(=O)CC=CCCCCC	[M-H]-	205	TIMS	lipid	PA(18:1)
CCC=CCC=CCC(=O)OC[C@H](COP(=O)(O)OCC[N+](C)(C)C)OC(=O)CC=CCC=CCC	[M+H]+	220.8	TIMS	lipid	PC(18:4)
CCC=CCC=CCC(=O)OC[C@H](COP(=O)(O)OCCN)OC(=O)CC=CCCCCC	[M+H]+	216.45	TIMS	lipid	PE(18:1)
CCC=CCC=CCC(=O)OC[C@H](COP(=O)(O)OCCN)OC(=O)CC=CCCCCC	[M-H]-	215.2	TIMS	lipid	PE(18:1)
CCC=CCC=CCC=CCC=CCC=CCC(=O)OC[C@H](CO[C@@H]1O[C@H](CO[C@H]2O[C@H](CO)[C@H](O)C(O)C2O)[C@H](O)C(O)C1O)OC(=O)CC=CCC=CCC=CCC=CCCCCC	[M+Na]+	299.5	TW	lipid	DGDG(18:4/18:3)
CCC=CCC=CCC=CCC=CCC=CCC(=O)OC[C@H](CO[C@@H]1O[C@H](CO[C@H]2O[C@H](CO)[C@H](O)C(O)C2O)[C@H](O)C(O)C1O)OC(=O)CC=CCC=CCC=CCC=CCCCCC	[M-H]-	303.2	TW	lipid	DGDG(18:4/18:3)
CCC=CCC=CCC=CCC=CCC=CCC=CCC(=O)OC[C@H](COP(=O)(O)OC[C@H](N)C(=O)O)OC(=O)CC=CCC=CCC=CCC=CCC=CCC=CCC	[M+Na]+	293.7	DT	lipid	PS(42:12)
CCC=CCC=CCC=CCC=CCC=CCC=CCC(=O)OC[C@H](COP(=O)(O)OCC[N+](C)(C)C)OC(=O)CC=CCC=CCC=CCC=CCC=CCC=CCC	[M+Na]+	303.9	DT	lipid	PC(42:12)
CCC=CCC=CCC=CCC=CCC=CCC=CCC=CCC(=O)OC[C@H](COP(=O)(O)OC[C@H](N)C(=O)O)OC(=O)CC=CCC=CCC=CCC=CCC=CCC=CCC=CCC	[M+Na]+	312	DT	lipid	PS(48:14)
CCC1(c2ccc(N)cc2)CCC(=O)NC1=O	[M+H]+	164.8	TW	small molecule	AMINOGLUTETHIMIDE
CCC1(c2ccccc2)C(=O)NCNC1=O	[M+H]+	146.9	TW	small molecule	PRIMIDONE
CCC1=C(C)CN(C(=O)NCCc2ccc(S(=O)(=O)NC(=O)NC3CCC(C)CC3)cc2)C1=O	[M+H]+	216.6	TW	small molecule	Glimepiride
CCc1cc(C(N)=S)ccn1	[M+H]+	135.8	TW	small molecule	ETHIONAMIDE
CCc1cccc(C)c1N(C(=O)CCl)C(C)COC	[M+H]+	159.1	DT	small molecule	Metolachlor
CCc1cccc(C)c1N(C(=O)CCl)C(C)COC	[M+Na]+	175.84	DT	small molecule	Metolachlor
CCc1cccc2c3c([nH]c12)C(CC)(CC(=O)O)OCC3	[M+H]+	164.4	TW	small molecule	ETODOLAC
CCc1nc(N)nc(N)c1-c1ccc(Cl)cc1	[M+H]+	155.8	TW	small molecule	PYRIMETHAMINE
CCc1nn(C)c(C(=O)NCc2ccc(C(C)(C)C)cc2)c1Cl	[M+H]+	191.25	TW	small molecule	Tebufenpyrad
CCc1nn(CCCN2CCN(c3cccc(Cl)c3)CC2)c(=O)n1CCOc1ccccc1	[M+H]+	211.7	TW	small molecule	Nefazodone
CCc1oc2ccccc2c1C(=O)c1cc(Br)c(O)c(Br)c1	[M+H]+	176	TW	small molecule	BENZBROMARONE
CCCC(=O)C(=O)O	[M+Na]+	131.637	DT	small molecule	2-Oxovaleric Acid
CCCC(=O)Nc1ccc(OCC(O)CNC(C)C)c(C(C)=O)c1	[M+H]+	190.2	TW	small molecule	Acebutolol
CCCC(=O)Nc1ncnc2c1ncn2[C@@H]1O[C@@H]2COP(=O)(O)O[C@H]2[C@H]1OC(=O)CCC	[M+H]+	215.3	TW	small molecule	BUCLADESINE
CCCC(=O)SCCNC(=O)CCNC(=O)[C@H](O)C(C)(C)COP(=O)(O)OP(=O)(O)OC[C@H]1O[C@@H](n2cnc3c(N)ncnc32)[C@H](O)[C@@H]1OP(=O)(O)O	[M+H]+	252.9	DT	small molecule	Butyryl-CoA
CCCC(=O)SCCNC(=O)CCNC(=O)[C@H](O)C(C)(C)COP(=O)(O)OP(=O)(O)OC[C@H]1O[C@@H](n2cnc3c(N)ncnc32)[C@H](O)[C@@H]1OP(=O)(O)O	[M-H]-	253.263	DT	small molecule	Butyryl-CoA
CCCC(C(=O)c1ccc2c(c1)OCO2)N1CCCC1	[M+H]+	166.7	TW	small molecule	MDPV
CCCC(C)(COC(N)=O)COC(=O)NC(C)C	[M+H]+	149.1	TW	small molecule	CARISOPRODOL
CCCC(C)CC(C)CC(C)CC(C)OC=O	[M-H]-	159.84	TIMS	lipid	FA(15:0)
CCCC(C)CCCCCCCCCCCCCC(=O)O	[M-H]-	175.54	TIMS	lipid	FA(19:0)
CCCC(NC)C(=O)c1ccccc1	[M+H]+	145.7	TW	small molecule	Pentedrone
CCCC/C=C/CCCCCCCC(=O)OC[C@H](COP(=O)([O-])OCC[N+](C)(C)C)OC(=O)CCCCCCC/C=C/CCCC	[M+H]+	268.1	TIMS	lipid	PC(28:2)
CCCC/C=C\C/C=C\CCCCCCCC(=O)O[C@@H](CO)COC(=O)CCCCCCCCCCCCCCCC	[M+H]+	258.1	DT	lipid	DG(34:2)
CCCC/C=C\C/C=C\CCCCCCCC(=O)O[C@@H](COC(=O)CCCCCCC/C=C\C/C=C\CCCCC)COC(=O)CCCCCCCCCCCCCCC	[M+Na]+	313.17	DT	lipid	TG(51:4)
CCCC/C=C\C/C=C\CCCCCCCC(=O)O[C@H](CO/C=C\CCCCCCCCCCCCCC)COP(=O)(O)OC[C@@H](O)CO	[M-H]-	263.4	TW	lipid	PG(p33:2)
CCCC/C=C\C/C=C\CCCCCCCC(=O)O[C@H](CO/C=C\CCCCCCCCCCCCCC)COP(=O)(O)OCCN	[M-H]-	255.53	TIMS	lipid	PE(o15:1/18:2)
CCCC/C=C\C/C=C\CCCCCCCC(=O)O[C@H](CO/C=C\CCCCCCCCCCCCCCCC)COP(=O)(O)OC[C@@H](O)CO	[M-H]-	268.45	TIMS	lipid	PG(o18:3/17:0)
CCCC/C=C\C/C=C\CCCCCCCC(=O)O[C@H](CO/C=C\CCCCCCCCCCCCCCCC)COP(=O)(O)OCCN	[M-H]-	262.3	TIMS	lipid	PE(o17:1/18:2)
CCCC/C=C\C/C=C\CCCCCCCC(=O)O[C@H](CO/C=C\CCCCCCCCCCCCCCCCCC)COP(=O)(O)OCCN	[M-H]-	267.97	TIMS	lipid	PE(o19:1/18:2)
CCCC/C=C\C/C=C\CCCCCCCC(=O)O[C@H](COC(=O)CCCCCCC/C=C\CCCC)COP(=O)([O-])OCC[N+](C)(C)C	[M+H]+	275.7	TIMS	lipid	PC(31:3)
CCCC/C=C\C/C=C\CCCCCCCC(=O)O[C@H](COC(=O)CCCCCCC/C=C\CCCC)COP(=O)([O-])OCC[N+](C)(C)C	[M-H]-	270.7	TIMS	lipid	PC(31:3)
CCCC/C=C\C/C=C\CCCCCCCC(=O)O[C@H](COC(=O)CCCCCCC/C=C\CCCC)COP(=O)(O)OC[C@H](N)C(=O)O	[M-H]-	264.9	TIMS	lipid	PS(31:3)
CCCC/C=C\C/C=C\CCCCCCCC(=O)O[C@H](COC(=O)CCCCCCC/C=C\CCCCC)COP(=O)(O)OC[C@@H](O)CO	[M-H]-	259.52	TIMS	lipid	PG(16:1/16:2)
CCCC/C=C\C/C=C\CCCCCCCC(=O)O[C@H](COC(=O)CCCCCCC/C=C\CCCCCCCC)COP(=O)([O-])OCC[N+](C)(C)C	[M+H]+	286.5	DT	lipid	PC(35:3)
CCCC/C=C\C/C=C\CCCCCCCC(=O)O[C@H](COC(=O)CCCCCCC/C=C\CCCCCCCCC)COP(=O)(O)O	[M-H]-	257.9	DT	lipid	PA(36:3)
CCCC/C=C\C/C=C\CCCCCCCC(=O)O[C@H](COC(=O)CCCCCCC/C=C\CCCCCCCCC)COP(=O)(O)O[C@H]1C(O)C(O)C(O)[C@@H](O)C1O	[M+H]+	299.2	DT	lipid	PI(36:3)
CCCC/C=C\C/C=C\CCCCCCCC(=O)O[C@H](COC(=O)CCCCCCC/C=C\CCCCCCCCC)COP(=O)(O)O[C@H]1C(O)C(O)C(O)[C@@H](O)C1O	[M+Na]+	293.3	DT	lipid	PI(36:3)
CCCC/C=C\C/C=C\CCCCCCCC(=O)O[C@H](COC(=O)CCCCCCC/C=C\CCCCCCCCC)COP(=O)(O)O[C@H]1C(O)C(O)C(O)[C@@H](O)C1O	[M-H]-	292.8	DT	lipid	PI(36:3)
CCCC/C=C\C/C=C\CCCCCCCC(=O)O[C@H](COC(=O)CCCCCCCCC/C=C\C/C=C\CCCCC)COP(=O)(O)O	[M-H]-	280.6	TIMS	lipid	PA(37:4)
CCCC/C=C\C/C=C\CCCCCCCC(=O)O[C@H](COC(=O)CCCCCCCCC/C=C\C/C=C\CCCCC)COP(=O)(O)O[C@H]1C(O)C(O)C(O)[C@@H](O)C1O	[M-H]-	286.52	TIMS	lipid	PI(17:0/20:4)
CCCC/C=C\C/C=C\CCCCCCCC(=O)O[C@H](COC(=O)CCCCCCCCCCCC)COP(=O)([O-])OCC[N+](C)(C)C	[M+H]+	279.6	DT	lipid	PC(14:1/16:1)
CCCC/C=C\C/C=C\CCCCCCCC(=O)O[C@H](COC(=O)CCCCCCCCCCCCCCCCCC)COP(=O)(O)OC[C@H](N)C(=O)O	[M+H]+	284.84	TIMS	lipid	PS(18:0/18:2)
CCCC/C=C\C/C=C\CCCCCCCC(=O)O[C@H](COC(=O)CCCCCCCCCCCCCCCCCC)COP(=O)(O)OC[C@H](N)C(=O)O	[M-H]-	275.375	TIMS	lipid	PS(18:0/18:2)
CCCC/C=C\C/C=C\CCCCCCCC(=O)O[C@H](COCCCCCCCCCCCCCCCC)COP(=O)(O)OC[C@@H](O)CO	[M-H]-	264.19	TIMS	lipid	PG(o18:2/15:0)
CCCC/C=C\C/C=C\CCCCCCCC(=O)O[C@H](COCCCCCCCCCCCCCCCCCC)COP(=O)(O)OCCN	[M-H]-	264.56	TIMS	lipid	PE(o17:1/18:1)
CCCC/C=C\C/C=C\CCCCCCCC(=O)O[C@H](COCCCCCCCCCCCCCCCCCCCC)COP(=O)(O)OCCN	[M-H]-	267.93	TIMS	lipid	PE(o16:0/21:2)
CCCC/C=C\C/C=C\CCCCCCCC(=O)OC[C@H](COC(=O)CCCCCCCCC/C=C\CCCCCCCCCC)OC(=O)CCCCCCC/C=C\C/C=C\CCCC	[M+Na]+	327.46	DT	lipid	TG(56:5)
CCCC/C=C\C/C=C\CCCCCCCC(=O)OC[C@H](COP(=O)([O-])OCC[N+](C)(C)C)OC(=O)CCCC/C=C\C/C=C\C/C=C\CCCCC	[M+H]+	281.1	DT	lipid	PC(35:5)
CCCC/C=C\C/C=C\CCCCCCCC(=O)OC[C@H](COP(=O)([O-])OCC[N+](C)(C)C)OC(=O)CCCC/C=C\C/C=C\C/C=C\CCCCC	[M-H]-	275.6	DT	lipid	PC(35:5)
CCCC/C=C\C/C=C\CCCCCCCC(=O)OC[C@H](COP(=O)([O-])OCC[N+](C)(C)C)OC(=O)CCCCCCC/C=C\CCCCCCC	[M+H]+	278.21	TIMS	lipid	PC(16:0/18:3)
CCCC/C=C\C/C=C\CCCCCCCC(=O)OC[C@H](COP(=O)([O-])OCC[N+](C)(C)C)OC(=O)CCCCCCCCCCC/C=C\C/C=C\CCCCC	[M+H]+	297.95	TIMS	lipid	PC(39:4)
CCCC/C=C\C/C=C\CCCCCCCC(=O)OC[C@H](COP(=O)([O-])OCC[N+](C)(C)C)OC(=O)CCCCCCCCCCC/C=C\C/C=C\CCCCC	[M+Na]+	299.47	TIMS	lipid	PC(39:4)
CCCC/C=C\C/C=C\CCCCCCCC(=O)OC[C@H](COP(=O)([O-])OCC[N+](C)(C)C)OC(=O)CCCCCCCCCCCC	[M+H]+	274	TIMS	lipid	PC(30:2)
CCCC/C=C\C/C=C\CCCCCCCC(=O)OC[C@H](COP(=O)([O-])OCC[N+](C)(C)C)OC(=O)CCCCCCCCCCCCCCCCC	[M+H]+	288.86	TIMS	lipid	PC(17:0/18:2)
CCCC/C=C\C/C=C\CCCCCCCC(=O)OC[C@H](COP(=O)(O)OCCN)OC(=O)CCCC/C=C\C/C=C\C/C=C\CCCCC	[M-H]-	259.6	TIMS	lipid	PE(15:0/20:5)
CCCC/C=C\C/C=C\CCCCCCCC(=O)OC[C@H](COP(=O)(O)OCCN)OC(=O)CCCCC/C=C\C/C=C\C/C=C\C/C=C\CCCCC	[M+H]+	282.8	DT	lipid	PE(39:6)
CCCC/C=C\C/C=C\CCCCCCCC(=O)OC[C@H](COP(=O)(O)OCCN)OC(=O)CCCCC/C=C\C/C=C\C/C=C\C/C=C\CCCCC	[M+Na]+	286.4	DT	lipid	PE(39:6)
CCCC/C=C\C/C=C\CCCCCCCC(=O)OC[C@H](COP(=O)(O)OCCN)OC(=O)CCCCCCC/C=C\CCCCCCCC	[M-H]-	270.05	TIMS	lipid	PE(35:3)
CCCC/C=C\C/C=C\CCCCCCCC(=O)OC[C@H](COP(=O)(O)OCCN)OC(=O)CCCCCCC/C=C\CCCCCCCCC	[M+H]+	277	DT	lipid	PE(36:3)
CCCC/C=C\C/C=C\CCCCCCCC(=O)OC[C@H](COP(=O)(O)OCCN)OC(=O)CCCCCCC/C=C\CCCCCCCCC	[M+Na]+	276.665	DT	lipid	PE(36:3)
CCCC/C=C\C/C=C\CCCCCCCC(=O)OC[C@H](COP(=O)(O)OCCN)OC(=O)CCCCCCC/C=C\CCCCCCCCC	[M-H]-	271.4	DT	lipid	PE(36:3)
CCCC/C=C\C/C=C\CCCCCCCC(=O)OC[C@H](COP(=O)(O)OCCN)OC(=O)CCCCCCCCCCCCCCCCCC	[M+H]+	274.55	TIMS	lipid	PE(18:0/18:2)
CCCC/C=C\C/C=C\CCCCCCCC(=O)OC[C@H](COP(=O)(O)OCCN)OC(=O)CCCCCCCCCCCCCCCCCC	[M-H]-	265.65	TIMS	lipid	PE(18:0/18:2)
CCCC/C=C\CCC/C=C/CCCCCOC(C)=O	[M-H]-	169.07	TIMS	lipid	FA(18:2)
CCCC/C=C\CCCCCCCC(=O)O[C@@H](COC(=O)CCCCCCC/C=C\CCCCC)COC(=O)CCCCCCCCCCCC	[M+Na]+	287.24	DT	lipid	TG(42:2)
CCCC/C=C\CCCCCCCC(=O)O[C@H](CO/C=C\CCCCCCCCCCCCC)COP(=O)(O)OC[C@@H](O)CO	[M-H]-	252.2	TW	lipid	PG(p29:1)
CCCC/C=C\CCCCCCCC(=O)O[C@H](CO/C=C\CCCCCCCCCCCCCC)COP(=O)(O)OC[C@@H](O)CO	[M-H]-	255.3	TW	lipid	PG(p30:1)
CCCC/C=C\CCCCCCCC(=O)O[C@H](CO/C=C\CCCCCCCCCCCCCCCC)COP(=O)([O-])OCC[N+](C)(C)C	[M+H]+	282.1	TIMS	lipid	PC(o32:2)
CCCC/C=C\CCCCCCCC(=O)O[C@H](CO/C=C\CCCCCCCCCCCCCCCC)COP(=O)(O)OC[C@@H](O)CO	[M-H]-	262.1	TW	lipid	PG(p32:1)
CCCC/C=C\CCCCCCCC(=O)O[C@H](CO/C=C\CCCCCCCCCCCCCCCCCC)COP(=O)(O)OC[C@@H](O)CO	[M-H]-	266.58	TIMS	lipid	PG(o18:2/16:0)
CCCC/C=C\CCCCCCCC(=O)O[C@H](CO/C=C\CCCCCCCCCCCCCCCCCC)COP(=O)(O)OCCN	[M+H]+	272.69	DT	lipid	PE(p34:1)
CCCC/C=C\CCCCCCCC(=O)O[C@H](CO/C=C\CCCCCCCCCCCCCCCCCC)COP(=O)(O)OCCN	[M+Na]+	276.9	DT	lipid	PE(p34:1)
CCCC/C=C\CCCCCCCC(=O)O[C@H](CO/C=C\CCCCCCCCCCCCCCCCCC)COP(=O)(O)OCCN	[M-H]-	262.1	DT	lipid	PE(p34:1)
CCCC/C=C\CCCCCCCC(=O)O[C@H](COC(=O)CCC/C=C\C/C=C\C/C=C\C/C=C\CCCCC)COP(=O)([O-])OCC[N+](C)(C)C	[M+H]+	280.5	TIMS	lipid	PC(34:5)
CCCC/C=C\CCCCCCCC(=O)O[C@H](COC(=O)CCCC/C=C\C/C=C\C/C=C\CCCCC)COP(=O)([O-])OCC[N+](C)(C)C	[M+H]+	279.05	TIMS	lipid	PC(32:4)
CCCC/C=C\CCCCCCCC(=O)O[C@H](COC(=O)CCCCC/C=C\C/C=C\C/C=C\C/C=C\CCCCC)COP(=O)(O)OC[C@H](N)C(=O)O	[M+Na]+	282.84	TIMS	lipid	PS(36:5)
CCCC/C=C\CCCCCCCC(=O)O[C@H](COC(=O)CCCCC/C=C\C/C=C\C/C=C\C/C=C\CCCCC)COP(=O)(O)OC[C@H](N)C(=O)O	[M-H]-	281.9	TIMS	lipid	PS(36:5)
CCCC/C=C\CCCCCCCC(=O)O[C@H](COC(=O)CCCCCCC/C=C\C/C=C\CCCCC)COP(=O)(O)OCCN	[M-H]-	263.9	TIMS	lipid	PE(32:3)
CCCC/C=C\CCCCCCCC(=O)O[C@H](COC(=O)CCCCCCC/C=C\CCCCCC)COP(=O)(O)OC[C@@H](O)COC(=O)CCCCCCCCCCCCCCC	[M-H]-	312.53	TW	lipid	AcylPG(46:2)
CCCC/C=C\CCCCCCCC(=O)O[C@H](COC(=O)CCCCCCCCC/C=C\CCCCCCCC)COP(=O)(O)O	[M-H]-	251.49	TIMS	lipid	PA(16:0/18:2)
CCCC/C=C\CCCCCCCC(=O)O[C@H](COC(=O)CCCCCCCCCCCCC)COP(=O)(O)OC[C@@H](O)CO	[M-H]-	251.2	TW	lipid	PG(28:1)
CCCC/C=C\CCCCCCCC(=O)O[C@H](COC(=O)CCCCCCCCCCCCCCCC)COP(=O)([O-])OCC[N+](C)(C)C	[M+H]+	278.84	TIMS	lipid	PC(15:0/16:1)
CCCC/C=C\CCCCCCCC(=O)O[C@H](COC(=O)CCCCCCCCCCCCCCCC)COP(=O)(O)OCCN	[M+H]+	266.3	TIMS	lipid	PE(31:1)
CCCC/C=C\CCCCCCCC(=O)O[C@H](COC(=O)CCCCCCCCCCCCCCCC)COP(=O)(O)OCCN	[M-H]-	263.4	TIMS	lipid	PE(31:1)
CCCC/C=C\CCCCCCCC(=O)O[C@H](COCCCCCCCCCCCCCCCC)COP(=O)([O-])OCC[N+](C)(C)C	[M+H]+	277.7	TIMS	lipid	PC(o30:1)
CCCC/C=C\CCCCCCCC(=O)O[C@H](COCCCCCCCCCCCCCCCC)COP(=O)(O)OC[C@@H](O)CO	[M-H]-	256.91	TIMS	lipid	PG(o15:1/15:0)
CCCC/C=C\CCCCCCCC(=O)O[C@H](COCCCCCCCCCCCCCCCC)COP(=O)(O)OCCN	[M-H]-	249.85	TIMS	lipid	PE(o16:1/14:0)
CCCC/C=C\CCCCCCCC(=O)O[C@H](COCCCCCCCCCCCCCCCCCC)COP(=O)(O)OCCN	[M+H]+	265.96	DT	lipid	PE(o32:01)
CCCC/C=C\CCCCCCCC(=O)OC[C@@H](O)COP(=O)([O-])OCC[N+](C)(C)C	[M+H]+	219.09	TIMS	lipid	LPC(14:1)
CCCC/C=C\CCCCCCCC(=O)OC[C@H](COC(=O)CCCCCCC/C=C\CCCCCCCCC)OC(=O)CCCCCCC/C=C\CCCCCCCCC	[M+Na]+	318.135	DT	lipid	TG(52:3)
CCCC/C=C\CCCCCCCC(=O)OC[C@H](COC(=O)CCCCCCCCC/C=C\CCCCCCCC)OC(=O)CCCCCCCCC/C=C\CCCCCCCC	[M+Na]+	323.815	DT	lipid	TG(54:3)
CCCC/C=C\CCCCCCCC(=O)OC[C@H](COC(=O)CCCCCCCCCCCCCCCCCCC)OC(=O)CCCCCCCCCCCCCCCCCCC	[M+Na]+	327.235	DT	lipid	TG(54:1)
CCCC/C=C\CCCCCCCC(=O)OC[C@H](COC(=O)CCCCCCCCCCCCCCCCCCCC)OC(=O)CCCCCCC/C=C\CCCC	[M+Na]+	310.22	DT	lipid	TG(49:2)
CCCC/C=C\CCCCCCCC(=O)OC[C@H](COP(=O)([O-])OCC[N+](C)(C)C)OC(=O)CCC/C=C\C/C=C\C/C=C\C/C=C\CCCCC	[M+H]+	269.06	TIMS	lipid	PC(18:2/16:3)
CCCC/C=C\CCCCCCCC(=O)OC[C@H](COP(=O)([O-])OCC[N+](C)(C)C)OC(=O)CCCCC/C=C\C/C=C\C/C=C\C/C=C\CCCCC	[M+H]+	290	TIMS	lipid	PC(18:0/18:5)
CCCC/C=C\CCCCCCCC(=O)OC[C@H](COP(=O)([O-])OCC[N+](C)(C)C)OC(=O)CCCCCC/C=C\C/C=C\C/C=C\CCCCC	[M+H]+	277.765	TIMS	lipid	PC(14:0/20:4)
CCCC/C=C\CCCCCCCC(=O)OC[C@H](COP(=O)([O-])OCC[N+](C)(C)C)OC(=O)CCCCCCCCC/C=C\C/C=C\CCCCC	[M+H]+	277.12	DT	lipid	PC(34:03)
CCCC/C=C\CCCCCCCC(=O)OC[C@H](COP(=O)([O-])OCC[N+](C)(C)C)OC(=O)CCCCCCCCC/C=C\C/C=C\CCCCC	[M+Na]+	281.98	DT	lipid	PC(34:03)
CCCC/C=C\CCCCCCCC(=O)OC[C@H](COP(=O)([O-])OCC[N+](C)(C)C)OC(=O)CCCCCCCCCCCCC	[M+H]+	269.95	TIMS	lipid	PC(28:1)
CCCC/C=C\CCCCCCCC(=O)OC[C@H](COP(=O)([O-])OCC[N+](C)(C)C)OC(=O)CCCCCCCCCCCCCCCCCC	[M+H]+	284.95	DT	lipid	PC(33:1)
CCCC/C=C\CCCCCCCC(=O)OC[C@H](COP(=O)([O-])OCC[N+](C)(C)C)OC(=O)CCCCCCCCCCCCCCCCCC	[M+Na]+	285.35	DT	lipid	PC(33:1)
CCCC/C=C\CCCCCCCC(=O)OC[C@H](COP(=O)([O-])OCC[N+](C)(C)C)OC(=O)CCCCCCCCCCCCCCCCCC	[M-H]-	284.2	DT	lipid	PC(33:1)
CCCC/C=C\CCCCCCCC(=O)OC[C@H](COP(=O)([O-])OCC[N+](C)(C)C)OC(=O)CCCCCCCCCCCCCCCCCCCCC	[M+H]+	306	DT	lipid	PC(18:0/18:1)
CCCC/C=C\CCCCCCCC(=O)OC[C@H](COP(=O)(O)O)OC(=O)CCCCCCCCC/C=C\CCCCCCCCCC	[M+Na]+	272.25	DT	lipid	PA(36:02)
CCCC/C=C\CCCCCCCC(=O)OC[C@H](COP(=O)(O)O)OC(=O)CCCCCCCCCCCCCCC	[M-H]-	251.6	TIMS	lipid	PA(30:1)
CCCC/C=C\CCCCCCCC(=O)OC[C@H](COP(=O)(O)O)OC(=O)CCCCCCCCCCCCCCCCCCCCC	[M+Na]+	275.6	DT	lipid	PA(36:1)
CCCC/C=C\CCCCCCCC(=O)OC[C@H](COP(=O)(O)O)OC(=O)CCCCCCCCCCCCCCCCCCCCC	[M-H]-	261.6	DT	lipid	PA(36:1)
CCCC/C=C\CCCCCCCC(=O)OC[C@H](COP(=O)(O)O[C@H]1C(O)C(O)C(O)[C@@H](O)C1O)OC(=O)CCCCCCC/C=C\CCCCCCCC	[M-H]-	278.735	DT	lipid	PI(16:1/16:1)
CCCC/C=C\CCCCCCCC(=O)OC[C@H](COP(=O)(O)O[C@H]1C(O)C(O)C(O)[C@@H](O)C1O)OC(=O)CCCCCCCCC/C=C\CCCCCCCCCC	[M+H]+	300.7	DT	lipid	PI(36:2)
CCCC/C=C\CCCCCCCC(=O)OC[C@H](COP(=O)(O)O[C@H]1C(O)C(O)C(O)[C@@H](O)C1O)OC(=O)CCCCCCCCC/C=C\CCCCCCCCCC	[M+Na]+	295.45	DT	lipid	PI(36:2)
CCCC/C=C\CCCCCCCC(=O)OC[C@H](COP(=O)(O)O[C@H]1C(O)C(O)C(O)[C@@H](O)C1O)OC(=O)CCCCCCCCC/C=C\CCCCCCCCCC	[M-H]-	289.3	DT	lipid	PI(36:2)
CCCC/C=C\CCCCCCCC(=O)OC[C@H](COP(=O)(O)OC[C@@H](O)CO)OC(=O)CCCCCCC/C=C\CCCCCC	[M-H]-	255	TW	lipid	PG(30:2)
CCCC/C=C\CCCCCCCC(=O)OC[C@H](COP(=O)(O)OC[C@@H](O)CO)OC(=O)CCCCCCC/C=C\CCCCCCCC	[M+Na]+	269.8	TW	lipid	PG(32:2)
CCCC/C=C\CCCCCCCC(=O)OC[C@H](COP(=O)(O)OC[C@@H](O)CO)OC(=O)CCCCCCC/C=C\CCCCCCCC	[M-H]-	261.4	TW	lipid	PG(32:2)
CCCC/C=C\CCCCCCCC(=O)OC[C@H](COP(=O)(O)OC[C@@H](O)CO)OC(=O)CCCCCCCCC/C=C\C/C=C\CCCCC	[M+Na]+	275.1	DT	lipid	PG(34:3)
CCCC/C=C\CCCCCCCC(=O)OC[C@H](COP(=O)(O)OC[C@@H](O)CO)OC(=O)CCCCCCCCC/C=C\C/C=C\CCCCC	[M-H]-	270.005	DT	lipid	PG(34:3)
CCCC/C=C\CCCCCCCC(=O)OC[C@H](COP(=O)(O)OC[C@@H](O)CO)OC(=O)CCCCCCCCC/C=C\CCCCCCCCCC	[M+H]+	288.9	DT	lipid	PG(36:2)
CCCC/C=C\CCCCCCCC(=O)OC[C@H](COP(=O)(O)OC[C@@H](O)CO)OC(=O)CCCCCCCCC/C=C\CCCCCCCCCC	[M+Na]+	285.35	DT	lipid	PG(36:2)
CCCC/C=C\CCCCCCCC(=O)OC[C@H](COP(=O)(O)OC[C@@H](O)CO)OC(=O)CCCCCCCCC/C=C\CCCCCCCCCC	[M-H]-	278.4	DT	lipid	PG(36:2)
CCCC/C=C\CCCCCCCC(=O)OC[C@H](COP(=O)(O)OC[C@@H](O)CO)OC(=O)CCCCCCCCCCC/C=C\C/C=C\CCCCC	[M+H]+	285.4	DT	lipid	PG(36:3)
CCCC/C=C\CCCCCCCC(=O)OC[C@H](COP(=O)(O)OC[C@@H](O)CO)OC(=O)CCCCCCCCCCC/C=C\C/C=C\CCCCC	[M+Na]+	282	DT	lipid	PG(36:3)
CCCC/C=C\CCCCCCCC(=O)OC[C@H](COP(=O)(O)OC[C@@H](O)CO)OC(=O)CCCCCCCCCCC/C=C\C/C=C\CCCCC	[M-H]-	280	DT	lipid	PG(36:3)
CCCC/C=C\CCCCCCCC(=O)OC[C@H](COP(=O)(O)OC[C@@H](O)CO)OC(=O)CCCCCCCCCCCCCCCCCC	[M-H]-	264.58	TIMS	lipid	PG(16:0/17:1)
CCCC/C=C\CCCCCCCC(=O)OC[C@H](COP(=O)(O)OC[C@@H](O)CO)OC(=O)CCCCCCCCCCCCCCCCCCCC	[M-H]-	273.2	DT	lipid	PG(35:1)
CCCC/C=C\CCCCCCCC(=O)OC[C@H](COP(=O)(O)OC[C@@H](O)CO)OC(=O)CCCCCCCCCCCCCCCCCCCCC	[M-H]-	273.74	TIMS	lipid	PG(18:0/18:1)
CCCC/C=C\CCCCCCCC(=O)OC[C@H](COP(=O)(O)OC[C@H](N)C(=O)O)OC(=O)CCCCCCC/C=C\CCCCCCCC	[M-H]-	270.6	DT	lipid	PS(16:1/16:1)
CCCC/C=C\CCCCCCCC(=O)OC[C@H](COP(=O)(O)OC[C@H](N)C(=O)O)OC(=O)CCCCCCCCC/C=C\C/C=C\CCCCC	[M-H]-	279.7	TIMS	lipid	PS(34:3)
CCCC/C=C\CCCCCCCC(=O)OC[C@H](COP(=O)(O)OC[C@H](N)C(=O)O)OC(=O)CCCCCCCCCCC/C=C\C/C=C\CCCCC	[M+Na]+	284.99	TIMS	lipid	PS(36:3)
CCCC/C=C\CCCCCCCC(=O)OC[C@H](COP(=O)(O)OC[C@H](N)C(=O)O)OC(=O)CCCCCCCCCCC/C=C\C/C=C\CCCCC	[M-H]-	281.3	TIMS	lipid	PS(36:3)
CCCC/C=C\CCCCCCCC(=O)OC[C@H](COP(=O)(O)OCCN)OC(=O)CCCCC/C=C\C/C=C\C/C=C\C/C=C\CCCCC	[M+H]+	275.1	DT	lipid	PE(36:5)
CCCC/C=C\CCCCCCCC(=O)OC[C@H](COP(=O)(O)OCCN)OC(=O)CCCCC/C=C\C/C=C\C/C=C\C/C=C\CCCCC	[M+Na]+	276.35	DT	lipid	PE(36:5)
CCCC/C=C\CCCCCCCC(=O)OC[C@H](COP(=O)(O)OCCN)OC(=O)CCCCC/C=C\C/C=C\C/C=C\C/C=C\CCCCC	[M-H]-	272.9	DT	lipid	PE(36:5)
CCCC/C=C\CCCCCCCC(=O)OC[C@H](COP(=O)(O)OCCN)OC(=O)CCCCCC/C=C\C/C=C\C/C=C\CCCCC	[M+H]+	267.7	DT	lipid	PE(34:4)
CCCC/C=C\CCCCCCCC(=O)OC[C@H](COP(=O)(O)OCCN)OC(=O)CCCCCC/C=C\C/C=C\C/C=C\CCCCC	[M+Na]+	273.6	DT	lipid	PE(34:4)
CCCC/C=C\CCCCCCCC(=O)OC[C@H](COP(=O)(O)OCCN)OC(=O)CCCCCC/C=C\C/C=C\C/C=C\CCCCC	[M-H]-	267.8	DT	lipid	PE(34:4)
CCCC/C=C\CCCCCCCC(=O)OC[C@H](COP(=O)(O)OCCN)OC(=O)CCCCCCC/C=C\CCCCCCCCC	[M+H]+	265.48	TIMS	lipid	PE(15:0/18:2)
CCCC/C=C\CCCCCCCC(=O)OC[C@H](COP(=O)(O)OCCN)OC(=O)CCCCCCC/C=C\CCCCCCCCC	[M-H]-	256.59	TIMS	lipid	PE(15:0/18:2)
CCCC/C=C\CCCCCCCC(=O)OC[C@H](COP(=O)(O)OCCN)OC(=O)CCCCCCCCC/C=C\C/C=C\CCCCC	[M+H]+	270.9	DT	lipid	PE(34:3)
CCCC/C=C\CCCCCCCC(=O)OC[C@H](COP(=O)(O)OCCN)OC(=O)CCCCCCCCC/C=C\C/C=C\CCCCC	[M+Na]+	276.1	DT	lipid	PE(34:3)
CCCC/C=C\CCCCCCCC(=O)OC[C@H](COP(=O)(O)OCCN)OC(=O)CCCCCCCCC/C=C\C/C=C\CCCCC	[M-H]-	264.3	DT	lipid	PE(34:3)
CCCC/C=C\CCCCCCCC(=O)OC[C@H](COP(=O)(O)OCCN)OC(=O)CCCCCCCCC/C=C\CCCCCCCC	[M+H]+	265.5	TIMS	lipid	PE(16:0/18:2)
CCCC/C=C\CCCCCCCC(=O)OC[C@H](COP(=O)(O)OCCN)OC(=O)CCCCCCCCC/C=C\CCCCCCCC	[M-H]-	266.55	TIMS	lipid	PE(16:0/18:2)
CCCC/C=C\CCCCCCCC(=O)OC[C@H](COP(=O)(O)OCCN)OC(=O)CCCCCCCCCCCCCCCCCCCC	[M+Na]+	279.26	DT	lipid	PE(35:01)
CCCC/C=C\CCCCCCCC(=O)OCCCCCCCCCCCC	[M-H]-	198.87	TIMS	lipid	FA(26:1)
CCCC/C=C\CCCCCCCCCC(=O)OC[C@H](COP(=O)(O)OCCN)OC(=O)CCCCCCCCC/C=C\CCCC	[M+H]+	266.7	DT	lipid	PE(16:1/16:1)
CCCC/C=C\CCCCCCCCCC(=O)OC[C@H](COP(=O)(O)OCCN)OC(=O)CCCCCCCCC/C=C\CCCC	[M+Na]+	267	DT	lipid	PE(16:1/16:1)
CCCC/C=C\CCCCCCCCCC(=O)OC[C@H](COP(=O)(O)OCCN)OC(=O)CCCCCCCCC/C=C\CCCC	[M-H]-	259.3	DT	lipid	PE(16:1/16:1)
CCCC/C=C\CCCCCCCCCCCC(=O)O[C@H](COC(=O)CCCCCCCCCCCCCCCCCCC)COP(=O)(O)OCCN	[M+H]+	294.2	DT	lipid	PE(38:1)
CCCC/C=C\CCCCCCCCCCCC(=O)O[C@H](COC(=O)CCCCCCCCCCCCCCCCCCC)COP(=O)(O)OCCN	[M+Na]+	293.71	DT	lipid	PE(38:1)
CCCC/C=C\CCCCCCCCCCCC(=O)O[C@H](COC(=O)CCCCCCCCCCCCCCCCCCC)COP(=O)(O)OCCN	[M-H]-	284.3	DT	lipid	PE(38:1)
CCCC/C=C\CCCCCCCCCCCCCC/C=C\CC/C=C\CCCC(=O)O	[M-H]-	209.19	TIMS	lipid	FA(30:3)
CCCC/C=C\CCCCCCCCCCOC[C@@H](O)COP(=O)([O-])OCC[N+](C)(C)C	[M+H]+	225.4	TIMS	lipid	LPC(o16:1)
CCCC/C=C\CCCCCCCCOC(=O)CCC/C=C\C/C=C\C/C=C\C/C=C\CCCCC	[M-H]-	218.42	TIMS	lipid	FA(34:5)
CCCC/C=C\CCCCCCCCOC(=O)CCCCCCCCCCCCC	[M-H]-	205.22	TIMS	lipid	FA(28:1)
CCCC/C=C\CCCCCCCCOC(=O)CCCCCCCCCCCCCCCCCCCCC	[M-H]-	230.68	TIMS	lipid	FA(36:1)
CCCC/C=C\CCCCCCCCOC=O	[M-H]-	158.33	TIMS	lipid	FA(15:1)
CCCC[C@@H](C)[C@@H](O)[C@@H](O)C[C@@H](C)C[C@H](O)CCCC[C@@H](O)C[C@H](O)[C@H](C)N	[M+Na]+	209.7	TW	small molecule	HFB1
CCCC[C@@H](C)[C@@H](O)[C@@H](O)C[C@@H](C)C[C@H](O)CCCC[C@@H](O)C[C@H](O)[C@H](C)N	[M-H]-	203	TW	small molecule	HFB1
CCCC[C@@H](C)[C@@H](OC(=O)C[C@@H](CC(=O)O)C(=O)O)[C@H](C[C@@H](C)C[C@H](O)CCCC[C@@H](O)C[C@H](O)[C@H](C)N)OC(=O)C[C@@H](CC(=O)O)C(=O)O	[M+H]+	258	TW	small molecule	Fumonisin B1
CCCC[C@@H](C)[C@@H](OC(=O)C[C@@H](CC(=O)O)C(=O)O)[C@H](C[C@@H](C)C[C@H](O)CCCC[C@@H](O)C[C@H](O)[C@H](C)N)OC(=O)C[C@@H](CC(=O)O)C(=O)O	[M+Na]+	264.4	TW	small molecule	Fumonisin B1
CCCC[C@@H](C)[C@@H](OC(=O)C[C@@H](CC(=O)O)C(=O)O)[C@H](C[C@@H](C)CCCCCC[C@@H](O)C[C@H](O)[C@H](C)N)OC(=O)C[C@@H](CC(=O)O)C(=O)O	[M+H]+	258	TW	small molecule	Fumonisin B2
CCCC[C@@H](C)[C@@H](OC(=O)C[C@@H](CC(=O)O)C(=O)O)[C@H](C[C@@H](C)CCCCCC[C@@H](O)C[C@H](O)[C@H](C)N)OC(=O)C[C@@H](CC(=O)O)C(=O)O	[M+Na]+	259.2	TW	small molecule	Fumonisin B2
CCCC[C@@H](C)[C@@H](OC(=O)C[C@@H](CC(=O)O)C(=O)O)[C@H](C[C@@H](C)CCCCCCCC[C@H](O)[C@H](C)N)OC(=O)C[C@@H](CC(=O)O)C(=O)O	[M+H]+	255	TW	small molecule	Fumonisin B4
CCCC[C@@H](C)[C@@H](OC(=O)C[C@@H](CC(=O)O)C(=O)O)[C@H](C[C@@H](C)CCCCCCCC[C@H](O)[C@H](C)N)OC(=O)C[C@@H](CC(=O)O)C(=O)O	[M+Na]+	260.4	TW	small molecule	Fumonisin B4
CCCC[C@@H](C)[C@@H](OC(=O)CC(CC(=O)O)C(=O)O)[C@H](C[C@@H](C)C[C@H](O)CCCCCC[C@@H](O)[C@H](C)N)OC(=O)CC(CC(=O)O)C(=O)O	[M+H]+	258	TW	small molecule	Fumonisin B3
CCCC[C@@H](C)[C@@H](OC(=O)CC(CC(=O)O)C(=O)O)[C@H](C[C@@H](C)C[C@H](O)CCCCCC[C@@H](O)[C@H](C)N)OC(=O)CC(CC(=O)O)C(=O)O	[M+Na]+	259.2	TW	small molecule	Fumonisin B3
CCCC[C@H](N)C(=O)O	[M+H]+	139.317	DT	small molecule	L-Norleucine
CCCC[C@H](N)C(=O)O	[M-H]-	132	DT	small molecule	L-Norleucine
CCCC=CCC=CCC(=O)OC[C@H](COP(=O)(O)O)OC(=O)CC=CCC=CCCC	[M-H]-	207.1	TIMS	lipid	PA(20:4)
CCCC=CCC=CCC(=O)OC[C@H](COP(=O)(O)OCCN)OC(=O)CC=CCCCCCC	[M+H]+	223.3	TIMS	lipid	PE(20:1)
CCCC=CCC=CCC=CCC=CCC=CCC(=O)OC[C@H](COP(=O)(O)OCC[N+](C)(C)C)OC(=O)CC=CCC=CCC=CCC=CCC=CCCC	[M+Na]+	295.9	DT	lipid	PC(38:10)
CCCC=CCC=CCC=CCC=CCC=CCC=CCC(=O)OC[C@H](COP(=O)(O)OC[C@H](N)C(=O)O)OC(=O)CC=CCC=CCC=CCC=CCC=CCCCCCC	[M+H]+	291.11	DT	lipid	PS(44:9)
CCCC=CCC=CCC=CCC=CCC=CCC=CCC(=O)OC[C@H](COP(=O)(O)OC[C@H](N)C(=O)O)OC(=O)CC=CCC=CCC=CCC=CCC=CCCCCCC	[M+Na]+	303.7	DT	lipid	PS(44:9)
CCCC=CCC=CCC=CCC=CCC=CCC=CCC(=O)OC[C@H](COP(=O)(O)OCC(O)CO)OC(=O)CC=CCC=CCC=CCC=CCC=CCCCCCC	[M-H]-	289.83	TIMS	lipid	PG(22:4/22:5)
CCCC=CCC=CCC=CCC=CCC=CCC=CCC(=O)OC[C@H](COP(=O)(O)OCCN)OC(=O)CC=CCC=CCC=CCC=CCC=CCCCCCC	[M-H]-	279.75	TIMS	lipid	PE(22:3/22:6)
CCCC=CCC=CCC=CCC=CCC=CCC=CCC=CCC(=O)O[C@H](COC(=O)CC=CCC=CCC=CCC=CCC=CCC=CCC=CCCCC)COP(=O)(O)OC[C@H](N)C(=O)O	[M+Na]+	314.6	DT	lipid	PS(49:14)
CCCC1C(=O)N2C(N(C)C)=Nc3ccc(C)cc3N2C1=O	[M+H]+	169.5	TW	small molecule	Apazone
CCCc1cc(=O)[nH]c(=S)[nH]1	[M+H]+	134.7	TW	small molecule	PROPYLTHIOURACIL
CCCc1cc(C(N)=S)ccn1	[M+H]+	141.3	TW	small molecule	PROTIONAMIDE
CCCc1cc(OC)c2c(c1)OCO2	[M+H]+	128.7	TW	small molecule	DIHYDROMYRISTICIN
CCCc1nc(C(C)(C)O)c(C(=O)OCc2oc(=O)oc2C)n1Cc1ccc(-c2ccccc2-c2nn[nH]n2)cc1	[M+H]+	225	TW	small molecule	OLMESARTAN MEDOXOMIL
CCCc1nc(C)c2c(=O)nc(-c3cc(S(=O)(=O)N4CCN(CC)CC4)ccc3OCC)[nH]n12	[M+H]+	225.8	TW	small molecule	Vardenafil
CCCc1nn(C)c2c(=O)[nH]c(-c3cc(S(=O)(=O)N4CCN(C)CC4)ccc3OCC)nc12	[M+H]+	212.7	TW	small molecule	Sildenafil
CCCC1O[C@@H]2C[C@H]3[C@@H]4CCC5=CC(=O)C=C[C@]5(C)[C@H]4[C@@H](O)C[C@]3(C)[C@]2(C(=O)CO)O1	[M+H]+	204.6	TW	small molecule	BUDESONIDE
CCCCC(=O)N(Cc1ccc(-c2ccccc2-c2nn[nH]n2)cc1)[C@H](C(=O)O)C(C)C	[M+H]+	202	TW	small molecule	VALSARTAN
CCCCC(=O)O[C@]1(C(=O)CO)[C@@H](C)C[C@H]2[C@@H]3CCC4=CC(=O)C=C[C@]4(C)[C@@]3(F)[C@@H](O)C[C@@]21C	[M+H]+	214	TW	small molecule	BETAMETHASONE VALERATE
CCCCC(=O)O[C@]1(C(=O)CO)CC[C@H]2[C@@H]3CCC4=CC(=O)CC[C@]4(C)[C@H]3[C@@H](O)C[C@@]21C	[M+H]+	212.5	TW	small molecule	HYDROCORTISONE VALERATE
CCCCC(=O)O[C@H]1CC[C@H]2[C@@H]3CCc4cc(O)ccc4[C@H]3CC[C@]12C	[M+H]+	171	TW	small molecule	ESTRADIOL VALERATE
CCCCC(CC)CN1CN(CC(CC)CCCC)CC(C)(N)C1	[M+H]+	194	TW	small molecule	HEXETIDINE
CCCCC(CC)COC(=O)c1ccccc1C(=O)OCC(CC)CCCC	[M+H]+	212.2	DT	small molecule	BIS(2-ETHYLHEXYL)PHTHALATE
CCCCC(CC)COC(=O)c1ccccc1C(=O)OCC(CC)CCCC	[M+Na]+	215.9	DT	small molecule	BIS(2-ETHYLHEXYL)PHTHALATE
CCCCC(O)(Cn1cncn1)c1ccc(Cl)cc1Cl	[M+H]+	171.26	TW	small molecule	Hexaconazole
CCCCC/C=C/C(=O)O	[M-H]-	141.134	DT	small molecule	trans-2-Octenoic acid
CCCCC/C=C/C/C=C/C/C=C/CCCCCCC(=O)O[C@H](COC(=O)CCCCCCCCCCCCCCC)COP(=O)([O-])OCC[N+](C)(C)C	[M+H]+	289.11	TIMS	lipid	PC(16:0/20:3)
CCCCC/C=C/C/C=C\C[C@@H]1O[C@@H]1C/C=C\CCCC(=O)O	[M+Na]+	186.833	DT	small molecule	8(9)-EET
CCCCC/C=C/C/C=C\C[C@@H]1O[C@@H]1C/C=C\CCCC(=O)O	[M-H]-	184.63	DT	small molecule	8(9)-EET
CCCCC/C=C/C=C1/C(=O)C=C[C@@H]1C/C=C\CCCC(=O)O	[M+Na]+	192.5	DT	small molecule	15-Deoxy-delta-12,14-PGJ2
CCCCC/C=C\C/C=C\C/C=C\C/C=C\C/C=C\CCC(=O)O[C@H](CO)COP(=O)(O)OCCN	[M+H]+	221	TIMS	lipid	LPE(22:5)
CCCCC/C=C\C/C=C\C/C=C\C/C=C\C/C=C\CCC(=O)O[C@H](CO)COP(=O)(O)OCCN	[M-H]-	221.8	TIMS	lipid	LPE(22:5)
CCCCC/C=C\C/C=C\C/C=C\C/C=C\C/C=C\CCC(=O)O[C@H](COC(=O)CCCCCCCCCCCCC)COP(=O)([O-])OCC[N+](C)(C)C	[M+H]+	286.7	DT	lipid	PC(36:5)
CCCCC/C=C\C/C=C\C/C=C\C/C=C\C/C=C\CCC(=O)O[C@H](COCCCCCCCCCCCCCCCC)COP(=O)(O)OCCN	[M+Na]+	287.7	DT	lipid	PE(o38:5)
CCCCC/C=C\C/C=C\C/C=C\C/C=C\C/C=C\CCC(=O)O[C@H](COCCCCCCCCCCCCCCCC)COP(=O)(O)OCCN	[M-H]-	277.8	DT	lipid	PE(o38:5)
CCCCC/C=C\C/C=C\C/C=C\C/C=C\C/C=C\CCC(=O)O[C@H](COCCCCCCCCCCCCCCCCCC)COP(=O)([O-])OCC[N+](C)(C)C	[M+H]+	300.6	TIMS	lipid	PC(o40:5)
CCCCC/C=C\C/C=C\C/C=C\C/C=C\C/C=C\CCCCCCCCC(=O)O	[M-H]-	199.28	TIMS	lipid	FA(28:5)
CCCCC/C=C\C/C=C\C/C=C\C/C=C\C/C=C\CCCCCCCCCCC(=O)O	[M-H]-	205.73	TIMS	lipid	FA(30:5)
CCCCC/C=C\C/C=C\C/C=C\C/C=C\C/C=C\CCCCCCCCCCCCC(=O)O	[M-H]-	212.4	TIMS	lipid	FA(32:5)
CCCCC/C=C\C/C=C\C/C=C\C/C=C\CCCC(=O)NCCO	[M+H]+	191.63	TIMS	lipid	NAE(20:4)
CCCCC/C=C\C/C=C\C/C=C\C/C=C\CCCC(=O)O	[M-H]-	182.21	DT	small molecule	Arachidonic Acid
CCCCC/C=C\C/C=C\C/C=C\C/C=C\CCCC(=O)O[C@@H](CO)COC(=O)CCCCCCC/C=C\C/C=C\CCCCC	[M+H]+	271.1	TIMS	lipid	DG(38:6)
CCCCC/C=C\C/C=C\C/C=C\C/C=C\CCCC(=O)O[C@@H](CO)COC(=O)CCCCCCCCCCCC	[M-H]-	251.2	TIMS	lipid	DG(33:4)
CCCCC/C=C\C/C=C\C/C=C\C/C=C\CCCC(=O)O[C@H](CO)COP(=O)(O)OCCN	[M+H]+	214.85	TIMS	lipid	LPE(20:4)
CCCCC/C=C\C/C=C\C/C=C\C/C=C\CCCC(=O)O[C@H](CO)COP(=O)(O)OCCN	[M-H]-	217.3	TIMS	lipid	LPE(20:4)
CCCCC/C=C\C/C=C\C/C=C\C/C=C\CCCC(=O)O[C@H](CO/C=C\CCCCCCCCCCCCCC)COP(=O)(O)OCCN	[M-H]-	262.17	TIMS	lipid	PE(o16:1/20:4)
CCCCC/C=C\C/C=C\C/C=C\C/C=C\CCCC(=O)O[C@H](CO/C=C\CCCCCCCCCCCCCCCC)COP(=O)([O-])OCC[N+](C)(C)C	[M+H]+	294.6	TIMS	lipid	PC(o38:5)
CCCCC/C=C\C/C=C\C/C=C\C/C=C\CCCC(=O)O[C@H](CO/C=C\CCCCCCCCCCCCCCCCCC)COP(=O)(O)OCCN	[M+H]+	288.4	TW	lipid	PE(p40:4)
CCCCC/C=C\C/C=C\C/C=C\C/C=C\CCCC(=O)O[C@H](CO/C=C\CCCCCCCCCCCCCCCCCC)COP(=O)(O)OCCN	[M+Na]+	290.1	TW	lipid	PE(p40:4)
CCCCC/C=C\C/C=C\C/C=C\C/C=C\CCCC(=O)O[C@H](CO/C=C\CCCCCCCCCCCCCCCCCC)COP(=O)(O)OCCN	[M-H]-	274.365	TW	lipid	PE(p40:4)
CCCCC/C=C\C/C=C\C/C=C\C/C=C\CCCC(=O)O[C@H](COC(=O)CCCC/C=C\C/C=C\C/C=C\CCCCC)COP(=O)(O)OC[C@@H](O)CO	[M-H]-	285.9	TIMS	lipid	PG(38:7)
CCCCC/C=C\C/C=C\C/C=C\C/C=C\CCCC(=O)O[C@H](COC(=O)CCCC/C=C\C/C=C\C/C=C\CCCCC)COP(=O)(O)OC[C@H](N)C(=O)O	[M-H]-	274.5	TIMS	lipid	PS(18:2/20:5)
CCCCC/C=C\C/C=C\C/C=C\C/C=C\CCCC(=O)O[C@H](COC(=O)CCCC/C=C\C/C=C\C/C=C\CCCCC)COP(=O)(O)OCCN	[M+H]+	275.5	DT	lipid	PE(38:7)
CCCCC/C=C\C/C=C\C/C=C\C/C=C\CCCC(=O)O[C@H](COC(=O)CCCC/C=C\C/C=C\C/C=C\CCCCC)COP(=O)(O)OCCN	[M+Na]+	280.515	DT	lipid	PE(38:7)
CCCCC/C=C\C/C=C\C/C=C\C/C=C\CCCC(=O)O[C@H](COC(=O)CCCC/C=C\C/C=C\C/C=C\CCCCC)COP(=O)(O)OCCN	[M-H]-	274.75	DT	lipid	PE(38:7)
CCCCC/C=C\C/C=C\C/C=C\C/C=C\CCCC(=O)O[C@H](COC(=O)CCCCCC/C=C\C/C=C\C/C=C\CCCCC)COP(=O)(O)O[C@H]1C(O)C(O)C(O)[C@@H](O)C1O	[M+Na]+	298.8	TW	lipid	PI(40:7)
CCCCC/C=C\C/C=C\C/C=C\C/C=C\CCCC(=O)O[C@H](COC(=O)CCCCCC/C=C\C/C=C\C/C=C\CCCCC)COP(=O)(O)O[C@H]1C(O)C(O)C(O)[C@@H](O)C1O	[M-H]-	302.4	TW	lipid	PI(40:7)
CCCCC/C=C\C/C=C\C/C=C\C/C=C\CCCC(=O)O[C@H](COC(=O)CCCCCCC/C=C\C/C=C\CCCCC)COP(=O)(O)OCCN	[M+H]+	276.58	TIMS	lipid	PE(16:0/22:6)
CCCCC/C=C\C/C=C\C/C=C\C/C=C\CCCC(=O)O[C@H](COC(=O)CCCCCCC/C=C\C/C=C\CCCCC)COP(=O)(O)OCCN	[M-H]-	267.32	TIMS	lipid	PE(16:0/22:6)
CCCCC/C=C\C/C=C\C/C=C\C/C=C\CCCC(=O)O[C@H](COC(=O)CCCCCCC/C=C\CCCCCCC)COP(=O)(O)OCCN	[M-H]-	264.44	TIMS	lipid	PE(17:1/20:4)
CCCCC/C=C\C/C=C\C/C=C\C/C=C\CCCC(=O)O[C@H](COC(=O)CCCCCCC/C=C\CCCCCCCCC)COP(=O)(O)OC[C@H](N)C(=O)O	[M+Na]+	303.3	DT	lipid	PS(39:5)
CCCCC/C=C\C/C=C\C/C=C\C/C=C\CCCC(=O)O[C@H](COC(=O)CCCCCCCCC/C=C\C/C=C\CCCCC)COP(=O)([O-])OCC[N+](C)(C)C	[M+H]+	294.15	TIMS	lipid	PC(20:2/20:4)
CCCCC/C=C\C/C=C\C/C=C\C/C=C\CCCC(=O)O[C@H](COC(=O)CCCCCCCCC/C=C\CCCCCCCC)COP(=O)(O)OC[C@H](N)C(=O)O	[M+H]+	289.6	DT	lipid	PS(40:05)
CCCCC/C=C\C/C=C\C/C=C\C/C=C\CCCC(=O)O[C@H](COC(=O)CCCCCCCCC/C=C\CCCCCCCC)COP(=O)(O)OC[C@H](N)C(=O)O	[M+Na]+	293.82	DT	lipid	PS(40:05)
CCCCC/C=C\C/C=C\C/C=C\C/C=C\CCCC(=O)O[C@H](COC(=O)CCCCCCCCC/C=C\CCCCCCCC)COP(=O)(O)OC[C@H](N)C(=O)O	[M-H]-	286.365	DT	lipid	PS(40:05)
CCCCC/C=C\C/C=C\C/C=C\C/C=C\CCCC(=O)O[C@H](COC(=O)CCCCCCCCCCC/C=C\C/C=C\CCCCC)COP(=O)(O)OCCN	[M+H]+	291.75	TIMS	lipid	PE(20:0/22:6)
CCCCC/C=C\C/C=C\C/C=C\C/C=C\CCCC(=O)O[C@H](COC(=O)CCCCCCCCCCC/C=C\C/C=C\CCCCC)COP(=O)(O)OCCN	[M-H]-	278.88	TIMS	lipid	PE(20:0/22:6)
CCCCC/C=C\C/C=C\C/C=C\C/C=C\CCCC(=O)O[C@H](COC(=O)CCCCCCCCCCCCCC)COP(=O)([O-])OCC[N+](C)(C)C	[M+H]+	284.26	TIMS	lipid	PC(15:0/20:4)
CCCCC/C=C\C/C=C\C/C=C\C/C=C\CCCC(=O)O[C@H](COC(=O)CCCCCCCCCCCCCCC)COP(=O)(O)O	[M+Na]+	268.39	DT	lipid	PA(36:04)
CCCCC/C=C\C/C=C\C/C=C\C/C=C\CCCC(=O)O[C@H](COC(=O)CCCCCCCCCCCCCCC)COP(=O)(O)OC[C@H](N)C(=O)O	[M+Na]+	286.605	DT	lipid	PS(36:4)
CCCCC/C=C\C/C=C\C/C=C\C/C=C\CCCC(=O)O[C@H](COC(=O)CCCCCCCCCCCCCCC)COP(=O)(O)OC[C@H](N)C(=O)O	[M-H]-	282.45	DT	lipid	PS(36:4)
CCCCC/C=C\C/C=C\C/C=C\C/C=C\CCCC(=O)O[C@H](COC(=O)CCCCCCCCCCCCCCCC)COP(=O)(O)OC[C@H](N)C(=O)O	[M+Na]+	295	DT	lipid	PS(37:4)
CCCCC/C=C\C/C=C\C/C=C\C/C=C\CCCC(=O)O[C@H](COC(=O)CCCCCCCCCCCCCCCCC)COP(=O)(O)OC[C@H](N)C(=O)O	[M+H]+	285.03	TIMS	lipid	PS(18:0/20:4)
CCCCC/C=C\C/C=C\C/C=C\C/C=C\CCCC(=O)O[C@H](COC(=O)CCCCCCCCCCCCCCCCC)COP(=O)(O)OC[C@H](N)C(=O)O	[M-H]-	278.69	TIMS	lipid	PS(18:0/20:4)
CCCCC/C=C\C/C=C\C/C=C\C/C=C\CCCC(=O)O[C@H](COC(=O)CCCCCCCCCCCCCCCCCC)COP(=O)(O)OCCN	[M-H]-	272.51	TIMS	lipid	PE(19:0/20:4)
CCCCC/C=C\C/C=C\C/C=C\C/C=C\CCCC(=O)O[C@H](COC(=O)CCCCCCCCCCCCCCCCCCC)COP(=O)([O-])OCC[N+](C)(C)C	[M+H]+	298.995	DT	lipid	PC(40:04)
CCCCC/C=C\C/C=C\C/C=C\C/C=C\CCCC(=O)O[C@H](COC(=O)CCCCCCCCCCCCCCCCCCC)COP(=O)([O-])OCC[N+](C)(C)C	[M+Na]+	297.42	DT	lipid	PC(40:04)
CCCCC/C=C\C/C=C\C/C=C\C/C=C\CCCC(=O)O[C@H](COCCCCCCCCCCCCCCCC)COP(=O)([O-])OCC[N+](C)(C)C	[M+H]+	290.05	DT	lipid	PC(o36:4)
CCCCC/C=C\C/C=C\C/C=C\C/C=C\CCCC(=O)O[C@H](COCCCCCCCCCCCCCCCC)COP(=O)([O-])OCC[N+](C)(C)C	[M-H]-	285.5	DT	lipid	PC(o36:4)
CCCCC/C=C\C/C=C\C/C=C\C/C=C\CCCC(=O)O[C@H](COCCCCCCCCCCCCCCCC)COP(=O)(O)OCCN	[M+H]+	276.35	DT	lipid	PE(o36:4)
CCCCC/C=C\C/C=C\C/C=C\C/C=C\CCCC(=O)O[C@H](COCCCCCCCCCCCCCCCC)COP(=O)(O)OCCN	[M+Na]+	280.45	DT	lipid	PE(o36:4)
CCCCC/C=C\C/C=C\C/C=C\C/C=C\CCCC(=O)O[C@H](COCCCCCCCCCCCCCCCC)COP(=O)(O)OCCN	[M-H]-	270	DT	lipid	PE(o36:4)
CCCCC/C=C\C/C=C\C/C=C\C/C=C\CCCC(=O)O[C@H](COCCCCCCCCCCCCCCCCCCCC)COP(=O)(O)OCCN	[M+H]+	287.34	TIMS	lipid	PE(o40:4)
CCCCC/C=C\C/C=C\C/C=C\C/C=C\CCCC(=O)O[C@H]1CC[C@@]2(C)C(=CC[C@@H]3[C@@H]2CC[C@@]2(C)[C@H]3CC[C@@H]2[C@H](C)CCCC(C)C)C1	[M+H]+	289.4	TIMS	lipid	CE(20:4)
CCCCC/C=C\C/C=C\C/C=C\C/C=C\CCCC(=O)OC[C@@H](COC(=O)CCCCCCCCCCC)OC(=O)CCCCCCC/C=C\CCCCCCCC	[M+Na]+	308.925	DT	lipid	TG(50:5)
CCCCC/C=C\C/C=C\C/C=C\C/C=C\CCCC(=O)OC[C@@H](COC(=O)CCCCCCCCCCCCC)OC(=O)CCCCCCCCCCCCCCCCC	[M+Na]+	315.64	DT	lipid	TG(52:4)
CCCCC/C=C\C/C=C\C/C=C\C/C=C\CCCC(=O)OC[C@@H](COC(=O)CCCCCCCCCCCCC)OC(=O)CCCCCCCCCCCCCCCCCCC	[M+Na]+	321.785	DT	lipid	TG(54:4)
CCCCC/C=C\C/C=C\C/C=C\C/C=C\CCCC(=O)OC[C@@H](COC(=O)CCCCCCCCCCCCCC)OC(=O)CCCCCCCCCCCCCCCCC	[M+Na]+	319.39	DT	lipid	TG(53:4)
CCCCC/C=C\C/C=C\C/C=C\C/C=C\CCCC(=O)OC[C@@H](O)COP(=O)(O)O	[M-H]-	202.71	TIMS	lipid	LPA(20:4)
CCCCC/C=C\C/C=C\C/C=C\C/C=C\CCCC(=O)OC[C@@H](O)COP(=O)(O)O[C@H]1C(O)C(O)C(O)[C@@H](O)C1O	[M-H]-	241	TIMS	lipid	LPI(20:4)
CCCCC/C=C\C/C=C\C/C=C\C/C=C\CCCC(=O)OC[C@@H](O)COP(=O)(O)OC[C@@H](O)CO	[M-H]-	222.47	TIMS	lipid	LPG(20:4)
CCCCC/C=C\C/C=C\C/C=C\C/C=C\CCCC(=O)OC[C@@H](O)COP(=O)(O)OC[C@H](N)C(=O)O	[M+H]+	221.9	TIMS	lipid	LPS(20:4)
CCCCC/C=C\C/C=C\C/C=C\C/C=C\CCCC(=O)OC[C@@H](O)COP(=O)(O)OC[C@H](N)C(=O)O	[M-H]-	219.74	TIMS	lipid	LPS(20:4)
CCCCC/C=C\C/C=C\C/C=C\C/C=C\CCCC(=O)OC[C@H](COP(=O)([O-])OCC[N+](C)(C)C)OC(=O)CCCCCCCCCCCCCCCCC	[M+H]+	293.79	TIMS	lipid	PC(16:0/22:4)
CCCCC/C=C\C/C=C\C/C=C\C/C=C\CCCC(=O)OC[C@H](COP(=O)([O-])OCC[N+](C)(C)C)OC(=O)CCCCCCCCCCCCCCCCCCCC	[M+H]+	304.5	TIMS	lipid	PC(41:4)
CCCCC/C=C\C/C=C\C/C=C\C/C=C\CCCC(=O)OC[C@H](COP(=O)([O-])OCC[N+](C)(C)C)OC(=O)CCCCCCCCCCCCCCCCCCCC	[M-H]-	301.2	TIMS	lipid	PC(41:4)
CCCCC/C=C\C/C=C\C/C=C\C/C=C\CCCC(=O)OC[C@H](COP(=O)(O)O[C@H]1C(O)C(O)C(O)[C@@H](O)C1O)OC(=O)CCCCCCC/C=C\C/C=C\CCCCC	[M-H]-	286.96	TIMS	lipid	PI(16:0/22:6)
CCCCC/C=C\C/C=C\C/C=C\C/C=C\CCCC(=O)OC[C@H](COP(=O)(O)O[C@H]1C(O)C(O)C(O)[C@@H](O)C1O)OC(=O)CCCCCCC/C=C\CCCCCCCC	[M-H]-	287.88	TIMS	lipid	PI(18:0/20:5)
CCCCC/C=C\C/C=C\C/C=C\C/C=C\CCCC(=O)OC[C@H](COP(=O)(O)OC[C@@H](O)CO)OC(=O)CCCCCCC/C=C\CCCCCC	[M+Na]+	277.8	TW	lipid	PG(36:5)
CCCCC/C=C\C/C=C\C/C=C\C/C=C\CCCC(=O)OC[C@H](COP(=O)(O)OC[C@@H](O)CO)OC(=O)CCCCCCC/C=C\CCCCCC	[M-H]-	282.85	TW	lipid	PG(36:5)
CCCCC/C=C\C/C=C\C/C=C\C/C=C\CCCC(=O)OC[C@H](COP(=O)(O)OC[C@H](N)C(=O)O)OC(=O)CCC/C=C\C/C=C\C/C=C\C/C=C\CCCCC	[M+H]+	284.79	TIMS	lipid	PS(20:4/20:4)
CCCCC/C=C\C/C=C\C/C=C\C/C=C\CCCC(=O)OC[C@H](COP(=O)(O)OC[C@H](N)C(=O)O)OC(=O)CCC/C=C\C/C=C\C/C=C\C/C=C\CCCCC	[M-H]-	279.09	TIMS	lipid	PS(20:4/20:4)
CCCCC/C=C\C/C=C\C/C=C\C/C=C\CCCC(=O)OC[C@H](COP(=O)(O)OC[C@H](N)C(=O)O)OC(=O)CCCC/C=C\C/C=C\C/C=C\CCCCC	[M+Na]+	290.2	DT	lipid	PS(38:7)
CCCCC/C=C\C/C=C\C/C=C\C/C=C\CCCC(=O)OC[C@H](COP(=O)(O)OCCN)OC(=O)CCC/C=C\C/C=C\C/C=C\C/C=C\CCCCC	[M+H]+	279.03	TIMS	lipid	PE(18:2/22:6)
CCCCC/C=C\C/C=C\C/C=C\C/C=C\CCCC(=O)OC[C@H](COP(=O)(O)OCCN)OC(=O)CCC/C=C\C/C=C\C/C=C\C/C=C\CCCCC	[M-H]-	269.26	TIMS	lipid	PE(18:2/22:6)
CCCCC/C=C\C/C=C\C/C=C\C/C=C\CCCC(=O)OC[C@H](COP(=O)(O)OCCN)OC(=O)CCCCCCCCCCCCCC	[M-H]-	260.88	TIMS	lipid	PE(15:0/20:4)
CCCCC/C=C\C/C=C\C/C=C\C/C=C\CCCCCC(=O)NCCO	[M+H]+	202.37	TIMS	lipid	NAE(22:4)
CCCCC/C=C\C/C=C\C/C=C\C/C=C\CCCCCC(=O)O	[M+H]+	189.413	DT	small molecule	Adrenic Acid
CCCCC/C=C\C/C=C\C/C=C\C/C=C\CCCCCC(=O)O	[M+Na]+	192.831	DT	small molecule	Adrenic Acid
CCCCC/C=C\C/C=C\C/C=C\C/C=C\CCCCCC(=O)O	[M-H]-	190.92	DT	small molecule	Adrenic Acid
CCCCC/C=C\C/C=C\C/C=C\C/C=C\CCCCCC(=O)O[C@H](CO/C=C\CCCCCCCCCCCCCC)COP(=O)(O)OCCN	[M+H]+	281.5	DT	lipid	PE(p38:4)
CCCCC/C=C\C/C=C\C/C=C\C/C=C\CCCCCC(=O)O[C@H](CO/C=C\CCCCCCCCCCCCCC)COP(=O)(O)OCCN	[M-H]-	275.9	DT	lipid	PE(p38:4)
CCCCC/C=C\C/C=C\C/C=C\C/C=C\CCCCCC(=O)O[C@H](CO/C=C\CCCCCCCCCCCCCCCC)COP(=O)([O-])OCC[N+](C)(C)C	[M+H]+	300.65	DT	lipid	PC(p40:4)
CCCCC/C=C\C/C=C\C/C=C\C/C=C\CCCCCC(=O)O[C@H](CO/C=C\CCCCCCCCCCCCCCCCCC)COP(=O)(O)OCCN	[M+H]+	297.22	TIMS	lipid	PE(o42:5)
CCCCC/C=C\C/C=C\C/C=C\C/C=C\CCCCCC(=O)O[C@H](CO/C=C\CCCCCCCCCCCCCCCCCC)COP(=O)(O)OCCN	[M-H]-	280.13	TIMS	lipid	PE(o42:5)
CCCCC/C=C\C/C=C\C/C=C\C/C=C\CCCCCC(=O)O[C@H](COC(=O)CCC/C=C\C/C=C\C/C=C\C/C=C\CCCCC)COP(=O)([O-])OCC[N+](C)(C)C	[M+H]+	299.25	TIMS	lipid	PC(42:8)
CCCCC/C=C\C/C=C\C/C=C\C/C=C\CCCCCC(=O)O[C@H](COC(=O)CCC/C=C\C/C=C\C/C=C\C/C=C\CCCCC)COP(=O)(O)OC[C@H](N)C(=O)O	[M-H]-	291.98	DT	lipid	PS(42:08)
CCCCC/C=C\C/C=C\C/C=C\C/C=C\CCCCCC(=O)O[C@H](COC(=O)CCC/C=C\C/C=C\C/C=C\C/C=C\CCCCC)COP(=O)(O)OCCN	[M+H]+	285.52	DT	lipid	PE(42:08)
CCCCC/C=C\C/C=C\C/C=C\C/C=C\CCCCCC(=O)O[C@H](COC(=O)CCC/C=C\C/C=C\C/C=C\C/C=C\CCCCC)COP(=O)(O)OCCN	[M+Na]+	290.41	DT	lipid	PE(42:08)
CCCCC/C=C\C/C=C\C/C=C\C/C=C\CCCCCC(=O)O[C@H](COC(=O)CCC/C=C\C/C=C\C/C=C\C/C=C\CCCCC)COP(=O)(O)OCCN	[M-H]-	275.67	DT	lipid	PE(42:08)
CCCCC/C=C\C/C=C\C/C=C\C/C=C\CCCCCC(=O)O[C@H](COC(=O)CCCC/C=C\C/C=C\C/C=C\CCCCC)COP(=O)([O-])OCC[N+](C)(C)C	[M+H]+	295.9	DT	lipid	PC(40:7)
CCCCC/C=C\C/C=C\C/C=C\C/C=C\CCCCCC(=O)O[C@H](COC(=O)CCCC/C=C\C/C=C\C/C=C\CCCCC)COP(=O)(O)O[C@H]1C(O)C(O)C(O)[C@@H](O)C1O	[M-H]-	291.09	TIMS	lipid	PI(18:1/22:6)
CCCCC/C=C\C/C=C\C/C=C\C/C=C\CCCCCC(=O)O[C@H](COC(=O)CCCC/C=C\C/C=C\C/C=C\CCCCC)COP(=O)(O)OC[C@@H](O)CO	[M-H]-	280.19	TIMS	lipid	PG(18:2/22:5)
CCCCC/C=C\C/C=C\C/C=C\C/C=C\CCCCCC(=O)O[C@H](COC(=O)CCCC/C=C\C/C=C\C/C=C\CCCCC)COP(=O)(O)OC[C@H](N)C(=O)O	[M+H]+	286.265	TIMS	lipid	PS(18:1/22:6)
CCCCC/C=C\C/C=C\C/C=C\C/C=C\CCCCCC(=O)O[C@H](COC(=O)CCCC/C=C\C/C=C\C/C=C\CCCCC)COP(=O)(O)OC[C@H](N)C(=O)O	[M-H]-	280.01	TIMS	lipid	PS(18:1/22:6)
CCCCC/C=C\C/C=C\C/C=C\C/C=C\CCCCCC(=O)O[C@H](COC(=O)CCCCCC/C=C\C/C=C\C/C=C\CCCCC)COP(=O)([O-])OCC[N+](C)(C)C	[M+H]+	300.5	TIMS	lipid	PC(42:7)
CCCCC/C=C\C/C=C\C/C=C\C/C=C\CCCCCC(=O)O[C@H](COC(=O)CCCCCC/C=C\C/C=C\C/C=C\CCCCC)COP(=O)(O)OCCN	[M+H]+	290.15	TW	lipid	PE(42:7)
CCCCC/C=C\C/C=C\C/C=C\C/C=C\CCCCCC(=O)O[C@H](COC(=O)CCCCCC/C=C\C/C=C\C/C=C\CCCCC)COP(=O)(O)OCCN	[M+Na]+	294.24	TW	lipid	PE(42:7)
CCCCC/C=C\C/C=C\C/C=C\C/C=C\CCCCCC(=O)O[C@H](COC(=O)CCCCCC/C=C\C/C=C\C/C=C\CCCCC)COP(=O)(O)OCCN	[M-H]-	285.8	TW	lipid	PE(42:7)
CCCCC/C=C\C/C=C\C/C=C\C/C=C\CCCCCC(=O)O[C@H](COC(=O)CCCCCCC/C=C\C/C=C\CCCCC)COP(=O)([O-])OCC[N+](C)(C)C	[M+H]+	297	DT	lipid	PC(40:6)
CCCCC/C=C\C/C=C\C/C=C\C/C=C\CCCCCC(=O)O[C@H](COC(=O)CCCCCCC/C=C\C/C=C\CCCCC)COP(=O)([O-])OCC[N+](C)(C)C	[M+Na]+	298.65	DT	lipid	PC(40:6)
CCCCC/C=C\C/C=C\C/C=C\C/C=C\CCCCCC(=O)O[C@H](COC(=O)CCCCCCC/C=C\C/C=C\CCCCC)COP(=O)(O)OC[C@H](N)C(=O)O	[M+H]+	288.665	DT	lipid	PS(40:6)
CCCCC/C=C\C/C=C\C/C=C\C/C=C\CCCCCC(=O)O[C@H](COC(=O)CCCCCCC/C=C\C/C=C\CCCCC)COP(=O)(O)OC[C@H](N)C(=O)O	[M+Na]+	293.91	DT	lipid	PS(40:6)
CCCCC/C=C\C/C=C\C/C=C\C/C=C\CCCCCC(=O)O[C@H](COC(=O)CCCCCCC/C=C\C/C=C\CCCCC)COP(=O)(O)OC[C@H](N)C(=O)O	[M-H]-	289.395	DT	lipid	PS(40:6)
CCCCC/C=C\C/C=C\C/C=C\C/C=C\CCCCCC(=O)O[C@H](COC(=O)CCCCCCC/C=C\C/C=C\CCCCC)COP(=O)(O)OCCN	[M+H]+	285	DT	lipid	PE(40:6)
CCCCC/C=C\C/C=C\C/C=C\C/C=C\CCCCCC(=O)O[C@H](COC(=O)CCCCCCC/C=C\C/C=C\CCCCC)COP(=O)(O)OCCN	[M+Na]+	290.37	DT	lipid	PE(40:6)
CCCCC/C=C\C/C=C\C/C=C\C/C=C\CCCCCC(=O)O[C@H](COC(=O)CCCCCCC/C=C\C/C=C\CCCCC)COP(=O)(O)OCCN	[M-H]-	283.2	DT	lipid	PE(40:6)
CCCCC/C=C\C/C=C\C/C=C\C/C=C\CCCCCC(=O)O[C@H](COC(=O)CCCCCCC/C=C\CCCCC)COP(=O)([O-])OCC[N+](C)(C)C	[M+H]+	290	DT	lipid	PC(37:5)
CCCCC/C=C\C/C=C\C/C=C\C/C=C\CCCCCC(=O)O[C@H](COC(=O)CCCCCCC/C=C\CCCCC)COP(=O)([O-])OCC[N+](C)(C)C	[M+Na]+	289.45	DT	lipid	PC(37:5)
CCCCC/C=C\C/C=C\C/C=C\C/C=C\CCCCCC(=O)O[C@H](COC(=O)CCCCCCC/C=C\CCCCC)COP(=O)([O-])OCC[N+](C)(C)C	[M-H]-	288.2	DT	lipid	PC(37:5)
CCCCC/C=C\C/C=C\C/C=C\C/C=C\CCCCCC(=O)O[C@H](COC(=O)CCCCCCC/C=C\CCCCCC)COP(=O)([O-])OCC[N+](C)(C)C	[M+H]+	291.99	TIMS	lipid	PC(18:0/20:5)
CCCCC/C=C\C/C=C\C/C=C\C/C=C\CCCCCC(=O)O[C@H](COC(=O)CCCCCCC/C=C\CCCCCCC)COP(=O)(O)OC[C@H](N)C(=O)O	[M+H]+	288.18	TIMS	lipid	PS(17:0/22:5)
CCCCC/C=C\C/C=C\C/C=C\C/C=C\CCCCCC(=O)O[C@H](COC(=O)CCCCCCC/C=C\CCCCCCCC)COP(=O)([O-])OCC[N+](C)(C)C	[M+H]+	299.3	DT	lipid	PC(40:5)
CCCCC/C=C\C/C=C\C/C=C\C/C=C\CCCCCC(=O)O[C@H](COC(=O)CCCCCCC/C=C\CCCCCCCC)COP(=O)([O-])OCC[N+](C)(C)C	[M+Na]+	301.61	DT	lipid	PC(40:5)
CCCCC/C=C\C/C=C\C/C=C\C/C=C\CCCCCC(=O)O[C@H](COC(=O)CCCCCCC/C=C\CCCCCCCC)COP(=O)(O)O	[M+Na]+	281.79	DT	lipid	PA(40:05)
CCCCC/C=C\C/C=C\C/C=C\C/C=C\CCCCCC(=O)O[C@H](COC(=O)CCCCCCC/C=C\CCCCCCCCC)COP(=O)([O-])OCC[N+](C)(C)C	[M+H]+	301.95	TIMS	lipid	PC(41:5)
CCCCC/C=C\C/C=C\C/C=C\C/C=C\CCCCCC(=O)O[C@H](COC(=O)CCCCCCC/C=C\CCCCCCCCC)COP(=O)(O)OCCN	[M+H]+	290.2	TIMS	lipid	PE(41:5)
CCCCC/C=C\C/C=C\C/C=C\C/C=C\CCCCCC(=O)O[C@H](COC(=O)CCCCCCC/C=C\CCCCCCCCC)COP(=O)(O)OCCN	[M-H]-	276.61	TIMS	lipid	PE(41:5)
CCCCC/C=C\C/C=C\C/C=C\C/C=C\CCCCCC(=O)O[C@H](COC(=O)CCCCCCCCC/C=C\C/C=C\CCCCC)COP(=O)([O-])OCC[N+](C)(C)C	[M+H]+	301.27	TIMS	lipid	PC(22:1/20:5)
CCCCC/C=C\C/C=C\C/C=C\C/C=C\CCCCCC(=O)O[C@H](COC(=O)CCCCCCCCC/C=C\CCCCCCCC)COP(=O)(O)OC[C@H](N)C(=O)O	[M+Na]+	307	DT	lipid	PS(42:5)
CCCCC/C=C\C/C=C\C/C=C\C/C=C\CCCCCC(=O)O[C@H](COC(=O)CCCCCCCCC/C=C\CCCCCCCCCC)COP(=O)([O-])OCC[N+](C)(C)C	[M+H]+	307.98	TIMS	lipid	PC(16:0/28:5)
CCCCC/C=C\C/C=C\C/C=C\C/C=C\CCCCCC(=O)O[C@H](COC(=O)CCCCCCCCC/C=C\CCCCCCCCCC)COP(=O)(O)OC[C@H](N)C(=O)O	[M+Na]+	311.5	DT	lipid	PS(44:5)
CCCCC/C=C\C/C=C\C/C=C\C/C=C\CCCCCC(=O)O[C@H](COC(=O)CCCCCCCCC/C=C\CCCCCCCCCC)COP(=O)(O)OCCN	[M+H]+	298.45	TIMS	lipid	PE(44:5)
CCCCC/C=C\C/C=C\C/C=C\C/C=C\CCCCCC(=O)O[C@H](COC(=O)CCCCCCCCC/C=C\CCCCCCCCCC)COP(=O)(O)OCCN	[M-H]-	285.68	TIMS	lipid	PE(44:5)
CCCCC/C=C\C/C=C\C/C=C\C/C=C\CCCCCC(=O)O[C@H](COC(=O)CCCCCCCCCCC)COP(=O)(O)OC[C@@H](O)CO	[M-H]-	268.81	TIMS	lipid	PG(16:1/18:3)
CCCCC/C=C\C/C=C\C/C=C\C/C=C\CCCCCC(=O)O[C@H](COC(=O)CCCCCCCCCCC/C=C\C/C=C\CCCCC)COP(=O)(O)OCCN	[M-H]-	285.57	TIMS	lipid	PE(22:0/22:6)
CCCCC/C=C\C/C=C\C/C=C\C/C=C\CCCCCC(=O)O[C@H](COC(=O)CCCCCCCCCCCCC)COP(=O)(O)O	[M-H]-	257.6	DT	lipid	PA(36:4)
CCCCC/C=C\C/C=C\C/C=C\C/C=C\CCCCCC(=O)O[C@H](COC(=O)CCCCCCCCCCCCC)COP(=O)(O)OC[C@@H](O)CO	[M-H]-	271.305	TIMS	lipid	PG(16:0/20:4)
CCCCC/C=C\C/C=C\C/C=C\C/C=C\CCCCCC(=O)O[C@H](COC(=O)CCCCCCCCCCCCCC)COP(=O)([O-])OCC[N+](C)(C)C	[M+H]+	292.55	DT	lipid	PC(37:4)
CCCCC/C=C\C/C=C\C/C=C\C/C=C\CCCCCC(=O)O[C@H](COC(=O)CCCCCCCCCCCCCC)COP(=O)([O-])OCC[N+](C)(C)C	[M+Na]+	294.17	DT	lipid	PC(37:4)
CCCCC/C=C\C/C=C\C/C=C\C/C=C\CCCCCC(=O)O[C@H](COC(=O)CCCCCCCCCCCCCC)COP(=O)(O)OCCN	[M+H]+	280.01	TIMS	lipid	PE(17:0/20:4)
CCCCC/C=C\C/C=C\C/C=C\C/C=C\CCCCCC(=O)O[C@H](COC(=O)CCCCCCCCCCCCCC)COP(=O)(O)OCCN	[M-H]-	266.41	TIMS	lipid	PE(17:0/20:4)
CCCCC/C=C\C/C=C\C/C=C\C/C=C\CCCCCC(=O)O[C@H](COC(=O)CCCCCCCCCCCCCCCC)COP(=O)(O)O[C@H]1C(O)C(O)C(O)[C@@H](O)C1O	[M-H]-	295	DT	lipid	PI(39:4)
CCCCC/C=C\C/C=C\C/C=C\C/C=C\CCCCCC(=O)O[C@H](COC(=O)CCCCCCCCCCCCCCCC)COP(=O)(O)OCCN	[M+H]+	287.3	DT	lipid	PE(39:4)
CCCCC/C=C\C/C=C\C/C=C\C/C=C\CCCCCC(=O)O[C@H](COC(=O)CCCCCCCCCCCCCCCC)COP(=O)(O)OCCN	[M+Na]+	292.8	DT	lipid	PE(39:4)
CCCCC/C=C\C/C=C\C/C=C\C/C=C\CCCCCC(=O)O[C@H](COC(=O)CCCCCCCCCCCCCCCC)COP(=O)(O)OCCN	[M-H]-	284.8	DT	lipid	PE(39:4)
CCCCC/C=C\C/C=C\C/C=C\C/C=C\CCCCCC(=O)O[C@H](COC(=O)CCCCCCCCCCCCCCCCCCC)COP(=O)([O-])OCC[N+](C)(C)C	[M+H]+	304.195	TIMS	lipid	PC(18:0/24:4)
CCCCC/C=C\C/C=C\C/C=C\C/C=C\CCCCCC(=O)O[C@H](COC(=O)CCCCCCCCCCCCCCCCCCC)COP(=O)(O)OCCN	[M+H]+	293.05	TIMS	lipid	PE(18:2/24:2)
CCCCC/C=C\C/C=C\C/C=C\C/C=C\CCCCCC(=O)O[C@H](COC(=O)CCCCCCCCCCCCCCCCCCC)COP(=O)(O)OCCN	[M-H]-	281.39	TIMS	lipid	PE(18:2/24:2)
CCCCC/C=C\C/C=C\C/C=C\C/C=C\CCCCCC(=O)O[C@H](COC(=O)CCCCCCCCCCCCCCCCCCCC)COP(=O)(O)OCCN	[M-H]-	284.29	TIMS	lipid	PE(23:0/20:4)
CCCCC/C=C\C/C=C\C/C=C\C/C=C\CCCCCC(=O)O[C@H](COC(=O)CCCCCCCCCCCCCCCCCCCCC)COP(=O)([O-])OCC[N+](C)(C)C	[M+H]+	310.46	TIMS	lipid	PC(22:2/22:2)
CCCCC/C=C\C/C=C\C/C=C\C/C=C\CCCCCC(=O)O[C@H](COC(=O)CCCCCCCCCCCCCCCCCCCCC)COP(=O)(O)OCCN	[M+H]+	300.71	TIMS	lipid	PE(24:0/20:4)
CCCCC/C=C\C/C=C\C/C=C\C/C=C\CCCCCC(=O)O[C@H](COC(=O)CCCCCCCCCCCCCCCCCCCCC)COP(=O)(O)OCCN	[M-H]-	287.16	TIMS	lipid	PE(24:0/20:4)
CCCCC/C=C\C/C=C\C/C=C\C/C=C\CCCCCC(=O)O[C@H](COCCCCCCCCCCCCCCCCCC)COP(=O)([O-])OCC[N+](C)(C)C	[M+H]+	302.1	TIMS	lipid	PC(o40:4)
CCCCC/C=C\C/C=C\C/C=C\C/C=C\CCCCCC(=O)O[C@H](COCCCCCCCCCCCCCCCCCCCC)COP(=O)(O)OCCN	[M-H]-	280.79	TIMS	lipid	PE(o20:0/22:4)
CCCCC/C=C\C/C=C\C/C=C\C/C=C\CCCCCC(=O)OC[C@@H](COC(=O)CCCCCCCCCCCC)OC(=O)CCCCCCC/C=C\CCCCCCCCC	[M+Na]+	320.915	DT	lipid	TG(54:5)
CCCCC/C=C\C/C=C\C/C=C\C/C=C\CCCCCC(=O)OC[C@@H](COC(=O)CCCCCCCCCCCCC)OC(=O)CCCCCCCCCCCCC	[M+Na]+	310.33	DT	lipid	TG(50:4)
CCCCC/C=C\C/C=C\C/C=C\C/C=C\CCCCCC(=O)OC[C@@H](O)COP(=O)([O-])OCC[N+](C)(C)C	[M+H]+	238.16	TIMS	lipid	LPC(22:4)
CCCCC/C=C\C/C=C\C/C=C\C/C=C\CCCCCC(=O)OC[C@@H](O)COP(=O)([O-])OCC[N+](C)(C)C	[M+Na]+	241.67	TIMS	lipid	LPC(22:4)
CCCCC/C=C\C/C=C\C/C=C\C/C=C\CCCCCC(=O)OC[C@@H](O)COP(=O)(O)OC[C@@H](O)CO	[M-H]-	223.25	TIMS	lipid	LPG(22:4)
CCCCC/C=C\C/C=C\C/C=C\C/C=C\CCCCCC(=O)OC[C@@H](O)COP(=O)(O)OC[C@H](N)C(=O)O	[M-H]-	225.95	TIMS	lipid	LPS(22:4)
CCCCC/C=C\C/C=C\C/C=C\C/C=C\CCCCCC(=O)OC[C@@H](O)COP(=O)(O)OCCN	[M+H]+	223.85	TIMS	lipid	LPE(22:4)
CCCCC/C=C\C/C=C\C/C=C\C/C=C\CCCCCC(=O)OC[C@@H](O)COP(=O)(O)OCCN	[M-H]-	225.3	TIMS	lipid	LPE(22:4)
CCCCC/C=C\C/C=C\C/C=C\C/C=C\CCCCCC(=O)OC[C@H](COP(=O)([O-])OCC[N+](C)(C)C)OC(=O)CCCCCCCCCCCCCCCCCCCC	[M+H]+	308.58	TIMS	lipid	PC(19:1/24:3)
CCCCC/C=C\C/C=C\C/C=C\C/C=C\CCCCCC(=O)OC[C@H](COP(=O)(O)OC[C@@H](O)CO)OC(=O)CCCCCCC/C=C\CCCCCCCC	[M+Na]+	293.95	DT	lipid	PG(40:5)
CCCCC/C=C\C/C=C\C/C=C\C/C=C\CCCCCC(=O)OC[C@H](COP(=O)(O)OC[C@@H](O)CO)OC(=O)CCCCCCC/C=C\CCCCCCCC	[M-H]-	283.2	DT	lipid	PG(40:5)
CCCCC/C=C\C/C=C\C/C=C\C/C=C\CCCCCC(=O)OC[C@H](COP(=O)(O)OC[C@@H](O)CO)OC(=O)CCCCCCCCCCC/C=C\C/C=C\CCCCC	[M-H]-	294.35	TIMS	lipid	PG(22:3/22:3)
CCCCC/C=C\C/C=C\C/C=C\C/C=C\CCCCCC(=O)OC[C@H](COP(=O)(O)OC[C@H](N)C(=O)O)OC(=O)CCC/C=C\C/C=C\C/C=C\C/C=C\CCCCC	[M+Na]+	301.3	DT	lipid	PS(42:8)
CCCCC/C=C\C/C=C\C/C=C\C/C=C\CCCCCC(=O)OC[C@H](COP(=O)(O)OC[C@H](N)C(=O)O)OC(=O)CCC/C=C\C/C=C\C/C=C\C/C=C\CCCCC	[M-H]-	296.6	DT	lipid	PS(42:8)
CCCCC/C=C\C/C=C\C/C=C\C/C=C\CCCCCC(=O)OC[C@H](COP(=O)(O)OC[C@H](N)C(=O)O)OC(=O)CCCCC/C=C\C/C=C\C/C=C\C/C=C\CCCCC	[M+Na]+	306.8	DT	lipid	PS(44:8)
CCCCC/C=C\C/C=C\C/C=C\C/C=C\CCCCCC(=O)OC[C@H](COP(=O)(O)OCCN)OC(=O)CCCCCCC/C=C\CCCCC	[M+H]+	275.5	TIMS	lipid	PE(37:5)
CCCCC/C=C\C/C=C\C/C=C\C/C=C\CCCCCC(=O)OC[C@H](COP(=O)(O)OCCN)OC(=O)CCCCCCC/C=C\CCCCC	[M-H]-	276.9	TIMS	lipid	PE(37:5)
CCCCC/C=C\C/C=C\C/C=C\C/C=C\CCCCCC(=O)OC[C@H](COP(=O)(O)OCCN)OC(=O)CCCCCCC/C=C\CCCCCCC	[M-H]-	281.05	TIMS	lipid	PE(39:5)
CCCCC/C=C\C/C=C\C/C=C\C/C=C\CCCCCC(=O)OC[C@H](COP(=O)(O)OCCN)OC(=O)CCCCCCCCC/C=C\C/C=C\CCCCC	[M+Na]+	294.34	TIMS	lipid	PE(42:6)
CCCCC/C=C\C/C=C\C/C=C\C/C=C\CCCCCC(=O)OC[C@H](COP(=O)(O)OCCN)OC(=O)CCCCCCCCC/C=C\C/C=C\CCCCC	[M-H]-	287.5	TIMS	lipid	PE(42:6)
CCCCC/C=C\C/C=C\C/C=C\C/C=C\CCCCCC(=O)OC[C@H](COP(=O)(O)OCCN)OC(=O)CCCCCCCCCCCC	[M+H]+	278.7	TIMS	lipid	PE(35:4)
CCCCC/C=C\C/C=C\C/C=C\C/C=C\CCCCCC(=O)OC[C@H](COP(=O)(O)OCCN)OC(=O)CCCCCCCCCCCC	[M-H]-	271.35	TIMS	lipid	PE(35:4)
CCCCC/C=C\C/C=C\C/C=C\C/C=C\CCCCCCCCCC(=O)O	[M-H]-	199.6	TIMS	lipid	FA(26:4)
CCCCC/C=C\C/C=C\C/C=C\C/C=C\CCCCCCCCCCCC(=O)O	[M-H]-	200.71	TIMS	lipid	FA(28:4)
CCCCC/C=C\C/C=C\C/C=C\C=C\[C@@H](O)CCCC(=O)O	[M+Na]+	188.206	DT	small molecule	5S-HETE
CCCCC/C=C\C/C=C\C/C=C\C=C\[C@@H](O)CCCC(=O)O	[M-H]-	187.2	DT	small molecule	5S-HETE
CCCCC/C=C\C/C=C\C/C=C\CCCCC(=O)[O-]	[M-H]-	174.8	DT	small molecule	GAMMA-LINOLENATE
CCCCC/C=C\C/C=C\C/C=C\CCCCC(=O)NCCO	[M+H]+	193.49	TIMS	lipid	NAE(18:3)
CCCCC/C=C\C/C=C\C/C=C\CCCCC(=O)O	[M+H]+	174.1	DT	small molecule	(6,9,12)-Linolenic acid
CCCCC/C=C\C/C=C\C/C=C\CCCCC(=O)O	[M-H]-	172.843	DT	small molecule	(6,9,12)-Linolenic acid
CCCCC/C=C\C/C=C\C/C=C\CCCCC(=O)O[C@H](CO/C=C\CCCCCCCCCCCCCC)COP(=O)(O)OC[C@@H](O)CO	[M-H]-	264.8	TW	lipid	PG(p34:3)
CCCCC/C=C\C/C=C\C/C=C\CCCCC(=O)O[C@H](CO/C=C\CCCCCCCCCCCCCC)COP(=O)(O)OCCN	[M-H]-	256.77	TIMS	lipid	PE(o14:0/20:4)
CCCCC/C=C\C/C=C\C/C=C\CCCCC(=O)O[C@H](CO/C=C\CCCCCCCCCCCCCCCCCC)COP(=O)(O)OCCN	[M-H]-	269.015	TIMS	lipid	PE(o18:1/20:3)
CCCCC/C=C\C/C=C\C/C=C\CCCCC(=O)O[C@H](COC(=O)CCCCCCC/C=C\CCCCC)COP(=O)([O-])OCC[N+](C)(C)C	[M+H]+	280.15	DT	lipid	PC(33:4)
CCCCC/C=C\C/C=C\C/C=C\CCCCC(=O)O[C@H](COC(=O)CCCCCCC/C=C\CCCCC)COP(=O)([O-])OCC[N+](C)(C)C	[M-H]-	280.75	DT	lipid	PC(33:4)
CCCCC/C=C\C/C=C\C/C=C\CCCCC(=O)O[C@H](COC(=O)CCCCCCC/C=C\CCCCCC)COP(=O)(O)O	[M-H]-	247.95	TIMS	lipid	PA(16:2/18:2)
CCCCC/C=C\C/C=C\C/C=C\CCCCC(=O)O[C@H](COC(=O)CCCCCCC/C=C\CCCCCCCCC)COP(=O)(O)OC[C@H](N)C(=O)O	[M+H]+	285.2	TIMS	lipid	PS(17:0/20:4)
CCCCC/C=C\C/C=C\C/C=C\CCCCC(=O)O[C@H](COC(=O)CCCCCCC/C=C\CCCCCCCCC)COP(=O)(O)OC[C@H](N)C(=O)O	[M-H]-	275.54	TIMS	lipid	PS(17:0/20:4)
CCCCC/C=C\C/C=C\C/C=C\CCCCC(=O)O[C@H](COC(=O)CCCCCCCCC/C=C\C/C=C\CCCCC)COP(=O)(O)O[C@H]1C(O)C(O)C(O)[C@@H](O)C1O	[M+H]+	302.95	DT	lipid	PI(38:5)
CCCCC/C=C\C/C=C\C/C=C\CCCCC(=O)O[C@H](COC(=O)CCCCCCCCC/C=C\C/C=C\CCCCC)COP(=O)(O)O[C@H]1C(O)C(O)C(O)[C@@H](O)C1O	[M+Na]+	296.6	DT	lipid	PI(38:5)
CCCCC/C=C\C/C=C\C/C=C\CCCCC(=O)O[C@H](COC(=O)CCCCCCCCC/C=C\C/C=C\CCCCC)COP(=O)(O)O[C@H]1C(O)C(O)C(O)[C@@H](O)C1O	[M-H]-	297	DT	lipid	PI(38:5)
CCCCC/C=C\C/C=C\C/C=C\CCCCC(=O)O[C@H](COC(=O)CCCCCCCCC/C=C\CCCCCCCC)COP(=O)(O)O	[M-H]-	263.85	DT	lipid	PA(38:4)
CCCCC/C=C\C/C=C\C/C=C\CCCCC(=O)O[C@H](COC(=O)CCCCCCCCCCC)COC(=O)CCCCCCCCCCC/C=C\C/C=C\CCCCC	[M+Na]+	314.31	DT	lipid	TG(52:5)
CCCCC/C=C\C/C=C\C/C=C\CCCCC(=O)O[C@H](COC(=O)CCCCCCCCCCCCC)COP(=O)([O-])OCC[N+](C)(C)C	[M+H]+	277.2	DT	lipid	PC(32:3)
CCCCC/C=C\C/C=C\C/C=C\CCCCC(=O)O[C@H](COC(=O)CCCCCCCCCCCCCCC)COP(=O)(O)O[C@H]1C(O)C(O)C(O)[C@@H](O)C1O	[M-H]-	291.5	TIMS	lipid	PI(34:3)
CCCCC/C=C\C/C=C\C/C=C\CCCCC(=O)O[C@H](COC(=O)CCCCCCCCCCCCCCCCCCC)COP(=O)(O)OCCN	[M+H]+	284.74	TIMS	lipid	PE(18:0/20:3)
CCCCC/C=C\C/C=C\C/C=C\CCCCC(=O)O[C@H](COC(=O)CCCCCCCCCCCCCCCCCCC)COP(=O)(O)OCCN	[M-H]-	270.49	TIMS	lipid	PE(18:0/20:3)
CCCCC/C=C\C/C=C\C/C=C\CCCCC(=O)O[C@H](COC(=O)CCCCCCCCCCCCCCCCCCCC)COP(=O)([O-])OCC[N+](C)(C)C	[M+H]+	299.85	TIMS	lipid	PC(39:3)
[truncated: 3,599 more rows]

## Sheet: Training subset
ID	SMILES	adduct	CCS
2300	CC/C=C\C/C=C\C/C=C\C/C=C\CCCCC(=O)OC[C@H](COP(=O)(O)O)OC(=O)CCCCCCCCCCCCCCCCCCC	[M-H]-	261.6
3632	CCCCCC/C=C/CCCCCCCC(=O)O[C@H](CO)COP(=O)([O-])OCC[NH3+]	[M+Na]+	212.72
4013	CCCCCCCCCCCCCCCCOC[C@@H](O)COP(=O)(O)OCCN	[M-H]-	210.7
3319	CCCCCCCCCCCCCCCC/C=C\OC[C@H](COP(=O)(O)OC[C@@H](O)CO)OC(=O)CCCCCCCCCCCCC	[M-H]-	262.78
151	CCCCCCC1CC1CCCCCCCC(=O)O[C@H](CO)COP(=O)(O)OCC(O)CO	[M-H]-	213.68
3717	CCCCCCCCCCCCC=CC[C@@H](O)[C@H](CO)NC(=O)CC=CCCCCCCCCCCCCCCCCCCC	[M+Na]+	273.8
3883	CC/C=C\C/C=C\C/C=C\C/C=C\CCCCC(=O)O[C@H](COC(=O)CCCCCCCCCCCCCCCCCCCCC)COP(=O)(O)OCCN	[M+H]+	289.295
2132	O=c1c(-c2ccc(O)cc2)coc2cc(O)ccc12	[M+Na]+	173.133
3433	CCCCC/C=C\C/C=C\CCCCCCCC(=O)O[C@H](COCCCCCCCCCCCCCCCCCC)COP(=O)([O-])OCC[N+](C)(C)C	[M+H]+	293.7
2890	COc1cc(-c2cc(=O)c3c(O)cc(O)cc3o2)cc(OC)c1OC	[M+H]+	185.592
2828	CN1C[C@@H]2C[C@H]1CN2c1cc2c(cc1F)c(=O)c(C(=O)O)cn2C1CC1	[M+H]+	193.3
864	O=C(O)/C=C(/CC(=O)O)C(=O)O	[M+Na]+	146.785
1922	CC/C=C\C/C=C\C/C=C\CCCCCCCC(=O)OC[C@H](COP(=O)(O)O)OC(=O)CCCCCCC/C=C\CCCCCCCC	[M-H]-	254.7
3826	O=C1CC(=O)N(c2ccccc2)c2cc(Cl)ccc2N1	[M+H]+	161.7
1551	CCCCC/C=C\C/C=C\C/C=C\C/C=C\CCCC(=O)O[C@H](COC(=O)CCCCCCC/C=C\CCCCCCCCC)COP(=O)(O)OC[C@H](N)C(=O)O	[M+Na]+	303.3
325	CCCCCCCC/C=C\CCCCCCCCCCCC(=O)O[C@H](COC(=O)CCCCCCCCCCCCCCCCCCC)COP(=O)(O)OCCN	[M+H]+	300.24
2664	CC/C=C\C/C=C\C/C=C\C/C=C\CCCCC(=O)OC[C@H](COP(=O)(O)O[C@H]1C(O)C(O)C(O)[C@@H](O)C1O)OC(=O)CCCCCCCCC/C=C\CCCCCCCCCC	[M-H]-	296.5
1556	CC/C=C\C/C=C\C/C=C\C/C=C\C/C=C\C/C=C\CCC(=O)O[C@H](COC(=O)CCCCCCC/C=C\C/C=C\CCCC)COP(=O)([O-])OCC[N+](C)(C)C	[M+H]+	288.77
3517	O=c1nc[nH]c2c1ncn2[C@@H]1O[C@H](COP(=O)(O)OP(=O)(O)OP(=O)(O)O)[C@@H](O)[C@H]1O	[M+H]+	193.6
672	OC[C@H]1O[C@H](O[C@]2(CO[C@]3(CO)O[C@H](CO)[C@@H](O)[C@@H]3O)O[C@H](CO)[C@@H](O)[C@@H]2O)[C@H](O)[C@@H](O)[C@@H]1O	[M+Na]+	205.432
67	CC/C=C\C/C=C\C/C=C\C/C=C\C/C=C\C/C=C\CCC(=O)OC[C@H](COP(=O)(O)OC[C@H](N)C(=O)O)OC(=O)CC/C=C\C/C=C\C/C=C\C/C=C\C/C=C\C/C=C\CC	[M+Na]+	297.275
2994	CN[C@H](CC(=O)O)C(=O)O	[M+H]+	130
1366	CCCCCC/C=C\CCCCCCCC(=O)OCC(COP(=O)(O)O)OC(=O)CCCCCCCCCCCCCCC	[M-H]-	249.02
2046	CCCCCCCC/C=C\CCCCCCCC(=O)OCC(O)CO	[M+H]+	202.8
2195	CCOP(=S)(OCC)SCS(=O)(=O)C(C)(C)C	[M+H]+	172.88
3480	CCCCCCCCCCCCCCCOC[C@H](COP(=O)([O-])OCC[N+](C)(C)C)OC(C)=O	[M+H]+	232.95
1286	N[C@@H](Cc1cc(I)c(Oc2cc(I)c(O)c(I)c2)c(I)c1)C(=O)O	[M+H]+	216.2
2323	CCCCCCCCCCCCC=CC[C@@H](O)[C@H](CO[C@@H]1O[C@H](CO)[C@@H](O)C(O)C1O)NC(=O)CCCCCCCCCCCCCCCCCCCCCC	[M+H]+	299.85
3920	CCCCCCCC/C=C\CCCCCCCC(=O)O[C@H](COC(=O)CCCCCCCCCCCCCCCCC)COP(=O)(O)OCCN	[M-H]-	273.62
1095	COC1=CC(=O)O[C@@H](/C=C/c2ccccc2)C1	[M+H]+	149.4
1353	O=c1ccn([C@@H]2O[C@H](CO)[C@@H](O)[C@H]2O)c(=O)[nH]1	[M-H]-	152.415
1115	Nc1ccc(S(=O)(=O)Nc2ncccn2)cc1	[M+Na]+	163
1766	CP(=O)(O)CCC(N)C(=O)O	[M+Na]+	142.696
1696	CN[C@@H]1[C@@H](O)[C@@H](O[C@@H]2[C@@H](O)[C@H](O[C@H]3O[C@H]([C@@H](C)N)CC[C@H]3N)[C@@H](N)C[C@H]2N)OC[C@]1(C)O	[M+H]+	215.8
2530	COc1cc2c(cc1-c1cc3cc4ccoc4cc3oc1=O)OCO2	[M+H]+	170.7
2779	NC[C@H](O)c1ccc(O)c(O)c1	[M-H]-	133.094
1325	CN(C)C(N)=NCCC[C@H](N)C(=O)O	[M+H]+	143.5
155	CC(=O)O[C@@H]1C[C@@]2(C)C(CC[C@@H]2C(C)=O)C2CCC3=CC(=O)CC[C@]3(C)C21	[M+H]+	190.6
616	O=C1c2ccccc2C(=O)c2ccccc21	[M+H]+	141.892
3226	CN1CCCN=C1/C=C/c1cccs1	[M+H]+	143
3256	CCCCCCCCCCCCCCC(=O)OC[C@H](COP(=O)(O)OC[C@@H](O)CO)OC(=O)CCCCCCCCCCCCCC	[M-H]-	257.22
3315	CCCCNc1cc(C(=O)O)cc(S(N)(=O)=O)c1Oc1ccccc1	[M+H]+	185.1
3212	CNC(=O)ON=CC(C)(C)S(C)=O	[M+H]+	145.4
3952	CCCCCCCCCCCCCCCCCCCC[C@@H](C)C[C@@H](C)C[C@@H](C)C(=O)O	[M-H]-	210.7
548	NS(=O)(=O)c1cc2c(cc1C(F)(F)F)NC(Cc1ccccc1)NS2(=O)=O	[M+H]+	188.6
2438	O=c1[nH]cc([C@@H]2O[C@H](CO)[C@@H](O)[C@H]2O)c(=O)[nH]1	[M+Na]+	159
3670	Cc1ccc(NC(=O)c2ccc(CN3CCN(C)CC3)cc2)cc1Nc1nccc(-c2cccnc2)n1	[M+H]+	214.6
855	O=C(O)C(O)Cc1ccccc1	[M+H]+	137.8
2444	CCCCCCCCCCCCCCCCCCCCCC(=O)OC[C@H](COP(=O)([O-])OCC[N+](C)(C)C)OC(=O)CCCCCCCCCC	[M+H]+	289.53
1315	CCCCC/C=C\C/C=C\C/C=C\CCCCCCC(=O)OC[C@H](COP(=O)(O)OC[C@@H](O)CO)OC(=O)CCCCCCCCC/C=C\CCCCCCCC	[M-H]-	283.7
691	CCCCCC/C=C\CCCCCCCCCC(=O)OCC(COP(=O)([O-])OCC(O)COC(=O)C(N)CCCC[NH3+])OC(=O)CCCCCCCC/C=C\CCCCCC	[M+H]+	300.8
1180	Nc1nc(=O)c2c([nH]1)NCC1CN(c3ccc(C(=O)NC(CCC(=O)O)C(=O)O)cc3)CN21	[M-H]-	192.063
3330	C[C@]12CC[C@H]3[C@@H](CC[C@]4(O)C[C@@H](O)CC[C@]34C=O)[C@@]1(O)CC[C@@H]2C1=CC(=O)OC1	[M+H]+	196.7
2439	CC(C)(COP(=O)(O)OP(=O)(O)OC[C@H]1O[C@@H](n2cnc3c(N)ncnc32)[C@H](O)[C@@H]1O)[C@@H](O)C(=O)NCCC(=O)NCCS	[M+H]+	238.6
1222	CC(C)(CO)[C@@H](O)C(=O)NCCC(=O)[O-]	[M+H]+	146.7
3172	CCCCCC1OC1C/C=C\C/C=C\C/C=C\CCCC(=O)O	[M+H]+	182.433
1138	O=c1ccc2cc(O[C@@H]3O[C@H](CO)[C@@H](O)[C@H](O)[C@H]3O)c(O)cc2o1	[M+H]+	174
2536	O=c1[nH]c(=O)c2[nH]cnc2[nH]1	[M+H]+	130.1
133	Nc1nc(=O)c2ncn([C@@H]3O[C@H](COP(=O)(O)OP(=O)(O)O)[C@@H](O)[C@H]3O)c2[nH]1	[M+H]+	191.75
2178	CCCCCCCCCC/C=C\CCCCCCCCCC(=O)O[C@H](COC(=O)CCCCCCCCCCCCCC)COP(=O)([O-])OCC[N+](C)(C)C	[M+H]+	296.825
2627	CCCCCCCCCCCCCCCC(=O)O[C@H](CO)COP(=O)(O)OCC(O)CO	[M-H]-	213.25
1197	CCCCCCCCCCCCCCCC(=O)OC[C@H](COP(=O)(O)OCCN)OC(=O)CCCCCCCCCCCC	[M-H]-	248.3
3879	CCCCC/C=C\C/C=C\CCCCCCCCCCCC(=O)O[C@H](COC(=O)CCCCCCC/C=C\CCCCCC)COP(=O)(O)O[C@H]1C(O)C(O)C(O)[C@@H](O)C1O	[M-H]-	302.8
1453	CC(=O)[C@H]1CC[C@H]2[C@@H]3CCC4=CC(=O)CC[C@]4(C)[C@H]3C(OC(=O)CCC(=O)O)C[C@]12C	[M+H]+	201.8
3713	CCCCCCCCCCCCC=CC[C@@H](O)[C@H](COP(=O)([O-])OCC[N+](C)(C)C)NC(=O)CC=CCCCCCCCCCCCCCCCCCCCCC	[M+Na]+	307.55
713	CC/C=C\C/C=C\C/C=C\C/C=C\C/C=C\C/C=C\CCC(=O)O[C@H](COC(=O)CCCCCCCCC/C=C\C/C=C\CCCCC)COP(=O)(O)OCCN	[M-H]-	283.4
1739	CCCCCCC/C=C\CCCCCCCC(=O)OC[C@H](COP(=O)(O)OCCN)OC(=O)CCCCCCC/C=C\CCCCCCCCC	[M+Na]+	288.055
1793	O=C([O-])c1cccnc1	[M+H]+	124
32	C[C@]12C[C@@H]3C[C@](C)(C1)C[C@@](N)(C3)C2	[M+H]+	146.6
2804	CCCc1cc(C(N)=S)ccn1	[M+H]+	141.3
1489	CC1(C)S[C@@H]2[C@H](NC(=O)Cc3ccccc3)C(=O)N2[C@H]1C(=O)O	[M+Na]+	182.9
1531	CC(C)(C)NCC(O)c1cc(Cl)c(N)c(C(F)(F)F)c1	[M+H]+	168.4
759	CO[C@]12C[C@@H](COC(=O)c3cncc(Br)c3)CN(C)[C@@H]1Cc1cn(C)c3cccc2c13	[M+H]+	213.8
2240	COc1ccc(/C=C/C(=O)c2ccc(O)cc2O)cc1	[M+H]+	162.2
1427	CCCCC=CCC=CCC(=O)OC[C@H](COP(=O)(O)OCCN)OC(=O)CC=CCC=CCCCC	[M-H]-	223.5
1745	CCCC/C=C\C/C=C\CCCCCCCC(=O)OC[C@H](COP(=O)([O-])OCC[N+](C)(C)C)OC(=O)CCCCCCCCCCC/C=C\C/C=C\CCCCC	[M+Na]+	299.47
450	CCCCCCCCCCCC(=O)O	[M-H]-	154.82
3496	CCCCCCCCCCCCCCC=CCC(=O)OC[C@H](CO[C@@H]1O[C@H](CO[C@H]2O[C@H](CO)[C@H](O)C(O)C2O)[C@H](O)C(O)C1O)OC(=O)CC=CCCCCCCCCCCCCCC	[M+Na]+	312.4
134	C=C[C@@]1(C)CC(=O)[C@@]2(O)[C@](C)(O1)[C@@H](O)[C@@H](O)C1C(C)(C)CC[C@H](O)[C@@]12C	[M+Na]+	185.6
956	O=C(O)C(=O)Cc1c[nH]c2ccccc12	[M-H]-	138.211
2036	CCCCCC/C=C\CCCCCCCC(=O)OCC(COP(=O)(O)O)OC(=O)CCCCCCC/C=C\CCCCCCCC	[M-H]-	253.68
1158	CC(CCC(=O)O)C(=O)O	[M+Na]+	137.4
687	CN1c2c(nc(N)[nH]c2=O)NCC1CNc1ccc(C(=O)N[C@H](CCC(=O)O)C(=O)O)cc1	[M+H]+	197.52
2604	Clc1cccc(Cl)c1NC1=NCCN1	[M+H]+	144
3238	CN[C@@H]1[C@H](O[C@H]2[C@H](O[C@@H]3[C@@H](N=C(N)N)[C@H](O)[C@@H](N=C(N)N)[C@H](O)[C@H]3O)O[C@@H](C)[C@]2(O)CO)O[C@@H](CO)[C@H](O)[C@H]1O	[M+Na]+	230
1771	O=P(O)(O)OC1O[C@H](CO)[C@@H](O)[C@H](O)[C@@H]1O	[M+Na]+	158.3
2430	CCCCCCCC/C=C\CCCCCCCC(=O)O[C@H](COCCCCCCCCCCCCCCCCCC)COP(=O)(O)OC[C@H](N)C(=O)O	[M-H]-	275.96
932	COc1cc2c(cc1OC)[C@@]13CCN4CC5=CCO[C@H]6CC(=O)N2[C@H]1[C@H]6[C@H]5C[C@H]43	[M+H]+	191.8
2432	COc1ccc(-c2c(O)c3c(OC)c4c(cc3oc2=O)OC(C)(C)C=C4)cc1	[M+H]+	190.3
492	CCCCCCCCCCC/C=C/C=C/C=C/C=C/C=C/C=C/C(=O)O	[M-H]-	185.03
1432	O=C(O[C@@H]1Cc2c(O)cc(O)cc2O[C@@H]1c1cc(=O)c(O)c2c(O)c(O)cc([C@H]3Oc4cc(O)cc(O)c4C[C@H]3OC(=O)c3cc(O)c(O)c(O)c3)c2c1)c1cc(O)c(O)c(O)c1	[M+H]+	268.4
1586	C[C@H]1O[C@H](O[C@@H]2[C@@H](CO)O[C@H](O[C@@H]3[C@@H](CO)OC(O)[C@H](O)[C@H]3O)[C@H](O)[C@H]2O)[C@H](O)[C@@H](O)[C@@H]1N[C@H]1C=C(CO)[C@@H](O)[C@H](O)[C@H]1O	[M+H]+	231
3700	COC(=O)[C@H]1[C@@H](O)CC[C@H]2CN3CCc4c([nH]c5ccccc45)[C@@H]3C[C@@H]21	[M+H]+	186.5
1443	O=C(O)CNC(=O)c1ccccc1O	[M-H]-	135.515
2973	CC(C)C[C@H](NC(=O)[C@@H](N)Cc1c[nH]cn1)C(=O)N[C@@H](C)C(=O)N[C@@H](CC(=O)O)C(=O)N[C@@H](CC(C)C)C(=O)N[C@@H](CO)C(=O)N[C@@H](CCCCN)C(=O)O	[M+H]+	273.3
23	CC/C=C\C/C=C\C/C=C\C/C=C\CCCCC(=O)O[C@H](COC(=O)CCC/C=C\C/C=C\C/C=C\C/C=C\CCCCC)COP(=O)([O-])OCC[N+](C)(C)C	[M+H]+	286.18
2888	CCCOc1ccccc1-c1nc2[nH][nH]nc-2c(=O)n1	[M+H]+	159.2
2376	CCCCCCCCCCCCCCCCCCCC(=O)OC[C@@H](O)COP(=O)(O)OCCN	[M-H]-	223.615
75	CCCCCC/C=C\CCCCCCCCCC(=O)O[C@H](COC(=O)CCCCCCCCCCCCCCC)COP(=O)(O)OCCN	[M+H]+	270.94
863	COc1ccc2cccc(CCNC(C)=O)c2c1	[M+H]+	156.3
2725	CC/C=C\C/C=C\C/C=C\C/C=C\C/C=C\CCCC(=O)O[C@H](COC(=O)CCCCCCCCCCCCCCCCCCCC)COP(=O)([O-])OCC[N+](C)(C)C	[M+H]+	300
3469	CCCCCCCCCC/C=C\CCCCCCCCCC(=O)O[C@H](COC(=O)CCCCCCCCCCCCCCCCCC)COP(=O)([O-])OCC[N+](C)(C)C	[M+Na]+	309.48
3346	O=C(O)c1ccc[n+]([C@@H]2O[C@H](COP(=O)(O)O)[C@@H](O)[C@H]2O)c1	[M+H]+	164.8
808	C=C(C)[C@H]1[C@@H]2C(=O)O[C@H]1[C@H]1OC(=O)[C@@]34O[C@@H]3C[C@]2(O)[C@@]14C	[M+Na]+	168.7
1096	COP(=O)(OC)OC=C(Cl)Cl	[M+H]+	135.885
2918	CC/C=C\C/C=C\C/C=C\C/C=C\C/C=C\CCCCCC(=O)OC[C@@H](COC(=O)CCCCCCCCCCCCCCCCC)OC(=O)CCCCCCC/C=C\C/C=C\CCCCC	[M+Na]+	331.1
3284	NCCCCC(=O)O	[M-H]-	124.492
1075	COC(=O)Nc1nc2ccc(C(=O)c3ccccc3)cc2[nH]1	[M+H]+	172.8
3036	CC(=O)O[C@]1(C(C)=O)CC[C@H]2[C@@H]3C=C(Cl)C4=CC(=O)CC[C@]4(C)[C@H]3CC[C@@]21C	[M+H]+	197
3807	CCCCCCCCCCCCCCCC(=O)N[C@@H](CO)[C@H](O)CCCCCCCCCCCCCCC	[M+H]+	255.1
3702	CCCCCCC1CC1CCCCCCCC(=O)OC[C@@H](O)COP(=O)([O-])OCC[NH3+]	[M+Na]+	219.72
2054	CCCCCCC/C=C\CCCCCCCC(=O)O[C@H](COC(=O)CCCCCCCCCCCC)COP(=O)(O)O[C@H]1C(O)C(O)C(O)[C@@H](O)C1O	[M-H]-	278.4
904	CC(=O)Nc1ccn([C@@H]2O[C@H](CO)[C@@H](O)[C@H]2O)c(=O)n1	[M+H]+	162.7
2141	COc1cc(OC)c2c(c1)O[C@H](c1ccc(OC)c(OC)c1)[C@@H](O)C2	[M+H]+	174.4
2060	Nc1ccn([C@@H]2O[C@H](COP(=O)(O)OP(=O)(O)OP(=O)(O)O)[C@@H](O)[C@H]2O)c(=O)n1	[M+H]+	188.4
1515	CCCCCCCCCCCCCCCCCCCC(=O)O[C@H](COCCCCCCCCCCCCCCCC)COP(=O)(O)OCCN	[M-H]-	268.1
934	CC1CCc2cc(F)cc3c(=O)c(C(=O)O)cn1c23	[M+Na]+	166.8
3483	CCCCCC/C=C/CCCCCCCC(=O)OC[C@@H](O)COP(=O)([O-])OCC[N+](C)(C)C	[M+Na]+	227.95
2882	CCCCCCCCCCCCCCCCC(=O)O[C@H](COC(=O)CCCCCCCCCCCC)COP(=O)(O)OC[C@H](N)C(=O)O	[M-H]-	260.17
3630	C[C@@H]1O[C@@H](O[C@@H]2[C@@H](CO)O[C@@H](OC[C@H]3O[C@@H](OC(=O)[C@]45CCC(C)(C)C[C@H]4C4=CC[C@@H]6[C@@]7(C)CC[C@H](O[C@@H]8OC[C@H](O)[C@H](O)[C@H]8O[C@@H]8O[C@@H](C)[C@H](O)[C@@H](O)[C@H]8O)[C@@](C)(CO)[C@@H]7CC[C@@]6(C)[C@]4(C)CC5)[C@H](O)[C@@H](O)[C@@H]3O)[C@H](O)[C@H]2O)[C@H](O)[C@H](O)[C@H]1O	[M+H]+	349.1
2903	CCCCC/C=C\C/C=C\C/C=C\C/C=C\CCCCCC(=O)OC[C@@H](O)COP(=O)(O)OC[C@@H](O)CO	[M-H]-	223.25
1288	O=C(O)[C@H](O)COP(=O)(O)O	[M+Na]+	136.7
131	O=C(O)CCC1=C(CC(=O)O)c2cc3nc(cc4[nH]c(cc5[nH]c(cc1n2)c(CC(=O)O)c5CCC(=O)O)c(CC(=O)O)c4CCC(=O)O)C(CC(=O)O)=C3CCC(=O)O	[M-H]-	267.787
1401	CC/C=C\C/C=C\C/C=C\C/C=C\C/C=C\C/C=C\CCC(=O)O[C@H](COC(=O)CCCCC/C=C\C/C=C\C/C=C\C/C=C\CCCCC)COP(=O)(O)OCCN	[M-H]-	281.52
2258	Cc1cc2c(s1)Nc1ccccc1N=C2N1CCN(C)CC1	[M+H]+	175.2
1611	C[C@@H]1O[C@@H](OC[C@H]2O[C@@H](Oc3c(-c4ccc(OCCO)c(OCCO)c4)oc4cc(OCCO)cc(O)c4c3=O)[C@H](O)[C@@H](O)[C@@H]2O)[C@H](O)[C@H](O)[C@H]1O	[M+H]+	259
251	COc1ccc(Cl)cc1C(=O)NCCc1ccc(S(=O)(=O)NC(=O)NC2CCCCC2)cc1	[M+H]+	205.3
1364	O=C(O)c1c[nH]c2ccccc12	[M+H]+	132.4
2847	O=[N+]([O-])/N=C1\NCCN1Cc1ccc(Cl)nc1	[M+H]+	149.62
2100	Nc1ncnc2c1ncn2[C@H]1C[C@H](O)[C@@H](CO)O1	[M+H]+	154.6
1479	CCCCCCCC/C=C\CCCCCCCC(=O)OC(CC(=O)[O-])C[N+](C)(C)C	[M+Na]+	228.6
3058	CCCCCC/C=C\CCCCCCCCCC(=O)OCC(COP(=O)([O-])OCC(O)COC(=O)C(N)CCCC[NH3+])OC(=O)CCCCCCC/C=C\CCCCCC	[M+H]+	298.4
3411	CC/C=C\C/C=C\C/C=C\C/C=C\C/C=C\CCCC(=O)OC[C@H](COP(=O)(O)OCCN)OC(=O)CCCCCCC/C=C\CCCCCCCCC	[M+H]+	281.93
614	CCCCCCCCCCCCCCCCCCC(=O)OC[C@H](COP(=O)(O)O[C@H]1C(O)C(O)C(O)[C@@H](O)C1O)OC(=O)CCCCCCCCCCCCCCCC	[M+Na]+	298.6
2457	CCCCCCCCCCCCC=CC[C@@H](O)[C@H](CO[C@@H]1O[C@H](CO)[C@@H](O)C(O)C1O)NC(=O)CC=CCCCCCCCCCCCCCCCCCCCCC	[M+H]+	302.04
2816	NC(=O)c1ccc[n+]([C@@H]2O[C@H](COP(=O)(O)OP(=O)(O)OC[C@H]3O[C@@H](n4cnc5c(N)ncnc54)[C@H](OP(=O)(O)O)[C@@H]3O)[C@@H](O)[C@H]2O)c1	[M+Na]+	240.9
2445	CN(C)CCCC1(c2ccc(F)cc2)OCc2cc(C#N)ccc21	[M+H]+	179.5
1548	CCCCCCC/C=C\CCCCCCCC(=O)O[C@H](CO/C=C\CCCCCCCCCCCCCC)COP(=O)(O)OCCN	[M-H]-	257.84
2577	O=C(O)c1cc2cc(F)ccc2[nH]1	[M+H]+	145.3
2496	O=c1ccn([C@@H]2O[C@H](COP(=O)(O)O)[C@@H](O)[C@H]2O)c(=O)[nH]1	[M+Na]+	172.05
3862	CCCC/C=C\CCCCCCCC(=O)OC[C@H](COP(=O)(O)OC[C@@H](O)CO)OC(=O)CCCCCCCCCCC/C=C\C/C=C\CCCCC	[M+Na]+	282
453	CCN(CC)[C@@H](C)[C@H](O)c1ccccc1	[M+H]+	144.6
850	COc1ccc(-c2coc3cc(O)ccc3c2=O)cc1	[M-H]-	169.04
1602	CCCCCCCC/C=C\CCCCCCCC(=O)OC[C@@H](O)COP(=O)(O)O[C@H]1C(O)C(O)C(O)[C@@H](O)C1O	[M-H]-	233.4
1299	CCCCCC/C=C\CCCCCCCC(=O)OC[C@H](O)COP(=O)(O)OC[C@@H](COC(=O)CCCCCCC/C=C\CCCCCC)OC(=O)CCCCCCC/C=C/CCCCCCCCCC	[M-H]-	328.87
3632	CCCCCC/C=C/CCCCCCCC(=O)O[C@H](CO)COP(=O)([O-])OCC[NH3+]	[M-H]-	203.66
1134	CCC(C)C(=O)O[C@@H]1C[C@@]2(C)[C@H](c3ccoc3)OC(=O)CC23OC2(C)O[C@@]34[C@H](OC(C)=O)[C@@]3(O)C(OC(=O)C5(C)OC5C)C5(C)CC3(O)[C@@](C)([C@H]5CC(=O)OC)[C@@]14O2	[M+H]+	252.5
2182	CCCCC/C=C\C/C=C\C/C=C\C/C=C\CCCC(=O)O[C@H](COC(=O)CCCCCCCCC/C=C\C/C=C\CCCCC)COP(=O)([O-])OCC[N+](C)(C)C	[M+H]+	294.15
3246	COc1ccc(-c2coc3cc(O)cc(O)c3c2=O)cc1	[M-H]-	170.41
896	CCCCC/C=C\C/C=C\CCCCCCCCCCCC(=O)O[C@H](COC(=O)CCCCCCCCCCCC)COP(=O)(O)OCCN	[M-H]-	271.45
2263	CC1CC2C3CCC4=CC(=O)C=CC4(C)C3(F)C(O)CC2(C)C1C(=O)CO	[M+H]+	186.4
3069	CCCCCCCCCCC=CCC=CCC(=O)OC[C@H](CO[C@@H]1O[C@H](CO[C@H]2O[C@H](CO)[C@H](O)C(O)C2O)[C@H](O)C(O)C1O)OC(=O)CC=CCCCCCCCCCCCCC	[M+Na]+	309
2556	CC(C)C[C@H](O)C(=O)O	[M-H]-	126.057
1785	COc1ccccc1N1CCNCC1	[M+H]+	140.5
1722	CC(=O)OCC(=O)[C@H]1CC[C@H]2[C@@H]3CCC4=CC(=O)CC[C@]4(C)[C@H]3CC[C@]12C	[M+H]+	195.35
1132	O=C1CN=C(c2ccccc2)c2cc(Cl)ccc2N1CC(F)(F)F	[M+H]+	170.9
3883	CC/C=C\C/C=C\C/C=C\C/C=C\CCCCC(=O)O[C@H](COC(=O)CCCCCCCCCCCCCCCCCCCCC)COP(=O)(O)OCCN	[M-H]-	275.315
3915	COc1cc(NS(=O)(=O)c2ccc(N)cc2)nc(OC)n1	[M+Na]+	178.4
1617	CCCCCCCCC/C=C\CCCCCCCC(=O)OC[C@@H](O)COP(=O)([O-])OCC[N+](C)(C)C	[M+Na]+	238.67
945	CCCCCCCCC=CCC=CCC(=O)OC[C@H](CO[C@@H]1O[C@H](CO[C@H]2O[C@H](CO)[C@H](O)C(O)C2O)[C@H](O)C(O)C1O)OC(=O)CC=CCCCCCCCCCCC	[M+Na]+	295.5
3082	O=C(O)CCCCCC(=O)O	[M+Na]+	140
3485	N[C@@H](CC(=O)O)C(=O)O	[M+H]+	122
639	CCCCC/C=C\C/C=C\CCCCCCCCCCCC(=O)OC[C@@H](O)COP(=O)([O-])OCC[N+](C)(C)C	[M+Na]+	245.05
1628	Cc1nc2n(c(=O)c1CCN1CCC(c3noc4cc(F)ccc34)CC1)CCCC2O	[M+H]+	209.9
2353	CNC[C@@H](C)CN1c2ccccc2S(=O)c2ccc(OC)cc21	[M+H]+	172.9
1195	CCCC/C=C\CCCCCCCC(=O)OC[C@H](COP(=O)(O)OC[C@H](N)C(=O)O)OC(=O)CCCCCCCCCCC/C=C\C/C=C\CCCCC	[M-H]-	281.3
2213	O=P(O)(O)OCC(O)CO	[M-H]-	126.028
729	CSc1nnc(C(C)(C)C)c(=O)n1N	[M+Na]+	171.267
3558	CC/C=C\C/C=C\C/C=C\C/C=C\C/C=C\C/C=C\CCCCCCCCCCCCC(=O)OC[C@H](COP(=O)([O-])OCC[N+](C)(C)C)OC(=O)CC/C=C\C/C=C\C/C=C\C/C=C\C/C=C\C/C=C\CC	[M+H]+	323.98
1823	C/C=C1\[C@H]2C=C(C)C[C@]1(N)c1ccc(=O)[nH]c1C2	[M+H]+	157.7
2357	NCC[Se][Se]CCN	[M+H]+	135.6
1418	CC(C)Cc1ccc(C(C)C(=O)O)cc1	[M+H]+	144
301	C[C@H](CCC(=O)NCC(=O)O)[C@H]1CC[C@H]2[C@@H]3CC[C@@H]4C[C@H](OS(=O)(=O)O)CC[C@]4(C)[C@H]3CC[C@@]21C	[M-H]-	215.6
1156	CC/C=C\C/C=C\C/C=C\C/C=C\C/C=C\C/C=C\CCC(=O)OC[C@H](COP(=O)(O)OC[C@@H](O)CO)OC(=O)CCCCCCCCC/C=C\C/C=C\CCCCC	[M-H]-	284.56
2626	CN1CC[C@]23c4c5ccc(O)c4O[C@H]2C(=O)CC[C@H]3[C@H]1C5	[M+H]+	163.9
2344	O=C1CC2(CCCC2)CC(=O)N1CCCCN1CCN(c2ncccn2)CC1	[M+H]+	199.3
2298	CC/C=C\C/C=C\C/C=C\CCCCCCCC(=O)O	[M+H]+	170.7
3377	C[C@@H](O)[C@H](N)C(=O)O	[M+H]+	124.35
144	CCCCCCCC/C=C/CCCCCCCC(=O)O[C@H](CO)COP(=O)(O)OCC(O)CO	[M-H]-	217.26
535	NC(CCCC(N)C(=O)[O-])C(=O)[O-]	[M+Na]+	145
1388	C[C@H](CCC(=O)O)[C@H]1CC[C@H]2[C@H]3[C@H](CC[C@@]21C)[C@@]1(C)CC[C@@H](O)C[C@H]1C[C@H]3OS(=O)(=O)O	[M-H]-	202.4
3709	CC(C)CCCCCCCCCC(=O)O	[M-H]-	153.22
1377	CC(C)NCC(O)c1ccc(O)c(O)c1	[M+H]+	149.7
3364	CCCCCC1C(=O)CCC1CC(=O)O	[M+H]+	147
3353	CCCC/C=C\CCCCCCCC(=O)OC[C@H](COP(=O)(O)OCCN)OC(=O)CCCCCCCCC/C=C\CCCCCCCC	[M+H]+	265.5
2245	c1ccc2c(c1)cc1ccc3cccc4ccc2c1c34	[M+H]+	152.046
677	COc1cc(CCN)c(OC)cc1Br	[M+H]+	155.6
242	CCCCCCCCCCCCCCCCCCCCCCCCCC(=O)OC[C@@H](O)COP(=O)(O)OCC[N+](C)(C)C	[M+H]+	265.1
1342	NC(=O)CC[C@H](NC(=O)Cc1ccccc1)C(=O)O	[M+H]+	159.814
2957	CCCCCCCCCCCCCCCC(=O)OCC(CO[C@@H]1O[C@@H](C(=O)O)[C@H](O)[C@H](O)[C@H]1O)OC(=O)CCCCCCCCCCCCCCC	[M-H]-	267.9
1229	Cc1cnc(/N=C(\O)C2=C(O)c3ccccc3S(=O)(=O)N2C)s1	[M+H]+	174.9
188	CCCCC/C=C\C/C=C\C/C=C\CCCCCCCCC(=O)OC[C@@H](COC(=O)CCCCCCCCCCCC)OC(=O)CCCCCCCCCCCC	[M+Na]+	305.295
3446	O=C(O)CC(O)(CC(=O)O)C(=O)O	[M-H]-	128.295
3708	Cc1cc2nc3c(=O)[nH]c(=O)nc-3n(C[C@H](O)[C@H](O)[C@H](O)COP(=O)(O)O)c2cc1C	[M-H]-	197.846
3919	CC/C=C\C/C=C\C/C=C\C/C=C\C/C=C\C/C=C\CCC(=O)OC[C@H](COP(=O)(O)OCCN)OC(=O)CCC/C=C\C/C=C\C/C=C\C/C=C\C/C=C\CC	[M-H]-	282
2729	CCCC/C=C\C/C=C\CCCCCCCC(=O)OC[C@H](COP(=O)(O)OCCN)OC(=O)CCCC/C=C\C/C=C\C/C=C\CCCCC	[M-H]-	259.6
530	CC/C=C\C[C@H](O)[C@H](O)/C=C/C=C/C=C\C=C\[C@@H](O)C/C=C\CCC(=O)O	[M+Na]+	200.6
1687	CC1(C)[C@@H](O)CC[C@@]2(C)[C@H]1CC[C@]1(C)[C@@H]2C(=O)C=C2[C@@H]3C[C@@](C)(C(=O)O)CC[C@]3(C)CC[C@]21C	[M+H]+	213.9
2953	Nc1ccn([C@@H]2O[C@H](COP(=O)(O)OP(=O)(O)O)[C@@H](O)[C@H]2O)c(=O)n1	[M+H]+	175.35
679	CN(C)CCc1c[nH]c2ccc(C[C@H]3COC(=O)N3)cc12	[M+H]+	160.15
1949	CC/C=C\C/C=C\C/C=C\C/C=C\C/C=C\C/C=C\CCC(=O)OC[C@@H](O)COP(=O)(O)OC[C@@H](O)CO	[M-H]-	226.36
1587	CCCCCCCC/C=C\CCCCCCCC(=O)O	[M+Na]+	181.37
3895	CCCCCCCCCCCCCCCCC(=O)O	[M-H]-	173.41
3351	CCCCCCCCCCCCCCCCCCOCC(O)CO	[M+Na]+	202.8
2171	Nc1ncnc2c1ncn2[C@@H]1O[C@H](COP(=O)(O)O)[C@@H](O)[C@H]1O	[M+Na]+	178.866
3938	CC/C=C\C/C=C\C/C=C\C/C=C\C/C=C\CCCC(=O)OC[C@H](COP(=O)(O)OCCN)OC(=O)CCC/C=C\C/C=C\C/C=C\C/C=C\CCCCC	[M+Na]+	283.1
46	CCCCC/C=C\C/C=C\C=C\C=C\[C@@H](SC[C@H](N)C(=O)O)[C@@H](O)CCCC(=O)O	[M+H]+	213.2
2431	CCCCCCCCCCCCCCCCOC[C@H](COP(=O)(O)OCCN)OC(=O)CCCCCCCCCCCCCCC	[M-H]-	255.42
997	CC(=O)O[C@H](CC(=O)[O-])C[N+](C)(C)C	[M+H]+	143
1060	CCCCC/C=C\CCCCCCCC(=O)O[C@H](COCCCCCCCCCCCCCCCC)COP(=O)(O)OC[C@@H](O)CO	[M-H]-	259.47
3622	CCn1cc(C(=O)O)c(=O)c2cc3c(cc21)OCO3	[M+Na]+	167.2
2373	O=C(O)C1CCCCN1	[M+Na]+	139.1
1240	CCCC/C=C\C/C=C\CCCCCCCC(=O)O[C@H](COC(=O)CCCCCCC/C=C\CCCC)COP(=O)(O)OC[C@H](N)C(=O)O	[M-H]-	264.9
1413	N[C@@H](CCC(=O)N[C@@H](CSSC[C@H](NC(=O)CC[C@H](N)C(=O)O)C(=O)NCC(=O)O)C(=O)NCC(=O)O)C(=O)O	[M+H]+	225.85
2247	NC(N)=N[C@@H](CC(=O)O)C(=O)O	[M+H]+	136.8
3863	CCCCCCCCCCCCCCCCCCCC(=O)O[C@H](COCCCCCCCCCCCCCCCCCC)COP(=O)(O)OCCN	[M+H]+	286.42
1032	CC/C=C\C/C=C\C/C=C\C/C=C\CCCCCCC(=O)OC[C@@H](O)COP(=O)([O-])OCC[N+](C)(C)C	[M+H]+	230.97
3627	CCCCCCCCCCCCCCC[C@@H](O)[C@H](COP(=O)([O-])OCC[N+](C)(C)C)NC(=O)CCCCCCCCCCCCC	[M+Na]+	278.7
2757	Nc1nc(=O)c2nccnc2[nH]1	[M+Na]+	143.4
2696	CCCCC/C=C\C/C=C\CCCCCCCCCCCC(=O)O[C@H](COC(=O)CCCCCCCCCCCCCCCCCCC)COP(=O)(O)OCCN	[M+Na]+	302.38
456	O=C(Nc1ccccc1)N(Cc1ccc(Cl)cc1)C1CCCC1	[M+H]+	179.71
3644	CCCCC/C=C\C/C=C\CCCCCCCCCC(=O)O[C@H](CO/C=C\CCCCCCCCCCCCCC)COP(=O)(O)OCCN	[M-H]-	267.6
3686	CC(C)(COP(=O)(O)OP(=O)(O)OC[C@H]1O[C@@H](n2cnc3c(N)ncnc32)[C@H](O)[C@@H]1OP(=O)(O)O)[C@@H](O)C(=O)NCCC(=O)NCCSC(=O)C[C@@](C)(O)CC(=O)O	[M+H]+	265.4
2611	CCOc1ccc2ccccc2c1C(=O)N[C@@H]1C(=O)N2[C@@H](C(=O)O)C(C)(C)S[C@H]12	[M+Na]+	202
2435	CCCCCCC/C=C\CCCCCCCC(=O)O[C@H](COC(=O)CCCCCCCCCCCCCCC)COP(=O)([O-])OCC[N+](C)(C)C	[M+H]+	285.48
3345	O=P(O)(O)OP(=O)(O)O	[M+Na]+	145.578
3340	Oc1cc(O)c2c(c1)O[C@H](c1ccc(O)c(O)c1)[C@@H](O)C2	[M+H]+	165.183
2532	c1ccc2ccccc2c1	[M+H]+	120.276
1525	C[C@H](CCC(=O)O)[C@H]1CC[C@H]2[C@H]3[C@H](CC[C@@]21C)[C@@]1(C)CC[C@@H](O)C[C@H]1C[C@H]3O	[M-H]-	202.3
683	CC/C=C\C/C=C\C/C=C\C/C=C\CCCCC(=O)OC[C@H](COP(=O)([O-])OCC[N+](C)(C)C)OC(=O)CCCCCCCCCCCCCCCC	[M-H]-	282.6
197	CCCCC/C=C\C/C=C\C/C=C\C/C=C\CCCC(=O)OC[C@@H](COC(=O)CCCCCCCCCCCCC)OC(=O)CCCCCCCCCCCCCCCCC	[M+Na]+	315.64
741	CCCCC[C@H](O)/C=C/[C@H]1[C@H](O)C[C@H](O)[C@@H]1C/C=C\CCCC(=O)O	[M+Na]+	206.517
840	OCc1ccccc1O[C@@H]1O[C@H](CO)[C@@H](O)[C@H](O)[C@H]1O	[M+Na]+	163.2
1820	CCCCCCCCCCCCCCCCCOC[C@H](COP(=O)([O-])OCC[N+](C)(C)C)OC(=O)CCCCCCCCCCCCCCCC	[M+H]+	293.5
3646	CCCCCCCCCCCCCCCCCCCC(=O)O[C@H](COC(=O)CCCCCCCCCCC)COP(=O)(O)OC[C@H](N)C(=O)O	[M+Na]+	277.79
3455	CCCCCCCCCCCCCCCCCC(=O)O[C@H](COC(=O)CCCCCCCCCCCC)COP(=O)(O)O	[M-H]-	248.2
961	C/C=C/C/C=C\CCCCCCCCOC(C)=O	[M-H]-	161.06
3530	CCCCOc1ccc(CC(=O)NO)cc1	[M+H]+	161
910	C=C(C)[C@H]1Cc2c(ccc3c2O[C@@H]2COc4cc(OC)c(OC)cc4[C@@H]2C3=O)O1	[M-H]-	202.52
2543	O=c1[nH]ccn1CCN1CCC(c2cn(-c3ccc(F)cc3)c3ccc(Cl)cc23)CC1	[M+H]+	213.8
1559	CC(C)CCCC(C)N	[M+H]+	134.7
2457	CCCCCCCCCCCCC=CC[C@@H](O)[C@H](CO[C@@H]1O[C@H](CO)[C@@H](O)C(O)C1O)NC(=O)CC=CCCCCCCCCCCCCCCCCCCCCC	[M+Na]+	307.8
3239	O=C(O)c1cc(=O)c2ccccc2[nH]1	[M-H]-	135.6
2162	O=c1cc(-c2cc(O)c(O)c(O)c2)oc2cc(O)cc(O)c12	[M+H]+	163.4
2593	CC(=O)O[C@@H]1CC(=O)[C@@]2(C)C(CC(=O)[C@]3(C)C2CC[C@@]2(C)[C@H](c4ccoc4)OC(=O)C4OC423)C1(C)C	[M+H]+	210.9
1442	O=c1cc(-c2ccc(O)cc2)oc2cc(O)ccc12	[M+H]+	153.2
278	O=c1ccc2ccccc2o1	[M+H]+	122.2
343	O=C(/C=C/c1ccc(O)c(O)c1)O[C@H](Cc1ccc(O)c(O)c1)C(=O)O	[M-H]-	170.259
3715	OCCNCCO	[M+H]+	122.563
2472	COc1ccc(C(C)=O)c(O)c1	[M+H]+	124.9
752	Clc1ccc(C(Cn2ccnc2)OCc2ccsc2Cl)c(Cl)c1	[M+H]+	180.7
2505	CCC(CC)Nc1c([N+](=O)[O-])cc(C)c(C)c1[N+](=O)[O-]	[M+H]+	162.603
599	NC(CO)Cc1cnc[nH]1	[M+H]+	128.7
159	C=CCS(=O)C[C@H](N)C(=O)O	[M+Na]+	134.5
423	CCCCC/C=C\C/C=C\CCCCCCCC(=O)O[C@H](COC(=O)CCCCCCCCCCCCCCC)COP(=O)(O)OC[C@H](N)C(=O)O	[M-H]-	269.24
3621	Nc1ccc(S(N)(=O)=O)cc1	[M-H]-	141.7
2829	O=C(O)[C@@H]1C[C@@H](O)CN1	[M-H]-	126.25
1314	C[C@]12CC[C@@H]3c4ccc(O)cc4CC[C@H]3[C@@H]1CCC2=O	[M-H]-	170.629
1980	CCCCCCCC/C=C\CCCCCCCC(=O)O[C@H](COC(=O)CCCCCCCCCCCCCCCCC)COP(=O)(O)OC[C@H](N)C(=O)O	[M-H]-	282.92
1002	C[C@@H](N)C(=O)N[C@H](C)C(=O)O	[M-H]-	134.051
1305	CCCCCCCCCCCCC=CC[C@@H](O)[C@H](CO)NC(=O)CCCCCCCCCCCCCCC	[M-H]-	243.7
965	CCCCCCCCCCC/C=C\CCCCCOC(=O)CCCCCCCCCCCCCCC	[M-H]-	224.35
1990	CCCCCCCCCCCCC=CC[C@@H](O)[C@H](CO)NC(=O)CCCCCCCCCCCCCCCCCCCCCC	[M+H]+	276.9
1189	CCCCCCC=CCC=CCC=CCC=CCC=CCC=CCC=CCC(=O)OC[C@@H](O)COP(=O)(O)OCC[N+](C)(C)C	[M+H]+	256.9
1630	CC(=O)Nc1cccc(O)c1	[M+H]+	130.2
777	CCn1cc(C(=O)O)c(=O)c2ccc(C)nc21	[M+Na]+	161.6
1351	CCCCCCCCCCCCCC=CCC(=O)OC[C@H](CO[C@@H]1O[C@H](CO[C@H]2O[C@H](CO)[C@H](O)C(O)C2O)[C@H](O)C(O)C1O)OC(=O)CC=CCCCCCCCCCCCCC	[M+Na]+	305.85
988	O=C(/C=C/c1ccccc1)c1ccc(O)cc1O	[M+H]+	153.5
876	C[C@H]1C(=O)O[C@@H]2CCN3CC=C(COC(=O)[C@](C)(O)[C@]1(C)O)[C@H]23	[M+H]+	172.9
3669	NC[C@@H]1O[C@H](O[C@@H]2[C@@H](CO)O[C@@H](O[C@@H]3[C@@H](O)[C@H](N)C[C@H](N)[C@H]3O[C@H]3O[C@H](CO)[C@@H](O)[C@H](O)[C@H]3N)[C@@H]2O)[C@H](N)[C@@H](O)[C@@H]1O	[M+Na]+	237.7
2337	CC(=O)OCC(=O)[C@@]1(O)[C@H](OC(C)=O)C[C@H]2[C@@H]3CCC4=CC(=O)C=C[C@]4(C)[C@@]3(F)[C@@H](O)C[C@@]21C	[M+H]+	209.5
2001	CCCCC/C=C\C/C=C\C/C=C\C/C=C\CCCC(=O)OC[C@@H](O)COP(=O)(O)O	[M-H]-	202.71
3160	CC/C=C\C/C=C\C/C=C\C/C=C\C/C=C\CCCC(=O)OC[C@H](COP(=O)([O-])OCC[N+](C)(C)C)OC(=O)CCC/C=C\C/C=C\C/C=C\C/C=C\CCCCC	[M+H]+	291.6
3933	CCCCCCCCCCCCCCCCCCCCCCCCCC(=O)O	[M-H]-	201.57
2374	CCCCCCCCCCCCCCCCCC(=O)OC[C@H](COP(=O)(O)OC[C@H](N)C(=O)O)OC(=O)CCCCCCCCCCCCCCCCC	[M-H]-	284.03
1876	CCN1CCN(C(=O)N[C@@H](C(=O)N[C@@H]2C(=O)N3[C@@H](C(=O)O)C(C)(C)S[C@H]23)c2ccccc2)C(=O)C1=O	[M+H]+	227.2
692	CC(=O)OCC(=O)[C@@]12OC3(CCCC3)O[C@@H]1C[C@H]1[C@@H]3CCC4=CC(=O)C=C[C@]4(C)[C@@]3(F)[C@@H](O)C[C@@]12C	[M+H]+	214.9
3363	CCCCCCCC/C=C\CCCCCCCCCC(=O)OC[C@H](COP(=O)(O)OC[C@H](N)C(=O)O)OC(=O)CCCCCCCCCCCCCCCCCCCC	[M-H]-	291.82
826	CCCCC/C=C\C/C=C\C/C=C\CCCCCCC(=O)O[C@H](COC(=O)CCCCCCC/C=C\CCCCCCCC)COP(=O)(O)OC[C@H](N)C(=O)O	[M-H]-	288.7
3896	C[C@H](CCC(=O)NCC(=O)O)[C@H]1CC[C@H]2[C@H]3[C@H](C[C@H](O)[C@@]21C)[C@@]1(C)CC[C@@H](O)C[C@H]1C[C@H]3O	[M+H]+	202.45
788	COC(=O)C[C@H]1C(C)(C)C(=O)[C@@H]2CC3=C(CC[C@]4(C)C3=CC(=O)O[C@H]4c3ccoc3)[C@@]1(C)C2=O	[M+H]+	206.3
3229	CN1C(=O)C(O)N=C(c2ccccc2)c2cc(Cl)ccc21	[M+H]+	166.1
1086	COC(=O)[C@@H]1[C@@H](O)CC[C@H]2CN3CCc4c([nH]c5ccccc45)[C@@H]3C[C@H]12	[M+H]+	186
1384	CC/C=C\C/C=C\C/C=C\C/C=C\C/C=C\CCCC(=O)O[C@H](COC(=O)CCCCCCCCC/C=C\C/C=C\CCCCC)COP(=O)(O)OCCN	[M+H]+	281.5
3637	COc1ccc(-c2cc(=O)c3c(O)c(OC)c(OC)c(OC)c3o2)cc1OC	[M+H]+	186.6
373	COc1ccc(C(=O)CC(=O)c2ccc(C(C)(C)C)cc2)cc1	[M+H]+	181.2
3239	O=C(O)c1cc(=O)c2ccccc2[nH]1	[M+H]+	137
350	CCCCC/C=C\C/C=C\CCCCCCCCCCCC(=O)O[C@H](COC(=O)CCCCCCC/C=C\CCCCCCCC)COP(=O)(O)OC[C@H](N)C(=O)O	[M+H]+	293.91
1695	NC(=O)[C@@H]1CCCN1C(=O)[C@H](Cc1cnc[nH]1)NC(=O)[C@@H]1CCC(=O)N1	[M-H]-	185.785
1591	CCCCC/C=C\C/C=C\CCCCCCCCCCCC(=O)O[C@H](COC(=O)CCCCCCCCCCCCCC)COP(=O)([O-])OCC[N+](C)(C)C	[M+H]+	294.06
2815	CC(C)CCCCC(C)CCCCCCCCC(=O)O	[M-H]-	171.79
2885	CC/C=C\C/C=C\C/C=C\C/C=C\C/C=C\CCCC(=O)O[C@H](CO/C=C\CCCCCCCCCCCCCCCCCC)COP(=O)(O)OCCN	[M-H]-	276.1
2168	CCCCCCCCCCCCCCCCCC(=O)SCCNC(=O)CCNC(=O)[C@H](O)C(C)(C)COP(=O)(O)OP(=O)(O)OC[C@H]1O[C@@H](n2cnc3c(N)ncnc32)[C@H](O)[C@@H]1OP(=O)(O)O	[M+H]+	302.9
3804	CC/C=C\C/C=C\C/C=C\C/C=C\C/C=C\C/C=C\CCC(=O)O[C@H](COC(=O)CCCCCCCCCCCCCC)COP(=O)([O-])OCC[N+](C)(C)C	[M+H]+	287.9
2717	CCCCC/C=C\C/C=C\CCCCCCCC(=O)O[C@H](COCCCCCCCCCCCCCCCCCC)COP(=O)(O)OCCN	[M-H]-	268.96
3337	C#C[C@]1(OC(C)=O)CC[C@H]2[C@@H]3CCC4=CC(=O)CC[C@@H]4[C@H]3CC[C@@]21C	[M+H]+	186.3
3805	OC[C@H]1O[C@H](O)[C@H](O)[C@@H](O)[C@@H]1O[C@@H]1O[C@H](CO)[C@H](O)[C@H](O)[C@H]1O	[M+Na]+	178.1
224	O=P(O)(O)OC[C@H]1OC(O)[C@H](O)[C@@H]1O	[M-H]-	139.4
3594	CN1[C@H]2CC[C@@H]1CC(OC(=O)[C@H](CO)c1ccccc1)C2	[M+H]+	169.7
93	CCCCCCCCCCCCCCCC(=O)OCC(COP(=O)(O)OCCN)OC(=O)CCCCCCCCCCCCCC	[M-H]-	253.95
1356	CCCCC/C=C\C/C=C\C/C=C\C/C=C\CCCCCC(=O)O[C@H](COC(=O)CCCCCCCCCCCCC)COP(=O)(O)O	[M-H]-	257.6
2101	CCCCC/C=C\C/C=C\CCCCCCCCCCCC(=O)O[C@H](COC(=O)CCCCCCCCCCCCC)COP(=O)(O)OC[C@H](N)C(=O)O	[M+Na]+	285.55
2403	Cc1cc(O)cc(O)c1C(=O)O	[M+H]+	129.1
698	CC(C)N1C(=O)N(c2ccccc2)CS/C1=N\C(C)(C)C	[M+H]+	173.58
877	NC(=O)CCCCC1CCSS1	[M+Na]+	150.45
3941	O=c1nc2[nH][nH]cc-2c(=O)[nH]1	[M+H]+	126.7
449	CC(C)C(NC(=O)CCC(N)C(=O)O)C(=O)O	[M-H]-	149.93
3491	Cn1c(=O)c2c(ncn2CC(O)CO)n(C)c1=O	[M+H]+	152.6
129	CCCCC/C=C\C[C@H](O)/C=C/C=C\C/C=C\CCCC(=O)O	[M+Na]+	193.334
784	CCCCCCCCCCCCCCCCCCC(=O)O[C@H](COC(=O)CCCCCCCCCCCCCCCC)COP(=O)(O)O	[M-H]-	264.1
3711	CCCCC/C=C\C/C=C\C/C=C\CCCCCCC(=O)OC[C@H](COP(=O)(O)OC[C@H](N)C(=O)O)OC(=O)CCCCCCCCCCC/C=C\C/C=C\CCCCC	[M+H]+	295.24
2959	CCC(C)[C@H](NC(=O)[C@H](CC(N)=O)NC(=O)[C@H](C)N)C(=O)N[C@@H](CC(=O)O)C(=O)N[C@H](C(=O)N[C@@H](CCCCN)C(=O)O)C(C)C	[M+H]+	248.1
3976	Nc1ccnc(=O)[nH]1	[M+H]+	121.583
3682	NC(=O)C[C@H](N)C(=O)O	[M-H]-	124.505
3307	CCCCCCCCC1CC1CCCCCCCC(=O)OC[C@@H](O)COP(=O)(O)OCC(O)CO	[M-H]-	221.18
244	C=CC(=O)O[C@H](COC(=O)CCCCCCCCCCCCCCC)COP(=O)([O-])OCC[N+](C)(C)C	[M+H]+	236.6
1344	CC(C)CCC[C@@H](C)[C@H]1CC[C@H]2[C@@H]3CC=C4C[C@@H](OS(=O)(=O)O)CC[C@]4(C)[C@H]3CC[C@@]21C	[M-H]-	237.006
3663	CCCCC/C=C\C/C=C\CCCCCCCC(=O)O[C@H](COC(=O)CCCCCCCCCCCCCCC)COP(=O)(O)OC[C@@H](O)CO	[M-H]-	265.8
3953	CCC(C)[C@H](NC(=O)[C@@H](N)C(C)C)C(=O)N[C@@H](Cc1ccccc1)C(=O)N[C@@H](CC(C)C)C(=O)N[C@@H](CCC(=O)O)C(=O)N[C@@H](CC(N)=O)C(=O)N[C@@H](Cc1ccc(O)cc1)C(=O)N[C@@H](CCCNC(=N)N)C(=O)O	[M+H]+	318.3
3170	CC/C=C\C/C=C\C/C=C\C/C=C\CCCCC(=O)OC[C@@H](COC(=O)CCCCCCCCCCCCCCCCC)OC(=O)CCCC/C=C\C/C=C\C/C=C\CCCCC	[M+Na]+	316.19
3335	CCCCC/C=C\C/C=C\C/C=C\C/C=C\CCCCCC(=O)O[C@H](COC(=O)CCCCCCCCCCCCCCCCCCCCC)COP(=O)(O)OCCN	[M+H]+	300.71
2092	O=c1ccn([C@@H]2O[C@H](COP(=O)(O)OP(=O)(O)O[C@H]3O[C@H](CO)[C@H](O)[C@H](O)[C@H]3O)[C@@H](O)[C@H]2O)c(=O)[nH]1	[M-H]-	208.126
1226	c1ccc2[nH]ccc2c1	[M+H]+	121
2529	CC=CCC=CCC=CCC(=O)OC[C@H](COP(=O)(O)OCCN)OC(=O)CC=CCC=CCC=CC	[M-H]-	222.4
1273	CCCCC/C=C\C/C=C\CCCCCCCC(=O)O[C@H](COC(=O)CCCCCCCCCCCCCCCCC)COP(=O)(O)O	[M+Na]+	274
1313	CCCCC/C=C\C/C=C\CCCCCCCCCC(=O)O[C@H](COC(=O)CCCCCCCCCCCCC)COP(=O)(O)OCCN	[M+H]+	272.7
3825	CCCCCCCC/C=C/CCCCCCCC(=O)O[C@H](CO)COP(=O)([O-])OCC[NH3+]	[M+H]+	215.99
2920	Oc1cc2ccccc2cc1O	[M-H]-	132.44
401	N=c1nc(N2CCCCC2)cc(N)n1O	[M+H]+	147
3459	CCCCC/C=C\C/C=C\C/C=C\CCCCCCC(=O)O[C@H](COC(=O)CCCCCCCCCCCC)COP(=O)([O-])OCC[N+](C)(C)C	[M+H]+	280.5
2127	CCCCCCCCCC/C=C\CCCCCCCCCC(=O)OC[C@@H](COC(=O)CCCCCCCCCCC)OC(=O)CCCCCCCCCCC	[M+Na]+	303.355
266	CCCCC/C=C\C/C=C\CCCCCCCC(=O)O[C@H](COC(=O)CCCCCCCCCCCCCC)COP(=O)(O)OC[C@@H](O)CO	[M-H]-	262.89
2063	CCCCCCCCCCCCCCCCCCCC=CCC=CCC(=O)OC[C@@H](O)COP(=O)(O)OCC[N+](C)(C)C	[M+H]+	256.2
575	COc1cc2c(c3oc(=O)c4c(c13)CCC4=O)[C@@H]1C=CO[C@@H]1O2	[M+H]+	161
3626	CSC[C@H]1O[C@@H](n2cnc3c(N)ncnc32)[C@H](O)[C@@H]1O	[M-H]-	168.62
118	CCCCCCCCCCCCCCCC(=O)OCC(COP(=O)(O)OCCN)OC(=O)CCCCCCCCCCCCCCC	[M-H]-	259.795
1751	CCCCC/C=C\C/C=C\CCCCCCCC(=O)O[C@H](COC(=O)CCCCCCCCCCCCCCCCCC)COP(=O)(O)OCCN	[M-H]-	268.48
1166	CC/C=C\C/C=C\C/C=C\C/C=C\CCCCC(=O)OC[C@H](COP(=O)(O)OCCN)OC(=O)CCCCCCCCC/C=C\CCCCCCCCCC	[M-H]-	274.14
1202	N[C@@H](CCC(=O)O)C(=O)O	[M+H]+	127.05
2074	CCCCCCCC=CCC=CCC(=O)OC[C@H](CO[C@@H]1O[C@H](CO[C@H]2O[C@H](CO)[C@H](O)C(O)C2O)[C@H](O)C(O)C1O)OC(=O)CC=CCCCCCCCCCC	[M+Na]+	289.5
2739	NCC(=O)CCC(=O)O	[M+H]+	130.7
2315	Cc1nnc2n1-c1ccc(Cl)cc1C(c1ccccc1Cl)=NC2	[M+H]+	173.1
3490	CCCCCCCC/C=C\CCCCCCCCCC(=O)O[C@H](COC(=O)CCCCCCCCCCCCC)COP(=O)(O)OC[C@H](N)C(=O)O	[M-H]-	283.2
2408	CC(C(=O)O)c1ccc(C(=O)c2cccs2)cc1	[M+H]+	157.2
862	Cn1cnc2c1c(=O)[nH]c(=O)n2C	[M+H]+	134.367
106	COc1cc(OC)cc(OC)c1	[M+H]+	130.6
865	COc1ccc([C@@H]2Sc3ccccc3N(CCN(C)C)C(=O)[C@@H]2OC(C)=O)cc1	[M+H]+	197.55
611	CCCCCCC/C=C\CCCCCCCC(=O)O[C@H](COC(=O)CCCCCCC/C=C\CCCCCCCC)COP(=O)(O)OCCN	[M+Na]+	275.61
1867	C=C1[C@H]2CC[C@@]3(C)[C@H](c4ccoc4)OC(=O)C[C@]13O[C@H]1C[C@H](O)C(C)(C)[C@H](CC(=O)OC)[C@]12C	[M+H]+	204.1
553	CCCCCCCCCCCCCCCCCCCCCCC=CCC(=O)OC[C@@H](O)COP(=O)(O)OCC[N+](C)(C)C	[M+H]+	260.48
3621	Nc1ccc(S(N)(=O)=O)cc1	[M+Na]+	152.767
65	CN1CC[C@]23c4c5ccc(O)c4O[C@H]2C(=O)CC[C@@]3(O)[C@H]1C5	[M+H]+	164.6
110	CCN1CCCC1CNC(=O)c1cc(S(=O)(=O)CC)c(N)cc1OC	[M+H]+	193.1
2191	OC[C@H]1O[C@@H]2O[C@@H]3[C@@H](CO)O[C@H](O[C@@H]4[C@@H](CO)O[C@H](O[C@@H]5[C@@H](CO)O[C@H](O[C@@H]6[C@@H](CO)O[C@H](O[C@@H]7[C@@H](CO)O[C@H](O[C@@H]8[C@@H](CO)O[C@H](O[C@H]1[C@H](O)[C@H]2O)[C@H](O)[C@H]8O)[C@H](O)[C@H]7O)[C@H](O)[C@H]6O)[C@H](O)[C@H]5O)[C@H](O)[C@H]4O)[C@H](O)[C@H]3O	[M+Na]+	319.7
1404	c1ccc2[nH]c(-c3cscn3)nc2c1	[M-H]-	144.6
673	CN1[C@H]2CC[C@@H]1C[C@H](OC(c1ccccc1)c1ccccc1)C2	[M+H]+	180.8
3524	CCCCCCCCCCCCCCCC(=O)OCC(COP(=O)(O)OCCN)OC(=O)CCCCCCCCCCCCC	[M-H]-	251.05
1621	COc1ccc(CN(CCN(C)C)c2ccccn2)cc1	[M+H]+	169.6
642	CC/C=C\C/C=C\C/C=C\C/C=C\C/C=C\CCCC(=O)OC[C@H](COP(=O)([O-])OCC[N+](C)(C)C)OC(=O)CCCCC/C=C\C/C=C\C/C=C\C/C=C\CCCCC	[M+H]+	294.72
2662	O=P(O)(O)OC[C@H]1O[C@](O)(COP(=O)(O)O)[C@@H](O)[C@@H]1O	[M-H]-	157.51
3869	CC(C)C[C@H](NC(=O)[C@@H]1CCCN(C(=O)[C@@H](NC(=O)[C@@H](N)CC(N)=O)C(C)C)C1)C(=O)N[C@@H](Cc1ccc(O)cc1)C(=O)N[C@@H](CCCCN)C(=O)O	[M+H]+	272.2
2686	CCOC(=O)Cc1c[nH]c2ccccc12	[M-H]-	145.6
2927	CN(C)[C@@H]1C(=O)C(C(N)=O)=C(O)[C@@]2(O)C(=O)C3=C(O)c4c(O)ccc(Cl)c4[C@@](C)(O)[C@H]3C[C@@H]12	[M+H]+	199
3893	CN(C)[C@@H]1C(=O)C(C(N)=O)=C(O)[C@@]2(O)C(=O)C3=C(O)c4c(O)cccc4[C@@](C)(O)[C@H]3C[C@@H]12	[M-H]-	200.93
861	CCCCCC/C=C\CCCCCCCC/C=C\OC[C@H](COP(=O)([O-])OCC[N+](C)(C)C)OC(=O)CCCCCCC/C=C\CCCCCC	[M+H]+	283.3
2272	CC1(C)S[C@@H]2[C@H](NC(=O)[C@H](N)c3ccccc3)C(=O)N2[C@H]1C(=O)O	[M+H]+	190.333
2992	CC(CN1c2ccccc2Sc2ccccc21)N(C)C	[M+H]+	163.7
2345	CCCCCC/C=C\CCCCCCCC(=O)O[C@H](COC(=O)CCCCCCC/C=C\CCCCCCCCC)COP(=O)(O)OC[C@H](N)C(=O)O	[M-H]-	271.37
2049	Cn1cnc2c(ncn2[C@@H]2O[C@H](CO)[C@@H](O)[C@H]2O)c1=N	[M-H]-	160.957
1011	C[C@@H]1OC(OP(=O)(O)OP(=O)(O)OC[C@H]2O[C@@H](n3cnc4c(=O)nc(N)[nH]c43)[C@H](O)[C@@H]2O)[C@@H](O)[C@H](O)[C@@H]1O	[M-H]-	206.724
2511	O=C(O)/C=C/c1ccc(O)cc1	[M-H]-	130.186
2833	CCC(=O)N(c1ccccc1)C1(C(=O)OC)CCN(CCC(=O)OC)CC1	[M+H]+	190.3
2598	Nc1nc(F)nc2c1ncn2[C@@H]1O[C@H](COP(=O)(O)O)[C@@H](O)[C@@H]1O	[M+H]+	168.8
451	O=P(O)(O)OC[C@H]1OC(O)[C@@H](O)[C@@H](O)[C@@H]1O	[M+Na]+	155.95
1953	CC(C)C1CCC(C(=O)N[C@H](Cc2ccccc2)C(=O)O)CC1	[M+H]+	178.6
1950	CCCCCCCC/C=C\CCCCCCCC(=O)OC[C@@H](COC(=O)CCCCCCCCCCCC)OC(=O)CCCCCCCCCCCC	[M+Na]+	296.555
396	CC/C=C\C/C=C\C/C=C\C/C=C\C/C=C\C/C=C\CCC(=O)O[C@H](COC(=O)CCCCCCCCCCCCCCCCCC)COP(=O)(O)OC[C@H](N)C(=O)O	[M+H]+	292.95
619	CC(=O)Nc1ccc(S(=O)(=O)Nc2cc(C)on2)cc1	[M+Na]+	178.521
2077	CC1CC(OC(=O)C(O)c2ccccc2)CC(C)(C)C1	[M+Na]+	186.2
1883	CCC(C)[C@H](NC(=O)[C@H](CCC(=O)O)NC(=O)[C@H](Cc1ccc(O)cc1)NC(=O)[C@H](CC(C)C)NC(=O)[C@@H](N)Cc1ccc(O)cc1)C(=O)N[C@@H](C)C(=O)N[C@@H](CCCNC(=N)N)C(=O)O	[M+H]+	305
2099	Nc1nc2ccc(C(=O)c3ccccc3)cc2[nH]1	[M+Na]+	175.5
54	CCCCCCCC/C=C\CCCCCC/C=C\OC[C@@H](O)COP(=O)([O-])OCC[NH3+]	[M+H]+	217.2
713	CC/C=C\C/C=C\C/C=C\C/C=C\C/C=C\C/C=C\CCC(=O)O[C@H](COC(=O)CCCCCCCCC/C=C\C/C=C\CCCCC)COP(=O)(O)OCCN	[M+Na]+	293.935
1705	COc1ccc(NS(=O)(=O)c2ccc(N)cc2)nn1	[M+H]+	159.4
2884	C=C(C)c1cc2cc(C(C)=O)c(O)cc2o1	[M+H]+	143.2
1195	CCCC/C=C\CCCCCCCC(=O)OC[C@H](COP(=O)(O)OC[C@H](N)C(=O)O)OC(=O)CCCCCCCCCCC/C=C\C/C=C\CCCCC	[M+Na]+	284.99
2246	CCCCC/C=C\C/C=C\C/C=C\C/C=C\CCCCCC(=O)O[C@H](COC(=O)CCCCCCC/C=C\CCCCCCCCC)COP(=O)([O-])OCC[N+](C)(C)C	[M+H]+	301.95
1059	O=c1[nH]c2ccccc2n1CCCN1CCC(n2c(=O)[nH]c3cc(Cl)ccc32)CC1	[M+H]+	201.8
811	O=P(O)(O)O[C@]1(CO)O[C@H](CO)[C@@H](O)[C@@H]1O	[M+Na]+	154
847	CCCCCCCCCCCCCCCCCCCCCC(=O)OC[C@@H](O)COP(=O)(O)OC[C@H](N)C(=O)O	[M-H]-	240.58
3963	c1ccc(-c2ccc(C(c3ccccc3)n3ccnc3)cc2)cc1	[M+H]+	184.8
3515	CCCCCn1cc(C(=O)Cc2ccccc2OC)c2ccccc21	[M+H]+	187.2
1062	C/C=C(\C)C(=O)O[C@H]1C[C@@H](OC(C)=O)[C@@]2(C(=O)OC)CO[C@H]3[C@@H](O)[C@@](C)([C@]45O[C@@]4(C)[C@H]4C[C@@H]5O[C@@H]5OC=C[C@@]54O)[C@@H]4[C@@](O)(C(=O)OC)OC[C@@]14[C@@H]32	[M+Na]+	241.4
204	CCCCCC/C=C\CCCCCCCC(=O)OCCCCCCCCCCCCCCCCCCCCCCCC	[M-H]-	243.02
3018	Clc1ccc2c(c1)CCc1cccnc1C2=C1CCNCC1	[M+H]+	175.5
2214	CCCCC/C=C\C/C=C\CCCCCCCCCCCC(=O)O[C@H](COC(=O)CCCCCCCCCCCCCC)COP(=O)(O)OC[C@@H](O)CO	[M-H]-	285.5
3571	O=c1[nH]c(=O)c2nccnc2[nH]1	[M+H]+	132.4
2644	CC(=O)NC(CCCCN)C(=O)O	[M+H]+	145.5
3147	CCCCC/C=C\C/C=C\C/C=C\C/C=C\CCCCCC(=O)OC[C@H](COP(=O)(O)OCCN)OC(=O)CCCCCCC/C=C\CCCCC	[M+H]+	275.5
1781	CC(=O)NCCCCCN	[M+H]+	132.9
966	CCCCC/C=C\C/C=C\CCCCCCCC(=O)OC[C@@H](O)COP(=O)(O)OC[C@H](N)C(=O)O	[M-H]-	215
890	C[C@H](CCC(=O)NCCS(=O)(=O)O)[C@H]1CC[C@H]2[C@H]3[C@H](C[C@H](O)[C@@]21C)[C@@]1(C)CC[C@@H](O)C[C@H]1C[C@H]3O	[M-H]-	207.6
1554	Nc1nc(=O)c2ncn([C@@H]3O[C@H](COP(=O)(O)OP(=O)(O)O[C@H]4O[C@H](CO)[C@@H](O)[C@H](O)[C@H]4O)[C@@H](O)[C@H]3O)c2[nH]1	[M+H]+	218.9
3105	C[N+](C)(C)C[C@@H](CC(=O)[O-])OC(=O)CCCC(=O)O	[M-H]-	165.3
2482	NC1(C(=O)[O-])CC1	[M-H]-	135.1
3729	CCCCCCCCCCCCCCCCCC(=O)N[C@@H](CO)[C@H](O)CCCCCCCCCCCCCCC	[M+H]+	262
1107	O=C(O)CCCCCCCC(=O)O	[M-H]-	138.639
3574	NC(CSCC(=O)O)C(=O)O	[M+Na]+	138.2
3639	CC1(C)C=Cc2cc3ccc(=O)oc3cc2O1	[M+H]+	148.3
3973	COc1cc(OC)c(C(C)=O)c(O)c1C	[M+H]+	140.2
2294	O=c1nc[nH]c2c1ncn2[C@@H]1O[C@H](COP(=O)(O)O)[C@@H](O)[C@H]1O	[M+H]+	171.65
3268	CC1=C(CCC(=O)O)c2cc3nc(cc4[nH]c(cc5[nH]c(cc1n2)c(C)c5CCC(=O)O)c(CCC(=O)O)c4C)C(CCC(=O)O)=C3C	[M-H]-	271.134
1900	O=C1CN=C(c2ccccc2)c2cc(Cl)ccc2N1	[M+H]+	160.1
833	CCCCCCCCCCCCC=CC[C@@H](O)[C@H](COP(=O)([O-])OCC[N+](C)(C)C)NC(=O)CCCCCCCCCCCCCCCCCC	[M+H]+	293
564	CCC[C@H](N)C(=O)O	[M+Na]+	133.1
444	OC[C@H]1O[C@@H](O[C@@H]2[C@@H](CO)O[C@@H](O[C@@H]3[C@@H](CO)O[C@@H](O[C@@H]4[C@@H](CO)O[C@@H](O[C@@H]5[C@@H](CO)O[C@@H](O[C@@H]6[C@@H](CO)O[C@@H](O)[C@H](O)[C@H]6O)[C@H](O)[C@H]5O)[C@H](O)[C@H]4O)[C@H](O)[C@H]3O)[C@H](O)[C@H]2O)[C@H](O)[C@@H](O)[C@@H]1O	[M+Na]+	283.13
1503	CCCCC/C=C\C/C=C\C/C=C\C/C=C\CCCCCCCCCCCC(=O)O	[M-H]-	200.71
3473	CC[C@H](C)[C@@H]1NC(=O)[C@H](Cc2ccc(O)cc2)NC(=O)[C@@H](N)CSSC[C@@H](C(=O)N2CCC[C@H]2C(=O)N[C@@H](CC(C)C)C(=O)NCC(N)=O)NC(=O)[C@H](CC(N)=O)NC(=O)[C@H](CCC(N)=O)NC1=O	[M-H]-	296.974
2379	Cc1ccsc1/C=C/C1=NCCCN1C	[M+H]+	149.7
2752	CCCCCCCCCCCCC=CC[C@@H](O)[C@H](CO[C@@H]1O[C@H](CO)[C@@H](O)C(O)C1O)NC(=O)CCCCCCCCCCCCCCC	[M+H]+	304.1
3122	CC/C=C\C/C=C\C/C=C\C/C=C\CCCCC(=O)O[C@H](COC(=O)CCCCCCC/C=C\CCCCCCCC)COP(=O)(O)OCCN	[M+H]+	268.57
2219	CCCCCC/C=C\CCCCCCCC(=O)OCC(COP(=O)(O)OCC(O)CO)OC(=O)CCCCCCC/C=C\CCCCCCCC	[M+Na]+	278.38
1480	CNCCC=C1c2ccccc2CCc2ccccc21	[M+H]+	163.8
2305	CC/C=C\C/C=C\C/C=C\C/C=C\C/C=C\CCCC(=O)O[C@H](COC(=O)CCCC/C=C\C/C=C\C/C=C\CCCCC)COP(=O)([O-])OCC[N+](C)(C)C	[M+H]+	288.3
92	CCCCC/C=C\C/C=C\CCCCCCCCCCCC(=O)O[C@H](COC(=O)CCCCCCCCC/C=C\CCCCCCCC)COP(=O)(O)OC[C@H](N)C(=O)O	[M+H]+	298.03
3547	OC(CCN1CCCCC1)(c1ccccc1)C1CC2C=CC1C2	[M+H]+	175.7
1420	CC/C=C\C/C=C\C/C=C\C/C=C\C/C=C\CCCC(=O)O[C@H](COCCCCCCCCCCCCCCCC)COP(=O)([O-])OCC[N+](C)(C)C	[M+H]+	289.45
1313	CCCCC/C=C\C/C=C\CCCCCCCCCC(=O)O[C@H](COC(=O)CCCCCCCCCCCCC)COP(=O)(O)OCCN	[M-H]-	270.1
1624	NCCc1ccc(O)cc1	[M+Na]+	139.982
3298	CCCCC/C=C\C/C=C\CCCCCCCCCC(=O)O[C@H](COC(=O)CCCCCCCCCCCC)COP(=O)([O-])OCC[N+](C)(C)C	[M+H]+	280.95
831	CCCCCCCCCCCCCCCCCCCCCCCC(=O)OC[C@@H](O)COP(=O)([O-])OCC[N+](C)(C)C	[M+Na]+	261.892
1300	CCCCC/C=C\C/C=C\C/C=C\C/C=C\CCCC(=O)O[C@H](COC(=O)CCCC/C=C\C/C=C\C/C=C\CCCCC)COP(=O)(O)OCCN	[M+Na]+	280.515
307	CCCCCCCCCCCCCCCCCCCCC(=O)OC[C@@H](O)COP(=O)([O-])OCC[N+](C)(C)C	[M+H]+	248.53
1911	CCCCCCCCCCCCC=CC[C@@H](O)[C@H](CO[C@@H]1O[C@H](CO)[C@@H](O)C(O)C1O)NC(=O)CC=CCCCCCCCCCCCCCCCCCCCC	[M+H]+	300.9
317	CCCCCC/C=C\CCCCCCCCCCCC(=O)O[C@H](COC(=O)CCCCCCCCC/C=C\CCCCCC)COP(=O)([O-])OCC[N+](C)(C)C	[M-H]-	293.3
588	CCCCC/C=C\C/C=C\CCCCCCCCCC(=O)OC[C@H](COP(=O)(O)OCCN)OC(=O)CCCCCCCCCCC	[M-H]-	256.745
2650	CC/C=C\C/C=C\C/C=C\C/C=C\CCCCC(=O)O[C@H](COCCCCCCCCCCCCCCCCCC)COP(=O)(O)OC[C@H](N)C(=O)O	[M-H]-	272.01
2091	CN[C@H]1[C@@H](O)[C@@H](NC)[C@H](O)[C@H]2O[C@@H]3O[C@H](C)CC(=O)[C@]3(O)O[C@H]12	[M+H]+	176.2
3744	CCCCC/C=C\C/C=C\C/C=C\CCCCCCC(=O)O[C@H](COC(=O)CCCCCCC/C=C\C/C=C\CCCCC)COP(=O)(O)OCCN	[M+H]+	280.1
1587	CCCCCCCC/C=C\CCCCCCCC(=O)O	[M-H]-	175.935
3208	CCCCCCCCCCCCC=CC[C@@H](O)[C@H](CO)NC(=O)CC=CCCCCCCCCCCCCCCCCCCCCCC	[M+H]+	284.2
57	CCC(C)(CC)c1cc(NC(=O)c2c(OC)cccc2OC)on1	[M+H]+	184.93
569	CNC[C@H](O)c1ccc(O)c(O)c1	[M+H]+	133
1800	CC(=O)N[C@@H](Cc1ccc(O)cc1)C(=O)O	[M+Na]+	154.5
2485	CC/C=C\C/C=C\C/C=C\CCCCCCCC(=O)OC[C@H](COP(=O)(O)OC[C@@H](O)CO)OC(=O)CCCCCCCCCCCCCCCCCCC	[M-H]-	278.66
3682	NC(=O)C[C@H](N)C(=O)O	[M+H]+	124.768
2759	CN[C@@H](CCC(=O)O)C(=O)O	[M-H]-	129.5
3241	CCCCC/C=C\C/C=C\C/C=C\C/C=C\CCCCCC(=O)OC[C@H](COP(=O)([O-])OCC[N+](C)(C)C)OC(=O)CCCCCCCCCCCCCCCCCCCC	[M+H]+	308.58
3572	CCCCC/C=C\C/C=C\CCCCCCCCCC(=O)O[C@H](COC(=O)CCCCCCC/C=C\C/C=C\CCCCC)COP(=O)([O-])OCC[N+](C)(C)C	[M+H]+	292.315
1983	O=[N+]([O-])O[C@H]1CO[C@H]2[C@@H]1OC[C@H]2O[N+](=O)[O-]	[M+H]+	151.6
2898	COC(=O)CCCN	[M+H]+	124.6
199	Nc1nc(=O)c2[nH]cnc2[nH]1	[M+Na]+	137.8
3628	CCCCC/C=C\C/C=C\CCCCCCCCCC(=O)OC[C@@H](O)COP(=O)([O-])OCC[N+](C)(C)C	[M+H]+	234.505
2193	CCCCC/C=C\C/C=C\C/C=C\C/C=C\CCCCCC(=O)O[C@H](COC(=O)CCCCCCC/C=C\CCCCC)COP(=O)([O-])OCC[N+](C)(C)C	[M+H]+	290
1150	O=C(O)c1ccc([O-])cc1	[M-H]-	120.265
335	C/C=C1\N(C)C(C)CC1(c1ccccc1)c1ccccc1	[M+H]+	166.2
912	NC(CS(=O)(=O)O)C(=O)O	[M-H]-	123
2238	CN1C(=O)CC(=O)N(c2ccccc2)c2cc(Cl)ccc21	[M+H]+	165.7
2235	CCCC=CCC=CCC=CCC=CCC=CCC(=O)OC[C@H](COP(=O)(O)OCC[N+](C)(C)C)OC(=O)CC=CCC=CCC=CCC=CCC=CCCC	[M+Na]+	295.9
2720	CC(=O)N1CCC[C@H]1C(=O)O	[M+Na]+	138.6
560	COc1cc2c(c(OC)c1OC)-c1ccc(O)c(=O)cc1[C@@H](N)CC2	[M+H]+	181
426	COC1=C(OC)C(=O)C(C/C=C(\C)CCC=C(C)C)=C(C)C1=O	[M+H]+	174.3
2640	CCCCC/C=C\C/C=C\C/C=C\C/C=C\CCCC(=O)OC[C@H](COP(=O)(O)OC[C@H](N)C(=O)O)OC(=O)CCC/C=C\C/C=C\C/C=C\C/C=C\CCCCC	[M+H]+	284.79
1394	O=C(O)CNCP(=O)(O)O	[M-H]-	129.03
210	OC1OC[C@@H](O)[C@@H](O)[C@H]1O	[M+Na]+	135.25
2290	C/C=C(\C)C(=O)NCC(=O)O	[M+Na]+	146.684
3399	CCCCC/C=C\C/C=C\C/C=C\C/C=C\C/C=C\CCCCCCCCCCC(=O)O	[M-H]-	205.73
1847	CCCCC/C=C\C/C=C\C/C=C\CCCCC(=O)O[C@H](COCCCCCCCCCCCCCCCC)COP(=O)([O-])OCC[N+](C)(C)C	[M+H]+	285
54	CCCCCCCC/C=C\CCCCCC/C=C\OC[C@@H](O)COP(=O)([O-])OCC[NH3+]	[M-H]-	208.9
2824	CCCCCC/C=C\CCCCCCCC(=O)O[C@H](CO/C=C\CCCCCCCCCCCCCCCCCC)COP(=O)(O)OCCN	[M-H]-	270.4
2617	CCCCCC/C=C\CCCCCCCC(=O)O[C@H](COC(=O)CCCCCCCCCCCCCCC)COP(=O)(O)OC[C@H](N)C(=O)O	[M-H]-	277
1964	CC1=C(C/C=C(\C)CCC[C@H](C)CCC[C@H](C)CCCC(C)C)C(=O)c2ccccc2C1=O	[M-H]-	211.372
3103	CCN(CC)CCOC(=O)c1ccc(N)cc1	[M+H]+	154.65
583	OC[C@H]1O[C@@](CO)(O[C@H]2O[C@H](CO[C@H]3O[C@H](CO)[C@H](O)[C@H](O)[C@H]3O)[C@@H](O)[C@H](O)[C@H]2O)[C@@H](O)[C@@H]1O	[M-H]-	197.445
3911	CC(=O)N[C@@H](CC(C)C)C(=O)O	[M+Na]+	149.9
837	CCCC/C=C\CCCCCCCC(=O)OC[C@H](COP(=O)(O)OC[C@@H](O)CO)OC(=O)CCCCCCCCCCCCCCCCCC	[M-H]-	264.58
434	CCN(CC)CCNC(=O)c1cc(Br)c(N)cc1OC	[M+H]+	173.6
3991	COc1ccc2c(c1)[nH]c1c(C)nccc12	[M+H]+	145.25
2896	COc1cc(/C=C/CO)ccc1O	[M-H]-	138.177
2166	C[C@H]1CC2C3CCC4=CC(=O)C=C[C@]4(C)[C@@]3(F)[C@@H](O)C[C@]2(C)[C@@]1(O)C(=O)COP(=O)([O-])[O-]	[M+H]+	201.1
1563	O=C(CCCN1CC=C(n2c(=O)[nH]c3ccccc32)CC1)c1ccc(F)cc1	[M+H]+	196.35
738	FC(F)C(F)(F)OCC(Cn1cncn1)c1ccc(Cl)cc1Cl	[M+H]+	174.34
3445	CCC(C)C(=O)C(=O)O	[M-H]-	127.1
789	CC(=O)Nc1ccc(O)cc1	[M+H]+	130.95
3237	CC=CCC=CCC=CCC=CCC=CCC=CCC=CCC(=O)OC[C@H](COP(=O)(O)OCCN)OC(=O)CC=CCC=CCC=CCC=CCC=CCC=CCCC	[M+H]+	287.49
3560	O=C1O[C@H]([C@@H](O)CO)C(=O)C1=O	[M-H]-	127.8
2879	CCCCCCCCCCC(=O)O	[M-H]-	148.87
3760	CCCC/C=C\CCCCCCCC(=O)O[C@H](COC(=O)CCCCCCCCC/C=C\CCCCCCCC)COP(=O)(O)O	[M-H]-	251.49
2661	CC1C(=O)Nc2ccccc21	[M+H]+	130.4
3684	CCCCC/C=C\C/C=C\CCCCCCCC(=O)O[C@H](COC(=O)CCCCCCCCCCCCCCC)COP(=O)(O)OCCN	[M+H]+	278.425
1094	CCCCCCCCC/C=C\CCCCCCCC(=O)OC[C@@H](O)COP(=O)(O)OCCN	[M-H]-	212.03
2820	C[C@@H](N)Cc1c2ccoc2c(Br)c2ccoc12	[M+H]+	158.1
2007	Cc1cc(NS(=O)(=O)c2ccc(N)cc2)no1	[M+Na]+	164.8
3077	NCCc1ccc(O)c(O)c1	[M+H]+	127.7
2123	CCCCC/C=C\C/C=C\C/C=C\CCCCC(=O)O[C@H](COCCCCCCCCCCCCCCCCCC)COP(=O)(O)OCCN	[M+Na]+	281.66
2911	CN(C(=O)C(Cl)Cl)c1ccc(OC(=O)c2ccco2)cc1	[M+H]+	171.7
3412	CN1[C@H]2CC(=O)C[C@@H]1C(O)C2	[M+H]+	131.6
1638	CCCCC/C=C\C/C=C\CCCCCCCCCCCC(=O)O[C@H](COC(=O)CCCCCCCCCCCCCCCCC)COP(=O)(O)OC[C@H](N)C(=O)O	[M+Na]+	294.91
3981	CCCCCCCCC/C=C\CCCCCCCC(=O)OC[C@@H](COC(=O)CCCCCCCCCCCCCCC)OC(=O)CCCCCCCCCCCCCCC	[M+Na]+	319.015
1936	C[C@]12CCC(=O)C=C1CC[C@@H]1[C@@H]2[C@@H](O)C[C@]2(C=O)[C@@H](C(=O)CO)CC[C@@H]12	[M+Na]+	204.091
2586	CCCCCC/C=C/CCCCCCCCCC(=O)O	[M-H]-	174.946
175	OC[C@H]1O[C@@H](O[C@@H]2[C@@H](CO)O[C@@H](O)[C@H](O)[C@H]2O)[C@H](O)[C@@H](O)[C@@H]1O	[M-H]-	173.78
660	CCCCC/C=C\C/C=C\CCCCCCCCCC(=O)O[C@H](COC(=O)CCCCCCC/C=C\C/C=C\CCCCC)COP(=O)(O)O	[M+Na]+	276.54
3467	CCC(=O)NS(=O)(=O)c1ccc(-c2c(-c3ccccc3)noc2C)cc1	[M+H]+	189.2
723	C[C@H]1c2cccc(O)c2C(O)=C2C(=O)[C@]3(O)C(O)=C(C(N)=O)C(=O)[C@@H](N(C)C)[C@@H]3[C@@H](O)[C@@H]21	[M+Na]+	205.7
135	CCCCC/C=C\C/C=C\C/C=C\C/C=C\CCCCCC(=O)O[C@H](COC(=O)CCCCCCC/C=C\C/C=C\CCCCC)COP(=O)(O)OC[C@H](N)C(=O)O	[M+Na]+	293.91
2051	CCCCC/C=C\C/C=C\CCCCCCCC(=O)O[C@H](COC(=O)CCCCCCCCCCCCCCC)COP(=O)(O)O	[M-H]-	253.4
2365	NC(=O)NCCC[C@H](N)C(=O)O	[M+H]+	137.7
1444	CC/C=C\C[C@H](O)/C=C/C=C\C=C\C=C\[C@@H](O)[C@@H](O)C/C=C\CCC(=O)O	[M+Na]+	197.867
485	CSc1ncnc2nc[nH]c12	[M+Na]+	145.1
969	CCO[C@@H]1O[C@H](C(=O)O)[C@@H](O)[C@H](O)[C@H]1O	[M-H]-	143.967
1115	Nc1ccc(S(=O)(=O)Nc2ncccn2)cc1	[M+H]+	150.9
3049	O=P(O)(O)OC1O[C@H](CO)[C@@H](O)[C@H](O)[C@H]1O	[M-H]-	147.01
2745	CCCCCCCCCCCCCCC/C=C/C=C/C=C/C=C/C(=O)O	[M-H]-	187.27
1201	COc1ccc2c(c1)c(CC(=O)O)c(C)n2C(=O)c1ccc(Cl)cc1	[M+H]+	179.5
1071	CCCCC/C=C\C/C=C\CCCCCCCCCC(=O)OC[C@H](COP(=O)([O-])OCC[N+](C)(C)C)OC(=O)CCCCCCCCCCCCCC	[M+H]+	288.47
213	Cc1ccc(C(=O)c2ccc(CC(=O)O)n2C)cc1	[M+H]+	156.7
1264	CC/C=C\C/C=C\C/C=C\CCCCCCCC(=O)O[C@H](COC(=O)CCCCCCCCCCC)COP(=O)([O-])OCC[N+](C)(C)C	[M+H]+	276
3995	CC(=O)N[C@H]1[C@H](OP(=O)(O)OP(=O)(O)OC[C@H]2O[C@@H](n3ccc(=O)[nH]c3=O)[C@H](O)[C@@H]2O)O[C@H](CO)[C@@H](O)[C@@H]1O	[M-H]-	224
2264	COC(=O)c1c(OC)cc2c(c1C)Oc1c(Cl)c(O)c(Cl)c(C)c1C(=O)O2	[M+H]+	186.4
2114	COc1ccc2c(c1OC)OC[C@@H](c1ccc(OC)c(OC)c1OC)C2	[M+Na]+	183.2
2525	O=c1cc(-c2ccc(O)c(-c3c(O)cc(O)c4c(=O)cc(-c5ccc(O)cc5)oc34)c2)oc2cc(O)cc(O)c12	[M-H]-	217.23
3095	COc1cnc(NS(=O)(=O)c2ccc(N)cc2)nc1	[M+Na]+	171.3
3125	COC1=CC(=O)C(C(=O)c2ccccc2)=CC1=O	[M+H]+	145.4
431	CCCCCCCCCCCCCC(=O)OC[C@@H](O)COP(=O)(O)OCCN	[M-H]-	197.04
2	C/C=C/c1ccc2c(c1)OCO2	[M+H]+	138.4
905	Cn1cc(CCN)c2ccccc21	[M+Na]+	139
571	CCCCC/C=C\C/C=C\C/C=C\CCCCC(=O)OC[C@H](COP(=O)(O)OC[C@H](N)C(=O)O)OC(=O)CCCCCCCCCCC/C=C\C/C=C\CCCCC	[M+Na]+	299.45
910	C=C(C)[C@H]1Cc2c(ccc3c2O[C@@H]2COc4cc(OC)c(OC)cc4[C@@H]2C3=O)O1	[M+Na]+	213.173
1517	CCCCCCCCCCCCCCCCCCOC(=O)C(C)CC	[M-H]-	191.22
3578	Nc1nc(=O)c2ncn([C@@H]3O[C@@H]4COP(=O)(O)O[C@H]4[C@H]3O)c2[nH]1	[M+Na]+	184.2
1921	CC/C=C\C/C=C\C/C=C\C/C=C\C/C=C\CCCCCC(=O)O[C@H](COC(=O)CCCCCCCCCCCCCCCC)COP(=O)([O-])OCC[N+](C)(C)C	[M+Na]+	296.11
1334	N=C(N)Nc1nc(CSCCC(=N)NS(N)(=O)=O)cs1	[M+H]+	165.9
1992	COc1c2c(cc3occ(-c4ccc5c(c4)OCO5)c(=O)c13)OC(C)(C)C=C2	[M+H]+	186.9
2320	CCCSP(=O)(OCC)SCCC	[M+H]+	149.27
3157	CCCC/C=C\C/C=C\CCCCCCCC(=O)O[C@H](CO/C=C\CCCCCCCCCCCCCCCCCC)COP(=O)(O)OCCN	[M-H]-	267.97
827	Fc1ccccc1C1=NCC(=S)N(CC(F)(F)F)c2ccc(Cl)cc21	[M+H]+	174.9
573	C=CCOc1ccccc1OCC(O)CNC(C)C	[M+H]+	161.7
1905	CCCC1C(=O)N2C(N(C)C)=Nc3ccc(C)cc3N2C1=O	[M+H]+	169.5
1878	Nc1c(O)cccc1C(=O)CC(N)C(=O)O	[M+H]+	157.667
1479	CCCCCCCC/C=C\CCCCCCCC(=O)OC(CC(=O)[O-])C[N+](C)(C)C	[M+H]+	218.733
3703	CCCCCCCCCC/C=C\CCCCCCCCCC(=O)O[C@H](COC(=O)CCCCCCCCCCCCC)COP(=O)(O)O[C@H]1C(O)C(O)C(O)[C@@H](O)C1O	[M+Na]+	298.1
3238	CN[C@@H]1[C@H](O[C@H]2[C@H](O[C@@H]3[C@@H](N=C(N)N)[C@H](O)[C@@H](N=C(N)N)[C@H](O)[C@H]3O)O[C@@H](C)[C@]2(O)CO)O[C@@H](CO)[C@H](O)[C@H]1O	[M+H]+	232.1
2967	Cc1c(C)c2c(c(C)c1O)CC[C@@](C)(CCC[C@H](C)CCC[C@H](C)CCCC(C)C)O2	[M-H]-	208.516
2842	CCCCC/C=C\C/C=C\C/C=C\C/C=C\CCCCCC(=O)OC[C@H](COP(=O)(O)OCCN)OC(=O)CCCCCCCCCCCC	[M+H]+	278.7
653	CCC/C=C\C/C=C\CCCCCCCCCC(=O)O[C@H](COC(=O)CCCCCCCCCCCCC)COP(=O)([O-])OCC[N+](C)(C)C	[M-H]-	268.3
3913	CCCCCCCC/C=C\CCCCCCCCCC(=O)O[C@H](COC(=O)CCCCCCCCCCCCC)COP(=O)(O)O	[M-H]-	255.15
45	CCCCn1cc(C(=O)c2cccc3ccccc23)c2ccccc21	[M+H]+	182.5
2849	O=C(O)C1=CC(=O)[C@@H](O)[C@H](O)C1	[M+H]+	132.733
3645	N[C@@H](CCSC[C@H](N)C(=O)O)C(=O)O	[M+H]+	147
3525	CCCCCCCCCCCCCCCCCCC(=O)O[C@H](COC(=O)CCCCCCCCCCCCCCCC)COP(=O)([O-])OCC[N+](C)(C)C	[M+H]+	294.95
2560	CC/C=C\C/C=C\C/C=C\CCCCCCCC(=O)OC[C@H](COP(=O)([O-])OCC[N+](C)(C)C)OC(=O)CCCCCC/C=C\C/C=C\C/C=C\CCCCC	[M+Na]+	293.205
2635	CC(=O)Oc1ccc2c3c1O[C@H]1[C@@H](OC(C)=O)C=C[C@H]4[C@@H](C2)N(C)CC[C@]314	[M+H]+	185.7
1176	CCCCC/C=C\C/C=C\CCCCCCCCCCCC(=O)O[C@H](COC(=O)CCCCCCCCCCC)COP(=O)(O)OC[C@@H](O)CO	[M+H]+	283.3
2817	OC[C@H](O)[C@@H](O)[C@@H](O)[C@H](O)CO	[M+Na]+	142.2
2134	CCCC/C=C\CCCCCCCC(=O)OC[C@H](COP(=O)([O-])OCC[N+](C)(C)C)OC(=O)CCCCCC/C=C\C/C=C\C/C=C\CCCCC	[M+H]+	277.765
502	OC1(c2ccc(Cl)c(C(F)(F)F)c2)CCN(CCCC(c2ccc(F)cc2)c2ccc(F)cc2)CC1	[M+H]+	219.1
464	COc1cc(OC)c(-c2c(OC)cc(OC)cc2OC)c(OC)c1	[M+H]+	175.2
360	CN(C)CC/C=C1/c2ccccc2Sc2ccc(Cl)cc21	[M+H]+	169.95
1946	CN(C)[C@@H]1C(O)=C(C(N)=O)C(=O)[C@@]2(O)C(O)=C3C(=O)c4c(O)cccc4[C@@](C)(O)[C@H]3[C@H](O)[C@@H]12	[M+H]+	202.3
2498	CCCCC[C@H](O)/C=C/[C@H]1[C@H](O)C[C@@H]2O/C(=C\CCCC(=O)O)C[C@@H]21	[M-H]-	186.843
3909	CCCCC/C=C\C/C=C\CCCCCCCCCC(=O)O[C@H](CO/C=C\CCCCCCCCCCCCCCCC)COP(=O)([O-])OCC[N+](C)(C)C	[M+H]+	297.3
1941	CCn1cc(C(=O)O)c(=O)c2cc(F)c(N3CCNC(C)C3)c(F)c21	[M+H]+	191.3
2099	Nc1nc2ccc(C(=O)c3ccccc3)cc2[nH]1	[M+H]+	161.9
1236	CCCCCCCCCCCCCCCCCC(=O)OC[C@H](COP(=O)([O-])OCC[N+](C)(C)C)OC(=O)CCCCCCCCCCC	[M+H]+	279.58
300	C[Se]CCC(N)C(=O)O	[M-H]-	149.9
3301	CCCCCCCCCCCCCCCC(=O)C(O)C(O)C(O)C(=O)CCCCCCCCCCCCCCC	[M+Na]+	252.1
589	CCCCCCC(N)C(=O)O	[M+H]+	147.1
3929	C[C@@H]1O[C@@H](OC[C@H]2O[C@@H](Oc3c(-c4ccc(O)c(O)c4)oc4cc(O)cc(O)c4c3=O)[C@H](O)[C@@H](O)[C@@H]2O)[C@H](O)[C@H](O)[C@H]1O	[M+Na]+	251.612
3472	CCCC/C=C\CCCCCCCC(=O)OC[C@H](COP(=O)(O)OCCN)OC(=O)CCCCC/C=C\C/C=C\C/C=C\C/C=C\CCCCC	[M+H]+	275.1
3970	Cc1c(NC(=O)c2cccnc2)c(=O)n(-c2ccccc2)n1C	[M+H]+	172.5
1735	COc1cc2c(cc1OC)C(=O)OC2	[M+H]+	137.6
2704	C[C@]12Cc3cn[nH]c3C[C@@H]1CC[C@@H]1[C@@H]2CC[C@@]2(C)[C@H]1C[C@H](O)[C@]2(C)O	[M+H]+	192.1
1966	CCCCCCCCCCCCCCCCC(=O)OC[C@@H](O)COP(=O)(O)OCCN	[M-H]-	208.89
175	OC[C@H]1O[C@@H](O[C@@H]2[C@@H](CO)O[C@@H](O)[C@H](O)[C@H]2O)[C@H](O)[C@@H](O)[C@@H]1O	[M+Na]+	178.655
2716	CC/C=C\C/C=C\C/C=C\C/C=C\C/C=C\CCCC(=O)OC[C@H](COP(=O)(O)OCCN)OC(=O)CCCCCCCCCCCCC	[M-H]-	267.8
79	CC1(C)C(=O)C=C[C@@]2(C)C1CC(=O)[C@]1(C)C2CC[C@@]2(C)[C@H](c3ccoc3)OC(=O)[C@H]3O[C@]321	[M+H]+	196.6
2389	Nc1ncnc2c1ncn2[C@H]1C[C@H](O)[C@@H](COP(=O)(O)O)O1	[M+H]+	168.3
435	CO[C@@H]1O[C@H](CO)[C@H](O)[C@H](O)[C@H]1O	[M+Na]+	147.683
1012	CC/C=C\C/C=C\C/C=C\C/C=C\CCCCC(=O)OC[C@H](COP(=O)(O)O[C@H]1C(O)C(O)C(O)[C@@H](O)C1O)OC(=O)CCCCCCCCCCCCCCCCCCC	[M+Na]+	297.4
1645	COc1ccc2cc([C@H](C)C(=O)O)ccc2c1	[M+H]+	150.967
954	CN1c2c([nH]c(N)nc2=O)NCC1CNc1ccc(C(=O)N[C@H](CCC(=O)O)C(=O)O)cc1	[M+Na]+	200.036
1718	OC[C@H]1O[C@H](O[C@H]2O[C@H](CO)[C@@H](O)[C@H](O)[C@H]2O)[C@H](O)[C@@H](O)[C@@H]1O	[M+Na]+	174.9
2544	Cc1ccnc(NS(=O)(=O)c2ccc(N)cc2)n1	[M+H]+	156.3
3222	CCCCCCCCCCCCCCCC(=O)OC[C@H](COP(=O)([O-])OCC[N+](C)(C)C)OC(=O)CCCCCCCCCCCCC	[M+Na]+	275.15
2398	O=C([O-])[C@H](O)[C@@H](O)[C@H](O)[C@H](O)CO	[M+Na]+	145.8
1772	CC(=O)Nc1cc([As](=O)(O)O)ccc1O	[M+H]+	151.5
853	C[C@@H]1C[C@H]2[C@@H]3C[C@H](F)C4=CC(=O)C=C[C@]4(C)[C@@]3(F)[C@@H](O)C[C@]2(C)[C@@]1(O)C(=O)CO	[M+H]+	191.2
320	CCOC(=O)N1CCC(=C2c3ccc(Cl)cc3CCc3cccnc32)CC1	[M+H]+	186.6
2184	CCOCN(C(=O)CCl)c1c(C)cccc1CC	[M+H]+	158.745
2037	CCCCCCCCCCCCCCCCCCCCCCCC(=O)O[C@H](COC(=O)CCCCCCCCCCCCC)COP(=O)([O-])OCC[N+](C)(C)C	[M+H]+	302.37
1127	CCCCC/C=C\CCCCCCCC(=O)OC[C@H](COP(=O)(O)OCCN)OC(=O)CCCCCCC/C=C\CCCCCCCC	[M+H]+	268.3
2606	CCCCCCSC[C@H](NC(=O)CC[C@H](N)C(=O)O)C(=O)NCC(=O)O	[M+Na]+	200.9
3940	CCCC/C=C\CCCCCCCC(=O)O[C@H](CO/C=C\CCCCCCCCCCCCCCCC)COP(=O)(O)OC[C@@H](O)CO	[M-H]-	262.1
1321	CSCC[C@H](NC(C)=O)C(=O)O	[M+Na]+	150.1
3285	N[C@@H](CCS)C(=O)O	[M+H]+	130.3
1803	CN(C)CCCN1c2ccccc2Sc2ccc(Cl)cc21	[M+H]+	170.2
3589	Nc1ccccc1C(=O)C[C@H](N)C(=O)O	[M+H]+	149.1
2923	CCCCCCCC/C=C\CCCCCCCCCCCCCC(=O)[O-]	[M+Na]+	204.4
2222	CCCCCCCCCC/C=C/CCCCCCCC(=O)OC[C@H](COP(=O)([O-])OCC[N+](C)(C)C)OC(=O)CCCCCCC/C=C/CCCCCCCCCC	[M+Na]+	305.03
628	COc1cc2c(c3oc(=O)c4c(c13)CCOC4=O)C1C=COC1O2	[M+Na]+	176.5
2514	Cc1onc(-c2ccccc2)c1C(=O)N[C@@H]1C(=O)N2[C@@H](C(=O)O)C(C)(C)S[C@H]12	[M+Na]+	195.4
1466	CCCCCCCC/C=C\C/C=C\CCCCC(=O)OC[C@H](COP(=O)(O)OCCN)OC(=O)CCCC/C=C\C/C=C\CCCCCCCC	[M-H]-	269.7
1154	COc1cccc(-c2cc(=O)c3cc(OC)ccc3o2)c1	[M+H]+	162.1
2934	Cn1c(=O)[nH]c(=O)c2[nH]cnc21	[M-H]-	124.484
342	O=c1ccn([C@@H]2O[C@H](COP(=O)(O)OP(=O)(O)OP(=O)(O)O)[C@@H](O)[C@H]2O)c(=O)[nH]1	[M+Na]+	188.8
3463	CCCCCCCCCCCCCCCCC(=O)OC[C@@H](O)COP(=O)(O)O[C@H]1C(O)C(O)C(O)[C@@H](O)C1O	[M-H]-	231.21
572	NCCCC[C@H](N)C(=O)O	[M+H]+	131.3
2194	O=C(O)[C@@H]1CCCCN1	[M+H]+	129.167
2970	CCC=CCC=CCC=CCC=CCC=CCC(=O)OC[C@H](CO[C@@H]1O[C@H](CO[C@H]2O[C@H](CO)[C@H](O)C(O)C2O)[C@H](O)C(O)C1O)OC(=O)CC=CCC=CCC=CCC=CCCCCC	[M-H]-	303.2
3293	CC/C=C\C/C=C\C/C=C\C/C=C\CCCCC(=O)OC[C@H](COP(=O)(O)OC[C@H](N)C(=O)O)OC(=O)CCCCC/C=C\C/C=C\C/C=C\C/C=C\CCCCC	[M-H]-	287.4
3532	O=C(O)CCCCCCCC(O)C(O)CCCCCCO	[M+Na]+	175.9
1506	CCCCCC/C=C\CCCCCCCC(=O)OCC(COP(=O)(O)OCCN)OC(=O)CCCCCCCC1CC1CCCCCCCC	[M+H]+	275.82
2106	Oc1cc(O)c2c(c1)O[C@H](c1ccc(O)c(O)c1)[C@H](O)C2	[M+H]+	161.5
3232	CN(C)c1nc(=O)n(C2CCCCC2)c(=O)n1C	[M+H]+	161.886
139	C[C@H]1CN(c2c(F)c(F)c3c(=O)c(C(=O)O)cn(C4CC4)c3c2F)C[C@@H](C)N1	[M+H]+	198.1
984	O=C(O)[C@H](O)[C@@H](O)[C@H](O)[C@H](O)CO	[M-H]-	133.88
1068	Cc1cc(=O)oc2c(O)c(O)ccc12	[M+H]+	134.8
3784	CC/C=C\C/C=C\C/C=C\CCCCCCCC(=O)OC[C@H](CO[C@@H]1O[C@H](CO)[C@H](O)C(O)C1O)OC(=O)CCCCC/C=C\C/C=C\C/C=C\CC	[M+Na]+	273.1
990	Cn1cnc2[nH]c(=O)[nH]c(=O)c21	[M+H]+	130.8
2253	CCCCC/C=C\C/C=C\C/C=C\C/C=C\C/C=C\CCCCCCCCCCCCC(=O)O	[M-H]-	212.4
3698	CCC(C)[C@H](NC(=O)[C@@H](N)CO)C(=O)NCC(=O)NCC(=O)N[C@@H](CCC(=O)O)C(=O)N[C@H](C(=O)N[C@@H](Cc1ccccc1)C(=O)N[C@H](C(=O)N[C@@H](CC(=O)O)C(=O)N[C@@H](Cc1ccccc1)C(=O)N[C@@H](C[C@@H](C)O)C(=O)N[C@@H](CCCCN)C(=O)O)C(C)CC)C(C)C	[M+H]+	382.3
1850	CCCCCCCCCCC(=O)OC[C@H](COP(=O)([O-])OCC[N+](C)(C)C)OC(=O)CCCCCCCCCC	[M+Na]+	260.593
1348	CCCCCCCCC/C=C\CCCCCCCC(=O)O[C@H](COCCCCCCCCCCCCCCCC)COP(=O)(O)OCCN	[M-H]-	263.39
2942	CCC(C)[C@H](NC(=O)[C@@H](N)CC(=O)O)C(=O)N1CCC[C@@H](C(=O)N[C@H](C(=O)N2CCC[C@@H](C(=O)N[C@@H](CCCCN)C(=O)N3CCC[C@@H](C(=O)N[C@@H](CCCCN)C(=O)O)C3)C2)C(C)C)C1	[M+H]+	294.2
2429	CCCCC/C=C\C/C=C\CCCCCCCCCCCC(=O)O[C@H](COC(=O)CCCCCCC/C=C\CCCCCC)COP(=O)(O)OCCN	[M+Na]+	289.27
1962	CCCCC/C=C\C/C=C\CCCCCCCCCCCC(=O)O[C@H](COC(=O)CCCCCCC/C=C\C/C=C\CCCCC)COP(=O)(O)OCCN	[M-H]-	283.3
781	CN[C@H]1CC[C@@H](c2ccc(Cl)c(Cl)c2)c2ccccc21	[M+H]+	167.3
1308	CC/C=C\C=C/C=C\C=C/C=C\CCCCCCCC(=O)O[C@H](COC(=O)CCCCCCCCCCCCCCCCC)COP(=O)([O-])OCC[N+](C)(C)C	[M+H]+	291.22
3575	CCCC/C=C\CCCCCCCC(=O)OC[C@H](COP(=O)(O)OC[C@H](N)C(=O)O)OC(=O)CCCCCCCCC/C=C\C/C=C\CCCCC	[M-H]-	279.7
947	CC/C=C\C/C=C\C/C=C\C/C=C\C/C=C\CCCCCC(=O)O[C@H](COC(=O)CCC/C=C\C/C=C\C/C=C\C/C=C\C/C=C\CC)COP(=O)(O)OCCN	[M+H]+	284.8
3134	CCCCC/C=C\C/C=C\C/C=C\CCCCCCC(=O)O[C@H](CO/C=C\CCCCCCCCCCCCCCCCCC)COP(=O)(O)OCCN	[M+H]+	289.3
558	CCOC(=O)C1=C[C@@H](OC(CC)CC)[C@H](NC(C)=O)[C@@H](N)C1	[M+H]+	180.7
3191	CC(C)C(O)C(=O)O	[M-H]-	118.649
3331	CCCCCCCCCCCCCC/C=C\OC[C@@H](O)COP(=O)(O)OC[C@@H](O)CO	[M-H]-	209.44
1671	CCOC(=O)C1(c2ccccc2)CCN(C)CC1	[M+H]+	158.55
889	CC[C@H](C)[C@H]1O[C@]2(C=C[C@@H]1C)C[C@@H]1C[C@@H](C/C=C(\C)[C@@H](O[C@H]3C[C@H](OC)[C@@H](O[C@H]4C[C@H](OC)[C@@H](O)[C@H](C)O4)[C@H](C)O3)[C@@H](C)/C=C/C=C3\CO[C@@H]4[C@H](O)C(C)=C[C@@H](C(=O)O1)[C@]34O)O2	[M+Na]+	290.5
1331	CN1C(C(=O)Nc2ccccn2)=C(O)c2sccc2S1(=O)=O	[M+H]+	170.1
3604	N[C@@H](Cc1c[nH]c2ccccc12)C(=O)O	[M-H]-	147
2611	CCOc1ccc2ccccc2c1C(=O)N[C@@H]1C(=O)N2[C@@H](C(=O)O)C(C)(C)S[C@H]12	[M+H]+	196.1
1113	COc1ccc(N2CCNCC2)cc1	[M+H]+	141.9
970	CN1C(=O)C(O)N=C(c2ccccc2Cl)c2cc(Cl)ccc21	[M+H]+	169.5
536	CCCCCCCCCCCCCCCCCCCCCCCC(=O)O	[M+Na]+	216.859
675	OC[C@H](O)C(O)[C@H](O)CO	[M-H]-	125.3
77	O=C(O)c1cc(=O)c2cccc(O)c2[nH]1	[M-H]-	133.406
3243	CCC(=O)OCC(=O)[C@@]1(OC(=O)CC)[C@@H](C)C[C@H]2[C@@H]3CCC4=CC(=O)C=C[C@]4(C)[C@@]3(F)[C@@H](O)C[C@@]21C	[M+H]+	218.1
2233	CCCCCCCCCCCCC=CC[C@@H](O)[C@H](CO)NC(=O)CCCCCCCCCCCCCCCCC	[M+Na]+	268.6
1909	CC(C)(O)[C@H]1[C@@H]2C(=O)O[C@H]1[C@H]1OC(=O)[C@@]34O[C@@H]3C[C@]2(O)[C@@]14C	[M+Na]+	173.7
2089	CCCCCCCC/C=C\CCCCCCCC(=O)O[C@H](COC(=O)CCCCCCCCCCCCCCC)COP(=O)(O)OC[C@H](N)C(=O)O	[M+H]+	283.77
615	CC1NCCOC1c1ccccc1	[M+H]+	138.9
2133	CC/C=C\C/C=C\C/C=C\C/C=C\CCCCC(=O)OC[C@H](COP(=O)([O-])OCC[N+](C)(C)C)OC(=O)CCCCC/C=C\C/C=C\C/C=C\C/C=C\CCCCC	[M+H]+	293.2
3820	C[C@H]1[C@H]2CC[C@H]3[C@@H]4CC=C5C[C@@H](N(C)C)CC[C@]5(C)[C@H]4CC[C@]23CN1C	[M+H]+	195.4
2066	O=c1c(-c2cc(O)c(O)c(O)c2)coc2cc(O)c(O)c(O)c12	[M+H]+	166.5
694	C[C@]12C[C@H](O)[C@H]3[C@@H](CCC4=CC(=O)CC[C@@]43C)[C@@H]1CC[C@]2(O)C(=O)COC(=O)CCC(=O)O	[M+H]+	212.4
1013	CC(C)C[C@H](NC(=O)[C@H](CC(N)=O)NC(=O)[C@H](Cc1ccccc1)NC(=O)[C@H](CC(=O)O)NC(=O)[C@H](CC(N)=O)NC(=O)[C@@H]1CCCN(C(=O)[C@H](C)N)C1)C(=O)N[C@@H](CCCCN)C(=O)O	[M+H]+	300
2802	OCC(O)CN1CCN(c2ccccc2)CC1	[M+H]+	155.7
1639	CCCC/C=C\CCCCCCCC(=O)OC[C@H](COP(=O)(O)OC[C@@H](O)CO)OC(=O)CCCCCCC/C=C\CCCCCC	[M-H]-	255
2735	CCCCCCCCCCCCCCCCCCCCC(=O)O[C@H](COC(=O)CCCCCCCCCCCCC)COP(=O)(O)OC[C@@H](O)CO	[M-H]-	275
109	O=C(O)c1ccccc1O	[M-H]-	123.36
1802	CCCCCCC1CC1CCCCCCCC(=O)O[C@H](CO)COP(=O)([O-])OCC[NH3+]	[M+H]+	214.85
2013	CC(=O)N[C@@H](CC(N)=O)C(=O)O	[M-H]-	137.87
873	Nc1ccc(S(=O)(=O)Nc2ccc(Cl)nn2)cc1	[M+Na]+	171.7
3876	O=c1cccc2n1C[C@@H]1CNC[C@H]2C1	[M+H]+	137.9
218	Nc1ncnc2c1ncn2[C@H]1C[C@H](O)[C@@H](COP(=O)(O)OP(=O)(O)OP(=O)(O)O)O1	[M+H]+	194.8
1617	CCCCCCCCC/C=C\CCCCCCCC(=O)OC[C@@H](O)COP(=O)([O-])OCC[N+](C)(C)C	[M+H]+	236.62
141	CS(=N)(=O)CC[C@H](N)C(=O)O	[M-H]-	141.23
1916	O=C(NC(=O)c1c(F)cccc1F)Nc1cc(Cl)c(OC(F)(F)C(F)C(F)(F)F)cc1Cl	[M+H]+	198.53
3803	NCCCC[C@H](N[C@@H](CCc1ccccc1)C(=O)O)C(=O)N1CCC[C@H]1C(=O)O	[M+H]+	189.7
3025	COc1cc(/C=C/CO)cc(OC)c1O	[M-H]-	146.843
2945	CCCCC/C=C\C/C=C\C/C=C\C/C=C\CCCC(=O)O	[M-H]-	182.21
3529	CCC/C=C\CCCCCCCCCCCCCCC(=O)O	[M-H]-	177.97
2899	Cn1cnc(C[C@H](N)C(=O)O)c1	[M-H]-	139.639
2026	NC(N)=NCC(=O)O	[M+Na]+	134.6
562	CCCCCCCCCCCCCC(=O)SCCNC(=O)CCNC(=O)C(O)C(C)(C)COP(=O)(O)OP(=O)(O)OC[C@H]1O[C@@H](n2cnc3c(N)ncnc32)[C@H](O)[C@@H]1OP(=O)(O)O	[M+H]+	289.9
93	CCCCCCCCCCCCCCCC(=O)OCC(COP(=O)(O)OCCN)OC(=O)CCCCCCCCCCCCCC	[M+H]+	269.25
844	NC(=O)CC[C@H](N)C(=O)O	[M+Na]+	135.903
1300	CCCCC/C=C\C/C=C\C/C=C\C/C=C\CCCC(=O)O[C@H](COC(=O)CCCC/C=C\C/C=C\C/C=C\CCCCC)COP(=O)(O)OCCN	[M+H]+	275.5
979	COc1ncnc(NS(=O)(=O)c2ccc(N)cc2)c1OC	[M+Na]+	177.8
612	CCCC/C=C\CCCCCCCC(=O)OC[C@H](COP(=O)([O-])OCC[N+](C)(C)C)OC(=O)CCCCCCCCCCCCCCCCCC	[M+H]+	284.95
3657	O=C(O)[C@H](O)[C@@H](O)CO	[M-H]-	119.521
2761	O=c1ccn([C@@H]2O[C@H](COP(=O)(O)OP(=O)(O)O)[C@@H](O)[C@H]2O)c(=O)[nH]1	[M+H]+	176.5
1681	COc1cc(C(CO)OS(=O)(=O)O)ccc1O	[M-H]-	152.939
2658	CCCCCCCC/C=C\CCCCCCCCCC(=O)O[C@H](COCCCCCCCCCCCCCCCC)COP(=O)(O)OCCN	[M+H]+	277.08
914	CCCCCCCC/C=C\CCCCCCCC(=O)OC[C@H](COP(=O)(O)OC[C@H](N)C(=O)O)OC(=O)CCCCCCCCC/C=C\CCCCCCCCCC	[M-H]-	287.74
94	CCCCCCCCCCCC[C@@H](C(=O)O)[C@H](C)C(=O)O	[M+Na]+	186.2
2417	C[C@H]1[C@H](NC(=O)/C(=N\OC(C)(C)C(=O)O)c2csc(N)n2)C(=O)N1S(=O)(=O)O	[M+H]+	197.4
315	O=C(O)CN(CCN(CC(=O)O)CC(=O)O)CC(=O)O	[M+H]+	159.6
1193	CCCCC/C=C\C/C=C\C/C=C\C/C=C\CCCC(=O)O[C@H]1CC[C@@]2(C)C(=CC[C@@H]3[C@@H]2CC[C@@]2(C)[C@H]3CC[C@@H]2[C@H](C)CCCC(C)C)C1	[M+H]+	289.4
2416	CCCCCCCCCC/C=C\CCCCCCCCCC(=O)O[C@H](COC(=O)CCCCCCCCCCCC)COP(=O)([O-])OCC[N+](C)(C)C	[M+H]+	291.3
1728	CCCCCC/C=C\CCCCCCCC(=O)OC[C@H](COP(=O)(O)OC[C@@H](O)COC(=O)CCCCCCCCCCCCCCC)OC(=O)CCCCCCCCCCCCCCC	[M+Na]+	327.7
1956	CNCCC[C@@]1(c2ccc(F)cc2)OCc2cc(C#N)ccc21	[M+H]+	178.7
3356	COC1=C(OC)C(=O)C(C/C=C(\C)CC/C=C(\C)CC/C=C(\C)CC/C=C(\C)CC/C=C(\C)CC/C=C(\C)CC/C=C(\C)CC/C=C(\C)CC/C=C(\C)CCC=C(C)C)=C(C)C1=O	[M+Na]+	306.6
2351	CCCCCCCCCCCCCCCCC(=O)OC[C@@H](O)COP(=O)([O-])OCC[N+](C)(C)C	[M+Na]+	237.76
1061	CCCCCCCCCCCCCCCCC(=O)OC[C@H](COP(=O)([O-])OCC[N+](C)(C)C)OC(C)=O	[M-H]-	239
1311	C#C[C@]1(OC(C)=O)CC[C@H]2[C@@H]3CCC4=C/C(=N/O)CC[C@@H]4[C@H]3CC[C@@]21CC	[M+H]+	197.6
1552	Cc1cc(C(C)(C)C)cc(C)c1CC1=NCCN1	[M+H]+	170.4
1869	CCCCCCCCCC=CCC=CCC=CCC=CCC=CCC=CCC(=O)OC[C@@H](O)COP(=O)(O)OCC[N+](C)(C)C	[M+H]+	254.94
622	CC(CCc1ccccc1)NCC(O)c1ccc(O)c(C(N)=O)c1	[M+H]+	178.1
2794	CC(C)(CO)[C@@H](O)C(=O)NCCC(=O)O	[M-H]-	148.235
56	COc1ccc2c(=O)c(OC)c(-c3ccccc3)oc2c1	[M+H]+	160.7
1281	C[C@]12CC[C@H]3[C@@H](CC[C@H]4C[C@H](O)CC[C@@]43C)[C@@H]1CCC2=O	[M-H]-	176.712
1658	CCCCC/C=C\C/C=C\C/C=C\CCCCC(=O)[O-]	[M-H]-	174.8
906	CCCCCCCCCCCCCCCCCCCCCCCC(=O)O[C@H](CO)COP(=O)(O)OCCN	[M+H]+	244.03
3615	O=P(O)(O)OC[C@H]1O[C@@H](O)C[C@@H]1O	[M+Na]+	148.4
1194	CCCC/C=C\C/C=C\CCCCCCCC(=O)O[C@H](COC(=O)CCCCCCCCCCCC)COP(=O)([O-])OCC[N+](C)(C)C	[M+H]+	279.6
1942	CC(=O)N[C@H]1[C@H](OC2[C@@H](O)[C@@H](CO)O[C@@H](O[C@H]([C@H](O)CO)[C@H](O[C@@H]3O[C@@H](C)[C@@H](O)[C@@H](O)[C@@H]3O)[C@@H](O)C=O)[C@@H]2O)O[C@H](CO)[C@@H](O[C@@H]2O[C@@H](C)[C@@H](O)[C@@H](O)[C@@H]2O)[C@@H]1O[C@@H]1O[C@H](CO)[C@H](O)[C@H](O)[C@H]1O	[M+Na]+	298.75
2950	C[C@]12CC[C@@H](O)C[C@H]1CC[C@@H]1[C@@H]2[C@@H](O)C[C@@]2(C)[C@H]1CC[C@]2(O)[C@H](O)CO	[M-H]-	202.65
80	C[C@H](CCC(=O)O)[C@H]1CCC2=C3CC[C@@H]4C[C@H](O)CC[C@]4(C)[C@H]3C[C@H](O)[C@@]21C	[M-H]-	189.1
2801	CC/C=C\C/C=C\C/C=C\C/C=C\C/C=C\C/C=C\CCC(=O)OC[C@@H](O)COP(=O)([O-])OCC[N+](C)(C)C	[M+Na]+	238.19
1327	OC1OC[C@H](O)[C@H](O)[C@H]1O	[M+Na]+	138.229
3860	OC[C@H]1O[C@H](O[C@@H]2[C@@H](CO)O[C@H](O[C@@H]3[C@@H](CO)OC(O)[C@H](O)[C@H]3O)[C@H](O)[C@H]2O)[C@H](O)[C@@H](O)[C@@H]1O	[M+Na]+	212.618
1153	CCCCCCCCCCCCC=CC[C@@H](O)[C@H](COP(=O)([O-])OCC[N+](C)(C)C)NC(=O)CCCCCCCCCCCCCCCCCCCCC	[M+Na]+	301.1
2405	CC(C)C[C@H](NC(=O)[C@H](CCC(=O)O)NC(=O)[C@@H](N)CCC(=O)O)C(=O)N[C@@H](Cc1ccccc1)C(=O)N[C@@H](CCCNC(=N)N)C(=O)O	[M+H]+	254.1
2331	N[C@@H](Cc1ccc(O)c([N+](=O)[O-])c1)C(=O)O	[M+Na]+	154.5
850	COc1ccc(-c2coc3cc(O)ccc3c2=O)cc1	[M+Na]+	176.142
3403	COc1cc2c(cc1OC)C1CC(=O)C(CC(C)C)CN1CC2	[M+H]+	182.6
396	CC/C=C\C/C=C\C/C=C\C/C=C\C/C=C\C/C=C\CCC(=O)O[C@H](COC(=O)CCCCCCCCCCCCCCCCCC)COP(=O)(O)OC[C@H](N)C(=O)O	[M-H]-	285.3
741	CCCCC[C@H](O)/C=C/[C@H]1[C@H](O)C[C@H](O)[C@@H]1C/C=C\CCCC(=O)O	[M-H]-	194.77
2551	C[C@H](NCCc1ccc(O)cc1)[C@H](O)c1ccc(O)cc1	[M+H]+	165.8
2760	CCCCCC/C=C\CCCCCCCCCCCC(=O)O[C@H](COC(=O)CCCCCCCCCCCCCCCCCCC)COP(=O)([O-])OCC[N+](C)(C)C	[M+H]+	306.3
717	CCCCC/C=C\C/C=C\C/C=C\C/C=C\CCCCCC(=O)OC[C@H](COP(=O)(O)OC[C@H](N)C(=O)O)OC(=O)CCCCC/C=C\C/C=C\C/C=C\C/C=C\CCCCC	[M+Na]+	306.8
686	COc1ccc(-c2cc(=O)c3c(O)cc(OC)cc3o2)cc1	[M+H]+	163
305	CC(=O)N[C@@H]1[C@@H](O)CC(O)(C(=O)O)O[C@H]1[C@H](O)[C@H](O)CO	[M+Na]+	168.65
478	OCC1OC(OC2C(CO)OC(OC3C(CO)OC(OC4C(CO)OC(OC5C(CO)OC(OC6C(CO)OC(OC7C(CO)OC(OC8C(CO)OC(OC9C(CO)OC(OC%10C(CO)OC(O)C(O)C%10O)C(O)C9O)C(O)C8O)C(O)C7O)C(O)C6O)C(O)C5O)C(O)C4O)C(O)C3O)C(O)C2O)C(O)C(O)C1O	[M+H]+	377.7
3064	CCCCCCCC/C=C\CCCCCCCCCCCC(=O)OC[C@H](COP(=O)([O-])OCC[N+](C)(C)C)OC(=O)CCCCCCCCCCCCC	[M+H]+	295.2
2341	CCCCCCC/C=C\CCCCCCCC(=O)O[C@H](CO/C=C\CCCCCCCCCCCCCC)COP(=O)(O)OC[C@@H](O)CO	[M-H]-	265.1
2451	CCCCC/C=C\C/C=C\C/C=C\C/C=C\CCCCCC(=O)O[C@H](COC(=O)CCCCCCC/C=C\CCCCCCCCC)COP(=O)(O)OCCN	[M+H]+	290.2
3254	C=CCc1ccc(OC)c(OC)c1	[M-H]-	133.68
2347	CCOc1ccc(NC(=O)CC(C)O)cc1	[M+H]+	152.5
1702	O=C[C@H](O)COP(=O)(O)O	[M-H]-	127.82
290	CC(=O)OCC(OC(C)=O)C(OC(C)=O)C(OC(C)=O)C(OC(C)=O)C(COC(C)=O)OC(C)=O	[M+Na]+	205.7
928	COc1cc(CCN)ccc1O	[M+H]+	146.7
1310	CCCCC/C=C\C/C=C\CCCCCCCCCCCC(=O)O[C@H](COC(=O)CCCCCCC/C=C\C/C=C\CCCCC)COP(=O)(O)OC[C@H](N)C(=O)O	[M+Na]+	297.15
1028	CCCCCCCCCCCCCCCC(=O)O[C@H](COC(=O)CCCCCCCC[C@H](C)CCCCCCCC)COP(=O)(O)OCCN	[M+Na]+	262.65
3769	COC(=O)Nc1nc2ccc(S(=O)c3ccccc3)cc2[nH]1	[M+H]+	175.75
3872	CCCCC/C=C\C/C=C\CCCCCCCC(=O)OCCCCCCCCCCCCCCCCCCCCCC	[M-H]-	241.48
3729	CCCCCCCCCCCCCCCCCC(=O)N[C@@H](CO)[C@H](O)CCCCCCCCCCCCCCC	[M-H]-	249
963	CC(=O)[C@H]1CC[C@H]2[C@@H]3CCC4=CC(=O)CC[C@]4(C)[C@H]3CC[C@]12C	[M-H]-	182.13
392	O=C(/C=C/c1ccc(O)c(O)c1)O[C@@H]1C[C@](O)(C(=O)O)C[C@@H](O)[C@H]1O	[M+H]+	185.1
3367	O=C(/C=C/c1ccc(O)cc1)c1ccccc1O	[M+H]+	153
3746	CCCCCCC/C=C\CCCCCCCC(=O)O[C@H](COC(=O)CCCCCCCCCCCC)COP(=O)([O-])OCC[N+](C)(C)C	[M+H]+	279.865
1993	CCCCCCCCCC/C=C\CCCCCCCCCC(=O)O[C@H](COC(=O)CCCCCCCCCCC)COP(=O)(O)O[C@H]1C(O)C(O)C(O)[C@@H](O)C1O	[M+H]+	294.9
1309	CC=CCC=CCC=CCC=CCC(=O)OC[C@H](COP(=O)(O)OCCN)OC(=O)CC=CCC=CCC=CC	[M+H]+	210.7
939	CCCCCCCCCCCCC=CC[C@@H](O)[C@H](COP(=O)([O-])OCC[N+](C)(C)C)NC(=O)CCCCCCCCCCCCCCCCCCCC	[M+H]+	297.4
2028	CCCCCCCCCCCCCCCCCCCCCCCCC(=O)OC[C@@H](O)COP(=O)(O)OCC[N+](C)(C)C	[M+Na]+	264.86
228	CCCC/C=C\CCCCCCCC(=O)O[C@H](COCCCCCCCCCCCCCCCC)COP(=O)(O)OCCN	[M-H]-	249.85
126	OC[C@H]1O[C@@H]2O[C@@H]3[C@@H](CO)O[C@H](O[C@@H]4[C@@H](CO)O[C@H](O[C@@H]5[C@@H](CO)O[C@H](O[C@@H]6[C@@H](CO)O[C@H](O[C@@H]7[C@@H](CO)O[C@H](O[C@@H]8[C@@H](CO)O[C@H](O[C@@H]9[C@@H](CO)O[C@H](O[C@H]1[C@H](O)[C@H]2O)[C@H](O)[C@H]9O)[C@H](O)[C@H]8O)[C@H](O)[C@H]7O)[C@H](O)[C@H]6O)[C@H](O)[C@H]5O)[C@H](O)[C@H]4O)[C@H](O)[C@H]3O	[M+H]+	322.6
3173	C=C1C[C@@]23CC[C@H]4[C@@](C)(CCC[C@@]4(C)C(=O)O)[C@@H]2CC[C@]1(O)C3	[M+H]+	173.38
3968	COC(=O)Nc1nc2ccc(C(O)c3ccccc3)cc2[nH]1	[M+Na]+	187.8
3608	CCCCCCCCCCCCCCCC=O	[M-H]-	163.361
1935	CCCCCCC1CC1CCCCCCCC(=O)OC[C@@H](O)COP(=O)(O)OCC(O)CO	[M-H]-	214.26
3926	CCCCCCC(C)(C)/C=C\C/C=C\C/C=C\C/C=C\CCCC(=O)NCCO	[M+H]+	212.34
2840	CCCCCCCCCC/C=C\CCCCCCCCCC(=O)O[C@H](COC(=O)CCCCCCCCCCC)COP(=O)(O)OCCN	[M+H]+	275.3
3528	CCC[C@@](C)(O)[C@H]1C[C@@]23CC[C@]1(OC)[C@@H]1Oc4c(O)ccc5c4[C@@]12CCN(C)[C@@H]3C5	[M+H]+	197.8
1672	CN(C)CCOC(C)(c1ccccc1)c1ccccn1	[M+H]+	161.9
512	NC(=O)c1ccccc1O	[M+H]+	123.3
3833	CCCCCCCCCCCCCCCCCCCCCC(=O)O	[M-H]-	191.18
2202	CN1CCN(C2=c3ccccc3=Nc3ccc(Cl)cc3N2)CC1	[M+H]+	177.5
2516	CC/C=C\C/C=C\C/C=C\C/C=C\C/C=C\C/C=C\CCC(=O)O[C@H](COC(=O)CCCCCCCCCCCCCCCCCC)COP(=O)([O-])OCC[N+](C)(C)C	[M+H]+	298.865
1447	CC(C)=CCOP(=O)(O)OP(=O)(O)O	[M-H]-	143.096
4005	CCCCCC(=O)/C=C/C=C/CCCCCCCC(=O)O	[M+Na]+	193.367
2937	O=C(O)c1ccccc1	[M-H]-	121.84
2855	NC[C@H](O)CC[C@H](N)C(=O)O	[M+H]+	135
2120	CCCCC/C=C\C/C=C\CCCCCCCCCC(=O)OC[C@H](COP(=O)(O)O[C@H]1C(O)C(O)C(O)[C@@H](O)C1O)OC(=O)CCCCCCCCCCCCCCC	[M-H]-	285.98
1636	CC/C=C\C/C=C\C/C=C\C/C=C\C/C=C\C/C=C\CCC(=O)O[C@H](COCCCCCCCCCCCCCCCCCCCC)COP(=O)(O)OCCN	[M-H]-	278.64
577	CC/C=C\C/C=C\C/C=C\C/C=C\C/C=C\C/C=C\CCC(=O)OC[C@H](COP(=O)(O)OCCN)OC(=O)CCCCCCCCCCCCCCCCCC	[M-H]-	276.71
3417	C[C@]12CC[C@H]3[C@@H](CC=C4C[C@@H](O)CC[C@@]43C)[C@@H]1CC[C@@H]2C(=O)CO	[M-H]-	185.892
693	CC(=O)O[C@H]1C[C@@]2(C)[C@@H](C[C@@H](O)[C@H]3[C@@]4(C)CC[C@@H](O)[C@@H](C)[C@@H]4CC[C@@]32C)/C1=C(\CCC=C(C)C)C(=O)O	[M+Na]+	235.6
2210	C[C@H](CCC(=O)O)[C@H]1CC[C@H]2[C@@H]3CC[C@@H]4CC(=O)CC[C@]4(C)[C@H]3CC[C@@]21C	[M+Na]+	201.4
569	CNC[C@H](O)c1ccc(O)c(O)c1	[M-H]-	140.1
2638	CCn1cc(C(=O)O)c(=O)c2cc(F)c(N3CCNCC3)nc21	[M+H]+	170.8
2560	CC/C=C\C/C=C\C/C=C\CCCCCCCC(=O)OC[C@H](COP(=O)([O-])OCC[N+](C)(C)C)OC(=O)CCCCCC/C=C\C/C=C\C/C=C\CCCCC	[M+H]+	290.9
3227	CCCC=CCC=CCC(=O)OC[C@H](COP(=O)(O)OCCN)OC(=O)CC=CCCCCCC	[M+H]+	223.3
3167	CCCC[C@@H](C)[C@@H](OC(=O)C[C@@H](CC(=O)O)C(=O)O)[C@H](C[C@@H](C)C[C@H](O)CCCC[C@@H](O)C[C@H](O)[C@H](C)N)OC(=O)C[C@@H](CC(=O)O)C(=O)O	[M+H]+	258
3299	CCCCCCCCCCCCCCCC[C@H]1C/C1=C\CC/C=C\CCCC(=O)O	[M-H]-	202.5
1686	CCCCC/C=C\C/C=C\CCCCCCCC(=O)O	[M-H]-	175.035
2194	O=C(O)[C@@H]1CCCCN1	[M-H]-	130.267
1217	CCCCCCCCCCCCC=CC[C@@H](O)[C@H](COP(=O)([O-])OCC[N+](C)(C)C)NC(=O)CCCCCCCCCCCCCCCCCCCCCCCCC	[M+H]+	313.6
361	CCCCCCCC/C=C\CCCCCCCCCC(=O)OC[C@@H](O)COP(=O)([O-])OCC[N+](C)(C)C	[M+H]+	240.74
1139	NC(N)=NCCC[C@H](N)C(=O)O	[M-H]-	136.4
2306	CCCCCCC/C=C\CCCCCCCC(=O)OC[C@@H](O)COP(=O)(O)OC[C@@H](O)CO	[M-H]-	213.5
2469	OC[C@H]1O[C@H](O[C@@H]2[C@@H](CO)O[C@H](O[C@@H]3[C@@H](CO)O[C@H](O[C@@H]4[C@@H](CO)O[C@H](O[C@@H]5[C@@H](CO)O[C@H](O[C@@H]6[C@@H](CO)OC(O)[C@H](O)[C@H]6O)[C@H](O)[C@H]5O)[C@H](O)[C@H]4O)[C@H](O)[C@H]3O)[C@H](O)[C@H]2O)[C@H](O)[C@@H](O)[C@@H]1O	[M+Na]+	279.695
2113	CCCCC/C=C\C/C=C\C/C=C\CCCCC(=O)OC[C@H](COP(=O)([O-])OCC[N+](C)(C)C)OC(=O)CCCCCCCCC/C=C\C/C=C\CCCCC	[M+Na]+	294.745
2113	CCCCC/C=C\C/C=C\C/C=C\CCCCC(=O)OC[C@H](COP(=O)([O-])OCC[N+](C)(C)C)OC(=O)CCCCCCCCC/C=C\C/C=C\CCCCC	[M+H]+	293.55
2179	CC/C=C\C/C=C\C/C=C\C/C=C\CCCCC(=O)OC[C@H](COP(=O)(O)OC[C@@H](O)CO)OC(=O)CCCCC/C=C\C/C=C\C/C=C\C/C=C\CCCCC	[M-H]-	279.55
1045	NC(=O)c1ccc[n+]([C@@H]2O[C@H](COP(=O)([O-])OP(=O)(O)OC[C@H]3O[C@@H](n4cnc5c(N)ncnc54)[C@H](O)[C@@H]3O)[C@@H](O)[C@H]2O)c1	[M-H]-	223.8
3044	CCCCCCCCC/C=C\CCCCCCCC(=O)OC[C@@H](COC(=O)CCCCCCCCCCCCCC)OC(=O)CCCCCCCCCCCCCC	[M+Na]+	312.795
1731	CCCC[C@@H](C)[C@@H](OC(=O)C[C@@H](CC(=O)O)C(=O)O)[C@H](C[C@@H](C)CCCCCC[C@@H](O)C[C@H](O)[C@H](C)N)OC(=O)C[C@@H](CC(=O)O)C(=O)O	[M+Na]+	259.2
3487	CCCC/C=C\CCCCCCCC(=O)OC[C@H](COP(=O)(O)OCCN)OC(=O)CCCCCCCCC/C=C\C/C=C\CCCCC	[M-H]-	264.3
2821	CCCCCCCCCCCCCCCC(=O)OC[C@@H](O)COP(=O)(O)OC[C@@H](O)CO	[M-H]-	217.7
1168	CCc1cccc(C)c1N(C(=O)CCl)C(C)COC	[M+H]+	159.1
2334	CCCCCCCCCCCCCCCC(=O)OCC(COP(=O)(O)O)OC(=O)CCCCCCCC1CC1CCCCCC	[M-H]-	252.33
3332	CN(C)C(=O)Nc1cccc(C(F)(F)F)c1	[M+Na]+	161.2
2076	CC(C)(O/N=C(\C(=O)N[C@@H]1C(=O)N2C(C(=O)[O-])=C(C[n+]3ccccc3)CS[C@H]12)c1csc(N)n1)C(=O)O	[M+H]+	218.2
2058	Oc1c(I)cc(I)c2cccnc12	[M+H]+	143.7
3007	CCCC/C=C\CCCCCCCCCCCC(=O)O[C@H](COC(=O)CCCCCCCCCCCCCCCCCCC)COP(=O)(O)OCCN	[M+H]+	294.2
164	CCCCC/C=C\C/C=C\C/C=C\C/C=C\CCCC(=O)O[C@H](CO/C=C\CCCCCCCCCCCCCCCCCC)COP(=O)(O)OCCN	[M+H]+	288.4
856	CCCCC/C=C\C/C=C\C/C=C\CCCCC(=O)OC[C@H](COP(=O)([O-])OCC[N+](C)(C)C)OC(=O)CCCCCCC/C=C\CCCCCCCC	[M-H]-	279.6
1434	CCCS(=O)c1ccc2nc(NC(=O)OC)[nH]c2c1	[M+Na]+	187.7
1021	CCCCC/C=C\C/C=C\CCCCCCCCCCCC(=O)O[C@H](COC(=O)CCCCCCCCCCCCCCCCCCCC)COP(=O)([O-])OCC[N+](C)(C)C	[M+H]+	310.96
957	CC1=CC2C(CC1=O)C(C)=CCC2C(C)C	[M+H]+	138.5
2763	Nc1ncnc2c1ncn2[C@@H]1O[C@H](COP(=O)(O)OP(=O)(O)O)[C@@H](O)[C@H]1O	[M+Na]+	195.01
1615	CCCC/C=C\C/C=C\CCCCCCCC(=O)OC[C@H](COP(=O)(O)OCCN)OC(=O)CCCCC/C=C\C/C=C\C/C=C\C/C=C\CCCCC	[M+Na]+	286.4
74	CCCCCCCCCCC=CCC=CCC=CCC=CCC=CCC(=O)OC[C@@H](O)COP(=O)(O)OCC[N+](C)(C)C	[M+H]+	248.07
1400	Cc1cc2nc[nH]c2cc1C	[M+H]+	130.1
764	CC/C=C\C/C=C\C/C=C\C/C=C\C/C=C\CCCC(=O)O[C@H](COC(=O)CCCCCCC/C=C\CCCCCCCCC)COP(=O)(O)OC[C@H](N)C(=O)O	[M-H]-	279.23
703	CC/C=C\C/C=C\C/C=C\C/C=C\C/C=C\C/C=C\CCC(=O)O[C@H](COC(=O)CCCCCCCCCCCCCCCCCCCCC)COP(=O)([O-])OCC[N+](C)(C)C	[M+H]+	310.2
931	O=c1nc[nH]c2c1ncn2[C@H]1C[C@H](O)[C@@H](CO)O1	[M+H]+	151.7
1228	CCCCCC/C=C/CCCCCCCC(=O)O[C@H](CO)COP(=O)(O)OCC(O)CO	[M-H]-	209.98
310	CC/C=C\C/C=C\C/C=C\C/C=C\C/C=C\C/C=C\CCC(=O)O[C@H](COC(=O)CCCCCCCCCCCCCCCCC)COP(=O)(O)O[C@H]1C(O)C(O)C(O)[C@@H](O)C1O	[M+Na]+	299.8
543	CCCC/C=C\CCCCCCCC(=O)O[C@H](COC(=O)CCCCCCC/C=C\C/C=C\CCCCC)COP(=O)(O)OCCN	[M-H]-	263.9
2244	O=C(O)Cc1c[nH]c2ccc(O)cc12	[M-H]-	137.1
168	COC(=O)C1=C(C)NC(C)=C(C(=O)OCCN(C)Cc2ccccc2)C1c1cccc([N+](=O)[O-])c1	[M+H]+	212.1
3865	CCCCCCCCCCCC=CCC=CCC(=O)N[C@@H](COP(=O)([O-])OCC[N+](C)(C)C)[C@H](O)CC=CCCCCCCCCCCCC	[M+H]+	285
1938	CCCCC/C=C\C/C=C\CCCCCCCC(=O)O[C@H](COC(=O)CCCCCCCCC/C=C\CCCCCCCC)COP(=O)(O)OC[C@@H](O)CO	[M-H]-	279.2
2439	CC(C)(COP(=O)(O)OP(=O)(O)OC[C@H]1O[C@@H](n2cnc3c(N)ncnc32)[C@H](O)[C@@H]1O)[C@@H](O)C(=O)NCCC(=O)NCCS	[M-H]-	232.511
405	COc1cc2occc2c2oc(=O)ccc12	[M+H]+	139.8
2433	Cc1c(Nc2ncccc2C(=O)O)cccc1C(F)(F)F	[M+H]+	159.1
1655	CCCCCCCCCCCCCCCCCCCCCC(=O)O[C@H](COCCCCCCCCCCCCCCCC)COP(=O)([O-])OCC[N+](C)(C)C	[M+H]+	305.4
1529	Cc1cn([C@H]2C[C@H](O)[C@@H](COP(=O)(O)OP(=O)(O)OP(=O)(O)O)O2)c(=O)[nH]c1=O	[M+Na]+	207.409
5	Cn1c(=O)[nH]c2ncn(C)c2c1=O	[M+Na]+	149.5
2574	CSCC[C@H](NC=O)C(=O)O	[M-H]-	136.1
3216	O=C(/C=C/C(=O)Oc1ccccc1C(=O)O)Oc1ccccc1C(=O)O	[M+H]+	171.1
643	CCN1C[C@@]2(COC)[C@H]3[C@@H](OC)[C@H]4C1[C@]3([C@@H](OC)C[C@H]2O)[C@@H]1C[C@]2(O)[C@@H](OC)[C@H](O)[C@@]4(OC(C)=O)[C@H]1[C@H]2OC(=O)c1ccccc1	[M+H]+	236.6
3007	CCCC/C=C\CCCCCCCCCCCC(=O)O[C@H](COC(=O)CCCCCCCCCCCCCCCCCCC)COP(=O)(O)OCCN	[M-H]-	284.3
1593	Cc1cn([C@H]2C[C@H](O)[C@@H](COP(=O)(O)OP(=O)(O)O)O2)c(=O)[nH]c1=O	[M-H]-	172.111
2486	CCCCC/C=C\C/C=C\CCCCCCCC(=O)O[C@H](CO/C=C\CCCCCCCCCCCCCC)COP(=O)(O)OCCN	[M-H]-	265.95
3854	CCCCC/C=C\C/C=C\C/C=C\C/C=C\CCCCCC(=O)O[C@H](COC(=O)CCCCCCC/C=C\C/C=C\CCCCC)COP(=O)([O-])OCC[N+](C)(C)C	[M+H]+	297
557	COC(=O)C[C@H]1C(C)(C)[C@@H](O)[C@@H]2CC3=C4CC(O)O[C@@H](c5ccoc5)[C@]4(C)CCC3[C@@]1(C)C2=O	[M+Na]+	202.8
2309	O=C(O)c1c(Cl)ccc2cc(Cl)cnc12	[M+H]+	139.54
1927	CC=CCC=CCC=CCC(=O)OC[C@H](COP(=O)(O)OCCN)OC(=O)CC=CCC=CCCC	[M+H]+	217.3
3160	CC/C=C\C/C=C\C/C=C\C/C=C\C/C=C\CCCC(=O)OC[C@H](COP(=O)([O-])OCC[N+](C)(C)C)OC(=O)CCC/C=C\C/C=C\C/C=C\C/C=C\CCCCC	[M+Na]+	290.49
1832	CCCCCCCC/C=C\CCCCCCCCCC(=O)O[C@H](CO/C=C\CCCCCCCCCCCCCC)COP(=O)(O)OCCN	[M-H]-	265.81
69	CCCCCCCC/C=C\CCCCCCCC(=O)OC(COC(=O)CCCCCCCCCCCCCCC)COP(=O)(O)OCC(O)CO	[M-H]-	270.03
317	CCCCCC/C=C\CCCCCCCCCCCC(=O)O[C@H](COC(=O)CCCCCCCCC/C=C\CCCCCC)COP(=O)([O-])OCC[N+](C)(C)C	[M+H]+	297
410	CCCCCCCCCCCCCCCCCCCCCCCC(=O)OC[C@@H](O)COP(=O)(O)OC[C@H](N)C(=O)O	[M-H]-	241.35
2220	COc1c(O)cc2c(-c3ccccc3)cc(=O)oc2c1OC	[M+H]+	165.6
2756	CCCCCCCCCCCCCCCC(=O)OCC(COP(=O)(O)OCC(O)CO)OC(=O)CCCCCCCCCCCCCCC	[M-H]-	263.91
3072	CN(C)CC(c1ccc(O)cc1)C1(O)CCCCC1	[M+H]+	166.7
762	CC(=O)N[C@@H]1[C@@H](O)C[C@@](OP(=O)(O)OC[C@H]2O[C@@H](n3ccc(N)nc3=O)[C@H](O)[C@@H]2O)(C(=O)O)O[C@H]1[C@H](O)[C@H](O)CO	[M+Na]+	220.7
3309	CCCCCCCCCCCCCCCC(=O)OC[C@H](COP(=O)(O)OC[C@H](N)C(=O)O)OC(=O)CCCCCCCCCCCC	[M-H]-	270.9
2936	CCC(C)[C@H](NC(=O)[C@H](CCC(N)=O)NC(=O)[C@H](CC(N)=O)NC(=O)[C@@H](N)C(C)C)C(=O)NCC(=O)N[C@@H](C[C@@H](C)O)C(=O)N[C@@H](CC(C)C)C(=O)N[C@@H](CO)C(=O)N[C@@H](CCC(=O)O)C(=O)N[C@@H](CO)C(=O)N[C@H](C(=O)N[C@@H](CCCCN)C(=O)O)C(C)CC	[M+H]+	358.7
846	CCCCC/C=C\C/C=C\CCCCCCCCCCCC(=O)O[C@H](CO/C=C\CCCCCCCCCCCCCC)COP(=O)(O)OCCN	[M-H]-	272.7
1423	CCCCC/C=C\C/C=C\C/C=C\C/C=C\CCCCCC(=O)O[C@H](COC(=O)CCCC/C=C\C/C=C\C/C=C\CCCCC)COP(=O)(O)OC[C@@H](O)CO	[M-H]-	280.19
2594	CCCCCCCCCCCCCCCC(=O)OC(CC(=O)[O-])C[N+](C)(C)C	[M+H]+	216.1
2201	NCCC[C@@H](N)C(=O)O	[M+H]+	128.1
253	CC[C@H](C)[C@H](NC(=O)[C@H](Cc1ccc(O)cc1)NC(=O)[C@@H](NC(=O)[C@H](CCCN=C(N)N)NC(=O)[C@@H](N)CC(=O)O)C(C)C)C(=O)N[C@@H](Cc1cnc[nH]1)C(=O)N1CCC[C@H]1C(=O)N[C@@H](Cc1ccccc1)C(=O)O	[M+H]+	314.38
3571	O=c1[nH]c(=O)c2nccnc2[nH]1	[M+Na]+	143.8
2573	CCC(=O)C1(c2cccc(O)c2)CCN(C)CC1	[M+H]+	159.7
3029	C=C1C[C@@]23CC[C@H]4[C@@](C)(CCC[C@@]4(C)C(=O)O[C@@H]4O[C@H](CO)[C@@H](O)[C@H](O)[C@H]4O)[C@@H]2CC[C@]1(O[C@@H]1O[C@H](CO)[C@@H](O)[C@H](O[C@@H]2O[C@H](CO)[C@@H](O)[C@H](O)[C@H]2O)[C@H]1O[C@@H]1O[C@@H](C)[C@H](O)[C@@H](O)[C@H]1O)C3	[M+H]+	299.49
1937	Nc1ncnc2c1ncn2[C@@H]1O[C@H](CO)[C@@H](O)[C@H]1O	[M-H]-	159.865
1469	CCCCCC=CCC=CCC(=O)OC[C@H](COP(=O)(O)OCC[N+](C)(C)C)OC(=O)CC=CCCCCCCCC	[M+H]+	242.26
342	O=c1ccn([C@@H]2O[C@H](COP(=O)(O)OP(=O)(O)OP(=O)(O)O)[C@@H](O)[C@H]2O)c(=O)[nH]1	[M-H]-	180.1
561	CCCCC/C=C\C/C=C\C/C=C\CCCCCCC(=O)O[C@H](COCCCCCCCCCCCCCCCC)COP(=O)(O)OC[C@H](N)C(=O)O	[M+Na]+	290.6
2670	CC(C)(C)NC(=O)[C@H]1CC[C@H]2[C@@H]3CC[C@H]4NC(=O)C=C[C@]4(C)[C@H]3CC[C@]12C	[M+H]+	200
1584	CN1CCN(c2c(F)cc3c(=O)c(C(=O)O)cn(CCF)c3c2F)CC1	[M+Na]+	198.8
959	CCCCC/C=C\C/C=C\C/C=C\CCCCCCC(=O)O[C@H](COC(=O)CCCCCCC/C=C\C/C=C\CCCCC)COP(=O)(O)OC[C@H](N)C(=O)O	[M-H]-	277.62
2171	Nc1ncnc2c1ncn2[C@@H]1O[C@H](COP(=O)(O)O)[C@@H](O)[C@H]1O	[M+H]+	171.4
2327	CCCCCCCCC1CC1CCCCCCCC(=O)OC[C@@H](O)COP(=O)([O-])OCC[NH3+]	[M+H]+	219.65
602	CN[C@@H]1[C@H](O[C@H]2[C@H](O[C@@H]3[C@@H](N=C(N)N)[C@H](O)[C@@H](N=C(N)N)[C@H](O)[C@H]3O)O[C@@H](C)[C@]2(O)C=O)O[C@@H](CO)[C@H](O)[C@H]1O	[M+Na]+	228.5
1109	CS(=N)(=O)CCC(N)C(=O)O	[M+H]+	136.9
2581	O=C(O)/C=C/C(=O)O	[M+Na]+	133.581
3093	Cc1cc2nc3c(=O)[nH]c(=O)nc-3n(C[C@H](O)[C@H](O)[C@H](O)COP(=O)(O)OP(=O)(O)OC[C@H]3O[C@@H](n4cnc5c(N)ncnc54)[C@H](O)[C@@H]3O)c2cc1C	[M+H]+	248.15
174	CC(C)NCC(O)c1ccc(N)c(C#N)c1	[M+H]+	155.4
2823	O=CCc1c[nH]c2ccccc12	[M+H]+	132.3
2656	CCCCCC/C=C\CCCCCCCC(=O)OC[C@H](COP(=O)(O)OCCNC(=O)CCCCCCCCCCCCCCC)OC(=O)CCCCCCCC1CC1CCCCCCCC	[M-H]-	325.65
382	CCCC/C=C\C/C=C\CCCCCCCC(=O)O[C@H](COC(=O)CCCCCCC/C=C\CCCCC)COP(=O)(O)OC[C@@H](O)CO	[M-H]-	259.52
3636	CCCCCC/C=C\CCCCCCCC(=O)OC[C@H](COP(=O)(O)OC[C@@H](O)COC(=O)CCCCCCCCCCCCCCC)OC(=O)CCCCCCCCCCCCCC	[M-H]-	313.72
874	CC/C=C\C/C=C\C/C=C\C/C=C\C/C=C\CCCC(=O)OC[C@H](COP(=O)(O)OC[C@H](N)C(=O)O)OC(=O)CCCCCCCCC/C=C\CCCCCCCC	[M-H]-	282.39
2205	CC/C=C\C/C=C\C/C=C\C/C=C\C/C=C\CCCC(=O)O[C@H](COCCCCCCCCCCCCCCCC)COP(=O)(O)OCCN	[M+H]+	274.5
3452	Nc1ccn([C@@H]2O[C@H](COP(=O)(O)O)[C@@H](O)[C@H]2O)c(=O)n1	[M+Na]+	168
71	NCCCCNCCCN	[M+Na]+	136.3
1934	O=c1c2ccccc2[se]n1-c1ccccc1	[M+H]+	145.5
894	CCCC/C=C\CCCCCCCC(=O)OC[C@H](COC(=O)CCCCCCC/C=C\CCCCCCCCC)OC(=O)CCCCCCC/C=C\CCCCCCCCC	[M+Na]+	318.135
3110	COCC(=O)Nc1cc(Sc2ccccc2)ccc1N=C(NC(=O)OC)NC(=O)OC	[M+H]+	221.5
2700	CC(=O)OCC(=O)[C@@]1(O)CCC2C3CCC4=CC(=O)C=C[C@]4(C)[C@@]3(F)[C@@H](O)C[C@@]21C	[M+H]+	194.7
1765	N[C@H](CO)Cc1cnc[nH]1	[M-H]-	126.112
1845	OC[C@H]1OC(O)[C@@H](O)[C@@H](O)[C@@H]1O	[M+Na]+	141.15
3410	CCCCCCCCCCCCC=CC[C@@H](O)[C@H](CO[C@@H]1O[C@H](CO)[C@@H](O)C(O)C1O)NC(=O)CC=CCCCCCCCCCCCCCCCCCC	[M+Na]+	292.09
3652	OCCc1c[nH]c2ccccc12	[M+H]+	133.6
2017	CCCCC/C=C\C/C=C\CCCCCCCCCCCC(=O)O[C@H](COC(=O)CCCCCCCCCCCCCCCCC)COP(=O)(O)OCCN	[M+H]+	292.9
4014	Cc1ncc([N+](=O)[O-])n1CC(O)CCl	[M+H]+	143.15
2917	CS(=O)c1nc2cc(Oc3cccc(Cl)c3Cl)c(Cl)cc2[nH]1	[M+H]+	186.1
3259	N[C@@H](Cc1cc(I)c(Oc2ccc(O)c(I)c2)c(I)c1)C(=O)O	[M+Na]+	194.3
1358	OCCN1CCN(CC/C=C2/c3ccccc3Sc3ccc(Cl)cc32)CC1	[M+H]+	194
2929	CCCCCCCCCCCCC=CC[C@@H](O)[C@H](COP(=O)([O-])OCC[N+](C)(C)C)NC(=O)CCCCCCCCCCCCCCCCCCCCCCCC	[M+H]+	308.58
2443	CN(C)CCC=C1c2ccccc2C=Cc2ccccc21	[M+H]+	164.7
610	CCCCCCCCCCCCCCCC(=O)N[C@@H](COP(=O)([O-])OCC[N+](C)(C)C)[C@H](O)CCCCCCCCCCCCCCC	[M+Na]+	284.8
2486	CCCCC/C=C\C/C=C\CCCCCCCC(=O)O[C@H](CO/C=C\CCCCCCCCCCCCCC)COP(=O)(O)OCCN	[M+H]+	270.5
578	CCCCCCCCCCCCC=CC[C@@H](O)[C@H](COP(=O)([O-])OCC[N+](C)(C)C)NC(=O)CC=CCCCCCCCCCCCCCCCCCCCC	[M+H]+	305.25
1614	CCCCCCCCCCCCCCCC(=O)NCCO	[M+H]+	189.87
399	Cc1nnc(SCC2=C(C(=O)O)N3C(=O)[C@@H](NC(=O)Cn4cnnn4)[C@H]3SC2)s1	[M+Na]+	192.7
363	COc1ccc(-c2cc(=O)c3c(OC(C)=O)cc(OC(C)=O)cc3o2)cc1	[M+H]+	184.8
2615	CCCCCCCCCCCCCCCC(=O)OCC(COP(=O)(O)O)OC(=O)CCCCCCCC1CC1CCCC	[M-H]-	245.76
2131	CCCCCCCCCCCCCC(=O)OC[C@@H](O)COP(=O)([O-])OCC[NH3+]	[M+H]+	206.14
1342	NC(=O)CC[C@H](NC(=O)Cc1ccccc1)C(=O)O	[M+Na]+	171.249
3420	CCC(=O)N(c1ccccc1)C1(COC)CCN(CCn2nnn(CC)c2=O)CC1	[M+H]+	199.8
2564	C[C@H](O)[C@H](O)C1=Nc2c([nH]c(N)nc2=O)NC1	[M+H]+	154.1
1473	COc1cc(O)c2c(=O)c(-c3ccc(O)cc3)coc2c1	[M+Na]+	181.437
916	CCCCC/C=C\C/C=C\CCCCCCCCCCCC(=O)O[C@H](COC(=O)CCCCCCC/C=C\C/C=C\CCCCC)COP(=O)([O-])OCC[N+](C)(C)C	[M+H]+	301.5
3410	CCCCCCCCCCCCC=CC[C@@H](O)[C@H](CO[C@@H]1O[C@H](CO)[C@@H](O)C(O)C1O)NC(=O)CC=CCCCCCCCCCCCCCCCCCC	[M+H]+	293.54
436	O=C(O)C(O)Cc1ccc(O)cc1	[M-H]-	140.651
3557	CCCCC[C@H](O)/C=C/[C@H]1[C@H](O)CC(=O)[C@@H]1C/C=C\CCCC(=O)O	[M+Na]+	197.664
1057	CC(O)Cn1cnc2c1c(=O)n(C)c(=O)n2C	[M+H]+	149.1
3956	O=C([O-])CCCCCCC(=O)[O-]	[M-H]-	135.7
632	CCCCCCCCCCCCCCCCC(=O)O[C@H](COC(=O)CCCCCCCCCCCCC)COP(=O)(O)OCCN	[M-H]-	253.6
1904	COc1cc2ccc(=O)oc2c2ccoc12	[M+H]+	139.9
2873	CC(COc1ccc(Oc2ccccc2)cc1)Oc1ccccn1	[M+H]+	182.76
3672	O=C(CCCN1CCC(O)(c2ccc(Br)cc2)CC1)c1ccc(F)cc1	[M+H]+	194.9
1252	CC/C=C\C/C=C\C/C=C\C/C=C\C/C=C\CCCC(=O)O[C@H](COC(=O)CCCCCCCCC/C=C\CCCCCCCCCC)COP(=O)([O-])OCC[N+](C)(C)C	[M+Na]+	304.65
3829	CC/C=C\C/C=C\C/C=C\C/C=C\C/C=C\C/C=C\CCC(=O)O[C@H](COC(=O)CCCCCCC/C=C\CCCC)COP(=O)([O-])OCC[N+](C)(C)C	[M+Na]+	292.5
1914	COc1cccc2c1C(=O)c1c(O)c3c(c(O)c1C2=O)C[C@@](O)(C(=O)CO)C[C@@H]3O[C@H]1C[C@H](N)[C@H](O)[C@H](C)O1	[M+H]+	227
899	CCCCC/C=C\C/C=C\CCCCCCCCCC(=O)O[C@H](COCCCCCCCCCCCCCCCC)COP(=O)(O)OC[C@@H](O)CO	[M-H]-	272.65
1993	CCCCCCCCCC/C=C\CCCCCCCCCC(=O)O[C@H](COC(=O)CCCCCCCCCCC)COP(=O)(O)O[C@H]1C(O)C(O)C(O)[C@@H](O)C1O	[M+Na]+	293.9
3615	O=P(O)(O)OC[C@H]1O[C@@H](O)C[C@@H]1O	[M-H]-	132.469
2034	CCCCCCc1ccc(O)cc1O	[M+H]+	129
640	CCCCC/C=C\CCCCCCC/C=C\CCCC(=O)O[C@H](COC(=O)CCCCCCCCCCCCCCCCC)COP(=O)([O-])OCC[N+](C)(C)C	[M+H]+	296.93
1882	CCCCC/C=C\C/C=C\CCCCCCCCCC(=O)OC[C@@H](O)COP(=O)(O)OC[C@@H](O)CO	[M-H]-	230.6
708	O=C(O)CCCCCCCC1C=CC2C3CCC=CC3C2C1	[M-H]-	175.25
1684	CC(=O)Oc1ccccc1C(=O)Oc1ccccc1C(=O)O	[M+H]+	159.4
3329	CC/C=C\C/C=C\C/C=C\C/C=C\C/C=C\C/C=C\CCC(=O)O[C@H](COC(=O)CCCCCCCCC/C=C\CCCCCCCCCC)COP(=O)(O)OCCN	[M+H]+	295.02
470	CC/C=C\C/C=C\C/C=C\C/C=C\C/C=C\C/C=C\CCC(=O)OC[C@H](COP(=O)(O)OC[C@@H](O)CO)OC(=O)CCCCCCC/C=C\C/C=C\C/C=C\CC	[M-H]-	285.375
3859	O=c1cc[nH]c(=O)[nH]1	[M-H]-	112.9
3971	O=C1CN=C(c2ccccc2Cl)c2cc([N+](=O)[O-])ccc2N1	[M+H]+	169.6
3904	O=c1cc(-c2ccccc2)oc2ccccc12	[M+H]+	146.7
1497	CCCCCCCC/C=C\CCCCCCCCCC(=O)OC[C@H](COP(=O)(O)O[C@H]1C(O)C(O)C(O)[C@@H](O)C1O)OC(=O)CCCCCCCCCCC	[M-H]-	285.35
2631	CC(C)CCC(=O)O	[M-H]-	127.48
3669	NC[C@@H]1O[C@H](O[C@@H]2[C@@H](CO)O[C@@H](O[C@@H]3[C@@H](O)[C@H](N)C[C@H](N)[C@H]3O[C@H]3O[C@H](CO)[C@@H](O)[C@H](O)[C@H]3N)[C@@H]2O)[C@H](N)[C@@H](O)[C@@H]1O	[M+H]+	239.1
2546	CCCCCCCC/C=C\CCCCCCCCOC[C@@H](O)COP(=O)(O)OCCN	[M-H]-	215.355
3501	CCCCCCCC/C=C\CCCCCCCCCC(=O)OC[C@H](COP(=O)(O)OCCN)OC(=O)CCCCCCCCCCCCCCCCCCC	[M-H]-	292.2
584	COC(=O)Nc1nc2ccc(Sc3ccccc3)cc2[nH]1	[M+H]+	172.65
2780	CC[C@H](C)[C@H]1C(=O)O[C@H](C(C)C)C(=O)N(C)[C@@H](C(C)C)C(=O)O[C@H](C(C)C)C(=O)N(C)[C@@H](C(C)C)C(=O)O[C@H](C(C)C)C(=O)N1C	[M+H]+	246.4
3905	CC/C=C\C/C=C\C/C=C\C/C=C\C/C=C\CCCC(=O)OC[C@H](COP(=O)(O)OC[C@@H](O)CO)OC(=O)CCCCCC/C=C\C/C=C\C/C=C\CCCCC	[M-H]-	281.48
593	OC[C@H]1O[C@H](OC[C@H]2OC(O)[C@H](O)[C@@H](O)[C@@H]2O)[C@H](O)[C@@H](O)[C@@H]1O	[M+Na]+	177.659
3702	CCCCCCC1CC1CCCCCCCC(=O)OC[C@@H](O)COP(=O)([O-])OCC[NH3+]	[M+H]+	212.27
2336	O=C(O)C(COP(=O)(O)O)OP(=O)(O)O	[M+Na]+	152.3
886	CCC(NC(C)C)C(O)c1ccc(O)c2[nH]c(=O)ccc12	[M+H]+	168
409	Nc1ccccc1O	[M-H]-	118
379	COc1cc2c(c3oc(=O)c4c(c13)CCC4=O)[C@]1(O)C=CO[C@@H]1O2	[M+Na]+	179.5
1446	CCCCCCCC(=O)OC[C@H](COP(=O)(O)OCCN)OC(=O)CCCCCCC	[M+H]+	215.7
2354	CC/C=C\C/C=C\C/C=C\CCCCCCCC(=O)OC[C@H](COP(=O)(O)OCCN)OC(=O)CCCCC/C=C\C/C=C\C/C=C\C/C=C\CCCCC	[M-H]-	273.99
4010	C1N2CN3CN1CN(C2)C3	[M+H]+	126.8
3659	NC(CS(=O)O)C(=O)O	[M+H]+	133.7
415	CCC(=O)c1c(O)cc(O)cc1O	[M+H]+	134.3
1957	CCCCCCCCCCCC(=O)SCCNC(=O)CCNC(=O)[C@H](O)C(C)(C)COP(=O)(O)OP(=O)(O)OC[C@H]1O[C@@H](n2cnc3c(N)ncnc32)[C@H](O)[C@@H]1OP(=O)(O)O	[M-H]-	283.179
1561	NC(N)=Nc1nc(CSCC/C(N)=N/S(N)(=O)=O)cs1	[M+H]+	167.2
3734	Cc1cc(Cl)ccc1N=CN(C)C	[M+H]+	145.7
4001	OC[C@H]1O[C@H](O)[C@H](O)[C@@H](O)[C@@H]1O	[M+Na]+	146.4
3152	CC(=O)C1=C(O)[C@@H]2[C@H]3c4c[nH]c5cccc(c45)C[C@H]3C(C)(C)N2C1=O	[M-H]-	174
3985	CCCCCCCCCCCCCCCCCCCCCC(=O)OC[C@H](COP(=O)(O)O)OC(=O)CCCCCCCCCCC	[M-H]-	257.6
2818	C[C@@H]1O[C@@H](O[C@H]2C(=O)c3c(O)cc(O)cc3O[C@@H]2c2ccc(O)c(O)c2)[C@H](O)[C@H](O)[C@H]1O	[M-H]-	198.33
395	CC(=O)N[C@@H]1C(O)O[C@H](CO)[C@@H](O)[C@@H]1O	[M+Na]+	150.2
2496	O=c1ccn([C@@H]2O[C@H](COP(=O)(O)O)[C@@H](O)[C@H]2O)c(=O)[nH]1	[M+H]+	167.754
2906	CCCCC/C=C\C/C=C\CCCCCCCCCCCC(=O)O[C@H](COC(=O)CCCCCCCCCCC)COP(=O)(O)O[C@H]1C(O)C(O)C(O)[C@@H](O)C1O	[M+H]+	291.6
3967	CCCCCCCCCCCCCCCC(=O)OCC(COP(=O)(O)OCC(O)CO)OC(=O)CCCCCCCCCCCCC	[M+Na]+	272.75
3413	CCCCS(=N)(=O)CC[C@H](N)C(=O)O	[M+H]+	146.1
2608	CCC(C)[C@H](NC(=O)[C@H](CCSC)NC(=O)[C@@H](NC(=O)[C@@H](N)C[C@@H](C)O)C(C)C)C(=O)NCC(=O)NCC(=O)N[C@@H](CCCCN)C(=O)O	[M+H]+	262.2
4002	COc1cc2ccc(=O)oc2cc1O	[M+H]+	133.6
2861	Cc1nn(C)c(Oc2ccccc2)c1/C=N/OCc1ccc(C(=O)OC(C)(C)C)cc1	[M+H]+	215.89
1438	O=C1CCCCCCCCCCCCCCCCCCCCCO1	[M-H]-	185.4
2192	CCCC/C=C\CCCCCCCCOC(=O)CCCCCCCCCCCCCCCCCCCCC	[M-H]-	230.68
518	CC/C=C\C/C=C\C/C=C\C/C=C\C/C=C\CCCC(=O)O[C@H](COC(=O)CCCCCCCCCCCCCCCCCCCCC)COP(=O)([O-])OCC[N+](C)(C)C	[M+H]+	304.45
113	COc1cc2c(cc1O)CC[C@@H]1[C@@H]2CC[C@]2(C)C(=O)CC[C@@H]12	[M+Na]+	201.712
1886	Cc1cc(=O)[nH]c(=S)[nH]1	[M+H]+	123.7
1087	CC/C=C\C/C=C\C/C=C\CCCCCCCCCC(=O)O[C@H](COC(=O)CCCCCCCCCCCCCCCCCCC)COP(=O)([O-])OCC[N+](C)(C)C	[M+H]+	302.45
2639	CC(C)CCC[C@@H](C)[C@H]1CC[C@H]2[C@@H]3C=CC4=CC(=O)CC[C@]4(C)[C@H]3CC[C@@]21C	[M+H]+	208.3
2531	NC(=NCCC[C@H](N)C(=O)O)N[C@@H](CC(=O)O)C(=O)O	[M-H]-	169.07
549	CCCCCCCCCCCCCCCCC(=O)OC[C@H](COP(=O)(O)OCCN)OC(=O)CCCCCCCCCCCC	[M+H]+	263.67
1824	CC(C)[C@@H](C)/C=C/[C@@H](C)[C@H]1CC[C@H]2/C(=C/C=C3\C[C@@H](O)CC[C@@H]3C)CCC[C@@]21C	[M+H]+	205.8
313	CCCCC/C=C\C/C=C\C/C=C\C/C=C\CCCC(=O)O[C@H](COC(=O)CCCCCCCCCCCCCCC)COP(=O)(O)OC[C@H](N)C(=O)O	[M-H]-	282.45
2797	O=c1c2cc(O)c(O)cc2oc2cc(O)c([C@@H]3O[C@H](CO)[C@@H](O)[C@H](O)[C@H]3O)c(O)c12	[M-H]-	195.81
740	CCCCC/C=C\C/C=C\C/C=C\CCCCC(=O)O[C@H](COC(=O)CCCCCCC/C=C\CCCCCCCCC)COP(=O)(O)OC[C@H](N)C(=O)O	[M-H]-	275.54
3611	CCCCC/C=C\C/C=C\C/C=C\C/C=C\CCCC(=O)O[C@H](COC(=O)CCCC/C=C\C/C=C\C/C=C\CCCCC)COP(=O)(O)OC[C@@H](O)CO	[M-H]-	285.9
3900	CCCCCCCC/C=C\CCCCCCCC(=O)OCC(COP(=O)(O)OCC(O)CO)OC(=O)CCCCCCC/C=C\CCCCCCCC	[M-H]-	275.05
3022	C=C1C2CC[C@@]3(C)[C@H](c4ccoc4)OC(=O)C[C@]13O[C@H]1CC(=O)C(C)(C)[C@H](C(O)C(=O)OC)[C@@]21C	[M+H]+	207.6
2267	CSCC[C@H](NC(=O)[C@H](C[C@@H](C)O)NC(=O)[C@H](CC(N)=O)NC(=O)[C@@H](NC(=O)[C@@H](NC(=O)[C@H](CC(N)=O)NC(=O)[C@@H](N)CC(N)=O)C(C)C)C(C)C)C(=O)N[C@@H](CCCNC(=N)N)C(=O)O	[M+H]+	300.7
1035	CCCCC/C=C\C/C=C\C/C=C\C/C=C\CCCCCC(=O)O[C@H](COC(=O)CCCCCCCCC/C=C\C/C=C\CCCCC)COP(=O)([O-])OCC[N+](C)(C)C	[M+H]+	301.27
344	CCCCC/C=C\C/C=C\C/C=C\CCCCCCC(=O)O[C@H](COC(=O)CCCC/C=C\C/C=C\C/C=C\CCCCC)COP(=O)(O)OC[C@@H](O)CO	[M-H]-	274.895
2867	CCOC(=O)[C@H](CCc1ccccc1)N[C@@H](C)C(=O)N1CCC[C@H]1C(=O)O	[M+H]+	187.2
3793	Cc1cccc(Cc2cnc[nH]2)c1C	[M+H]+	146.8
3871	COc1ccc2c3c1O[C@H]1C(=O)CC[C@@]4(O)[C@@H](C2)N(C)CC[C@]314	[M+H]+	168.3
2319	CC(Cc1ccc(O)cc1)NCC(O)c1cc(O)cc(O)c1	[M+H]+	180.4
263	COc1cc2c(cc1OC)C(C)NCC2	[M+H]+	150.9
1818	CCCCCCCCCCCCCCCC(=O)N[C@@H](CO[C@@H]1O[C@H](CO)[C@@H](O)C(O)C1O)[C@H](O)CCCCCCCCCCCCCCC	[M+Na]+	281.31
2796	O=C(O)Cc1ccccc1Nc1c(Cl)cccc1Cl	[M+H]+	157.45
1142	CCCCCCCCCCCCCCCCCCCCC(=O)O[C@H](COC(=O)CCCCCCCCCCC)COP(=O)([O-])OCC[N+](C)(C)C	[M+Na]+	284.2
1931	Nc1nc(=O)c2nc(CNc3ccc(C(=O)N[C@@H](CCC(=O)O)C(=O)O)cc3)cnc2[nH]1	[M-H]-	192
1606	CCCCC/C=C\C/C=C\C/C=C\C/C=C\CCCCCC(=O)OC[C@H](COP(=O)(O)OC[C@H](N)C(=O)O)OC(=O)CCC/C=C\C/C=C\C/C=C\C/C=C\CCCCC	[M+Na]+	301.3
2132	O=c1c(-c2ccc(O)cc2)coc2cc(O)ccc12	[M+H]+	157.233
964	Nc1ccc(C(=O)[O-])cc1	[M+H]+	133.65
3112	NC(=NCCCC(N)C(=O)O)NO	[M+H]+	139
1998	CC(C)Oc1cc(-n2nc(C(C)(C)C)oc2=O)c(Cl)cc1Cl	[M+H]+	182.17
1707	O=C1NCCN1CCN1CCC(c2cn(-c3ccc(F)cc3)c3ccc(Cl)cc23)CC1	[M+H]+	215.9
3386	CC(CCc1ccc(O)cc1)NCC(O)c1ccc(O)cc1	[M+H]+	168.9
2999	CCCCCCCCCCCCC=CC[C@@H](O)[C@H](CO)NC(=O)CCCCCCCCCCCCCCCCCC	[M+H]+	263.4
2017	CCCCC/C=C\C/C=C\CCCCCCCCCCCC(=O)O[C@H](COC(=O)CCCCCCCCCCCCCCCCC)COP(=O)(O)OCCN	[M-H]-	290.5
3137	CCOC(=O)[C@H](CCc1ccccc1)N[C@@H](C)C(=O)N1[C@H](C(=O)O)C[C@@H]2CCC[C@@H]21	[M+H]+	197
3047	CCCCC/C=C\CCCCCCCC(=O)OC[C@H](COP(=O)(O)OC[C@H](N)C(=O)O)OC(=O)CCCCCCCCCCCCCCCCCCCCC	[M-H]-	286.405
1421	CC/C=C\C/C=C\C/C=C\C/C=C\C/C=C\C/C=C\CCC(=O)NCCO	[M+H]+	191.88
1266	NC(=O)c1ccc[n+]([C@@H]2O[C@H](COP(=O)(O)OP(=O)(O)OC[C@H]3O[C@@H](n4cnc5c(=O)nc[nH]c54)[C@H](O)[C@@H]3O)[C@@H](O)[C@H]2O)c1	[M-H]-	217.7
2285	CCC(C)[C@H](NC(=O)CNC(=O)[C@H](CC(N)=O)NC(=O)[C@@H](N)C[C@@H](C)O)C(=O)N[C@@H](C[C@@H](C)O)C(=O)N1CCC[C@@H](C(=O)N[C@@H](CCCNC(=N)N)C(=O)O)C1	[M+H]+	269.8
287	Cc1ccc2c(c1)[C@H](Nc1nc(N)nc(C(C)F)n1)[C@@H](C)C2	[M-H]-	180.67
3014	CCCCCCCCCCCCCCCCC(=O)O[C@H](COC(=O)CCCCCCCCCC)COP(=O)([O-])OCC[N+](C)(C)C	[M+H]+	273.05
3332	CN(C)C(=O)Nc1cccc(C(F)(F)F)c1	[M-H]-	148.33
2022	Nc1c(Cl)c(Cl)nc(C(=O)O)c1Cl	[M+Na]+	156.369
1489	CC1(C)S[C@@H]2[C@H](NC(=O)Cc3ccccc3)C(=O)N2[C@H]1C(=O)O	[M+H]+	176.6
2625	Nc1nc(=O)c2ncn([C@H]3C[C@H](O)[C@@H](COP(=O)(O)O)O3)c2[nH]1	[M+Na]+	171.783
2080	O=C/C=C/c1ccccc1	[M+H]+	127.876
1566	COc1cccc([C@@]2(O)CCCC[C@@H]2CN(C)C)c1	[M+H]+	160.9
166	CCCCCC/C=C/CCCCCCCCCCCC(=O)OC[C@H](COP(=O)(O)OCCN)OC(=O)CCCCCCCCCCCCCCCCCCC	[M+H]+	292.11
3075	CCCC[C@@H](C)[C@@H](O)[C@@H](O)C[C@@H](C)C[C@H](O)CCCC[C@@H](O)C[C@H](O)[C@H](C)N	[M+Na]+	209.7
952	CCN(CC)C(=O)c1cccc(C)c1	[M+H]+	142.84
3224	CNCCCN1c2ccccc2Sc2ccc(Cl)cc21	[M+H]+	168.7
2494	CCCCCCCCCCCCC=CC[C@@H](O)[C@H](COP(=O)([O-])OCC[N+](C)(C)C)NC(=O)CC=CCCCCCCCCCCCCCCCCCCCCCC	[M+Na]+	310
339	CCCCCCCCC/C=C\CCCCCCCC(=O)O[C@H](COC(=O)CCCCCCCCCCCCC)COP(=O)(O)OCCN	[M-H]-	258.18
829	CCCCC/C=C\CCCCCCCC(=O)OC[C@H](COC(=O)CCCCCCC/C=C\CCCCCCCCC)OC(=O)CCCCCCC/C=C\CCCCC	[M+Na]+	308.93
2825	CC/C=C\C/C=C\C/C=C\C/C=C\C/C=C\C/C=C\CCC(=O)O[C@H](COCCCCCCCCCCCCCCCCCC)COP(=O)(O)OCCN	[M-H]-	272.915
3290	O=C1O[C@H](CO)[C@@H](O)[C@H](O)[C@H]1O	[M+H]+	127.6
2998	O=C(O)COCCN1CCN(C(c2ccccc2)c2ccc(Cl)cc2)CC1	[M+H]+	200.8
2271	CCCCCCCC=CCC=CCC=CCC=CCC=CCC=CCC(=O)OC[C@@H](O)COP(=O)(O)OCC[N+](C)(C)C	[M+Na]+	257.91
331	CCN(CC)C(C)C(=O)c1ccccc1	[M+H]+	147.45
3340	Oc1cc(O)c2c(c1)O[C@H](c1ccc(O)c(O)c1)[C@@H](O)C2	[M+Na]+	184.419
4003	CO/N=C(\C(=O)N[C@@H]1C(=O)N2C(C(=O)OCOC(=O)C(C)(C)C)=C(/C=C\c3scnc3C)CS[C@H]12)c1csc(N)n1	[M+H]+	238
3242	NCCC[C@H](N)C(=O)O	[M-H]-	136.8
2988	C[C@H](CCC(=O)NCC(=O)O)[C@H]1CC[C@H]2[C@@H]3CC[C@@H]4C[C@H](O)CC[C@]4(C)[C@H]3CC[C@@]21C	[M-H]-	209.2
1523	Nc1nc(N)c2nc(CNc3ccc(C(=O)N[C@@H](CCC(=O)O)C(=O)O)cc3)cnc2n1	[M+H]+	204.4
1752	CCCCCCCCCCCCCCCCCC(=O)OC[C@@H](O)COP(=O)(O)OC[C@H](N)C(=O)O	[M-H]-	224.425
3462	CC/C=C\C/C=C\C/C=C\C/C=C\C/C=C\CCCC(=O)OC[C@@H](O)COP(=O)([O-])OCC[N+](C)(C)C	[M+H]+	227.4
3828	CCCCCC/C=C\CCCCCCCC(=O)OC[C@H](O)COP(=O)(O)OC[C@@H](COC(=O)CCCCCCC/C=C\CCCCCC)OC(=O)CCCCCCCC1CC1CCCCCCCCCC	[M-H]-	332.67
300	C[Se]CCC(N)C(=O)O	[M+H]+	135.2
849	CCCCCCCCCCCCCCCC(=O)OC[C@@H](O)COP(=O)([O-])OCC[NH3+]	[M-H]-	206.89
3402	CC/C=C\C/C=C\C/C=C\C/C=C\CCCCC(=O)O[C@H](COCCCCCCCCCCCCCCCC)COP(=O)([O-])OCC[N+](C)(C)C	[M+H]+	283.9
3708	Cc1cc2nc3c(=O)[nH]c(=O)nc-3n(C[C@H](O)[C@H](O)[C@H](O)COP(=O)(O)O)c2cc1C	[M+H]+	200.289
729	CSc1nnc(C(C)(C)C)c(=O)n1N	[M+H]+	148.725
1600	CCCCC/C=C\C/C=C\CCCCCCCC(=O)O[C@H](COC(=O)CCCCCCCCCCCC)COP(=O)(O)OC[C@@H](O)CO	[M-H]-	257.9
3230	COc1ccc(-c2oc3cc(OC)c(OC)c(OC)c3c(=O)c2OC)cc1OC	[M+H]+	191.2
867	CC[C@@]1(O)C(=O)OCc2c1cc1n(c2=O)Cc2cc3ccccc3nc2-1	[M+H]+	181.9
1660	C=C1C2CCC(C2)C1(C)C	[M+H]+	130.632
3815	CCCCC/C=C\CCCCCCCC(=O)OC[C@H](COP(=O)(O)OC[C@H](N)C(=O)O)OC(=O)CCCCCCCCCCCCCC	[M-H]-	269
2288	CCOC(=O)c1cncn1C(C)c1ccccc1	[M+H]+	155.9
2342	CC(C)(C(=O)O)c1ccc(C(O)CCCN2CCC(C(O)(c3ccccc3)c3ccccc3)CC2)cc1	[M+H]+	226.9
3421	CC/C=C\C/C=C\C/C=C\C/C=C\CCCCC(=O)O[C@H](COC(=O)CCCCCCC/C=C\C/C=C\CCCCC)COP(=O)([O-])OCC[N+](C)(C)C	[M+H]+	285.25
209	CCCCC/C=C\C/C=C\C/C=C\CCCCC(=O)OC[C@H](COP(=O)(O)OCCN)OC(=O)CCCCCCCCCCC/C=C\C/C=C\CCCCC	[M+H]+	287
2331	N[C@@H](Cc1ccc(O)c([N+](=O)[O-])c1)C(=O)O	[M+H]+	158.2
658	O=c1oc2cc(O)ccc2s1	[M+H]+	130.2
325	CCCCCCCC/C=C\CCCCCCCCCCCC(=O)O[C@H](COC(=O)CCCCCCCCCCCCCCCCCCC)COP(=O)(O)OCCN	[M-H]-	285.29
2994	CN[C@H](CC(=O)O)C(=O)O	[M+Na]+	134.7
2669	CC(=O)NCCCC(=O)O	[M+Na]+	137.137
468	OC1OC[C@@H](O)[C@H](O)[C@@H]1O	[M+Na]+	136.8
770	COc1cc(-c2oc3cc(O)cc(O)c3c(=O)c2O)ccc1O	[M+Na]+	195.914
650	OC[C@H]1O[C@H](OC[C@H]2OC(O)[C@H](O)[C@@H](O)[C@@H]2O)[C@H](O)[C@@H](O)[C@H]1O	[M+Na]+	177.05
2084	CO[C@]12CC[C@@]3(C[C@@H]1[C@](C)(O)C(C)(C)C)[C@H]1Cc4ccc(O)c5c4[C@@]3(CCN1CC1CC1)[C@H]2O5	[M+H]+	209.15
362	CCCCC/C=C\C/C=C\C/C=C\CCCCCCC(=O)O[C@H](CO/C=C\CCCCCCCCCCCCCC)COP(=O)(O)OCCN	[M-H]-	263.365
862	Cn1cnc2c1c(=O)[nH]c(=O)n2C	[M-H]-	135.246
3831	N[C@@H](Cc1ccc(O)cc1)C(=O)O	[M-H]-	145.59
1751	CCCCC/C=C\C/C=C\CCCCCCCC(=O)O[C@H](COC(=O)CCCCCCCCCCCCCCCCCC)COP(=O)(O)OCCN	[M+H]+	281.115
2203	C[As](C)(=O)O	[M+H]+	112.5
2734	Cn1cnc2[nH]c(N)nc(=O)c21	[M+H]+	134.333
2340	CCCCCCCCCCCCCCCC(=O)OC[C@H](O)COP(=O)(O)OC[C@@H](COC(=O)CCCCCCCCCCCCCCC)OC(=O)CCCCCCCC1CC1CCCCCC	[M+Na]+	332.3
2717	CCCCC/C=C\C/C=C\CCCCCCCC(=O)O[C@H](COCCCCCCCCCCCCCCCCCC)COP(=O)(O)OCCN	[M+Na]+	283.835
2757	Nc1nc(=O)c2nccnc2[nH]1	[M+H]+	128.6
3361	O=C(O)[C@H]1C[C@@H](O)CN1	[M-H]-	123.162
2147	COc1cc(C(O)C(=O)O)ccc1O	[M-H]-	142.202
3769	COC(=O)Nc1nc2ccc(S(=O)c3ccccc3)cc2[nH]1	[M+Na]+	195.4
2633	CCCCCC/C=C/CCCCCCCC(=O)OC[C@@H](O)COP(=O)([O-])OCC[NH3+]	[M+Na]+	211.09
749	Cc1ccsc1C(=CCCN1CCC[C@@H](C(=O)O)C1)c1sccc1C	[M+H]+	184.5
22	CC/C=C\C/C=C\C/C=C\C/C=C\C/C=C\C/C=C\CCC(=O)OC[C@H](COP(=O)(O)OC[C@H](N)C(=O)O)OC(=O)CCCCCCC/C=C\CCCCCCCCC	[M+Na]+	299.2
1266	NC(=O)c1ccc[n+]([C@@H]2O[C@H](COP(=O)(O)OP(=O)(O)OC[C@H]3O[C@@H](n4cnc5c(=O)nc[nH]c54)[C@H](O)[C@@H]3O)[C@@H](O)[C@H]2O)c1	[M+H]+	221.946
868	CN1[C@H]2C[C@H](OC(=O)[C@H](CO)c3ccccc3)C[C@@H]1[C@H]1O[C@@H]21	[M+H]+	171.1
2193	CCCCC/C=C\C/C=C\C/C=C\C/C=C\CCCCCC(=O)O[C@H](COC(=O)CCCCCCC/C=C\CCCCC)COP(=O)([O-])OCC[N+](C)(C)C	[M-H]-	288.2
2982	CC/C=C\C/C=C\C/C=C\C/C=C\CCCCC(=O)O[C@H](COC(=O)CCCCCCCCCCCCCCCCCC)COP(=O)([O-])OCC[N+](C)(C)C	[M+H]+	291.49
2055	Cc1ncc(COP(=O)(O)O)c(CO)c1O	[M+H]+	150.5
3486	CCCCC/C=C\C/C=C\CCCCCCCC(=O)OC[C@H](COP(=O)(O)OCCN)OC(=O)CCCCCCCCC/C=C\CCCCCCCCCC	[M-H]-	284.1
1391	OC1OC[C@@H](O)[C@H](O)[C@H]1O	[M+Na]+	134.6
756	Cc1cn([C@@H]2O[C@H](CO)[C@@H](O)[C@H]2O)c(=O)nc1N	[M-H]-	156.544
1717	CCCCC/C=C\C/C=C\C/C=C\C/C=C\C/C=C\CCC(=O)O[C@H](COCCCCCCCCCCCCCCCC)COP(=O)(O)OCCN	[M-H]-	277.8
2356	COc1c2ccccc2nc2occc12	[M+H]+	135.2
3295	CCCCCC/C=C\CCCCCCCC(=O)OC[C@H](COP(=O)(O)OC[C@@H](O)COC(=O)CCCCCCCCCCCCCCC)OC(=O)CCCCCCCC1CC1CCCCCCCCCC	[M-H]-	333.78
2489	CC1CCCCCC=CCCCCCCCCCCCCCCCCCCCCCCCCCC(=O)OC1	[M-H]-	229.19
608	CCCCCC/C=C\CCCCCCCC(=O)OC[C@H](COP(=O)(O)OCCN)OC(=O)CCCCCCCCC/C=C\CCCCCCCC	[M+H]+	275.13
3416	CCCCCC/C=C\CCCCCCCC(=O)OCCCCCCCCCCCCCCCCCCCCCCCCCC	[M-H]-	249.55
2674	CCCCC/C=C\C/C=C\CCCCCCCC(=O)O[C@H](COC(=O)CCCCCCC/C=C\CCCCCC)COP(=O)([O-])OCC[N+](C)(C)C	[M+H]+	287.41
1110	CCC(=O)O[C@](Cc1ccccc1)(c1ccccc1)[C@H](C)CN(C)C	[M+H]+	179.9
3702	CCCCCCC1CC1CCCCCCCC(=O)OC[C@@H](O)COP(=O)([O-])OCC[NH3+]	[M-H]-	208.15
2355	CCCC[C@@H](C)[C@@H](OC(=O)CC(CC(=O)O)C(=O)O)[C@H](C[C@@H](C)C[C@H](O)CCCCCC[C@@H](O)[C@H](C)N)OC(=O)CC(CC(=O)O)C(=O)O	[M+Na]+	259.2
3524	CCCCCCCCCCCCCCCC(=O)OCC(COP(=O)(O)OCCN)OC(=O)CCCCCCCCCCCCC	[M+H]+	265.85
3342	CC(C)C[C@H](N)C(=O)O	[M+H]+	134.978
553	CCCCCCCCCCCCCCCCCCCCCCC=CCC(=O)OC[C@@H](O)COP(=O)(O)OCC[N+](C)(C)C	[M+Na]+	260.14
3200	CCCCC/C=C\C/C=C\C/C=C\CCCCCCC(=O)O[C@H](COC(=O)CCCCCCCCCCCCCCCCCCCCC)COP(=O)([O-])OCC[N+](C)(C)C	[M+H]+	308.5
1041	CCCCCC/C=C\CCCCCCCC(=O)OC[C@H](COP(=O)(O)OC[C@@H](O)COC(=O)CCCCCCCCCCCCCCC)OC(=O)CCCCCCC/C=C\CCCCCCCC	[M+Na]+	333.1
3332	CN(C)C(=O)Nc1cccc(C(F)(F)F)c1	[M+H]+	152.2
138	CC(C)C[C@H](NC(=O)[C@H](C)NC(=O)[C@H](CC(=O)O)NC(=O)[C@H](C)NC(=O)[C@H](C)N)C(=O)N[C@@H](CC(C)C)C(=O)N[C@@H](CC(C)C)C(=O)N[C@@H](CCCCN)C(=O)O	[M+H]+	284.8
419	CCNC(C)Cc1ccc2c(c1)OCO2	[M+H]+	147.05
2703	C=CCSSSCC=C	[M+H]+	126.9
1968	CCCCC/C=C\C/C=C\C/C=C\CCCCCCC(=O)O[C@H](COC(=O)CCCCCCCCCCCCCCCCCCCCC)COP(=O)(O)OCCN	[M-H]-	285.945
3693	CCCCCCCCCCCCCCCCCCCC(=O)OC[C@@H](O)COP(=O)([O-])OCC[N+](C)(C)C	[M+Na]+	249.387
2396	N[C@@H](Cc1cc(I)c(O)c(I)c1)C(=O)O	[M+H]+	171.1
1456	C[C@H](CCC(=O)O)[C@H]1CC[C@H]2[C@@H]3C(=O)C[C@@H]4CC(=O)CC[C@]4(C)[C@H]3CC(=O)[C@@]21C	[M+Na]+	192.1
3898	CC=CCC=CCC=CCC=CCC=CCC=CCC=CCC=CCC(=O)O[C@H](COC(=O)CC=CCC=CCC=CCC=CCC=CCC=CCC=CCC=CCC)COP(=O)(O)OC[C@H](N)C(=O)O	[M+Na]+	317.3
62	CCNc1nc(Cl)nc(NC(C)(C)C)n1	[M+H]+	153.48
1855	O=C1CN=C(c2ccccn2)c2cc(Br)ccc2N1	[M+H]+	159.8
1977	CCCCCCCCCCCCC=CC[C@@H](O)[C@H](CO[C@@H]1O[C@H](CO)[C@@H](O)C(O)C1O)NC(=O)CC=CCCCCCCCCCCCCCCCCCCC	[M+Na]+	297.85
1912	CC(C)C[C@H](NC(=O)[C@H](CC(=O)O)NC(=O)[C@@H](NC(=O)[C@H](CC(C)C)NC(=O)[C@@H](N)C(C)C)C(C)C)C(=O)N[C@@H](CCC(=O)O)C(=O)N[C@@H](CCCNC(=N)N)C(=O)O	[M+H]+	285.7
2391	CC/C=C\C/C=C\C/C=C\C/C=C\CCCCC(=O)OC[C@H](COP(=O)(O)OCCN)OC(=O)CCCCC/C=C\C/C=C\C/C=C\C/C=C\CCCCC	[M+H]+	280.65
319	CCCCCCCCCCCCCC/C=C\OC[C@@H](O)COP(=O)([O-])OCC[NH3+]	[M-H]-	204.7
2914	CC/C=C\C/C=C\C/C=C\C/C=C\CCCCC(=O)OC[C@H](COP(=O)(O)O[C@H]1C(O)C(O)C(O)[C@@H](O)C1O)OC(=O)CCCCCC/C=C\C/C=C\C/C=C\CCCCC	[M-H]-	285.52
3624	COc1cc2c(cc1OC)-c1c(oc3c4c(ccc3c1=O)OC(C(C)C)C4)CO2	[M+H]+	194.6
3071	Cc1cn([C@H]2C[C@H](O)[C@@H](COP(=O)(O)O)O2)c(=O)[nH]c1=O	[M-H]-	166.26
1202	N[C@@H](CCC(=O)O)C(=O)O	[M-H]-	125.65
3716	CCCCCC/C=C\CCCCCCCC(=O)OCC(COP(=O)(O)OCCN)OC(=O)CCCCCCCCCCCCC	[M-H]-	248.78
1350	C=C(C)[C@H]1CC=C(C(=O)O)CC1	[M+H]+	124.9
1265	CC(=O)NS(=O)(=O)c1ccc(N)cc1	[M+H]+	146.9
83	CC(=O)OCC(=O)[C@@]1(O)CC[C@H]2[C@@H]3CCC4=CC(=O)CC[C@]4(C)[C@H]3[C@@H](O)C[C@@]21C	[M+H]+	197.45
2638	CCn1cc(C(=O)O)c(=O)c2cc(F)c(N3CCNCC3)nc21	[M+Na]+	185
3041	CC12CCC(=O)C=C1CCC1C2CCC2(C)C(C(=O)CO)CCC12	[M+H]+	186.5
2576	OC[C@H]1O[C@@H](O[C@@H]2[C@@H](CO)O[C@@H](O[C@@H]3[C@@H](CO)OC(O)[C@H](O)[C@H]3O)[C@H](O)[C@H]2O)[C@H](O)[C@@H](O)[C@@H]1O	[M-H]-	208.38
1828	Cc1nccn1CC1CCc2c(c3ccccc3n2C)C1=O	[M+H]+	171.7
2808	O=P(O)(O)OC(CO)CO	[M-H]-	126.3
3237	CC=CCC=CCC=CCC=CCC=CCC=CCC=CCC(=O)OC[C@H](COP(=O)(O)OCCN)OC(=O)CC=CCC=CCC=CCC=CCC=CCC=CCCC	[M-H]-	277.28
281	O=c1cccc(O)[nH]1	[M+H]+	119.5
101	CCCCCCC/C=C\CCCCCCCC(=O)O[C@H](COC(=O)CCCCCCCCCCCCCCCCCCC)COP(=O)(O)OCCN	[M-H]-	270.49
2863	CCCCCCCCCC/C=C\CCCCCCCCCC(=O)O[C@H](COC(=O)CCCCCCCCCCCCCCCCC)COP(=O)(O)OC[C@H](N)C(=O)O	[M+Na]+	297.52
257	CCOCCOC(=O)C(C)Oc1ccc(Oc2ncc(C(F)(F)F)cc2Cl)cc1	[M+H]+	193.53
2135	OCC1OC(OC2C(CO)OC(OC3C(CO)OC(OC4C(CO)OC(OC5C(CO)OC(OC6C(CO)OC(OC7C(CO)OC(OC8C(CO)OC(OC9C(CO)OC(OC%10C(CO)OC(OC%11C(CO)OC(O)C(O)C%11O)C(O)C%10O)C(O)C9O)C(O)C8O)C(O)C7O)C(O)C6O)C(O)C5O)C(O)C4O)C(O)C3O)C(O)C2O)C(O)C(O)C1O	[M+Na]+	384.6
1163	COc1ccc2c3c1O[C@H]1C[C@@H](O)C=C[C@@]31CCN(C)C2	[M+H]+	167.55
722	C/C=C/C(=O)N(CC)c1ccccc1C	[M+H]+	145.1
832	CCCCCCCCCCCCCCCCCC(=O)OC[C@H](COP(=O)(O)OC[C@@H](O)CO)OC(=O)CCCCCCCCCCC	[M-H]-	265.6
859	CC(=O)N[C@H]1[C@H](N)O[C@H](CO)[C@@H](O)[C@@H]1O	[M+Na]+	153.45
423	CCCCC/C=C\C/C=C\CCCCCCCC(=O)O[C@H](COC(=O)CCCCCCCCCCCCCCC)COP(=O)(O)OC[C@H](N)C(=O)O	[M+H]+	277.85
3373	CCCCCCCCCCCCCCCCCCCC(=O)OC[C@H](COP(=O)(O)OC[C@@H](O)CO)OC(=O)CCCCCCCCCCCCC	[M+Na]+	282.2
999	O=C([O-])CCc1ccccc1O	[M-H]-	133.2
3021	CC(=O)NC(Cc1c[nH]c2ccccc12)C(=O)O	[M+Na]+	158.5
804	Nc1ncnc2c1ncn2[C@@H]1O[C@@H]2COP(=O)(O)O[C@H]2[C@H]1O	[M+H]+	174.7
627	CC1=NNC(=O)N(/N=C/c2cccnc2)C1	[M+H]+	150.71
153	Cc1nc2sccn2c(=O)c1CCN1CCC(=C(c2ccc(F)cc2)c2ccc(F)cc2)CC1	[M+H]+	220.7
2987	CCCCCCCCCCCCCCCCC(=O)OC[C@H](COP(=O)(O)O[C@H]1C(O)C(O)C(O)[C@@H](O)C1O)OC(=O)CCCCCCCCCCCCCCCC	[M-H]-	283.79
3211	CCOP(=S)(OCC)Oc1cnc2ccccc2n1	[M+H]+	165.1
1234	O=C(O)CNC(=O)CCc1ccccc1	[M+Na]+	145.5
1544	O=C(O)CNC(=O)Cc1ccccc1	[M-H]-	147.227
130	Nc1ccccc1S(=O)(=O)O	[M-H]-	132.2
495	CC(=O)OP(=O)(O)O	[M+Na]+	134.069
1987	CCCCC/C=C\C/C=C\C/C=C\C/C=C\CCCCCC(=O)O[C@H](COC(=O)CCCCCCCCCCCCCC)COP(=O)([O-])OCC[N+](C)(C)C	[M+H]+	292.55
2883	CCCCC/C=C\C/C=C\CCCCCCCCCCCC(=O)O[C@H](COC(=O)CCCCCCCCCCCC)COP(=O)([O-])OCC[N+](C)(C)C	[M+Na]+	285.81
3740	COc1cc(O)c2c(c1)O[C@H](c1ccccc1)CC2=O	[M+H]+	164.245
3275	Nc1ncnc2c1ncn2C1OC(CO)C2OP(=O)(O)OC21	[M-H]-	169.4
461	CCCCCC/C=C\CCCCCCCC(=O)OCC(COP(=O)([O-])OCC(O)COC(=O)C(N)CCCC[NH3+])OC(=O)CCCCCCC/C=C\CCCCCC	[M+H]+	290.8
3353	CCCC/C=C\CCCCCCCC(=O)OC[C@H](COP(=O)(O)OCCN)OC(=O)CCCCCCCCC/C=C\CCCCCCCC	[M-H]-	266.55
2549	O=C(O)C(=O)CC1(C(=O)O)C=CC(O)C=C1	[M+Na]+	155
3619	CCCCCCCCCCCCCCCC/C=C\OC[C@H](COP(=O)(O)OCCN)OC(=O)CCCCCCCCCCCCCCCCCCCC	[M+H]+	292.26
1260	COc1cc(-c2coc3cc(OCc4ccccc4)c(OC)c(O)c3c2=O)cc(O)c1OC	[M+H]+	205.5
3627	CCCCCCCCCCCCCCC[C@@H](O)[C@H](COP(=O)([O-])OCC[N+](C)(C)C)NC(=O)CCCCCCCCCCCCC	[M+H]+	282
935	CCCCCCCCCCCCCCCCCCCCCC(=O)O[C@H](COC(=O)CCCCCCCCCCCCCCCCCC)COP(=O)(O)OC[C@H](N)C(=O)O	[M-H]-	294.455
2681	O=c1cccc2ccc(O)c(O)c2c1O	[M+H]+	134.7
440	CC1=C(C(=O)O)N2C(=O)[C@@H](NC(=O)[C@H](N)c3ccccc3)[C@H]2SC1	[M+H]+	182.7
179	CCCCCCC/C=C\CCCCCCCC(=O)OC[C@@H](O)COP(=O)(O)OCCN	[M+H]+	223.02
152	CCCCC/C=C\C/C=C\CCCCCCCCCCCC(=O)O[C@H](COC(=O)CCCCCCCCCCCCCCCCCCC)COP(=O)(O)OC[C@H](N)C(=O)O	[M+H]+	299.5
1615	CCCC/C=C\C/C=C\CCCCCCCC(=O)OC[C@H](COP(=O)(O)OCCN)OC(=O)CCCCC/C=C\C/C=C\C/C=C\C/C=C\CCCCC	[M+H]+	282.8
2129	O=C(O)C(CO)OP(=O)(O)O	[M+H]+	134.3
107	OCc1cccc(O)c1	[M-H]-	122.3
1275	NC(=O)c1ncn([C@@H]2O[C@H](COP(=O)(O)O)[C@@H](O)[C@H]2O)c1N	[M-H]-	167.615
998	CCCCC/C=C\C/C=C\C/C=C\CCCCC(=O)O[C@H](CO/C=C\CCCCCCCCCCCCCC)COP(=O)(O)OC[C@@H](O)CO	[M-H]-	264.8
2518	CC(=O)OCC(CCn1cnc2cnc(N)nc21)COC(C)=O	[M+H]+	168.4
1475	CCCCCCCCCCCCCCCCC(=O)OCCCCCCCCCCCC(C)C	[M-H]-	217.09
1689	CCCCC/C=C\C/C=C\C/C=C\CCCCCCC(=O)OC[C@H](COP(=O)(O)OC[C@H](N)C(=O)O)OC(=O)CCCCCCCCC/C=C\CCCCCCCCCC	[M+H]+	296.39
268	CC=CCC=CCC=CCC=CCC=CCC=CCC=CCC=CCC=CCC=CCC=CCC(=O)OC[C@H](COP(=O)(O)OC[C@H](N)C(=O)O)OC(=O)CC=CCC=CCC=CCC=CCC=CCC=CCC=CCC=CCC=CCC=CC	[M+Na]+	316.7
2391	CC/C=C\C/C=C\C/C=C\C/C=C\CCCCC(=O)OC[C@H](COP(=O)(O)OCCN)OC(=O)CCCCC/C=C\C/C=C\C/C=C\C/C=C\CCCCC	[M+Na]+	287.3
3382	NCC1(CC(=O)O)CCCCC1	[M+H]+	138.6
3735	CN1c2ccccc2C(NCCCCCCC(=O)O)c2ccc(Cl)cc2S1(=O)=O	[M+H]+	197
938	C[C@@](O)(CCO)CC(=O)O	[M+Na]+	132.851
2731	CCCCCCCCCCCCCCC(=O)O[C@H](COC(=O)CCCCCCCCCCCC)COP(=O)(O)OC[C@@H](O)CO	[M-H]-	258
2766	O=C(O)CNC(=O)c1cccnc1	[M-H]-	138.075
3166	CCCCCC/C=C/CCCCCCCC(=O)OC[C@@H](O)COP(=O)(O)OCC(O)CO	[M-H]-	210.68
1948	CC(=O)N[C@@H](CO)C(=O)O	[M+Na]+	133.4
1495	CCCCCCCCCCCCCCC(=O)OC[C@@H](O)COP(=O)([O-])OCC[NH3+]	[M-H]-	202.83
2723	CCCCCCC/C=C\CCCCCCCC(=O)O[C@H](COC(=O)CCCCCCCCCCCCCC)COP(=O)(O)OCCN	[M+H]+	265.15
582	CCCCCCCC/C=C/CCCCCCCC(=O)OC[C@@H](O)COP(=O)([O-])OCC[NH3+]	[M+H]+	214.35
3156	C[N+](C)(C)CC(=O)[O-]	[M+Na]+	134.38
2632	CC(C)[C@H](N)C(=O)O	[M+Na]+	138.735
2658	CCCCCCCC/C=C\CCCCCCCCCC(=O)O[C@H](COCCCCCCCCCCCCCCCC)COP(=O)(O)OCCN	[M+Na]+	281.66
1521	CCC(C)C(NC(=O)C(N)Cc1c[nH]c2ccccc12)C(=O)NC(CCCN=C(N)N)C(=O)O	[M+H]+	215.4
2655	CCCCCCCCC/C=C\CCCCCCCC(=O)O[C@H](COCCCCCCCCCCCCCCCCCC)COP(=O)(O)OCCN	[M-H]-	271.5
2440	O=C(O[C@@H]1Cc2c(O)cc(O)cc2O[C@@H]1c1cc(=O)c(O)c2c(O)c(O)cc([C@H]3Oc4cc(O)cc(O)c4C[C@H]3O)c2c1)c1cc(O)c(O)c(O)c1	[M+H]+	245.7
3800	CC(CN(C)C)CN1c2ccccc2CCc2ccccc21	[M+H]+	171.2
3269	CCC(C)[C@H](NC(=O)[C@@H](N)CCC(=O)O)C(=O)N[C@@H](Cc1c[nH]c2ccccc12)C(=O)NCC(=O)N[C@H](C(=O)N[C@@H](CCC(=O)O)C(=O)N1CCC[C@@H](C(=O)N[C@@H](CO)C(=O)N[C@@H](CCCNC(=N)N)C(=O)O)C1)C(C)C	[M+H]+	320.2
2390	CCC(=O)N(c1ccccc1)C1CCN(CCc2ccccc2)CC1	[M+H]+	184.1
3693	CCCCCCCCCCCCCCCCCCCC(=O)OC[C@@H](O)COP(=O)([O-])OCC[N+](C)(C)C	[M+H]+	245.37
3540	CCCCCCCC/C=C\CCCCCCCCCC(=O)O[C@H](COC(=O)CCCCCCCCCCCC)COP(=O)(O)OC[C@@H](O)CO	[M-H]-	270.35
3019	CCCCCCCC/C=C\C/C=C\CCCCC(=O)O[C@H](COC(=O)CCCCCCC/C=C\CCCCCCCC)COP(=O)([O-])OCC[N+](C)(C)C	[M+Na]+	287.02
1929	CCCC/C=C\CCCCCCCC(=O)OC[C@H](COP(=O)(O)OC[C@@H](O)CO)OC(=O)CCCCCCCCC/C=C\C/C=C\CCCCC	[M-H]-	270.005
2969	CCCCCCCCCCCCC=CCC=CCC=CCC(=O)OC[C@@H](O)COP(=O)(O)OCC[N+](C)(C)C	[M+Na]+	249.99
860	CCCCC/C=C\C/C=C\C/C=C\CCCCC(=O)OC[C@H](COP(=O)(O)OC[C@H](N)C(=O)O)OC(=O)CCCCCCCCC/C=C\CCCCCCCCCC	[M+H]+	291.15
2715	C[C@]12CC[C@H]3[C@@H](CCC4=CC(=O)CC[C@@]43C)[C@@H]1CC[C@H]2O	[M+H]+	170.7
1695	NC(=O)[C@@H]1CCCN1C(=O)[C@H](Cc1cnc[nH]1)NC(=O)[C@@H]1CCC(=O)N1	[M+Na]+	183.259
3231	CCCC/C=C\CCCCCCCC(=O)OC[C@@H](O)COP(=O)([O-])OCC[N+](C)(C)C	[M+H]+	219.09
3060	O=C1Nc2ccc(Br)cc2C(c2ccccn2)=NC1O	[M+H]+	161
2062	CC/C=C\C=C\C=C\C=C/CCCCCCCC(=O)O[C@H](COC(=O)CCCCCCCCCCCCCCC)COP(=O)([O-])OCC[N+](C)(C)C	[M+Na]+	284.18
2889	CCCCCC(=O)O	[M-H]-	128.538
3897	CN(C)[C@@H]1C(=O)C(C(N)=O)=C(O)[C@@]2(O)C(=O)C3=C(O)c4c(O)cccc4[C@@](C)(O)[C@H]3[C@H](O)[C@@H]12	[M+H]+	200.95
3051	[NH3+][C@@H](COP(=O)([O-])[O-])C(=O)[O-]	[M+Na]+	140.1
3154	COc1ccc(-c2cc(=O)c3c(OC)c(OC)c(OC)c(OC)c3o2)cc1	[M+H]+	184.952
599	NC(CO)Cc1cnc[nH]1	[M-H]-	127.5
3554	O=c1cc(-c2ccc(O)cc2)oc2ccc(O)cc12	[M+H]+	152.7
3038	COCCOC(=O)C1=C(C)NC(C)=C(C(=O)OC(C)C)C1c1cccc([N+](=O)[O-])c1	[M+H]+	197.8
2131	CCCCCCCCCCCCCC(=O)OC[C@@H](O)COP(=O)([O-])OCC[NH3+]	[M+Na]+	212.49
3429	CCCCCC/C=C\CCCCCCCC(=O)O[C@H](COCCCCCCCCCCCCCCCCCC)COP(=O)(O)OCCN	[M+Na]+	275.79
528	CC(C(=O)O)c1ccc2c(c1)[nH]c1ccc(Cl)cc12	[M+H]+	156.1
3881	CCCCCC/C=C\CCCCCCCC(=O)OC[C@H](COP(=O)(O)O[C@H]1C(O)C(O)C(O)[C@@H](O)C1O)OC(=O)CCCCCCCCC/C=C\CCCCCCCCCC	[M+H]+	306.05
1335	CCCCCCCC/C=C\CCCCCCCC(=O)OC(COC(=O)CCCCCCCCCCCCCCC)COP(=O)(O)OCCN	[M-H]-	263.99
2340	CCCCCCCCCCCCCCCC(=O)OC[C@H](O)COP(=O)(O)OC[C@@H](COC(=O)CCCCCCCCCCCCCCC)OC(=O)CCCCCCCC1CC1CCCCCC	[M-H]-	320.54
3806	C/C=C/C[C@@H](C)[C@@H](O)[C@H]1C(=O)N[C@@H](CC)C(=O)N(C)CC(=O)N(C)[C@@H](CC(C)C)C(=O)N[C@@H](C(C)C)C(=O)N(C)[C@@H](CC(C)C)C(=O)N[C@@H](C)C(=O)N[C@H](C)C(=O)N(C)[C@@H](CC(C)C)C(=O)N(C)[C@@H](CC(C)C)C(=O)N(C)[C@@H](C(C)C)C(=O)N1C	[M+H]+	350.3
319	CCCCCCCCCCCCCC/C=C\OC[C@@H](O)COP(=O)([O-])OCC[NH3+]	[M+Na]+	214.7
3438	Clc1cccc(N2CCNCC2)c1	[M+H]+	144.3
313	CCCCC/C=C\C/C=C\C/C=C\C/C=C\CCCC(=O)O[C@H](COC(=O)CCCCCCCCCCCCCCC)COP(=O)(O)OC[C@H](N)C(=O)O	[M+Na]+	286.605
1369	CCCCCCCCCCCCCCCCOC[C@H](COP(=O)([O-])OCC[N+](C)(C)C)OC(=O)CCCCCCCCCCCC	[M+H]+	277.1
274	N[C@@H](Cc1c[nH]c2ccc(O)cc12)C(=O)O	[M-H]-	151.289
1367	CCCCCCCC/C=C\CCCCCCCC(=O)O[C@H](COC(=O)CCCCCCCCCCCCCCCC)COP(=O)([O-])OCC[N+](C)(C)C	[M+Na]+	287.14
1307	CC/C=C\C/C=C\C/C=C\C/C=C\C/C=C\C/C=C\CCC(=O)OC[C@@H](O)COP(=O)(O)O[C@H]1C(O)C(O)C(O)[C@@H](O)C1O	[M-H]-	237.01
2767	CC(C)C(=O)SCCNC(=O)CCNC(=O)[C@H](O)C(C)(C)COP(=O)(O)OP(=O)(O)OC[C@H]1O[C@@H](n2cnc3c(N)ncnc32)[C@H](O)[C@@H]1OP(=O)(O)O	[M-H]-	254.308
571	CCCCC/C=C\C/C=C\C/C=C\CCCCC(=O)OC[C@H](COP(=O)(O)OC[C@H](N)C(=O)O)OC(=O)CCCCCCCCCCC/C=C\C/C=C\CCCCC	[M+H]+	292.1
1174	CC/C=C\C/C=C\C/C=C\C/C=C\C/C=C\C/C=C\CCC(=O)O[C@H](COC(=O)CCC/C=C\C/C=C\C/C=C\C/C=C\CCCCC)COP(=O)(O)OCCN	[M-H]-	273.12
2816	NC(=O)c1ccc[n+]([C@@H]2O[C@H](COP(=O)(O)OP(=O)(O)OC[C@H]3O[C@@H](n4cnc5c(N)ncnc54)[C@H](OP(=O)(O)O)[C@@H]3O)[C@@H](O)[C@H]2O)c1	[M-H]-	230.7
3721	OCCOCCN1CCN(C2=Nc3ccccc3Sc3ccccc32)CC1	[M+H]+	191.5
2798	CC(=O)NCCCNCCCCNCCCN	[M+Na]+	162
574	CCCCCCCCCCCCC=CC[C@@H](O)[C@H](CO[C@@H]1O[C@H](CO)[C@@H](O)C(O)C1O)NC(=O)CC=CCCCCCCCCCCCCCCCC	[M+H]+	287.87
562	CCCCCCCCCCCCCC(=O)SCCNC(=O)CCNC(=O)C(O)C(C)(C)COP(=O)(O)OP(=O)(O)OC[C@H]1O[C@@H](n2cnc3c(N)ncnc32)[C@H](O)[C@@H]1OP(=O)(O)O	[M-H]-	290.647
655	NC(=O)[C@@H](N)Cc1c[nH]c2ccccc12	[M-H]-	143.3
2988	C[C@H](CCC(=O)NCC(=O)O)[C@H]1CC[C@H]2[C@@H]3CC[C@@H]4C[C@H](O)CC[C@]4(C)[C@H]3CC[C@@]21C	[M+Na]+	211.6
3428	CC[C@H](C)C(=O)O[C@H]1CCC=C2C=C[C@H](C)[C@H](CC[C@@H]3C[C@@H](O)CC(=O)O3)[C@H]21	[M+Na]+	198.4
3568	C[N+](C)(C)CCCC[C@H](N)C(=O)[O-]	[M+H]+	142
1284	CC/C=C\C/C=C\C/C=C\C/C=C\C/C=C\CCCCCC(=O)O[C@H](COC(=O)CCCCCCCCCCCCCCCCC)COP(=O)([O-])OCC[N+](C)(C)C	[M+Na]+	295.77
2293	CC/C=C\C/C=C\C/C=C\C/C=C\C/C=C\C/C=C\CCC(=O)O[C@H](COC(=O)CCCCC/C=C\C/C=C\C/C=C\C/C=C\CCCCC)COP(=O)(O)OC[C@H](N)C(=O)O	[M+H]+	291.295
3724	NC(=O)C1(N2CCCCC2)CCN(CCCC(=O)c2ccc(F)cc2)CC1	[M+H]+	193.35
1248	N[C@@H](CCCCNC(=O)CCCC[C@@H]1SC[C@@H]2NC(=O)N[C@H]12)C(=O)O	[M+H]+	186.8
1699	O=c1c(O)c(-c2cc(O)c(O)c(O)c2)oc2cc(O)cc(O)c12	[M+H]+	170.85
909	CCCCCCCCCCCCCCC[C@@H](O)[C@H](COP(=O)([O-])OCC[N+](C)(C)C)NC(=O)CCCCCCCCCCCC	[M+H]+	279.3
1578	O=C(O)CCC(=O)Nc1ccc(S(=O)(=O)Nc2nccs2)cc1	[M+H]+	182.4
126	OC[C@H]1O[C@@H]2O[C@@H]3[C@@H](CO)O[C@H](O[C@@H]4[C@@H](CO)O[C@H](O[C@@H]5[C@@H](CO)O[C@H](O[C@@H]6[C@@H](CO)O[C@H](O[C@@H]7[C@@H](CO)O[C@H](O[C@@H]8[C@@H](CO)O[C@H](O[C@@H]9[C@@H](CO)O[C@H](O[C@H]1[C@H](O)[C@H]2O)[C@H](O)[C@H]9O)[C@H](O)[C@H]8O)[C@H](O)[C@H]7O)[C@H](O)[C@H]6O)[C@H](O)[C@H]5O)[C@H](O)[C@H]4O)[C@H](O)[C@H]3O	[M+Na]+	322.1
1457	O=c1ncnc2[nH][nH]cc1-2	[M+H]+	123
1739	CCCCCCC/C=C\CCCCCCCC(=O)OC[C@H](COP(=O)(O)OCCN)OC(=O)CCCCCCC/C=C\CCCCCCCCC	[M+H]+	280.6
581	C=CC(C)(O)CCC=C(C)C	[M+Na]+	140.551
1025	CCCCCCCCCCCCC=CC[C@@H](O)[C@H](COP(=O)([O-])OCC[N+](C)(C)C)NC(=O)CCCCCCCCCCCCCCC	[M+H]+	284.1
332	CCCCCCCCC1CC1CCCCCCCC(=O)O[C@H](CO)COP(=O)([O-])OCC[NH3+]	[M-H]-	214.39
2330	O=c1c(-c2ccccc2)coc2cc(O)cc(O)c12	[M+H]+	152.3
565	CCCCC1=NC2(CCCC2)C(=O)N1Cc1ccc(-c2ccccc2-c2nn[nH]n2)cc1	[M+H]+	201
1637	CCCCCCCCCCCCCCCC(=O)OCC(COP(=O)(O)OCCN)OC(=O)CCCCCCCC1CC1CCCCCCCC	[M-H]-	267.54
2346	CCCCC/C=C\C/C=C\C/C=C\C/C=C\CCCCCC(=O)OC[C@H](COP(=O)(O)OCCN)OC(=O)CCCCCCCCC/C=C\C/C=C\CCCCC	[M-H]-	287.5
3320	CCCCCCCCCCCCC=CC[C@@H](O)[C@H](COP(=O)([O-])OCC[N+](C)(C)C)NC(=O)CC=CCCCCCCCCCCCCCCCCCCC	[M+H]+	302
42	CCCCC/C=C\C=C/CCCCCCCCC(=O)O[C@H](COC(=O)CCCCCCCCCCCCCCCCC)COP(=O)([O-])OCC[N+](C)(C)C	[M+Na]+	288.63
3475	COc1cc(C[C@H](N)C(=O)O)ccc1O	[M+H]+	158.733
2437	CCCCCCCCCCCCCCCCCCCCCCCCCCCCCC(=O)O	[M-H]-	213.87
1811	CC(C)CCCC1(C)C=Cc2c(O)c3c(c(CCC(C)C)c2O1)OC12C(CC4CC1C(C)(C)OC2(CCC(C)C(=O)O)C4O)C3=O	[M+H]+	251
2526	CCCCC/C=C\C/C=C\CCCCCCCCCCCC(=O)O[C@H](COC(=O)CCCCCCC/C=C\CCCCCC)COP(=O)(O)OC[C@H](N)C(=O)O	[M-H]-	286.53
3982	CCCC/C=C\C/C=C\CCCCCCCC(=O)O[C@H](COC(=O)CCCCCCC/C=C\CCCCCCCCC)COP(=O)(O)O[C@H]1C(O)C(O)C(O)[C@@H](O)C1O	[M-H]-	292.8
1263	O=c1c(O)c(-c2ccccc2)oc2cc(O)cc(O)c12	[M+H]+	154.9
1568	CCCCCC/C=C\CCCCCCCCCCCC(=O)O[C@H](COC(=O)CCCCCCCCCCCCCCCCC)COP(=O)([O-])OCC[N+](C)(C)C	[M+H]+	299.35
185	CCCCC/C=C\C/C=C\C/C=C\C/C=C\CCCC(=O)O[C@H](COC(=O)CCCCCCC/C=C\CCCCCCC)COP(=O)(O)OCCN	[M-H]-	264.44
352	CC(C)(C)NCC(O)c1ccccc1Cl	[M+H]+	150.5
3628	CCCCC/C=C\C/C=C\CCCCCCCCCC(=O)OC[C@@H](O)COP(=O)([O-])OCC[N+](C)(C)C	[M+Na]+	238.43
2536	O=c1[nH]c(=O)c2[nH]cnc2[nH]1	[M+Na]+	152.649
1176	CCCCC/C=C\C/C=C\CCCCCCCCCCCC(=O)O[C@H](COC(=O)CCCCCCCCCCC)COP(=O)(O)OC[C@@H](O)CO	[M+Na]+	278.2
2111	CC(O)(CC(=O)O)CC(=O)O	[M+Na]+	135.9
1669	Cc1c2oc3c(C)ccc(C(=O)N[C@@H]4C(=O)N[C@H](C(C)C)C(=O)N5CCC[C@H]5C(=O)N(C)CC(=O)N(C)[C@@H](C(C)C)C(=O)O[C@@H]4C)c3nc-2c(C(=O)N[C@@H]2C(=O)N[C@H](C(C)C)C(=O)N3CCC[C@H]3C(=O)N(C)CC(=O)N(C)[C@@H](C(C)C)C(=O)O[C@@H]2C)c(N)c1=O	[M+H]+	341.2
1186	CCCCCCCCCC/C=C\CCCCCCCCCC(=O)O[C@H](COC(=O)CCCCCCCCCCCCC)COP(=O)(O)OCCN	[M-H]-	274.6
630	CC(C)[C@H](NC(=O)[C@@H](N)CC(=O)O)C(=O)N[C@@H](CS)C(=O)N[C@@H](CCCCN)C(=O)O	[M+H]+	204.7
182	Cc1onc(-c2c(Cl)cccc2Cl)c1C(=O)N[C@@H]1C(=O)N2[C@@H](C(=O)O)C(C)(C)S[C@H]12	[M+Na]+	205.9
2514	Cc1onc(-c2ccccc2)c1C(=O)N[C@@H]1C(=O)N2[C@@H](C(=O)O)C(C)(C)S[C@H]12	[M+H]+	191.5
1192	CCCCC/C=C\C/C=C\C/C=C\CCCCCCC(=O)OC[C@@H](O)COP(=O)(O)OCCN	[M+H]+	217.2
1410	Cn1c(N)nc2c(ncn2[C@@H]2O[C@H](CO)[C@@H](O)[C@H]2O)c1=O	[M+Na]+	180.8
2236	CCCCCCCCCCCCCCCCCCOC[C@H](COP(=O)(O)OCCN)OC(=O)CCCCCCCCCCCCCCCCC	[M-H]-	271.66
637	CCCCC/C=C\C/C=C\C/C=C\CCCCCCC(=O)O[C@H](COC(=O)CCCCCCC/C=C\CCCCCC)COP(=O)(O)O[C@H]1C(O)C(O)C(O)[C@@H](O)C1O	[M+H]+	298.05
2476	CC1(C)S[C@@H]2[C@H](NC(=O)COc3ccccc3)C(=O)N2[C@H]1C(=O)O	[M+Na]+	186.7
332	CCCCCCCCC1CC1CCCCCCCC(=O)O[C@H](CO)COP(=O)([O-])OCC[NH3+]	[M+H]+	221.32
762	CC(=O)N[C@@H]1[C@@H](O)C[C@@](OP(=O)(O)OC[C@H]2O[C@@H](n3ccc(N)nc3=O)[C@H](O)[C@@H]2O)(C(=O)O)O[C@H]1[C@H](O)[C@H](O)CO	[M-H]-	215.497
103	CCCCCCCC(C)CCCCCCCCC(C)C(=O)O	[M-H]-	179.5
387	NC(=O)NCCC(=O)O	[M+Na]+	132.4
1583	CCCCCC/C=C\CCCCCCCC(=O)OC[C@H](COP(=O)(O)OC[C@@H](O)COC(=O)CCCCCCCCCCCCCCC)OC(=O)CCCCCCCCCCCCC	[M-H]-	310.71
1490	COc1cc2c(c3oc4cccc(O)c4c(=O)c13)[C@@H]1C=CO[C@@H]1O2	[M+H]+	163
3189	Nc1nc(=O)c2c([nH]1)NCC(CNc1ccc(C(=O)N[C@@H](CCC(=O)O)C(=O)O)cc1)=N2	[M-H]-	194.209
3688	CC=CCC=CCC=CCC(=O)OC[C@H](COP(=O)(O)OCC[N+](C)(C)C)OC(=O)CC=CCC=CCCC	[M+H]+	232.8
1711	CO/C=C(/C(=O)OC)c1ccccc1Oc1cc(Oc2ccccc2C#N)ncn1	[M+H]+	195.75
3111	CC(C(=O)O)c1ccc(C(=O)c2ccccc2)s1	[M+H]+	155.1
1360	CCCCCCCCCCCCC=CC[C@@H](O)[C@H](COP(=O)([O-])OCC[N+](C)(C)C)NC(=O)CC=CCC=CCCCCCCCCCCCCCCCCC	[M+H]+	300.79
2521	CC(=O)NC(CCC(N)=O)C(=O)O	[M-H]-	136.831
564	CCC[C@H](N)C(=O)O	[M+H]+	120.9
1417	N#Cc1nn(-c2c(Cl)cc(C(F)(F)F)cc2Cl)c(N)c1S(=O)C(F)(F)F	[M+H]+	180.77
3851	CCCCCCCCCCCCCCC[C@@H](O)[C@H](COP(=O)([O-])OCC[N+](C)(C)C)NC(=O)CCCCCCCCCCCCCC	[M+H]+	285
3249	Cn1c(=O)ccn([C@@H]2O[C@H](CO)[C@@H](O)[C@H]2O)c1=O	[M-H]-	166.839
3090	COc1ccc(CC(=O)c2ccc(O)cc2O)cc1	[M+H]+	157.4
3470	CCCCCCCCCCCCCCCCCCCCC(=O)O[C@H](COC(=O)CCCCCCCCCCCCCCCCCC)COP(=O)(O)OC[C@H](N)C(=O)O	[M+H]+	297.67
2068	Nc1ccc(S(=O)(=O)Nc2ccnn2-c2ccccc2)cc1	[M+H]+	170
3446	O=C(O)CC(O)(CC(=O)O)C(=O)O	[M+Na]+	142.75
1736	CCCCCCCCCCCCC=CCC=CCC=CCC=CCC=CCC(=O)OC[C@@H](O)COP(=O)(O)OCC[N+](C)(C)C	[M+Na]+	255
675	OC[C@H](O)C(O)[C@H](O)CO	[M+Na]+	136.2
2232	CCCC[C@@H](C)[C@@H](OC(=O)C[C@@H](CC(=O)O)C(=O)O)[C@H](C[C@@H](C)CCCCCCCC[C@H](O)[C@H](C)N)OC(=O)C[C@@H](CC(=O)O)C(=O)O	[M+Na]+	260.4
233	CCCCCCCCCC/C=C\CCCCCCCCCC(=O)O[C@H](COC(=O)CCCCCCCCCCCC)COP(=O)(O)O[C@H]1C(O)C(O)C(O)[C@@H](O)C1O	[M-H]-	284.84
1213	CC(=O)N[C@H]1[C@H](O)O[C@H](CO)[C@@H](O)[C@@H]1O	[M+Na]+	153.25
232	CC(=O)c1ccc(S(=O)(=O)NC(=O)NC2CCCCC2)cc1	[M+H]+	178.2
1636	CC/C=C\C/C=C\C/C=C\C/C=C\C/C=C\C/C=C\CCC(=O)O[C@H](COCCCCCCCCCCCCCCCCCCCC)COP(=O)(O)OCCN	[M+H]+	287.08
1359	CC/C=C\C/C=C\C/C=C\C/C=C\C/C=C\C/C=C\CCC(=O)OC[C@H](COP(=O)([O-])OCC[N+](C)(C)C)OC(=O)CC/C=C\C/C=C\C/C=C\C/C=C\C/C=C\C/C=C\CC	[M+H]+	297
1401	CC/C=C\C/C=C\C/C=C\C/C=C\C/C=C\C/C=C\CCC(=O)O[C@H](COC(=O)CCCCC/C=C\C/C=C\C/C=C\C/C=C\CCCCC)COP(=O)(O)OCCN	[M+H]+	289.4
913	COc1ccc2c(c1)O[C@@H]1COc3cc(OC)c(OC)cc3[C@@H]1C2=O	[M+H]+	175.1
2217	CCCCCCCCCCCCCCCC/C=C\OC[C@@H](O)COP(=O)([O-])OCC[NH3+]	[M+Na]+	222
2072	CCCCCCCCCCCCCC(=O)OC[C@@H](O)COP(=O)([O-])OCC[N+](C)(C)C	[M+Na]+	226.663
3650	CCCCC/C=C\C/C=C\CCCCCCCCCCCC(=O)O[C@H](COC(=O)CCCCCCC/C=C\CCCCC)COP(=O)(O)O[C@H]1C(O)C(O)C(O)[C@@H](O)C1O	[M-H]-	290.1
1945	C[C@H](CCC(=O)O)[C@H]1CC[C@H]2[C@@H]3C(=O)C[C@@H]4C[C@H](O)CC[C@]4(C)[C@H]3CC(=O)[C@@]21C	[M-H]-	190.3
584	COC(=O)Nc1nc2ccc(Sc3ccccc3)cc2[nH]1	[M+Na]+	186.5
778	C[C@]12C[C@H](O)[C@H]3[C@@H](CCC4=CC(=O)C=C[C@@]43C)[C@@H]1CC[C@]2(O)C(=O)COC(=O)CCC(=O)O	[M+H]+	210.3
3422	COC(=O)[C@H](Cc1ccccc1)NC(=O)[C@@H](N)CC(=O)O	[M-H]-	166.713
911	CCCCCCCCCCCCCCCCCCCCCCC(=O)[O-]	[M+Na]+	204.8
1316	CCCCCCCCCCCCCCCCCC(=O)OC[C@@H](O)COP(=O)([O-])OCC[N+](C)(C)C	[M+Na]+	243.067
2680	CCCCCCCCCCCCCCCC/C=C\OC[C@H](COP(=O)(O)OCCN)OC(=O)CCCCCCCCCCCCCCC	[M-H]-	261.035
3811	NC(=O)C1=CN([C@@H]2O[C@H](COP(=O)(O)OP(=O)(O)OC[C@H]3O[C@@H](n4cnc5c(N)ncnc54)[C@H](OP(=O)(O)O)[C@@H]3O)[C@@H](O)[C@H]2O)C=CC1	[M-H]-	246.7
2205	CC/C=C\C/C=C\C/C=C\C/C=C\C/C=C\CCCC(=O)O[C@H](COCCCCCCCCCCCCCCCC)COP(=O)(O)OCCN	[M+Na]+	279.2
1897	N[C@@H](CCC(=O)N[C@@H](CS)C(=O)NCC(=O)O)C(=O)O	[M+H]+	166.55
2407	CC(CC(=O)O)CC(=O)O	[M-H]-	122.881
3	CCCCCCCC/C=C\CCCCCCCCCCCCCCCCCCCC(=O)O	[M-H]-	211.65
2684	CN(C)CCOC(c1ccccc1)c1ccccc1	[M+H]+	161.7
2890	COc1cc(-c2cc(=O)c3c(O)cc(O)cc3o2)cc(OC)c1OC	[M+Na]+	209.989
2622	CCCCC/C=C\C/C=C\CCCCCCCCCCCC(=O)OC[C@H](COP(=O)(O)OCCN)OC(=O)CCCCCCCCCCC/C=C\C/C=C\CCCCC	[M+H]+	302.7
2422	CCCCCCCCCCCCCCCC(=O)OC[C@H](COP(=O)([O-])OCC[N+](C)(C)C)OC(=O)CCCCCCCCCCCCCC	[M+H]+	283.21
1461	CCCCCCCCCCCCCCCCCCCCCCC(=O)OC[C@@H](O)COP(=O)(O)OC[C@H](N)C(=O)O	[M-H]-	238.18
230	COc1ccc([C@@H]2CC(=O)c3c(O)cc(O)cc3O2)cc1O	[M+Na]+	184.453
3538	CCCCN(CCCC)CCCOC(=O)c1ccc(N)cc1	[M+H]+	179
3108	Cn1cncc1CCN	[M+H]+	123.8
744	CCC(C)[C@H](NC(=O)[C@H](CCC(N)=O)NC(=O)CN)C(=O)N[C@H](C(=O)NCC(=O)N[C@@H](CCCNC(=N)N)C(=O)O)C(C)C	[M+H]+	245.5
2863	CCCCCCCCCC/C=C\CCCCCCCCCC(=O)O[C@H](COC(=O)CCCCCCCCCCCCCCCCC)COP(=O)(O)OC[C@H](N)C(=O)O	[M+H]+	299.76
903	O=c1cc(-c2ccccc2)oc2cccc(O)c12	[M+H]+	147.3
1362	O=C(O)c1ccc(=O)[nH]c1	[M+H]+	129.5
177	N[C@H](CC(=O)O)C(=O)O	[M-H]-	119.38
657	CC(=O)N[C@H]1C(O)O[C@H](CO)[C@@H](O)[C@@H]1O	[M+Na]+	160.357
2602	Cc1ncc(CO)c(C(=O)O)c1O	[M+Na]+	150.989
2458	CN[C@@H]1[C@@H](O)[C@@H](O[C@@H]2[C@@H](O)[C@H](O[C@H]3O[C@H](CN)CC[C@H]3N)[C@@H](N)C[C@H]2N)OC[C@]1(C)O	[M+H]+	212.1
1468	CCCCc1nc(Cl)c(CO)n1Cc1ccc(-c2ccccc2-c2nn[nH]n2)cc1	[M+H]+	199.75
1399	O=C(O)CC(C(=O)O)C(O)C(=O)O	[M+Na]+	144.742
2409	Nc1ncnc2c1ncn2[C@@H]1O[C@H](CO)[C@@H](OP(=O)(O)O)[C@H]1O	[M-H]-	171.182
2313	CC/C=C\C/C=C\C/C=C\C/C=C\CCCCC(=O)O[C@H](CO/C=C\CCCCCCCCCCCCCCCC)COP(=O)(O)OC[C@H](N)C(=O)O	[M-H]-	272.29
2699	COc1ccc(C(=O)N2CCCC2=O)cc1	[M+H]+	146.6
3287	CC/C=C\C/C=C\C/C=C\C/C=C\C/C=C\C/C=C\CCC(=O)O[C@H](COC(=O)CCC/C=C\C/C=C\C/C=C\C/C=C\C/C=C\CC)COP(=O)(O)OCCN	[M-H]-	272.32
3542	CCCCCCCCCCCCCC(=O)OCC(COC(=O)CCCCCCCCCCCCC)OC(=O)CCCCCCCCCCCCC	[M+Na]+	290.31
47	CCCCC/C=C\C/C=C\CCCC/C=C/CCCC(=O)O	[M-H]-	175.55
504	CCCCCCCC/C=C\CCCCCCCCCC(=O)O[C@H](COC(=O)CCCCCCCCC/C=C\CCCCCCCCCC)COP(=O)(O)OC[C@H](N)C(=O)O	[M+Na]+	300.53
3652	OCCc1c[nH]c2ccccc12	[M-H]-	132.6
2720	CC(=O)N1CCC[C@H]1C(=O)O	[M-H]-	133.7
3359	CN1CCN(c2cc3c(cc2F)c(=O)c(C(=O)O)cn3-c2ccc(F)cc2)CC1	[M+H]+	198.8
2123	CCCCC/C=C\C/C=C\C/C=C\CCCCC(=O)O[C@H](COCCCCCCCCCCCCCCCCCC)COP(=O)(O)OCCN	[M+H]+	281.285
2283	COP(=O)(OC)C(O)C(Cl)(Cl)Cl	[M+H]+	136.12
2985	CC(=O)O[C@H]1CC[C@@]2(C)C(=CC=C3[C@@H]2CC[C@@]2(C)[C@H]3CC[C@@H]2[C@H](C)/C=C/[C@H](C)C(C)C)C1	[M+H]+	223.4
2950	C[C@]12CC[C@@H](O)C[C@H]1CC[C@@H]1[C@@H]2[C@@H](O)C[C@@]2(C)[C@H]1CC[C@]2(O)[C@H](O)CO	[M+Na]+	204.594
3490	CCCCCCCC/C=C\CCCCCCCCCC(=O)O[C@H](COC(=O)CCCCCCCCCCCCC)COP(=O)(O)OC[C@H](N)C(=O)O	[M+H]+	281.05
142	C[N+]1([O-])C2CCC1CC(OC(=O)C(CO)c1ccccc1)C2	[M+H]+	172.4
3388	C[C@H]1C[C@H]2[C@@H]3CC[C@](O)(C(=O)CO)[C@@]3(C)C[C@H](O)[C@@H]2[C@@]2(C)C=CC(=O)C=C12	[M+H]+	187.7
2697	CCCCCCC=CCC=CCC=CCC=CCC=CCC(=O)OC[C@@H](O)COP(=O)(O)OC[C@H](N)C(=O)O	[M-H]-	224.7
2204	C=C1C[C@H]2[C@@H]3C=C(C)C4=CC(=O)CC[C@]4(C)[C@H]3CC[C@]2(C)[C@@]1(OC(C)=O)C(C)=O	[M+H]+	198.2
645	CCCCCCCCCCCCCCCC(=O)O[C@H](CO)COP(=O)([O-])OCC[NH3+]	[M+Na]+	220.61
1451	CCCCC/C=C\C/C=C\C/C=C\C/C=C\CCCCCC(=O)O[C@H](COC(=O)CCCCCCCCCCCCCCCC)COP(=O)(O)OCCN	[M+H]+	287.3
3506	Oc1ccc(Cl)c2cccnc12	[M+H]+	129.5
685	C[C@]12CC[C@H]3[C@@H](CCC4=CC(=O)CC[C@@]43C)[C@@H]1CC[C@@H]2O	[M+Na]+	206.068
1352	CC/C=C\C/C=C\C/C=C\C/C=C\C/C=C\C/C=C\CCC(=O)O[C@H](COC(=O)CCCCCCCCCCCCCCC)COP(=O)(O)OC[C@@H](O)CO	[M+Na]+	285
3220	Cc1ncc(CO)c(CO)c1O	[M+Na]+	146.397
2030	NCCC(=O)N[C@@H](Cc1cnc[nH]1)C(=O)O	[M-H]-	153.1
2026	NC(N)=NCC(=O)O	[M+H]+	124.9
171	CCCCCCCC/C=C\CCCCCCCC(=O)OC(COC(=O)CCCCCCCCCCCCCCCCC)COP(=O)(O)O	[M-H]-	261.81
2659	Nc1c(O)cccc1C(=O)O	[M+H]+	131.2
130	Nc1ccccc1S(=O)(=O)O	[M+Na]+	153.233
1245	CSC1=N[C@@](C)(c2ccccc2)C(=O)N1Nc1ccccc1	[M+H]+	171.15
1754	CCCCCCCCCC/C=C\CCCCCCCCCC(=O)OC[C@@H](O)COP(=O)([O-])OCC[N+](C)(C)C	[M+H]+	247.1
372	CCCCCCCCCCCCCCCCCC(=O)OC[C@@H](O)COP(=O)(O)O[C@H]1C(O)C(O)C(O)[C@@H](O)C1O	[M-H]-	236.45
55	CC(=O)Oc1ccc(C(c2ccc(OC(C)=O)cc2)c2ccccn2)cc1	[M+H]+	193.3
1843	Nc1nc(=O)c2ncn([C@@H]3O[C@H](COP(=O)(O)OP(=O)(O)OP(=O)(O)O)[C@@H](O)[C@H]3O)c2[nH]1	[M-H]-	193
2117	O=C(O)/C=C(\CC(=O)O)C(=O)O	[M-H]-	131.88
4015	CCC(C)[C@H](NC(=O)[C@@H](N)C[C@@H](C)O)C(=O)N[C@@H](C)C(=O)N[C@@H](CCC(N)=O)C(=O)N[C@@H](Cc1ccc(O)cc1)C(=O)N[C@@H](C)C(=O)N[C@@H](CCCNC(=N)N)C(=O)O	[M+H]+	281.6
430	CC(C)C[C@H](NC(=O)CN)C(=O)O	[M-H]-	142.074
1632	CCCCCCCCCCCCCCCCOC[C@H](COP(=O)([O-])OCC[N+](C)(C)C)OC(=O)CCCCC	[M+H]+	251.7
3363	CCCCCCCC/C=C\CCCCCCCCCC(=O)OC[C@H](COP(=O)(O)OC[C@H](N)C(=O)O)OC(=O)CCCCCCCCCCCCCCCCCCCC	[M+H]+	301.51
1000	CN1[C@H]2CC[C@@H]1[C@@H](C(=O)O)[C@@H](OC(=O)c1ccccc1)C2	[M+H]+	167.3
1568	CCCCCC/C=C\CCCCCCCCCCCC(=O)O[C@H](COC(=O)CCCCCCCCCCCCCCCCC)COP(=O)([O-])OCC[N+](C)(C)C	[M+Na]+	301.84
3251	CCCCC/C=C\CCCCCCCC(=O)O[C@H](COCCCCCCCCCCCCCCCC)COP(=O)([O-])OCC[N+](C)(C)C	[M+H]+	281.8
273	Cc1cc(C)nc(Nc2ccccc2)n1	[M+H]+	142.95
3539	NC(=O)c1cccnc1	[M+Na]+	137.301
3508	CC[C@H](NC(=O)CC[C@H](N)C(=O)O)C(=O)NCC(=O)O	[M+H]+	167.233
1433	CC/C=C\C/C=C\C/C=C\C/C=C\C/C=C\C/C=C\CCC(=O)O[C@H](CO/C=C\CCCCCC/C=C\CCCCCCCC)COP(=O)(O)OCCN	[M-H]-	274.63
1804	CC/C=C\C/C=C\C/C=C\C/C=C\C/C=C\C/C=C\CCC(=O)O[C@H](COC(=O)CCCCCCCCCCCCCC/C=C\C/C=C\C/C=C\C=C/CC/C=C\C/C=C\CC)COP(=O)([O-])OCC[N+](C)(C)C	[M+Na]+	330.3
261	CC(C)(CO)[C@@H](O)C(=O)NCCCO	[M+H]+	144.4
3028	CCCCCC/C=C\CCCCCCCC(=O)OC[C@H](COP(=O)(O)OC[C@H](N)C(=O)O)OC(=O)CCCCCCCCC/C=C\CCCCCCCCCC	[M-H]-	290.93
753	CC/C=C\C/C=C\C/C=C\C/C=C\CCCCC(=O)OC[C@H](COP(=O)([O-])OCC[N+](C)(C)C)OC(=O)CCCCCCC/C=C\CCCCC	[M+H]+	276.5
1686	CCCCC/C=C\C/C=C\CCCCCCCC(=O)O	[M+Na]+	177
813	CCCCC/C=C\C/C=C\C/C=C\CCCCCCC(=O)O[C@H](COC(=O)CCCCCCC/C=C\CCCCCC)COP(=O)(O)OCCN	[M-H]-	270.5
507	O=P(O)(O)O[C@H]1O[C@H](CO)[C@H](O)[C@H](O)[C@H]1O	[M-H]-	148.2
835	C[C@@H]1NCCc2cc(O)c(O)cc21	[M-H]-	139.4
3292	CCCCCCCCCCCC(=O)OC[C@H](CO)OC(=O)CCCCCCCCCCC	[M-H]-	211.8
2751	CCCCCCCC/C=C\CCCCCCCCCC(=O)O	[M+Na]+	188.575
3114	CCCCC/C=C\C/C=C\C/C=C\CCCCCCCCC(=O)OC[C@@H](COC(=O)CCCCCCCCCCC)OC(=O)CCCCCCCCCCC	[M+Na]+	297.945
3281	CCCCCCC/C=C\CCCCCCCC(=O)O[C@H](COC(=O)CCCCCCC/C=C\CCCCCCCCC)COP(=O)([O-])OCC[N+](C)(C)C	[M+H]+	291.12
3603	CC(C)(N)C(=O)O	[M+H]+	123.8
3836	CCCCCC/C=C\CCCCCCCC(=O)O[C@H](COC(=O)CCCCCCCCCCCCCC)COP(=O)(O)OC[C@@H](O)CO	[M-H]-	260.2
976	COc1cc([C@@H]2c3cc4c(cc3[C@H](OC(C)=O)[C@H]3COC(=O)[C@H]23)OCO4)cc(OC)c1OC	[M+H]+	191.9
3812	O=C(O)c1cccnc1C(=O)O	[M+H]+	132.3
2624	N#C[C@H](O[C@@H]1O[C@H](CO)[C@@H](O)[C@H](O)[C@H]1O)c1ccccc1	[M+Na]+	173.7
3370	CC/C=C\C/C=C\C/C=C\C/C=C\C/C=C\C/C=C\CCC(=O)O[C@H](COCCCCCCCCCCCCCCCC)COP(=O)(O)OCCN	[M+H]+	279.7
6	CCCCCCCCCCCCCCCCC(=O)N[C@@H](CO)[C@H](O)CCCCCCCCCCCCCCC	[M+H]+	258.6
2145	COc1ccc(/C=C/C(=O)O)cc1	[M-H]-	146.279
2858	CC1=CC(=O)CC(C)(C)C1(O)/C=C/C(C)=C\C(=O)O	[M+Na]+	176.175
2846	CCCCC/C=C\C/C=C\CCCCCCCCCC(=O)O[C@H](COC(=O)CCCCCCCCCCCCCCC)COP(=O)(O)OCCN	[M+Na]+	284.6
2061	CC=CCC=CCC=CCC=CCC=CCC=CCC(=O)OC[C@H](COP(=O)(O)OCC[N+](C)(C)C)OC(=O)CC=CCC=CCC=CCC=CCC=CCC=CC	[M+Na]+	300.6
983	CC/C=C\C/C=C\C/C=C\C/C=C\C/C=C\CCCC(=O)O[C@H](COC(=O)CCCC/C=C\C/C=C\C/C=C\C/C=C\CC)COP(=O)([O-])OCC[N+](C)(C)C	[M+Na]+	297.8
2502	CC(C)[C@H]1C(=O)O[C@H](C(C)C)C(=O)N(C)[C@@H](C(C)C)C(=O)O[C@H](C(C)C)C(=O)N(C)[C@@H](C(C)C)C(=O)O[C@H](C(C)C)C(=O)N1C	[M+H]+	244.1
3055	NS(=O)(=O)c1cc2c(cc1Cl)NC(CSCc1ccccc1)=NS2(=O)=O	[M+H]+	186.7
930	CC/C=C\C/C=C\C/C=C\C/C=C\C/C=C\C/C=C\CCC(=O)OC[C@@H](O)COP(=O)(O)OCCN	[M+H]+	218.745
316	CC/C=C\C/C=C\C/C=C\C/C=C\C/C=C\CCCC(=O)OC[C@H](COP(=O)([O-])OCC[N+](C)(C)C)OC(=O)CCCCCCCCCCCCCCCC	[M+H]+	288.87
1153	CCCCCCCCCCCCC=CC[C@@H](O)[C@H](COP(=O)([O-])OCC[N+](C)(C)C)NC(=O)CCCCCCCCCCCCCCCCCCCCC	[M+H]+	301.4
3409	CCCCCCCC/C=C\CCCCCCCC(=O)OC[C@H](COP(=O)(O)OC[C@H](N)C(=O)O)OC(=O)CCCCCCC/C=C\CCCCCCCC	[M-H]-	281.82
2122	CC/C=C\C/C=C\C/C=C\C/C=C\C/C=C\CCCC(=O)O[C@H](COC(=O)CCCCCCCCCCCCCCC)COP(=O)(O)OC[C@H](N)C(=O)O	[M+H]+	277.82
1599	CC/C=C\C/C=C\C/C=C\C/C=C\C/C=C\C/C=C\CCCCCCC(=O)O	[M-H]-	191.65
700	CC/C=C\C/C=C\C/C=C\C/C=C\C/C=C\C/C=C\CCC(=O)OC[C@H](COP(=O)(O)OC[C@H](N)C(=O)O)OC(=O)CCC/C=C\C/C=C\C/C=C\C/C=C\CCCCC	[M-H]-	282.32
1390	N#Cc1c[nH]cc1-c1cccc2c1OC(F)(F)O2	[M-H]-	148.3
2983	CCCCCCCCCC=CCC=CCC(=O)OC[C@@H](O)COP(=O)(O)OCC[N+](C)(C)C	[M+H]+	220.73
150	CC(=O)N[C@@H](CCC(N)=O)C(=O)O	[M+Na]+	144.4
3045	CC(=O)[C@@H](O)[C@H](O)COP(=O)(O)O	[M+Na]+	144.9
3369	COc1ccnc(CS(=O)c2nc3ccc(OC(F)F)cc3[nH]2)c1OC	[M+H]+	183.4
2772	COC1=CC=C2[C@H]3Cc4ccc(OC)c5c4[C@@]2(CCN3C)[C@H]1O5	[M+H]+	172.2
3232	CN(C)c1nc(=O)n(C2CCCCC2)c(=O)n1C	[M+Na]+	179.493
2481	CCCCC/C=C\C/C=C\CCCCCCCCCC(=O)O[C@H](COC(=O)CCCCCCC/C=C\C/C=C\CCCCC)COP(=O)(O)OCCN	[M+Na]+	284.835
620	CCCC(C)(COC(N)=O)COC(=O)NC(C)C	[M+H]+	149.1
1355	CCC(=O)O[C@]1(C(=O)CCl)[C@@H](C)C[C@H]2[C@@H]3CCC4=CC(=O)C=C[C@]4(C)[C@@]3(F)[C@@H](O)C[C@@]21C	[M+H]+	205.1
428	O=C[C@H](O)[C@H](O)[C@H](O)COP(=O)(O)O	[M-H]-	141.66
3155	O=C(NC(=O)c1ccccc1Cl)Nc1ccc(OC(F)(F)F)cc1	[M+H]+	169.88
2208	Nc1cc(C(=O)O)ccc1[O-]	[M-H]-	125.7
2592	C=CCc1ccc2c(c1)OCO2	[M+H]+	138.6
1870	COC1=CC(=O)C=C(OC)C1=O	[M+H]+	129.5
984	O=C(O)[C@H](O)[C@@H](O)[C@H](O)[C@H](O)CO	[M+H]+	141.892
2792	CCCCCCCCCCCCCCCCCCCCCC(=O)N[C@@H](CO[C@@H]1O[C@H](CO)[C@@H](O)C(O)C1O)[C@H](O)CCCCCCCCCCCCCCC	[M+Na]+	302.3
3577	O=C(O)c1ccc([O-])c(O)c1	[M-H]-	121.473
2933	CCCCC/C=C\C/C=C\C/C=C\C/C=C\CCCC(=O)O[C@@H](CO)COC(=O)CCCCCCCCCCCC	[M-H]-	251.2
67	CC/C=C\C/C=C\C/C=C\C/C=C\C/C=C\C/C=C\CCC(=O)OC[C@H](COP(=O)(O)OC[C@H](N)C(=O)O)OC(=O)CC/C=C\C/C=C\C/C=C\C/C=C\C/C=C\C/C=C\CC	[M+H]+	290.16
2621	CCCC/C=C\CCCCCCCCCC(=O)OC[C@H](COP(=O)(O)OCCN)OC(=O)CCCCCCCCC/C=C\CCCC	[M+H]+	266.7
2146	O=c1[nH]cc(CO)c(=O)[nH]1	[M-H]-	121.854
4007	CCCCCC/C=C\CCCCCCCCCC(=O)OC[C@H](COP(=O)([O-])OCC[N+](C)(C)C)OC(=O)CCCCCCCCCCCCCCC	[M+Na]+	289.77
1923	CCCCCCCCCCCCCCCCCC(=O)OC(COC(=O)CCCCCCCCCCCCCC)COP(=O)([O-])OCC(O)COC(=O)C(N)CCCC[NH3+]	[M+H]+	299.8
2181	CCCCCC/C=C\CCCCCCCC(=O)OCC(COP(=O)(O)OCCN)OC(=O)CCCCCCCC1CC1CCCCCC	[M-H]-	257.69
943	Nc1ccn([C@@H]2O[C@H](CO)[C@@H](O)[C@H]2O)c(=O)n1	[M-H]-	149.8
1511	CCCCC/C=C\C/C=C\CCCCCCCCCCCC(=O)O[C@H](COCCCCCCCCCCCCCCCCCCCC)COP(=O)(O)OCCN	[M-H]-	283.28
1962	CCCCC/C=C\C/C=C\CCCCCCCCCCCC(=O)O[C@H](COC(=O)CCCCCCC/C=C\C/C=C\CCCCC)COP(=O)(O)OCCN	[M+Na]+	293.755
1540	CCCCC/C=C\C=C\C(=O)CCCCCCCC(=O)O	[M+H]+	184.2
3220	Cc1ncc(CO)c(CO)c1O	[M+H]+	134.5
1844	O=C(O)CCCCCCCCC(=O)O	[M+Na]+	152.7
775	Cc1c[nH]c(=O)[nH]c1=O	[M-H]-	119
850	COc1ccc(-c2coc3cc(O)ccc3c2=O)cc1	[M+H]+	156.8
1782	Oc1cccc2c(O)cccc12	[M-H]-	134.35
2087	O=c1ccn([C@H]2C[C@H](O)[C@@H](COP(=O)(O)O)O2)c(=O)[nH]1	[M+Na]+	167.5
3419	CC/C=C\C/C=C\C/C=C\C/C=C\CCCCC(=O)OC[C@H](COP(=O)(O)OC[C@@H](O)CO)OC(=O)CCCCCCCCCCCCCCCCC	[M-H]-	279.4
3711	CCCCC/C=C\C/C=C\C/C=C\CCCCCCC(=O)OC[C@H](COP(=O)(O)OC[C@H](N)C(=O)O)OC(=O)CCCCCCCCCCC/C=C\C/C=C\CCCCC	[M+Na]+	297.67
3385	CCCCC/C=C\C/C=C\C/C=C\CCCCC(=O)O[C@H](COCCCCCCCCCCCCCCCC)COP(=O)(O)OCCN	[M-H]-	266.5
1858	CCC(=O)C(CC(C)N(C)C)(c1ccccc1)c1ccccc1	[M+H]+	176.8
3824	CCOc1ccc2nc(S(N)(=O)=O)sc2c1	[M+H]+	152.7
1017	N[C@@H](Cc1ccc(O)c(I)c1)C(=O)O	[M+H]+	158.8
309	CC/C=C\C/C=C\C/C=C\C/C=C\C/C=C\C/C=C\CCC(=O)O[C@H](COC(=O)CCCCCC/C=C\C/C=C\C/C=C\CCCCC)COP(=O)(O)OCCN	[M+Na]+	288.64
1126	CC/C=C\C/C=C\C/C=C\C/C=C\CCCCC(=O)OC[C@H](COP(=O)(O)O[C@H]1C(O)C(O)C(O)[C@@H](O)C1O)OC(=O)CCCCCCCCCCCCCCCCCC	[M+H]+	298.9
551	O=c1c(O)c(-c2ccc(O)cc2)oc2cc(O)cc(O)c12	[M+H]+	162.9
359	CSCC[C@H](NC(=O)[C@@H](N)Cc1c[nH]c2ccccc12)C(=O)NCC(=O)N[C@@H](CCCCN)C(=O)O	[M+H]+	220.1
2589	CCCC/C=C\CCCCCCCC(=O)OC[C@H](COP(=O)(O)OC[C@@H](O)CO)OC(=O)CCCCCCCCC/C=C\CCCCCCCCCC	[M+H]+	288.9
3599	CCCC/C=C\CCCCCCCC(=O)OC[C@H](COP(=O)(O)O[C@H]1C(O)C(O)C(O)[C@@H](O)C1O)OC(=O)CCCCCCCCC/C=C\CCCCCCCCCC	[M+H]+	300.7
705	CC(=O)NC1C(O)OC(CO)C(O)C1OC1OC(CO)C(O)C(O)C1O	[M+Na]+	190.2
349	O=C(O)CCCCCCC(=O)NCC(=O)O	[M-H]-	146.812
3059	CCCC/C=C\CCCCCCCC(=O)O[C@H](COC(=O)CCCCCCCCCCCCCCCC)COP(=O)(O)OCCN	[M+H]+	266.3
183	CCCCCCCCCCCCC=CC[C@@H](O)[C@H](COP(=O)([O-])OCC[N+](C)(C)C)NC(=O)CCCCCCCCCCCCCCCCCCCCCC	[M+Na]+	306.3
3671	Clc1ccc(C(c2ccccc2)N2CCNCC2)cc1	[M+H]+	168.4
2871	CCCCC/C=C\C/C=C\CCCCCCCCCC(=O)O[C@H](COC(=O)CCCCCCCCCCCCCCCCC)COP(=O)(O)OC[C@H](N)C(=O)O	[M-H]-	281.23
3772	CC(O)(CC(=O)O)C(=O)O	[M+Na]+	133.2
1495	CCCCCCCCCCCCCCC(=O)OC[C@@H](O)COP(=O)([O-])OCC[NH3+]	[M+H]+	209.91
1382	CS(=O)(=O)c1ccc([C@@H](O)[C@@H](CO)NC(=O)C(Cl)Cl)cc1	[M+H]+	170.7
3510	N[C@@H](CCC(=O)N[C@@H](CS)C(=O)O)C(=O)O	[M+H]+	157.7
3636	CCCCCC/C=C\CCCCCCCC(=O)OC[C@H](COP(=O)(O)OC[C@@H](O)COC(=O)CCCCCCCCCCCCCCC)OC(=O)CCCCCCCCCCCCCC	[M+Na]+	326
697	CCCCCCCCC1CC1CCCCCCCC(=O)O[C@H](CO)COP(=O)(O)OCC(O)CO	[M-H]-	220.89
680	COc1ccc2[nH]cc(C[C@H](N)C(=O)O)c2c1	[M+Na]+	156.2
220	CCCCC/C=C\C/C=C\CCCCCCCCOC[C@H](COP(=O)([O-])OCC[N+](C)(C)C)OC(C)=O	[M+H]+	234.35
338	CCN(CC)CC(=O)Nc1c(C)cccc1C	[M+H]+	157.7
2476	CC1(C)S[C@@H]2[C@H](NC(=O)COc3ccccc3)C(=O)N2[C@H]1C(=O)O	[M+H]+	182.6
2103	CCCCCCCCCCCCC=CC[C@@H](O)[C@H](CO[C@@H]1O[C@H](CO)[C@@H](O)C(O)C1O)NC(=O)CCCCCCCCCCCCCCCCCCCCC	[M+H]+	298.1
2243	CCCCC/C=C\C/C=C\CCCCCCCCCCCC(=O)O[C@H](COC(=O)CCCCCCCCCCC)COP(=O)(O)OC[C@H](N)C(=O)O	[M+H]+	277.8
2629	CCCCCCCCCCCCCCCC(=O)OCC(COP(=O)(O)OCC(O)CO)OC(=O)CCCCCCCC1CC1CCCCCCCC	[M-H]-	273.44
1033	O=C1c2cccc(O)c2C(=O)c2c(O)cccc21	[M+H]+	148.3
255	COc1cc2c(cc1OC)C(=O)C(CC1CCN(Cc3ccccc3)CC1)C2	[M+H]+	198.1
1940	C=C(C)CCOP(=O)(O)OP(=O)(O)O	[M-H]-	141.708
455	COc1c2occc2cc2ccc(=O)oc12	[M+H]+	139.9
1209	CCCCCCCCCCCCCCCCCCCC(=O)OCCCCCCCCCCCCCC	[M-H]-	226.49
1815	COc1cc2c(cc1O)CCNC2C	[M+H]+	145.8
87	NCc1[nH]cc(CCC(=O)O)c1CC(=O)O	[M+Na]+	148.1
264	CCCCC/C=C\C/C=C\CCCCCCCC(=O)O[C@H](COC(=O)CCCCCCCCCCCCCC)COP(=O)([O-])OCC[N+](C)(C)C	[M+H]+	281.79
3112	NC(=NCCCC(N)C(=O)O)NO	[M-H]-	138.197
41	CCCCCCCC/C=C\CCCCCCCCCCCCCC(=O)OC[C@@H](O)COP(=O)([O-])OCC[N+](C)(C)C	[M+Na]+	255.94
787	CCCCCCCCCCCCCCCCCCC(=O)OC[C@H](COP(=O)([O-])OCC[N+](C)(C)C)OC(=O)CCCCCCCCC	[M+H]+	276.15
3225	CC1(C)O[C@@H]2C[C@H]3[C@@H]4CCC5=CC(=O)C=C[C@]5(C)[C@@]4(F)[C@@H](O)C[C@]3(C)[C@]2(C(=O)CO)O1	[M+H]+	197.1
3302	CC(=O)NCCCCNCCCN	[M+H]+	142.7
1148	N[C@@H](CCOC(=O)CCC(=O)O)C(=O)O	[M+H]+	146.678
3182	Cc1ccccc1N1C(=O)c2cc(S(N)(=O)=O)c(Cl)cc2NC1C	[M+H]+	181.2
3494	Cc1cn([C@@H]2O[C@H](CO)[C@@H](O)[C@H]2O)c(=O)[nH]c1=O	[M+Na]+	165.6
202	C=C1CCC2C(CC2(C)C)C(=O)CCC1O	[M+H]+	146
137	COc1ccc([C@H]2Oc3cc(OC)cc(OC)c3C[C@H]2O)cc1	[M+H]+	170
1121	CC(C)C[C@H](NC(=O)CNC(=O)[C@H](Cc1c[nH]cn1)NC(=O)[C@H](CC(C)C)NC(=O)[C@H](CC(N)=O)NC(=O)[C@@H]1CCCN(C(=O)CNC(=O)[C@@H](N)C[C@@H](C)O)C1)C(=O)N[C@@H](Cc1ccccc1)C(=O)NCC(=O)N[C@@H](CCCNC(=N)N)C(=O)O	[M+H]+	331.08
3148	O=C(O)[C@H](O)[C@@H](O)[C@H](O)[C@H](O)COP(=O)(O)O	[M-H]-	145.75
3423	C=CC1=C(C)C(/C=c2\[nH]/c(=C\c3[nH]c(/C=C4\NC(=O)C(C)=C4C=C)c(C)c3CCC(=O)O)c(CCC(=O)O)c2C)=NC1=O	[M+Na]+	246.7
2842	CCCCC/C=C\C/C=C\C/C=C\C/C=C\CCCCCC(=O)OC[C@H](COP(=O)(O)OCCN)OC(=O)CCCCCCCCCCCC	[M-H]-	271.35
960	CC/C=C\C/C=C\C/C=C\C/C=C\C/C=C\CCCCCC(=O)O[C@H](COC(=O)CCCCCCCCC/C=C\CCCCCC)COP(=O)([O-])OCC[N+](C)(C)C	[M+H]+	295.585
1898	CCCCCCCCCCOC(C)=O	[M-H]-	150.34
2145	COc1ccc(/C=C/C(=O)O)cc1	[M+H]+	140.8
570	CCCCCCCCCCCCC=CC[C@@H](O)[C@H](COP(=O)([O-])OCC[N+](C)(C)C)NC(=O)CC=CCC=CCCCCCCCCCCCCCCCCCC	[M+Na]+	309.6
3902	COc1ccc2oc3ccccc3c(=O)c2c1	[M+H]+	142.4
2017	CCCCC/C=C\C/C=C\CCCCCCCCCCCC(=O)O[C@H](COC(=O)CCCCCCCCCCCCCCCCC)COP(=O)(O)OCCN	[M+Na]+	296.84
3200	CCCCC/C=C\C/C=C\C/C=C\CCCCCCC(=O)O[C@H](COC(=O)CCCCCCCCCCCCCCCCCCCCC)COP(=O)([O-])OCC[N+](C)(C)C	[M+Na]+	307.54
1018	CC(C)[C@H]1OC(=O)[C@H](Cc2ccccc2)N(C)C(=O)[C@@H](C(C)C)OC(=O)[C@H](Cc2ccccc2)N(C)C(=O)[C@@H](C(C)C)OC(=O)[C@H](Cc2ccccc2)N(C)C1=O	[M+Na]+	287.4
165	N[C@@H](C[C@@H](O)C(=O)O)C(=O)O	[M+H]+	135.8
3809	C[C@@H]1O[C@@H](O[C@H]2[C@H](Oc3cc(O)c4c(c3)O[C@H](c3ccc(O)cc3)CC4=O)O[C@H](CO)[C@@H](O)[C@@H]2O)[C@H](O)[C@H](O)[C@H]1O	[M+Na]+	233.759
2377	CC/C=C\C/C=C\C/C=C\C/C=C\C/C=C\C/C=C\CCC(=O)O[C@H](COC(=O)CCCCCCCCC/C=C\CCCCCCCC)COP(=O)(O)OCCN	[M-H]-	282.93
3574	NC(CSCC(=O)O)C(=O)O	[M-H]-	130
3093	Cc1cc2nc3c(=O)[nH]c(=O)nc-3n(C[C@H](O)[C@H](O)[C@H](O)COP(=O)(O)OP(=O)(O)OC[C@H]3O[C@@H](n4cnc5c(N)ncnc54)[C@H](O)[C@@H]3O)c2cc1C	[M+Na]+	250.3
1925	C1=Cc2cccc3cccc1c23	[M+H]+	125.705
934	CC1CCc2cc(F)cc3c(=O)c(C(=O)O)cn1c23	[M+H]+	149.8
2964	CO[C@@H]1[C@@H](CO)O[C@@H](n2cnc3c(=O)nc(N)[nH]c32)[C@@H]1O	[M+Na]+	178.1
2279	N[C@@H](CSCC(=O)O)C(=O)O	[M+Na]+	142.133
1256	CCOC(=O)c1c(C)cc(O)c(C=O)c1O	[M+H]+	144
3348	CC/C=C\C/C=C\C/C=C\C/C=C\CCCCC(=O)O[C@H](CO/C=C\CCCCCCCCCCCCCCCC)COP(=O)(O)OCCN	[M+Na]+	275.5
1766	CP(=O)(O)CCC(N)C(=O)O	[M+H]+	140.149
2849	O=C(O)C1=CC(=O)[C@@H](O)[C@H](O)C1	[M-H]-	134.385
282	O=C(O)CP(=O)(O)O	[M+Na]+	134.5
2686	CCOC(=O)Cc1c[nH]c2ccccc12	[M+Na]+	153.6
2211	C[C@H]1CCCC(=O)CCC/C=C/c2cc(O)cc(O)c2C(=O)O1	[M-H]-	170
1575	CCCCCCCC(=O)OC[C@H](COP(=O)(O)O)OC(=O)CCCCCCC	[M-H]-	201.2
3778	Cc1ccccc1-n1c(C)nc2ccccc2c1=O	[M+H]+	155.25
3686	CC(C)(COP(=O)(O)OP(=O)(O)OC[C@H]1O[C@@H](n2cnc3c(N)ncnc32)[C@H](O)[C@@H]1OP(=O)(O)O)[C@@H](O)C(=O)NCCC(=O)NCCSC(=O)C[C@@](C)(O)CC(=O)O	[M+Na]+	266.2
1408	NC(=O)c1ncn([C@@H]2O[C@H](CO)[C@@H](O)[C@H]2O)c1N	[M-H]-	170.4
302	CC(C)N(C(=O)CCl)c1ccccc1	[M+H]+	142.07
2666	N[C@@H](Cc1ccc(OP(=O)(O)O)cc1)C(=O)O	[M+H]+	162.2
1108	CCCCCCCC/C=C\CCCCCCCC(=O)O[C@H](COC(=O)CCCCCCCCCCCCCCCCC)COP(=O)(O)O	[M+Na]+	273.4
267	CCc1cc(C(N)=S)ccn1	[M+H]+	135.8
3635	CCCCCCCCCCCCCCCC/C=C\OC[C@H](COP(=O)([O-])OCC[N+](C)(C)C)OC(C)=O	[M+H]+	241.4
2361	CC(C)CCCC(C)CCCC(C)CCCC(C)C(=O)O	[M+Na]+	206.3
2327	CCCCCCCCC1CC1CCCCCCCC(=O)OC[C@@H](O)COP(=O)([O-])OCC[NH3+]	[M+Na]+	225.77
3239	O=C(O)c1cc(=O)c2ccccc2[nH]1	[M+Na]+	152.612
383	CCCCC/C=C\C/C=C\C/C=C\C/C=C\CCCC(=O)OC[C@H](COP(=O)([O-])OCC[N+](C)(C)C)OC(=O)CCCCCCCCCCCCCCCCC	[M+H]+	293.79
2762	CNC(C)C(=O)c1cccc(F)c1	[M+H]+	140.5
844	NC(=O)CC[C@H](N)C(=O)O	[M-H]-	129.705
948	Cc1ncc(CO)c(C=O)c1O	[M+Na]+	142.8
3219	CC/C=C\C/C=C\C/C=C\C/C=C\C/C=C\C/C=C\CCC(=O)O[C@H](COC(=O)CCC/C=C\C/C=C\C/C=C\C/C=C\CCCCC)COP(=O)([O-])OCC[N+](C)(C)C	[M+H]+	297.7
0	CCn1nc(C(=O)O)c(=O)c2cc3c(cc21)OCO3	[M+Na]+	165.2
2897	CO/C=C(/C(=O)OC)c1ccccc1COc1cccc(C(F)(F)F)n1	[M+H]+	177.5
1282	CCCCCCCCCCCCCCCC(=O)OC[C@H](CO[C@@H]1O[C@H](CO[C@H]2O[C@H](CO)[C@H](O)C(O)C2O)[C@H](O)C(O)C1O)OC(=O)CCCCCCCCCCCCCCC	[M+Na]+	306.7
3948	C/C(=C\C(=O)OCCCCCCCCC(=O)O)C[C@@H]1OC[C@H](C[C@@H]2O[C@H]2[C@@H](C)[C@H](C)O)[C@@H](O)[C@H]1O	[M+H]+	214.8
1424	CCCCCCCCCCCCCCC(C(=O)O)C(O)(CC(=O)OC)C(=O)O	[M+Na]+	211
3282	CCCC/C=C\CCCCCCCC(=O)OC[C@H](COP(=O)(O)OCCN)OC(=O)CCCCCC/C=C\C/C=C\C/C=C\CCCCC	[M+Na]+	273.6
1975	CCCCCCCCCCCCCCCCCC(=O)O[C@H](CO)COP(=O)(O)OCCN	[M-H]-	216.9
2217	CCCCCCCCCCCCCCCC/C=C\OC[C@@H](O)COP(=O)([O-])OCC[NH3+]	[M-H]-	211.4
3007	CCCC/C=C\CCCCCCCCCCCC(=O)O[C@H](COC(=O)CCCCCCCCCCCCCCCCCCC)COP(=O)(O)OCCN	[M+Na]+	293.71
1651	CCCCCCCCCCCCC=CC[C@@H](O)[C@H](CO[C@@H]1O[C@H](CO)[C@@H](O)C(O)C1O)NC(=O)CCCCCCCCCCCCCCCCCCCCCCC	[M+H]+	302.8
634	C[C@H]1CC[C@@H](C(C)(C)O)CC2=C1CC[C@@H]2C	[M+H]+	146.3
860	CCCCC/C=C\C/C=C\C/C=C\CCCCC(=O)OC[C@H](COP(=O)(O)OC[C@H](N)C(=O)O)OC(=O)CCCCCCCCC/C=C\CCCCCCCCCC	[M+Na]+	295.22
2153	C=C[C@@]1(C)CC(=O)[C@@]2(O)[C@](C)(O1)[C@@H](OC(C)=O)[C@@H](O)[C@H]1C(C)(C)CC[C@H](O)[C@@]12C	[M+Na]+	191.9
2515	O=C(O)c1ccccc1OP(=O)(O)O	[M+H]+	138.4
1514	O=c1cc(-c2ccccc2)oc2cc(O)c(O)c(O)c12	[M+H]+	153.8
1278	CCCCCCCCCCC1CCC(=O)O1	[M-H]-	154.35
2922	CCCCCCCCCCCCC=CC[C@@H](O)[C@H](CO)NC(=O)CC=CCCCCCCCCCCCCCCCCCC	[M+H]+	270.3
1810	COc1ccc(-c2cc(=O)c3c(O)c(OC)c(O[C@@H]4O[C@H](CO[C@@H]5O[C@@H](C)[C@H](O)[C@@H](O)[C@H]5O)[C@@H](O)[C@H](O)[C@H]4O)cc3o2)cc1	[M+H]+	236.5
3727	N[C@H]1C(O)O[C@H](COP(=O)(O)O)[C@@H](O)[C@@H]1O	[M+Na]+	156.6
447	CCCS(=O)(=O)c1ccc2nc(NC(=O)OC)[nH]c2c1	[M+H]+	173
3272	CCCCCCCCCCCCCCCCCC(=O)NCCO	[M+H]+	198.93
2508	OC[C@@H](O)[C@H]1O[C@@H]2O[C@H](C(Cl)(Cl)Cl)O[C@@H]2[C@H]1O	[M+H]+	163.2
1985	COC(=O)Cc1c[nH]c2ccccc12	[M+Na]+	147.2
1656	Nc1nc(=O)c2nc([C@H](O)[C@H](O)CO)cnc2[nH]1	[M+H]+	157.1
3042	C[C@H](CCC(=O)O)[C@H]1CC[C@H]2[C@H]3[C@H](C[C@H](O)[C@@]21C)[C@@]1(C)CC[C@@H](OS(=O)(=O)O)C[C@H]1C[C@H]3O	[M-H]-	192.4
3884	CO/N=C(\C(=O)N[C@@H]1C(=O)N2C(C(=O)OC(C)OC(C)=O)=C(COC(N)=O)CS[C@H]12)c1ccco1	[M+Na]+	189.7
2484	O=C(O)[C@@H]1CCCN1	[M-H]-	129.005
1989	CCCCCCCCCCCCCCCCCC(=O)O[C@H](COC(=O)CCCCCCCCCCCCCCC)COP(=O)(O)OCCN	[M-H]-	262.97
2484	O=C(O)[C@@H]1CCCN1	[M+H]+	125.1
1607	CC/C=C\C/C=C\C/C=C\C/C=C\C/C=C\C/C=C\CCC(=O)O[C@H](COC(=O)CCCCCCCCCCC/C=C\C/C=C\CCCCC)COP(=O)([O-])OCC[N+](C)(C)C	[M+H]+	304
1862	C[C@]12CC[C@H]3[C@@H](CCC4=C(Cl)C(=O)CC[C@@]43C)[C@@H]1CC[C@@H]2O	[M+H]+	173.6
3187	N#CC(CCc1ccc(Cl)cc1)(Cn1cncn1)c1ccccc1	[M+H]+	182.44
2130	C[C@]12CC(=O)[C@H]3[C@@H](CCC4=CC(=O)CC[C@@]43C)[C@@H]1CC[C@]2(O)C(=O)CO	[M+H]+	186.35
2578	CCCCCCCC/C=C\CCCCCCCCCC(=O)OC[C@H](COP(=O)(O)OCCN)OC(=O)CCCCCCCCCCCCCCC	[M+H]+	279.78
500	CCCCC/C=C\C/C=C\C/C=C\C/C=C\CCCCCC(=O)O	[M+Na]+	192.831
1147	CC(C)(C)NCC(O)c1cc(Br)c(N)c(Br)c1	[M+H]+	167
2325	CCCCCCCCCCCCCCCCOC[C@H](COP(=O)([O-])OCC[N+](C)(C)C)OC(=O)CCCCCCCCCCC	[M+H]+	274.9
1790	CCCCC/C=C\C/C=C\C/C=C\C/C=C\CCCCCC(=O)O[C@H](COC(=O)CCCCCC/C=C\C/C=C\C/C=C\CCCCC)COP(=O)(O)OCCN	[M+H]+	290.15
2817	OC[C@H](O)[C@@H](O)[C@@H](O)[C@H](O)CO	[M-H]-	129.636
1158	CC(CCC(=O)O)C(=O)O	[M-H]-	124.919
3009	CCNc1nc(Cl)nc(NC(C)C)n1	[M+H]+	150.739
3665	CCCCCCCC=CCC(=O)OC[C@H](COP(=O)(O)OCC[N+](C)(C)C)OC(=O)CC=CCCCCCCC	[M+H]+	242
481	Cn1c(=O)[nH]c2[nH]c(=O)[nH]c(=O)c21	[M-H]-	129.348
877	NC(=O)CCCCC1CCSS1	[M+H]+	139.3
1746	NCCc1c[nH]c2ccc(O)cc12	[M+Na]+	148.85
666	NC(Cc1c[nH]c2ccc(O)cc12)C(=O)O	[M+Na]+	152.4
2350	CC/C=C\C/C=C\C/C=C\C/C=C\C/C=C\C/C=C\CCC(=O)OC[C@H](COP(=O)(O)OC[C@@H](O)CO)OC(=O)CCC/C=C\C/C=C\C/C=C\C/C=C\C/C=C\CC	[M-H]-	281.93
1948	CC(=O)N[C@@H](CO)C(=O)O	[M-H]-	127.2
767	c1cncc(C2=NCCC2)c1	[M+H]+	128.2
2012	CCCCCCCCCCCCCCCCCC(=O)O[C@H](COC(=O)CCCCC)COP(=O)([O-])OCC[N+](C)(C)C	[M+H]+	258.95
2678	CC/C=C\C/C=C\C/C=C\C/C=C\C/C=C\CCCC(=O)O[C@H](COC(=O)CCC/C=C\C/C=C\C/C=C\C/C=C\CCCCC)COP(=O)(O)OC[C@H](N)C(=O)O	[M-H]-	278.08
1677	CC/C=C\C/C=C\C/C=C\C/C=C\CCCCC(=O)OC[C@H](COP(=O)(O)OCCN)OC(=O)CCCCCCC/C=C\CCCCCC	[M-H]-	255.62
1965	Cn1c(=O)[nH]c(=O)c2c1[nH]c(=O)n2C	[M-H]-	133.947
985	Cc1onc(-c2ccccc2Cl)c1C(=O)N[C@@H]1C(=O)N2[C@@H](C(=O)O)C(C)(C)S[C@H]12	[M+H]+	193.8
2764	CCC(C)C(NC)C(=O)O	[M+H]+	130.6
1666	CCCCC/C=C\C/C=C\C/C=C\C/C=C\CCCC(=O)OC[C@@H](O)COP(=O)(O)OC[C@@H](O)CO	[M-H]-	222.47
2048	CCCCCCCCC(=O)O	[M-H]-	143.326
310	CC/C=C\C/C=C\C/C=C\C/C=C\C/C=C\C/C=C\CCC(=O)O[C@H](COC(=O)CCCCCCCCCCCCCCCCC)COP(=O)(O)O[C@H]1C(O)C(O)C(O)[C@@H](O)C1O	[M-H]-	301.55
1592	Cc1ccc2ccccc2c1	[M+H]+	124.566
2126	CC(C)=CC1C(C(=O)O)C1(C)C	[M+H]+	130
3969	c1ccc2c(CC3=NCCN3)cccc2c1	[M+H]+	149.6
3583	CCCCCC/C=C\CCCCCCCCCCCC/C=C\CCCCCCCC(=O)O	[M-H]-	209.8
1462	CCCCC/C=C\C/C=C\C/C=C\C/C=C\CCCCCC(=O)O[C@H](COC(=O)CCCCCCCCC/C=C\CCCCCCCCCC)COP(=O)(O)OCCN	[M+H]+	298.45
1389	CC[C@@H](C)C(=O)O[C@H]1[C@H](O)[C@H]2[C@@H](CN3C[C@@H](C)CC[C@H]3[C@@]2(C)O)[C@@H]2C[C@]34O[C@]5(O)[C@@H](OC(=O)[C@@](C)(O)CC)CC[C@@]3(C)[C@@H]5[C@@H](OC(C)=O)[C@@H](OC(C)=O)[C@H]4[C@@]21O	[M+H]+	285.2
3794	Nc1nc(=S)c2ncn([C@@H]3O[C@H](CO)[C@@H](O)[C@H]3O)c2[nH]1	[M+H]+	164
2475	CCCCC/C=C\C/C=C\C/C=C\CCCCC(=O)O[C@H](COCCCCCCCCCCCCCCCCCCCC)COP(=O)(O)OCCN	[M+Na]+	283.24
3765	O=C1Nc2ccc(Cl)cc2C(c2ccccc2)=NC1O	[M+H]+	162.3
3966	CCCCC/C=C\C/C=C\CCCCCCCCCC(=O)O[C@H](COC(=O)CCCCCCC/C=C\CCCCCCCC)COP(=O)(O)O	[M+Na]+	277.43
3437	CCCCC/C=C\C/C=C\CCCCCCCCCC(=O)O[C@H](COC(=O)CCCCCCC/C=C\CCCCC)COP(=O)([O-])OCC[N+](C)(C)C	[M+H]+	285.87
1606	CCCCC/C=C\C/C=C\C/C=C\C/C=C\CCCCCC(=O)OC[C@H](COP(=O)(O)OC[C@H](N)C(=O)O)OC(=O)CCC/C=C\C/C=C\C/C=C\C/C=C\CCCCC	[M-H]-	296.6
1023	CCCCC/C=C\C/C=C\C/C=C\C/C=C\CCCC(=O)OC[C@H](COP(=O)(O)OC[C@H](N)C(=O)O)OC(=O)CCCC/C=C\C/C=C\C/C=C\CCCCC	[M+Na]+	290.2
728	CCCCC/C=C\C/C=C\CCCC/C=C\CCCC(=O)O[C@H](COC(=O)CCCCCCCCCCCCCCCCC)COP(=O)([O-])OCC[N+](C)(C)C	[M+Na]+	293.06
1006	CCCCC/C=C\C/C=C\CCCCCCCCCCCC(=O)O[C@H](COC(=O)CCCCCCCCCCC)COP(=O)(O)OCCN	[M+Na]+	273.06
2281	CCCCCCCCCCCCCCCCCCCC(=O)N[C@@H](COP(=O)([O-])OCC[N+](C)(C)C)[C@H](O)CCCCCCCCCCCCCCC	[M+H]+	298.5
1799	C[C@H](CCC(=O)NCCS(=O)(=O)O)[C@H]1CC[C@H]2[C@@H]3CC[C@@H]4C[C@H](O)CC[C@]4(C)[C@H]3CC[C@@]21C	[M+Na]+	213.65
2368	CCCCCCCCCCCCCCC[C@@H](O)[C@@H](N)CO	[M+Na]+	191.1
2030	NCCC(=O)N[C@@H](Cc1cnc[nH]1)C(=O)O	[M+Na]+	154.7
3555	CCOP(=O)(NC(C)C)Oc1ccc(S(C)(=O)=O)c(C)c1	[M+H]+	179.48
3493	CC=CCC=CCC=CCC=CCC(=O)OC[C@H](COP(=O)(O)OCC[N+](C)(C)C)OC(=O)CC=CCC=CCC=CC	[M+H]+	226.4
2839	C=CCCC(=O)O[C@H](COC(=O)CCCCCCCCCCCCCCC)COP(=O)([O-])OCC[N+](C)(C)C	[M+H]+	243.75
1476	N[C@@H](Cc1cnc[nH]1)C(=O)O	[M+H]+	132
1581	N[C@@H](Cc1ccccc1)C(=O)O	[M+H]+	140.25
659	CC(C)=CC(=O)SCCNC(=O)CCNC(=O)C(O)C(C)(C)COP(=O)(O)OP(=O)(O)OC[C@H]1O[C@@H](n2cnc3c(N)ncnc32)[C@H](O)[C@@H]1OP(=O)(O)O	[M-H]-	256.7
2376	CCCCCCCCCCCCCCCCCCCC(=O)OC[C@@H](O)COP(=O)(O)OCCN	[M+H]+	227.76
3739	C[C@H](CCC(=O)O)[C@H]1CC[C@H]2[C@@H]3CC[C@@H]4C[C@H](O)CC[C@]4(C)[C@H]3CC[C@@]21C	[M-H]-	200.139
1971	CCCCCCCC/C=C\CCCCCCCCCCCCCC(=O)O[C@H](COC(=O)CCCCCCCCCCCCC)COP(=O)([O-])OCC[N+](C)(C)C	[M+H]+	299.33
669	CS(=O)(=O)c1ccc(C(=O)C2C(=O)CCCC2=O)c([N+](=O)[O-])c1	[M+H]+	175.66
707	CN(C)c1nc(N(C)C)nc(N(C)C)n1	[M+H]+	145.6
907	OCCN1CCN(CCCN2c3ccccc3Sc3ccc(C(F)(F)F)cc32)CC1	[M+H]+	198.1
3831	N[C@@H](Cc1ccc(O)cc1)C(=O)O	[M+H]+	145.75
3205	O=C(CO)[C@@H](O)[C@H](O)[C@H](O)COP(=O)(O)O	[M-H]-	146.06
1539	CC1(C)C[C@@H]2C(=O)CC[C@H]3O[C@]3(C)CC[C@H]21	[M+H]+	146.3
2807	CCCCCC/C=C\CCCCCCCC(=O)OC[C@H](COP(=O)(O)OCCN)OC(=O)CCCCCCCCC/C=C\CCCCCCCCCC	[M-H]-	279.5
943	Nc1ccn([C@@H]2O[C@H](CO)[C@@H](O)[C@H]2O)c(=O)n1	[M+H]+	151
1616	CC[C@H]1OC(=O)[C@H](C)[C@@H](O[C@H]2C[C@@](C)(OC)[C@@H](O)[C@H](C)O2)[C@H](C)[C@@H](O[C@@H]2O[C@H](C)C[C@H](N(C)C)[C@H]2O)[C@](C)(O)C[C@@H](C)C(=O)[C@H](C)[C@@H](O)[C@]1(C)O	[M+H]+	258.1
3633	CCC(C)[C@H](NC(=O)[C@H](CC(N)=O)NC(=O)[C@H](CCC(=O)O)NC(=O)[C@H](C)NC(=O)[C@H](CC(C)C)NC(=O)[C@@H](N)CC(N)=O)C(=O)N[C@@H](CO)C(=O)N[C@@H](CCCNC(=N)N)C(=O)O	[M+H]+	291.7
3919	CC/C=C\C/C=C\C/C=C\C/C=C\C/C=C\C/C=C\CCC(=O)OC[C@H](COP(=O)(O)OCCN)OC(=O)CCC/C=C\C/C=C\C/C=C\C/C=C\C/C=C\CC	[M+H]+	280.2
2777	CCCS(=O)(=O)c1ccc2nc(N)[nH]c2c1	[M+Na]+	171.6
475	O[C@@H](c1cc(C(F)(F)F)nc2c(C(F)(F)F)cccc12)[C@H]1CCCCN1	[M+H]+	181.8
1219	CCCCCCCCCOC(=O)CC(C)C	[M-H]-	156.49
623	COc1cc(/C=C/C(=O)N2CCC=CC2=O)cc(OC)c1OC	[M+H]+	176.1
2840	CCCCCCCCCC/C=C\CCCCCCCCCC(=O)O[C@H](COC(=O)CCCCCCCCCCC)COP(=O)(O)OCCN	[M-H]-	265.95
2956	CCCCCCCC/C=C\CCCCCCCCCC(=O)O[C@H](COC(=O)CCCCCCCCCCCCCCCCC)COP(=O)(O)OCCN	[M-H]-	273.55
2260	CC(=O)NCCc1c[nH]c2ccc(O)cc12	[M+Na]+	153.5
2941	CCCCCCCCCCCCCCCC(=O)OC[C@H](COP(=O)([O-])OCC[N+](C)(C)C)OC(=O)CCCCC	[M+H]+	250.2
3277	O=C1O[C@H]([C@@H](O)CO)C(O)=C1O	[M-H]-	129.185
2137	CCCCCCCCCCCCCCCCCCCC(=O)OC[C@@H](O)COP(=O)(O)OC[C@H](N)C(=O)O	[M-H]-	228.59
432	CCc1nn(CCCN2CCN(c3cccc(Cl)c3)CC2)c(=O)n1CCOc1ccccc1	[M+H]+	211.7
1241	CCCCC/C=C\C/C=C\CCCCCCCC(=O)O[C@H](COCCCCCCCCCCCCCCCC)COP(=O)(O)OCCN	[M+Na]+	276.675
3501	CCCCCCCC/C=C\CCCCCCCCCC(=O)OC[C@H](COP(=O)(O)OCCN)OC(=O)CCCCCCCCCCCCCCCCCCC	[M+H]+	294.9
1603	O=C(O)C(O)C(O)C(=O)O	[M-H]-	115.456
37	O=C(O)C(O)c1ccc(O)c(O)c1	[M-H]-	136.2
374	CC1=CCc2c(cc3oc(C)cc(=O)c3c2O)OC1	[M+H]+	153.5
2679	O=C(O)[C@H]1OC(O)[C@H](O)[C@@H](O)[C@@H]1O	[M-H]-	132.965
777	CCn1cc(C(=O)O)c(=O)c2ccc(C)nc21	[M+H]+	145.3
878	C[C@H](CCC(=O)NCCS(=O)(=O)O)[C@H]1CCC2C3C(CC[C@@]21C)[C@@]1(C)CC[C@@H](O)C[C@H]1[C@H](O)[C@H]3O	[M+Na]+	218.3
3825	CCCCCCCC/C=C/CCCCCCCC(=O)O[C@H](CO)COP(=O)([O-])OCC[NH3+]	[M+Na]+	220.12
2284	O=C(CO)[C@@H](O)[C@H](O)COP(=O)(O)O	[M-H]-	139.3
1003	OC[C@H](O)[C@@H](O)[C@H](O)[C@H](O)CO	[M-H]-	130.519
2185	CCCCC/C=C\C/C=C\CCCCCCCC(=O)NCCO	[M+H]+	187.8
3861	CCC(C)[C@H](N)C(=O)N[C@@H](Cc1c[nH]cn1)C(=O)N[C@@H](CCC(=O)O)C(=O)N[C@@H](Cc1ccc(O)cc1)C(=O)N[C@@H](CCCCN)C(=O)O	[M+H]+	258.5
2163	CCCCCCCCCCCCCCCCCCCC(=O)O[C@H](COC(=O)CCCCCCCCCCC)COP(=O)(O)OCCN	[M-H]-	263.3
1866	Cc1ncc(C[n+]2csc(CCOP(=O)(O)O)c2C)c(N)n1	[M+Na]+	176.9
2133	CC/C=C\C/C=C\C/C=C\C/C=C\CCCCC(=O)OC[C@H](COP(=O)([O-])OCC[N+](C)(C)C)OC(=O)CCCCC/C=C\C/C=C\C/C=C\C/C=C\CCCCC	[M+Na]+	289.55
1285	OC[C@H]1O[C@H](O[C@]2(CO)O[C@H](CO)[C@@H](O)[C@@H]2O)[C@H](O)[C@@H](O)[C@@H]1O	[M-H]-	168.335
2931	CN(C)CCc1c[nH]c2ccc(CS(=O)(=O)N3CCCC3)cc12	[M+H]+	175.8
240	CC(=O)O[C@H]1C[C@@H](OC(C)=O)C(C)(C)C2CC(=O)[C@]3(C)C(CC[C@@]4(C)[C@H](c5ccoc5)OC(=O)[C@H]5O[C@]543)[C@]21C	[M+H]+	217.7
716	COc1ccc2c(C)cc(=O)oc2c1	[M+H]+	134.4
3066	CCCCCCCC/C=C\CCCCCCCC(=O)OC[C@@H](O)COP(=O)([O-])OCC[N+](C)(C)C	[M+Na]+	236.843
2387	CO[C@H]1C[C@H](O[C@@H]2/C(C)=C/C[C@@H]3C[C@@H](C[C@]4(CC[C@H](C)[C@@H](C5CCCCC5)O4)O3)OC(=O)[C@@H]3C=C(C)/C(=N/O)[C@H]4OC/C(=C\C=C\[C@@H]2C)[C@@]34O)O[C@@H](C)[C@@H]1O	[M+H]+	293.2
1139	NC(N)=NCCC[C@H](N)C(=O)O	[M+H]+	136.5
597	Nc1ccn([C@H]2C[C@H](O)[C@@H](COP(=O)([O-])OP(=O)([O-])[O-])O2)c(=O)n1	[M+Na]+	175.1
2685	CC(C)C1(C)N=C(c2ncccc2C(=O)O)NC1=O	[M+H]+	157.81
823	CCCCCCCCCCCCCCCCOC[C@H](COP(=O)([O-])OCC[N+](C)(C)C)OC(=O)CCCCCCCCCCCCCC	[M+H]+	282.95
2640	CCCCC/C=C\C/C=C\C/C=C\C/C=C\CCCC(=O)OC[C@H](COP(=O)(O)OC[C@H](N)C(=O)O)OC(=O)CCC/C=C\C/C=C\C/C=C\C/C=C\CCCCC	[M-H]-	279.09
3284	NCCCCC(=O)O	[M+H]+	121.3
2547	CN1C(=O)CN=C(c2ccccc2)c2cc(Cl)ccc21	[M+H]+	164.55
3729	CCCCCCCCCCCCCCCCCC(=O)N[C@@H](CO)[C@H](O)CCCCCCCCCCCCCCC	[M+Na]+	267.7
851	CO[C@@H]1[C@@H](O)[C@H](C)O[C@@H](O[C@H]2CC[C@]3(C=O)[C@H]4CC[C@]5(C)[C@@H](C6=CC(=O)OC6)CC[C@]5(O)[C@@H]4CC[C@@H]3C2)[C@H]1O	[M+H]+	239.4
133	Nc1nc(=O)c2ncn([C@@H]3O[C@H](COP(=O)(O)OP(=O)(O)O)[C@@H](O)[C@H]3O)c2[nH]1	[M+Na]+	188.4
332	CCCCCCCCC1CC1CCCCCCCC(=O)O[C@H](CO)COP(=O)([O-])OCC[NH3+]	[M+Na]+	226.07
3117	CC(=O)N[C@@H](CC(=O)O)C(=O)O	[M-H]-	130.106
818	CCCCOC(=O)c1ccc(N)cc1	[M+H]+	159.4
1142	CCCCCCCCCCCCCCCCCCCCC(=O)O[C@H](COC(=O)CCCCCCCCCCC)COP(=O)([O-])OCC[N+](C)(C)C	[M+H]+	288.25
1542	COc1c(N2CCNC(C)C2)c(F)cc2c(=O)c(C(=O)O)cn(C3CC3)c12	[M+H]+	189.5
227	CCCCC/C=C\C/C=C\CCCCCCCC(=O)OC[C@H](COP(=O)(O)OC[C@H](N)C(=O)O)OC(=O)CCCCCCC/C=C\C/C=C\CCCCC	[M-H]-	272.37
2975	CN1C(=O)CN=C(c2ccccc2)c2cc([N+](=O)[O-])ccc21	[M+H]+	169.7
1042	CNC1=Nc2ccc(Cl)cc2C(c2ccccc2)=[N+]([O-])C1	[M+H]+	170.4
3450	CCCC/C=C\CCC/C=C/CCCCCOC(C)=O	[M-H]-	169.07
1822	CCCCCC/C=C\CCCCCCCC(=O)OC[C@@H](O)COP(=O)(O)O	[M-H]-	191.1
1048	C[C@H]1[C@H]2[C@H](C[C@H]3[C@@H]4CC[C@@H]5C[C@@H](O)CC[C@]5(C)[C@H]4CC[C@@]32C)O[C@]12CC[C@@H](C)CO2	[M+H]+	207.7
1437	Cc1cc2nc3c(=O)[nH]c(=O)nc-3n(C[C@H](O)[C@H](O)[C@H](O)CO)c2cc1C	[M+Na]+	199.399
3601	NCCc1c[nH]c2ccccc12	[M-H]-	131.546
2600	CC(=O)O[C@H]1C[C@@H](OC(C)=O)C(C)(C)C2CC(=O)[C@]3(C)C(CC[C@@]4(C)[C@H](C(=O)O)OC(=O)C5OC543)[C@]21C	[M+H]+	212.6
2706	CC(=O)O[C@@H]1CC[C@@]2(C)C(C[C@@H](OC(C)=O)[C@@]3(C)C4=CC(=O)O[C@@H](c5ccoc5)[C@]4(C)CCC23)C1(C)C	[M+H]+	218
1051	OC(CCN1CCCCC1)(c1ccccc1)C1C[C@H]2C=C[C@@H]1C2	[M+H]+	177.7
1667	O=C(O)CCCc1ccc(N(CCCl)CCCl)cc1	[M+H]+	168.7
399	Cc1nnc(SCC2=C(C(=O)O)N3C(=O)[C@@H](NC(=O)Cn4cnnn4)[C@H]3SC2)s1	[M+H]+	186.2
3832	O=C(O)C1=CC(=C(c2ccc(O)c(C(=O)O)c2)c2ccc(O)c(C(=O)O)c2)C=CC1=O	[M+H]+	197.6
3352	CC/C=C\C/C=C\C/C=C\CCCCCCCC(=O)OC[C@H](COP(=O)(O)O)OC(=O)CCCCCCC/C=C\C/C=C\C/C=C\CC	[M-H]-	253.56
2067	OC[C@H]1O[C@@H](O[C@@H]2[C@@H](CO)O[C@@H](O[C@@H]3[C@@H](CO)O[C@@H](O[C@@H]4[C@@H](CO)O[C@@H](O[C@@H]5[C@@H](CO)OC(O)[C@H](O)[C@H]5O)[C@H](O)[C@H]4O)[C@H](O)[C@H]3O)[C@H](O)[C@H]2O)[C@H](O)[C@@H](O)[C@@H]1O	[M+Na]+	251.042
653	CCC/C=C\C/C=C\CCCCCCCCCC(=O)O[C@H](COC(=O)CCCCCCCCCCCCC)COP(=O)([O-])OCC[N+](C)(C)C	[M+H]+	278.6
2487	CC(C)Oc1cccc(NC(=O)c2ccccc2C(F)(F)F)c1	[M+H]+	175.45
2601	CC(C)=CCNc1ncnc2nc[nH]c12	[M-H]-	150.5
1875	COc1cc2oc3cc(OC)c(OC)c(CC=C(C)C)c3c(=O)c2c(O)c1CC=C(C)C	[M+H]+	209.7
1543	CCCC/C=C\CCCCCCCC(=O)OC[C@H](COP(=O)([O-])OCC[N+](C)(C)C)OC(=O)CCCCC/C=C\C/C=C\C/C=C\C/C=C\CCCCC	[M+H]+	290
3444	c1ccc(C(c2ccccc2)C2CCCCN2)cc1	[M+H]+	164.1
501	O=P(O)(O)O[C@H]1O[C@H](CO)[C@@H](O)[C@H](O)[C@H]1O	[M-H]-	145.476
2814	CCCCC/C=C\C/C=C\C/C=C\C/C=C\CCCCCC(=O)O[C@H](COC(=O)CCC/C=C\C/C=C\C/C=C\C/C=C\CCCCC)COP(=O)([O-])OCC[N+](C)(C)C	[M+H]+	299.25
2900	CCCCCCCCCCCCCC=CCC=CCC=CCC(=O)OC[C@H](COP(=O)(O)OCC[N+](C)(C)C)OC(=O)CC=CCC=CCC=CCCCCCCCCCCCCC	[M+H]+	312.82
1400	Cc1cc2nc[nH]c2cc1C	[M-H]-	128.814
3891	CCCCC/C=C\C/C=C\C/C=C\CCCCCCC(=O)OC[C@@H](O)COP(=O)([O-])OCC[N+](C)(C)C	[M+H]+	232.3
230	COc1ccc([C@@H]2CC(=O)c3c(O)cc(O)cc3O2)cc1O	[M+H]+	172.822
507	O=P(O)(O)O[C@H]1O[C@H](CO)[C@H](O)[C@H](O)[C@H]1O	[M+Na]+	157.7
2297	C[C@]12C[C@H](O)[C@H]3[C@@H](CC[C@@H]4C[C@H](O)CC[C@]34C)[C@@H]1CC[C@@H]2C(=O)CO	[M-H]-	187.185
3115	CCCCC/C=C\C/C=C\C/C=C\C/C=C\CCCCCC(=O)O[C@H](CO/C=C\CCCCCCCCCCCCCC)COP(=O)(O)OCCN	[M+H]+	281.5
503	Cc1ccc(/C(=C\CN2CCCC2)c2cccc(/C=C/C(=O)O)n2)cc1	[M+H]+	193.9
3610	CCCCCCCCCCCCC=CCC(=O)OC[C@H](CO[C@@H]1O[C@H](CO[C@H]2O[C@H](CO)[C@H](O)C(O)C2O)[C@H](O)C(O)C1O)OC(=O)CC=CCCCCCCCCCCCC	[M+Na]+	298
3504	O=C(O)c1ccccc1O[C@@H]1O[C@H](C(=O)O)[C@@H](O)[C@H](O)[C@H]1O	[M+Na]+	170.1
768	CCCCCCCCCCCCCCCC(=O)NCCOP(=O)(O)OC[C@@H](COC(=O)CCCCCCCCCCCCCCC)OC(=O)CCCCCCCC1CC1CCCCCC	[M-H]-	320.39
1363	CN(C)C(=O)Nc1ccc(Cl)c(Cl)c1	[M+Na]+	162.703
484	CCCCC/C=C/C/C=C\C[C@@H]1O[C@@H]1C/C=C\CCCC(=O)O	[M+Na]+	186.833
1657	CCCCCCCCCCCCCCCC(=O)O[C@H](CO)COP(=O)(O)OCCN	[M+Na]+	219.35
3500	CSCC[C@H](N)C(=O)O	[M+H]+	133.374
3073	CCCCC/C=C\C/C=C\CCCCCCCCCCCC(=O)O	[M-H]-	184.31
2696	CCCCC/C=C\C/C=C\CCCCCCCCCCCC(=O)O[C@H](COC(=O)CCCCCCCCCCCCCCCCCCC)COP(=O)(O)OCCN	[M+H]+	297.52
3032	O=c1c(-c2ccc(O)cc2)coc2c([C@@H]3O[C@H](CO)[C@@H](O)[C@H](O)[C@H]3O)c(O)ccc12	[M+H]+	196.4
472	CCCCCCCC/C=C\CCCCCCCCCC(=O)O[C@H](COC(=O)CCCCCCCCCCC)COP(=O)(O)O[C@H]1C(O)C(O)C(O)[C@@H](O)C1O	[M-H]-	280.44
3982	CCCC/C=C\C/C=C\CCCCCCCC(=O)O[C@H](COC(=O)CCCCCCC/C=C\CCCCCCCCC)COP(=O)(O)O[C@H]1C(O)C(O)C(O)[C@@H](O)C1O	[M+H]+	299.2
3897	CN(C)[C@@H]1C(=O)C(C(N)=O)=C(O)[C@@]2(O)C(=O)C3=C(O)c4c(O)cccc4[C@@](C)(O)[C@H]3[C@H](O)[C@@H]12	[M+Na]+	207.3
1075	COC(=O)Nc1nc2ccc(C(=O)c3ccccc3)cc2[nH]1	[M+Na]+	187.8
2523	CCCCC/C=C\C/C=C\C/C=C\C/C=C\C/C=C\CCCCCCCCC(=O)O	[M-H]-	199.28
3312	CC/C=C/C=C\C=C/C=C\C=C/C=C\CCCCCCCC(=O)O[C@H](COC(=O)CCCCCCCCCCCCCCCCC)COP(=O)([O-])OCC[N+](C)(C)C	[M+Na]+	294.42
2781	CCCCCCCC=CCC=CCC=CCC=CCC=CCC(=O)OC[C@H](COP(=O)(O)OC[C@H](N)C(=O)O)OC(=O)CC=CCC=CCC=CCC=CCC=CCCCCCCC	[M+Na]+	309.2
3915	COc1cc(NS(=O)(=O)c2ccc(N)cc2)nc(OC)n1	[M+H]+	167.7
3120	CC/C=C\C/C=C\C/C=C\C/C=C\CCCCC(=O)O[C@H](COC(=O)CCC/C=C\C/C=C\C/C=C\C/C=C\CCCCC)COP(=O)(O)OCCN	[M+Na]+	281.9
937	CCCCc1ccc2nc(NC(=O)OC)[nH]c2c1	[M+Na]+	175.7
3154	COc1ccc(-c2cc(=O)c3c(OC)c(OC)c(OC)c(OC)c3o2)cc1	[M+Na]+	208.146
2908	N[C@@H](CSSC[C@H](N)C(=O)O)C(=O)O	[M+Na]+	151.505
1798	C[C@H](CCC(=O)O)[C@H]1CC[C@H]2[C@H]3[C@H](C[C@H](O)[C@@]21C)[C@@]1(C)CCC(=O)C[C@H]1C[C@H]3O	[M+Na]+	201.5
1580	CCCCC/C=C\C/C=C\C/C=C\CCCCCCC(=O)OC[C@H](COP(=O)(O)O)OC(=O)CCCCCCCCCCCCCCC	[M-H]-	255.68
3366	CCCCC/C=C\C/C=C\CCCCCCCCCC(=O)O[C@H](COC(=O)CCCCCCC/C=C\CCCCCCC)COP(=O)(O)OCCN	[M+Na]+	286.2
3472	CCCC/C=C\CCCCCCCC(=O)OC[C@H](COP(=O)(O)OCCN)OC(=O)CCCCC/C=C\C/C=C\C/C=C\C/C=C\CCCCC	[M+Na]+	276.35
1055	CCCCCCCC/C=C\CCCCCCCCCC(=O)O[C@H](CO/C=C\CCCCCCCCCCCCCC)COP(=O)(O)OC[C@H](N)C(=O)O	[M-H]-	276.03
895	CCCCC/C=C\C/C=C\C/C=C\C/C=C\CCCCCC(=O)O[C@H](COC(=O)CCCCCCCCCCCCC)COP(=O)(O)OC[C@@H](O)CO	[M-H]-	271.305
3655	CC=CCC=CCC=CCC=CCC=CCC=CCC=CCC=CCC=CCC(=O)N[C@@H](CO[C@@H]1O[C@H](CO)[C@@H](O)C(O)C1O)[C@H](O)CC=CCCCCCCCCCCCC	[M+Na]+	318.6
3602	CCCCCCCCCCCCCCCCCC=CCC=CCC(=O)OC[C@@H](O)COP(=O)(O)OCCN	[M-H]-	227.21
3945	CCCCCCCC=CCC=CCC(=O)OC[C@H](COP(=O)(O)OCC[N+](C)(C)C)OC(=O)CC=CCCCCCCCCC	[M+H]+	246.28
538	COC(=O)NC(=S)Nc1ccccc1NC(=S)NC(=O)OC	[M+H]+	173.77
3027	Nc1nc(=O)c2ncn([C@@H]3O[C@H](CO)[C@@H](O)[C@H]3O)c2[nH]1	[M-H]-	163.24
26	CCCCCCCCCCCCCCC(=O)OC[C@@H](O)COP(=O)(O)O[C@H]1C(O)C(O)C(O)[C@@H](O)C1O	[M-H]-	222.22
1951	CCCOc1ccc2nc(NC(=O)OC)[nH]c2c1	[M+H]+	159.45
2367	Cc1ncc([N+](=O)[O-])n1C	[M+H]+	124.85
533	N[C@@H](CCC[C@H](N)C(=O)O)C(=O)O	[M-H]-	140.02
1006	CCCCC/C=C\C/C=C\CCCCCCCCCCCC(=O)O[C@H](COC(=O)CCCCCCCCCCC)COP(=O)(O)OCCN	[M-H]-	265.55
3754	CCCCCCCCCCCCCC=CCC=CCC=CCC(=O)OC[C@H](COP(=O)(O)OCC[N+](C)(C)C)OC(=O)CC=CCC=CCCCCCCCCCCCCCCC	[M+H]+	309.6
798	CCCCC[C@H](O)/C=C/C=C\C=C\C=C\[C@@H](O)[C@@H](O)CCCC(=O)O	[M+Na]+	197.891
920	CC(C)n1c(/C=C/[C@@H](O)C[C@@H](O)CC(=O)O)c(-c2ccc(F)cc2)c2ccccc21	[M+H]+	200.6
1018	CC(C)[C@H]1OC(=O)[C@H](Cc2ccccc2)N(C)C(=O)[C@@H](C(C)C)OC(=O)[C@H](Cc2ccccc2)N(C)C(=O)[C@@H](C(C)C)OC(=O)[C@H](Cc2ccccc2)N(C)C1=O	[M+H]+	283.8
991	CCCCCC/C=C/CCCCCCCCCC(=O)O[C@H](COC(=O)CCCCCCCCCCCCCCC)COP(=O)([O-])OCC[N+](C)(C)C	[M+H]+	281.97
2427	O=C(CO)[C@H](O)[C@H](O)COP(=O)(O)O	[M-H]-	140.85
477	CCCCCC/C=C\CCCCCC/C=C\CCCC(=O)O	[M-H]-	177.26
532	CCCCCCCCCC/C=C\CCCCCCCCCC(=O)O[C@H](CO/C=C\CCCCCCCCCCCCCCCC)COP(=O)(O)OCCN	[M-H]-	277.795
1794	CCCC/C=C\CCCCCCCC(=O)O[C@H](CO/C=C\CCCCCCCCCCCCCCCCCC)COP(=O)(O)OCCN	[M+H]+	272.69
646	O=c1cc([C@H]2Oc3cc(O)cc(O)c3C[C@H]2O)cc2c([C@H]3Oc4cc(O)cc(O)c4C[C@H]3O)cc(O)c(O)c2c1O	[M+H]+	219.8
2266	CC/C=C\C/C=C\C/C=C\C/C=C\CCCCC(=O)OC[C@H](COP(=O)(O)OCCN)OC(=O)CCCCCCCCC/C=C\C/C=C\CCCCC	[M-H]-	274.5
1088	CCCCC[C@H](O)/C=C/[C@H]1OC(O)C[C@H](O)[C@@H]1C/C=C\CCCC(=O)O	[M+Na]+	202.08
3818	O=c1ccc2ccc(O)cc2o1	[M-H]-	130.56
1380	C=Cc1c(C)c2cc3[nH]c(cc4nc(cc5nc(cc1[nH]2)C(C)=C5CCC(=O)O)C(CCC(=O)O)=C4C)c(C)c3C=C	[M+H]+	241.3
1532	Nc1nc(=O)c2ncn([C@H]3C[C@H](O)[C@@H](CO)O3)c2[nH]1	[M+Na]+	171.7
3527	CCCCCCCCCCCCCCCCCCCCC(=O)OC[C@H](COP(=O)(O)OCCN)OC(=O)CCCCCCCCCCCCCC	[M-H]-	274.96
1288	O=C(O)[C@H](O)COP(=O)(O)O	[M-H]-	125.6
1589	N[C@@H](Cc1ccc(N(CCCl)CCCl)cc1)C(=O)O	[M+H]+	168.7
2780	CC[C@H](C)[C@H]1C(=O)O[C@H](C(C)C)C(=O)N(C)[C@@H](C(C)C)C(=O)O[C@H](C(C)C)C(=O)N(C)[C@@H](C(C)C)C(=O)O[C@H](C(C)C)C(=O)N1C	[M+Na]+	253.4
3127	CC=CCC=CCC=CCC=CCC=CCC=CCC=CCC(=O)OC[C@H](COP(=O)(O)OC[C@H](N)C(=O)O)OC(=O)CC=CCC=CCC=CCC=CCC=CCC=CCCC	[M-H]-	286.4
1817	Cc1ccc2c(c1)CC[C@H]1CC(=O)CC[C@]21C	[M+H]+	148.1
3176	CC1(C)CC2C1CC[C@]1(CBr)CCC3C(CC(=O)O)C(=O)O[C@@]32C1	[M+H]+	183.4
2693	CCCCCCCCCCCCCCCC/C=C\OC[C@H](COP(=O)([O-])OCC[N+](C)(C)C)OC(=O)CCCCCCCCCCCCCCC	[M+H]+	288.3
2707	O=C(CCc1ccc(O)cc1)c1c(O)cc(O)cc1O[C@@H]1O[C@H](CO)[C@@H](O)[C@H](O)[C@H]1O	[M+Na]+	194.4
2692	CCCCCCCC/C=C\CCCCCCCCCC(=O)O[C@H](COC(=O)CCCCCCCCCCCCCCCC)COP(=O)([O-])OCC[N+](C)(C)C	[M+H]+	296.58
526	COc1cc(CC(=O)O)ccc1O	[M+Na]+	147.883
1454	CCCCCCCCCCCCC=CC[C@@H](O)[C@H](COP(=O)([O-])OCC[N+](C)(C)C)NC(=O)CC=CCCCCCCCCCCCCCCCCCC	[M+H]+	299
2641	CC(C)=CCC/C(C)=C/COc1ccc2ccc(=O)oc2c1	[M+H]+	158.3
2525	O=c1cc(-c2ccc(O)c(-c3c(O)cc(O)c4c(=O)cc(-c5ccc(O)cc5)oc34)c2)oc2cc(O)cc(O)c12	[M+H]+	230.164
1274	CCCCCCCCCCCCCCCC(=O)O[C@H](COC(=O)CCCCCCCCCCCC)COP(=O)(O)OC[C@@H](O)CO	[M-H]-	255.2
2972	N[C@H]1[C@@H](O)O[C@H](COP(=O)(O)O)[C@@H](O)[C@@H]1O	[M-H]-	148.1
1991	CCC[C@@H]1C[C@@H](C(=O)N[C@H]([C@@H](C)O)[C@H]2O[C@H](SC)[C@H](O)[C@@H](O)[C@H]2O)N(C)C1	[M+H]+	201.8
1381	CCCCCCC(=O)OC/C=C(\C)CCC=C(C)C	[M-H]-	166.47
284	CCCCCCCCCCCCCCCCCC(=O)OC[C@@H](O)COP(=O)(O)OC[C@@H](O)CO	[M-H]-	225.2
811	O=P(O)(O)O[C@]1(CO)O[C@H](CO)[C@@H](O)[C@@H]1O	[M-H]-	141.511
330	CC(=O)Nc1ccc(OC(C)=O)cc1	[M+H]+	143.1
885	CNS(=O)(=O)Cc1ccc2[nH]cc(CCN(C)C)c2c1	[M+H]+	162.1
3421	CC/C=C\C/C=C\C/C=C\C/C=C\CCCCC(=O)O[C@H](COC(=O)CCCCCCC/C=C\C/C=C\CCCCC)COP(=O)([O-])OCC[N+](C)(C)C	[M+Na]+	286.86
3430	CC(C)C[C@H](N)C(=O)N[C@H](C(=O)N[C@@H](C[C@@H](C)O)C(=O)N[C@@H](CC(=O)O)C(=O)N[C@@H](CC(C)C)C(=O)N[C@@H](C[C@@H](C)O)C(=O)N[C@@H](CCCCN)C(=O)O)C(C)C	[M+H]+	276.6
3440	CCCCCC/C=C\CCCCCCCC(=O)O[C@H](CO/C=C\CCCCCCCCCCCCCC)COP(=O)(O)OC[C@@H](O)CO	[M-H]-	261.22
1100	CCCCCCCCCCCCCCCCCCCCCC(=O)OC[C@H](COP(=O)(O)OCCN)OC(=O)CCCCCCCCCCC	[M+Na]+	279.8
208	CCCCC/C=C\C/C=C\CCCCCCCCCCCC(=O)O[C@H](CO/C=C\CCCCCCCCCCCCCCCCCC)COP(=O)(O)OCCN	[M-H]-	281.93
3957	OC[C@H]1O[C@@H](O[C@@H]2[C@@H](CO)O[C@@H](O[C@@H]3[C@@H](CO)O[C@@H](O[C@@H]4[C@@H](CO)O[C@@H](O[C@@H]5[C@@H](CO)O[C@@H](O[C@@H]6[C@@H](CO)OC(O)[C@@H](O)[C@H]6O)[C@@H](O)[C@H]5O)[C@@H](O)[C@H]4O)[C@@H](O)[C@H]3O)[C@@H](O)[C@H]2O)[C@@H](O)[C@@H](O)[C@@H]1O	[M-H]-	277.27
280	Nc1ncnc2c1ncn2[C@@H]1O[C@H](COP(=O)(O)OP(=O)(O)O[C@H]2O[C@H](CO)[C@@H](O)[C@H](O)[C@H]2O)[C@@H](O)[C@H]1O	[M-H]-	218.32
2412	CC=CCC=CCC=CCC(=O)OC[C@H](COP(=O)(O)OCCN)OC(=O)CC=CCC=CCC	[M-H]-	211.6
1269	CCCC/C=C\C/C=C\CCCCCCCC(=O)OC[C@H](COP(=O)([O-])OCC[N+](C)(C)C)OC(=O)CCCC/C=C\C/C=C\C/C=C\CCCCC	[M-H]-	275.6
261	CC(C)(CO)[C@@H](O)C(=O)NCCCO	[M-H]-	141.491
3913	CCCCCCCC/C=C\CCCCCCCCCC(=O)O[C@H](COC(=O)CCCCCCCCCCCCC)COP(=O)(O)O	[M+H]+	271
2287	O=C(O)c1ccccc1[O-]	[M-H]-	119.8
2844	O=C(/C=C/c1ccccc1)c1ccc(O[C@@H]2O[C@H](CO)[C@@H](O)[C@H](O)[C@H]2O)cc1O	[M+H]+	200.6
295	CC1=C(C(=O)O)N2C(=O)[C@@H](NC(=O)[C@H](N)c3ccc(O)cc3)[C@H]2SC1	[M+H]+	185.95
3190	CC(C)(COP(=O)(O)OP(=O)(O)OC[C@H]1O[C@@H](n2cnc3c(N)ncnc32)[C@H](O)[C@@H]1OP(=O)(O)O)[C@@H](O)C(=O)NCCC(=O)NCCS	[M+H]+	240.9
2698	Nc1ccc([As](=O)(O)O)cc1	[M+H]+	133.2
1850	CCCCCCCCCCC(=O)OC[C@H](COP(=O)([O-])OCC[N+](C)(C)C)OC(=O)CCCCCCCCCC	[M+H]+	257.074
3718	CCCCCCCC/C=C\CCCCCCCC(=O)OC(COC(=O)CCCCCCCCCCCCCCCCC)COP(=O)(O)OCCN	[M-H]-	270.25
337	CCCCCCCC/C=C\CCCCCCCCCC(=O)OC[C@@H](O)COP(=O)(O)OCCN	[M+H]+	223.96
638	CCCCCCC/C=C\CCCCCCCC(=O)OC[C@H](COP(=O)(O)OCCN)OC(=O)CCCCCCC/C=C\CCCCCCCC	[M-H]-	262.31
1788	COc1ccc2cc(CCC(C)=O)ccc2c1	[M+H]+	148
2557	CCCCCCCCC=CCC=CCC=CCC=CCC=CCC(=O)OC[C@@H](O)COP(=O)(O)OCC[N+](C)(C)C	[M+Na]+	245.9
3508	CC[C@H](NC(=O)CC[C@H](N)C(=O)O)C(=O)NCC(=O)O	[M+Na]+	165.7
3478	O=c1c(-c2ccc(O)cc2)coc2cc(O)cc(O)c12	[M-H]-	164.13
3370	CC/C=C\C/C=C\C/C=C\C/C=C\C/C=C\C/C=C\CCC(=O)O[C@H](COCCCCCCCCCCCCCCCC)COP(=O)(O)OCCN	[M-H]-	273.4
3960	CCCCCCCC/C=C\CCCCCCCCCC(=O)O[C@H](COC(=O)CCCCCCCCCCC)COP(=O)(O)O	[M-H]-	251.8
3465	COc1cc2c(cc1OC)-c1c(oc3cc(O)cc(O)c3c1=O)CO2	[M+H]+	173.8
2808	O=P(O)(O)OC(CO)CO	[M+Na]+	140.5
11	CC=CCC=CCC(=O)OC[C@H](COP(=O)(O)O)OC(=O)CC=CCCCC	[M-H]-	198.2
1404	c1ccc2[nH]c(-c3cscn3)nc2c1	[M+H]+	138.3
2102	CCCCC/C=C\C/C=C\C/C=C\C/C=C\CCCC(=O)OC[C@H](COP(=O)(O)O[C@H]1C(O)C(O)C(O)[C@@H](O)C1O)OC(=O)CCCCCCC/C=C\C/C=C\CCCCC	[M-H]-	286.96
1679	CCCCCCCCCCCCCCCCCCCCCCCC(=O)N[C@@H](CO)[C@H](O)CCCCCCCCCCCCCCC	[M+H]+	279.825
3626	CSC[C@H]1O[C@@H](n2cnc3c(N)ncnc32)[C@H](O)[C@@H]1O	[M+Na]+	174.472
1253	CC/C=C\C/C=C\C/C=C\C/C=C\C/C=C\CCCC(=O)O[C@H](CO/C=C\CCCCCCCCCCCCCCCC)COP(=O)(O)OCCN	[M-H]-	268.7
412	C=CCc1cc(OC)c2c(c1OC)OCO2	[M+H]+	146.1
2429	CCCCC/C=C\C/C=C\CCCCCCCCCCCC(=O)O[C@H](COC(=O)CCCCCCC/C=C\CCCCCC)COP(=O)(O)OCCN	[M-H]-	275.3
2423	C[C@]12C[C@H](O)[C@H]3[C@@H](CCC4=CC(=O)CC[C@@]43C)[C@@H]1CC[C@]2(O)C(=O)CO	[M+Na]+	213.72
774	C[C@@H]1OC(O)[C@H](O)[C@H](O)[C@H]1O	[M+Na]+	144.45
656	CCCCCCCCCCCCCCCC/C=C\OC[C@H](COP(=O)(O)OCCN)OC(=O)CCCCCCCCCCCCC	[M-H]-	254.905
2490	CCCCCCCC/C=C\CCCCCCCC(=O)OC[C@@H](O)COP(=O)(O)OC[C@H](N)C(=O)O	[M+H]+	224.2
1471	O=C(O)CCCCCCCCCO	[M+Na]+	151
1771	O=P(O)(O)OC1O[C@H](CO)[C@@H](O)[C@H](O)[C@@H]1O	[M-H]-	143.987
1024	CCCCC[C@H](O)/C=C/[C@H]1CC2CC(C2)[C@@H]1C/C=C\CCCC(=O)O	[M-H]-	201.1
304	CC/C=C\C/C=C\C/C=C\CCCCCCCC(=O)OC[C@H](CO[C@@H]1O[C@H](CO)[C@H](O)C(O)C1O)OC(=O)CCCCC/C=C\CCCCCCCC	[M+Na]+	278.6
2851	CCCCCC(O)/C=C/C=C\CCCCCCCC(=O)O	[M+Na]+	191.826
1831	CCCC/C=C\CCCCCCCCOC(=O)CCCCCCCCCCCCC	[M-H]-	205.22
3862	CCCC/C=C\CCCCCCCC(=O)OC[C@H](COP(=O)(O)OC[C@@H](O)CO)OC(=O)CCCCCCCCCCC/C=C\C/C=C\CCCCC	[M-H]-	280
3464	COc1cccc2c1C(=O)c1c(O)c3c(c(O)c1C2=O)C[C@@](O)(C(C)=O)C[C@@H]3O[C@H]1C[C@H](N)[C@H](O)[C@H](C)O1	[M+H]+	222.9
1014	CC/C=C\C/C=C\C/C=C\C/C=C\C/C=C\C/C=C\CCC(=O)O[C@H](COC(=O)CCCCCCC/C=C\CCCCCCC)COP(=O)(O)OC[C@@H](O)CO	[M-H]-	291.6
2531	NC(=NCCC[C@H](N)C(=O)O)N[C@@H](CC(=O)O)C(=O)O	[M+Na]+	172.221
2222	CCCCCCCCCC/C=C/CCCCCCCC(=O)OC[C@H](COP(=O)([O-])OCC[N+](C)(C)C)OC(=O)CCCCCCC/C=C/CCCCCCCCCC	[M+H]+	303.205
1674	COc1cc(CC(N)C(=O)O)ccc1O	[M+H]+	153.2
221	O=C(CCNNC(=O)c1ccncc1)NCc1ccccc1	[M+H]+	174.3
1008	CC/C=C\C/C=C\C/C=C\CCCCCCCC(=O)O[C@H](CO/C=C\CCCCCCCCCCCCCCCC)COP(=O)(O)O[C@H]1C(O)C(O)C(O)[C@@H](O)C1O	[M-H]-	283.03
3591	C#CCCCCCCCCCCCC(O)CC(O)COC(C)=O	[M+Na]+	184
3034	CCCCC/C=C\C/C=C\C/C=C\C/C=C\CCCCCC(=O)O[C@H](COC(=O)CCCCCCCCCCCCCC)COP(=O)(O)OCCN	[M-H]-	266.41
875	NC(CCSSCCC(N)C(=O)O)C(=O)O	[M+Na]+	158.8
3989	O=C(O)C(O)COP(=O)(O)O	[M-H]-	124.4
897	O=C(O)c1cc(/N=N/c2ccc(S(=O)(=O)Nc3ccccn3)cc2)ccc1O	[M+H]+	199.7
3150	CCCCCCCCCCCCCCCCCCCCCCCCC(=O)O[C@H](COC(=O)CCCCCCCCCC)COP(=O)([O-])OCC[N+](C)(C)C	[M+H]+	294.25
3190	CC(C)(COP(=O)(O)OP(=O)(O)OC[C@H]1O[C@@H](n2cnc3c(N)ncnc32)[C@H](O)[C@@H]1OP(=O)(O)O)[C@@H](O)C(=O)NCCC(=O)NCCS	[M-H]-	242.968
1063	Cc1c(N)c(=O)n(-c2ccccc2)n1C	[M+H]+	142.6
3178	N[C@H]1C(O)O[C@H](CO)[C@@H](O)[C@@H]1O	[M+Na]+	146.5
3135	CCCCCCCCCC/C=C\CCCCCCCCCC(=O)O[C@H](COC(=O)CCCCCCCCCCC)COP(=O)(O)OC[C@@H](O)CO	[M+H]+	287.15
2464	O=C1CC[C@]23/C=C/C(=O)NCCCCNCCCNC(=O)/C=C/c4ccc(c2c4)O[C@@H]3C1	[M+H]+	203.4
1285	OC[C@H]1O[C@H](O[C@]2(CO)O[C@H](CO)[C@@H](O)[C@@H]2O)[C@H](O)[C@@H](O)[C@@H]1O	[M+Na]+	173.915
1131	CCn1cc(C(=O)O)c(=O)c2cnc(N3CCCC3)nc21	[M+H]+	161.1
1985	COC(=O)Cc1c[nH]c2ccccc12	[M-H]-	141.1
1781	CC(=O)NCCCCCN	[M-H]-	131.771
3791	CCCCC/C=C\C/C=C\CCCCCCCCCCCC(=O)O[C@H](COC(=O)CCCCCCCCCCCCCCCCCC)COP(=O)([O-])OCC[N+](C)(C)C	[M+H]+	306.255
3938	CC/C=C\C/C=C\C/C=C\C/C=C\C/C=C\CCCC(=O)OC[C@H](COP(=O)(O)OCCN)OC(=O)CCC/C=C\C/C=C\C/C=C\C/C=C\CCCCC	[M-H]-	275.8
192	C[C@]12CC[C@@H]3[C@@H]4CCC(=O)C=C4CC[C@H]3[C@@H]1CC[C@H]2O	[M+H]+	165.7
520	O=P(O)(O)OC[C@H](O)CO	[M+Na]+	137.08
416	CCCCCCCC/C=C\CCCCCCCC(=O)OCCCCCCCCCCCCCCCCCCCC	[M-H]-	236.76
1129	CC[C@@]1([C@@H]2O[C@@H]([C@H]3O[C@@](O)(CO)[C@H](C)C[C@@H]3C)C[C@@H]2C)CC[C@H]([C@]2(C)CC[C@]3(C[C@H](O)[C@@H](C)[C@@H]([C@@H](C)[C@@H](OC)[C@H](C)C(=O)O)O3)O2)O1	[M+Na]+	245.1
3222	CCCCCCCCCCCCCCCC(=O)OC[C@H](COP(=O)([O-])OCC[N+](C)(C)C)OC(=O)CCCCCCCCCCCCC	[M+H]+	278.9
2558	CC(C)C[C@H](NC(=O)[C@H](CC(=O)O)NC(=O)[C@@H](N)Cc1ccc(O)cc1)C(=O)N[C@@H](CC(=O)O)C(=O)N[C@@H](Cc1ccccc1)C(=O)N[C@@H](CCCCN)C(=O)O	[M+H]+	272.4
1277	CC1C(c2ccc(Cl)cc2)SC(=O)N1C(=O)NC1CCCCC1	[M+H]+	183.83
1133	C[N+](C)(C)CCOP(=O)(O)O	[M+H]+	138.541
3570	O=C1OC2(c3ccc(O)cc3Oc3cc(O)ccc32)c2ccccc21	[M+H]+	172.3
3585	CCCC/C=C\CCCCCCCCOC(=O)CCC/C=C\C/C=C\C/C=C\C/C=C\CCCCC	[M-H]-	218.42
1506	CCCCCC/C=C\CCCCCCCC(=O)OCC(COP(=O)(O)OCCN)OC(=O)CCCCCCCC1CC1CCCCCCCC	[M-H]-	265.69
162	COc1cc(OC)c(OC)cc1C=O	[M+H]+	138.3
361	CCCCCCCC/C=C\CCCCCCCCCC(=O)OC[C@@H](O)COP(=O)([O-])OCC[N+](C)(C)C	[M+Na]+	242.79
2216	CCOC(=O)c1ncn2c1CN(C)C(=O)c1cc(F)ccc1-2	[M+H]+	165.7
2270	CC/C=C\C/C=C\C/C=C\C/C=C\CCCCCCC(=O)OC[C@H](COP(=O)([O-])OCC[N+](C)(C)C)OC(=O)CCCCCCCCCCCCCCCCCCC	[M+H]+	299.22
3333	CCCCCCC/C=C\CCCCCCCC(=O)OC[C@H](COP(=O)([O-])OCC[N+](C)(C)C)OC(=O)CCCCCCC/C=C\CCCCCCCC	[M+Na]+	291.23
1522	CCCC/C=C\C/C=C\CCCCCCCC(=O)O[C@H](CO/C=C\CCCCCCCCCCCCCCCC)COP(=O)(O)OCCN	[M-H]-	262.3
2386	CC/C=C\C/C=C\C/C=C\C/C=C\C/C=C\CCCC(=O)O[C@H](COCCCCCCCCCCCCCCCCCC)COP(=O)(O)O[C@H]1C(O)C(O)C(O)[C@@H](O)C1O	[M-H]-	286.94
3931	NC(=O)NC1NC(=O)NC1=O	[M-H]-	126.945
2524	COc1cc(C(=O)N2CCOCC2)cc(OC)c1OC	[M+H]+	164.5
2206	C[C@H](CCC(=O)NCCS(=O)(=O)O)[C@H]1CC[C@H]2[C@H]3[C@H](CC[C@@]21C)[C@@]1(C)CC[C@@H](O)C[C@H]1C[C@H]3O	[M-H]-	207.2
2758	Oc1cc2c3ccccc3cc3ccc4cccc1c4c32	[M-H]-	163.98
2399	CC/C=C\C/C=C\C/C=C\C/C=C\C/C=C\CCCC(=O)O[C@H](CO/C=C\CCCCCCCCCCCCCCCC)COP(=O)(O)O[C@H]1C(O)C(O)C(O)[C@@H](O)C1O	[M-H]-	286.01
246	CC/C=C\C/C=C\C/C=C\C/C=C\CCCCC(=O)O[C@H](COC(=O)CCCCCCCCCCCCCCCCCCC)COP(=O)(O)OCCN	[M-H]-	276.04
2629	CCCCCCCCCCCCCCCC(=O)OCC(COP(=O)(O)OCC(O)CO)OC(=O)CCCCCCCC1CC1CCCCCCCC	[M+Na]+	287.26
501	O=P(O)(O)O[C@H]1O[C@H](CO)[C@@H](O)[C@H](O)[C@H]1O	[M+Na]+	158
3998	CCCCCCCCCC/C=C\CCCCCCCCCC(=O)O[C@H](COC(=O)CCCCCCCCCCCC)COP(=O)(O)OCCN	[M+H]+	278.7
2503	Oc1ccc([C@H]2Oc3cc(O)cc(O)c3C[C@H]2O)cc1	[M+H]+	159.4
2831	CC(=O)NCCCC[C@H](N)C(=O)O	[M-H]-	139.75
3505	CCCCCCCCCCC=CCC(=O)N[C@@H](COP(=O)([O-])OCC[N+](C)(C)C)[C@H](O)CC=CCCCCCCCCCCCC	[M+Na]+	275.3
1126	CC/C=C\C/C=C\C/C=C\C/C=C\CCCCC(=O)OC[C@H](COP(=O)(O)O[C@H]1C(O)C(O)C(O)[C@@H](O)C1O)OC(=O)CCCCCCCCCCCCCCCCCC	[M+Na]+	297.6
1451	CCCCC/C=C\C/C=C\C/C=C\C/C=C\CCCCCC(=O)O[C@H](COC(=O)CCCCCCCCCCCCCCCC)COP(=O)(O)OCCN	[M-H]-	284.8
303	C[C@H](CCC(=O)NCCS(=O)(=O)O)[C@H]1CCC2C3C(CC[C@@]21C)[C@@]1(C)CC[C@@H](O)C[C@H]1[C@H](O)[C@@H]3O	[M-H]-	209.4
625	C[C@]12CC[C@@H]3[C@H]4CCC(=O)C=C4CC[C@H]3[C@@H]1CC[C@@H]2O	[M+H]+	167.5
690	NCCP(=O)(O)O	[M-H]-	119.125
1603	O=C(O)C(O)C(O)C(=O)O	[M+H]+	124.4
1689	CCCCC/C=C\C/C=C\C/C=C\CCCCCCC(=O)OC[C@H](COP(=O)(O)OC[C@H](N)C(=O)O)OC(=O)CCCCCCCCC/C=C\CCCCCCCCCC	[M+Na]+	298.86
1216	CCCCCCCC/C=C\CCCCCCCC(=O)SCCNC(=O)CCNC(=O)[C@H](O)C(C)(C)COP(=O)(O)OP(=O)(O)OC[C@H]1O[C@@H](n2cnc3c(N)ncnc32)[C@H](O)[C@@H]1OP(=O)(O)O	[M-H]-	298.786
1267	CC/C=C\C/C=C\C/C=C\C/C=C\C/C=C\C/C=C\CCC(=O)O[C@H](COC(=O)CCCCCCCCC/C=C\CCCCCCCCCC)COP(=O)(O)OC[C@H](N)C(=O)O	[M+H]+	293.12
2846	CCCCC/C=C\C/C=C\CCCCCCCCCC(=O)O[C@H](COC(=O)CCCCCCCCCCCCCCC)COP(=O)(O)OCCN	[M+H]+	279.3
515	COc1ccc(-c2coc3c(O)c(O)c(OC)cc3c2=O)cc1	[M+H]+	168.5
2806	CCCC(=O)SCCNC(=O)CCNC(=O)[C@H](O)C(C)(C)COP(=O)(O)OP(=O)(O)OC[C@H]1O[C@@H](n2cnc3c(N)ncnc32)[C@H](O)[C@@H]1OP(=O)(O)O	[M-H]-	253.263
2774	CCCCC/C=C\CCCCCCCC(=O)O[C@H](CO/C=C\CCCCCCCCCCCCCC)COP(=O)(O)OC[C@@H](O)CO	[M-H]-	258.5
511	CCCCCCCCCCC/C=C/C=C/C=C/C=C/C=C/C(=O)O	[M-H]-	180.55
2291	CCCCCCCCCCCCCC(=O)O[C@H](CO)COP(=O)([O-])OCC[NH3+]	[M+H]+	208.79
1077	Nc1ccn([C@@H]2O[C@H](CO)[C@@H](OP(=O)(O)O)[C@H]2O)c(=O)n1	[M+Na]+	174.902
649	CCCCCC/C=C\CCCCCCCC(=O)OCC(COP(=O)(O)OCC(O)CO)OC(=O)CCCCCCCC1CC1CCCCCCCC	[M+Na]+	281.82
852	O=C1c2ccccc2C(=O)C1c1ccccc1	[M+H]+	145.9
2713	CCCC/C=C\CCCCCCCC(=O)OC[C@H](COP(=O)(O)OCCN)OC(=O)CCCCCCC/C=C\CCCCCCCCC	[M-H]-	256.59
2682	OC[C@H]1O[C@H](OC[C@H]2O[C@H](OC[C@H]3OC(O)[C@H](O)[C@@H](O)[C@@H]3O)[C@H](O)[C@@H](O)[C@@H]2O)[C@H](O)[C@@H](O)[C@@H]1O	[M+Na]+	210.827
2097	CCCCCCCC/C=C\CCCCCCCC(=O)OC(COC(=O)CCCCCCCCCCCCCCC)COP(=O)(O)O	[M-H]-	255.63
1474	c1ccc2c(c1)[nH]c1cnccc12	[M+H]+	132.2
1690	CC/C=C\C/C=C\C/C=C\C/C=C\C/C=C\C/C=C\CCCCCCCCCCC(=O)O	[M-H]-	204.51
3328	CC(C)CCC[C@@H](C)[C@H]1CC[C@H]2[C@@H]3CC=C4C[C@@H](O)CC[C@]4(C)[C@H]3CC[C@@]21C	[M+H]+	204.6
2490	CCCCCCCC/C=C\CCCCCCCC(=O)OC[C@@H](O)COP(=O)(O)OC[C@H](N)C(=O)O	[M+Na]+	227
958	CN(C)Cc1c[nH]c2ccccc12	[M+H]+	134.9
1257	CCCCCCCCC=CCC=CCC=CCC=CCC(=O)O[C@H](COC(=O)CC=CCC=CCC=CCC=CCCCCCCCCC)COP(=O)(O)OCC[N+](C)(C)C	[M+H]+	294.25
2176	O=C(O)Cc1c[nH]c2ccccc12	[M+H]+	136.2
556	CC(C)[C@H](NC(=O)[C@H](C[C@@H](C)O)NC(=O)[C@@H](NC(=O)[C@H](CCC(=O)O)NC(=O)[C@H](Cc1c[nH]c2ccccc12)NC(=O)[C@H](C)N)C(C)C)C(=O)N[C@@H](CCCCN)C(=O)O	[M+H]+	279
1472	Nc1nc2cc(Cl)ccc2o1	[M+H]+	129.7
462	O=C(O)/C=C/c1c[nH]c2ccccc12	[M-H]-	134.534
2723	CCCCCCC/C=C\CCCCCCCC(=O)O[C@H](COC(=O)CCCCCCCCCCCCCC)COP(=O)(O)OCCN	[M-H]-	254.68
2648	CCC(C)[C@H](NC(=O)CNC(=O)[C@H](C)NC(=O)[C@H](Cc1ccccc1)NC(=O)[C@@H](NC(=O)[C@@H](N)CCSC)C(C)CC)C(=O)N[C@@H](CCCCN)C(=O)O	[M+H]+	275.34
1140	CC[C@H](NC(=O)CC[C@H]([NH3+])C(=O)[O-])C(=O)NCC(=O)[O-]	[M-H]-	160.9
1379	CCCCCC/C=C/CCCCCCCC(=O)OCC(COP(=O)([O-])OCC(O)COC(=O)C(N)CCCC[NH3+])OC(=O)CCCCCCCCCCCCC	[M+H]+	287
3350	CC(C)[C@H](NC(=O)CN)C(=O)N[C@@H](Cc1ccccc1)C(=O)N[C@@H](CCCNC(=N)N)C(=O)O	[M+H]+	214.8
238	CN1CCN(CCCN2c3ccccc3Sc3ccc(C(F)(F)F)cc32)CC1	[M+H]+	188.1
820	COc1ccc(C(=O)c2ccc(O)cc2)c(O)c1O	[M+H]+	152.9
3812	O=C(O)c1cccnc1C(=O)O	[M-H]-	128.315
1510	O=C(N/N=C/c1ccc([N+](=O)[O-])o1)c1ccc(O)cc1	[M+H]+	154.4
2722	CCCCCCCCCCCCC=CC[C@@H](O)[C@H](CO)NC(=O)CCCCCCCCCCCCCCCCCCCCCCCC	[M+H]+	283.05
3091	O=C([O-])CCCCC(=O)[O-]	[M-H]-	127.1
1478	Cc1ccc(NC(=O)N(C)C)cc1Cl	[M+H]+	147.5
1706	CCCCCCC/C=C\CCCCCCCC(=O)O[C@H](COC(=O)CCCCCCCCCCCC)COP(=O)(O)OC[C@@H](O)CO	[M-H]-	266.8
1926	NC(=O)c1ccc(N)nc1	[M+H]+	125.7
724	O=c1[nH]c(=O)c2ncn([C@@H]3O[C@H](CO)[C@@H](O)[C@H]3O)c2[nH]1	[M+H]+	162
3136	CCCCCC/C=C\CCCCCCCC(=O)OCC(COP(=O)(O)OCC(O)CO)OC(=O)CCCCCCCCCCCCCCC	[M+Na]+	275.15
3057	CCCCCCCCCCCCCCCC(=O)O	[M+Na]+	185.224
2057	N[C@H]1[C@@H](OP(=O)(O)O)O[C@H](CO)[C@@H](O)[C@@H]1O	[M+Na]+	158.5
2305	CC/C=C\C/C=C\C/C=C\C/C=C\C/C=C\CCCC(=O)O[C@H](COC(=O)CCCC/C=C\C/C=C\C/C=C\CCCCC)COP(=O)([O-])OCC[N+](C)(C)C	[M+Na]+	299.9
3484	O=C(O)Cc1cnc[nH]1	[M+H]+	123.9
1224	O=C(O[C@@H]1Cc2c(O)cc(O)cc2O[C@@H]1c1cc(O)c(O)c(O)c1)c1cc(O)c(O)c(O)c1	[M+H]+	206.1
3213	CN1CCN(C2=Nc3ccccc3Oc3ccc(Cl)cc32)CC1	[M+H]+	175.7
2926	CCCCC/C=C\C/C=C\C/C=C\CCCCC(=O)OC[C@H](COP(=O)([O-])OCC[N+](C)(C)C)OC(=O)CCCCCCCCC/C=C\CCCCCCCC	[M+H]+	295.8
386	CC/C=C\C/C=C\C/C=C\CCCCCCCC(=O)OC[C@H](COP(=O)(O)OCCN)OC(=O)CCCCCCCCCCCCCCC	[M-H]-	261.445
116	C[N+](C)(C)CCCCC(N)C(=O)O	[M+H]+	141.8
2282	CCCCCC/C=C\CCCCCCCC(=O)OCC(COP(=O)(O)OCC(O)CO)OC(=O)CCCCCCC/C=C\CCCCCC	[M-H]-	261.31
800	NCC[C@H](O)C(=O)N[C@@H]1C[C@H](N)[C@@H](O[C@H]2O[C@H](CN)[C@@H](O)[C@H](O)[C@H]2O)[C@H](O)[C@H]1O[C@H]1O[C@H](CO)[C@@H](O)[C@H](N)[C@H]1O	[M+H]+	235.1
535	NC(CCCC(N)C(=O)[O-])C(=O)[O-]	[M-H]-	136.9
323	CC(=O)NC1C(OC2C(O)C(CO)OC(OC3C(CO)OC(O)C(O)C3O)C2O)OC(CO)C(O)C1OC1OC(CO)C(O)C(O)C1O	[M+Na]+	244
3457	O=C(O)/C=C/CCCCCCCCC(=O)O	[M+Na]+	161.9
735	CCCCCCCCCCCCCCCCCC(=O)O[C@H](CO)COP(=O)(O)O	[M-H]-	206.2
16	CCCCCCCCCC/C=C\CCCCCCCCCC(=O)O[C@H](COC(=O)CCCCCCCCCCC)COP(=O)([O-])OCC[N+](C)(C)C	[M+H]+	291.4
2734	Cn1cnc2[nH]c(N)nc(=O)c21	[M+Na]+	149.717
906	CCCCCCCCCCCCCCCCCCCCCCCC(=O)O[C@H](CO)COP(=O)(O)OCCN	[M-H]-	237.365
1780	CCCCC1(COC(=O)CCC(=O)O)C(=O)N(c2ccccc2)N(c2ccccc2)C1=O	[M+H]+	199.3
3939	CCCCCCCCCCCCCCCCCCCCCC(=O)O[C@H](COC(=O)CCCCCCCCCCCC)COP(=O)(O)OC[C@H](N)C(=O)O	[M-H]-	291.8
1242	COc1c(C)c2c(c(O)c1C/C=C(\C)CCC(=O)OCCN1CCOCC1)C(=O)OC2	[M+H]+	197.3
3280	CCCCCCCCCCCCCCCCCC(=O)N[C@@H](COP(=O)([O-])OCC[N+](C)(C)C)[C@H](O)CCCCCCCCCCCCCCC	[M+H]+	294.4
1959	O=c1ccn([C@@H]2O[C@H](COP(=O)(O)OP(=O)(O)O[C@H]3O[C@H](CO)[C@@H](O)[C@H](O)[C@H]3O)[C@@H](O)[C@H]2O)c(=O)[nH]1	[M+Na]+	210.4
684	CCCCCCCCCCCCC=CC[C@@H](O)[C@H](CO[C@@H]1O[C@H](CO)[C@@H](O)C(O)C1O)NC(=O)CCCCCCCCCCCCCCCCCCCCCCCC	[M+Na]+	313.7
2020	CCCCC/C=C\C/C=C\C/C=C\C/C=C\CCCC(=O)OC[C@H](COP(=O)([O-])OCC[N+](C)(C)C)OC(=O)CCCCCCCCCCCCCCCCCCCC	[M+H]+	304.5
3424	CCCCCCCCCCCCCCCCCC(=O)OC[C@H](COP(=O)(O)OC[C@@H](O)CO)OC(=O)CCCCCCCCCCCCC	[M-H]-	294.68
1924	CCCCCCCCCC(=O)O	[M-H]-	146.872
1918	COc1cc2c(c3oc(=O)c4c(c13)CCOC4=O)[C@@H]1CCO[C@@H]1O2	[M+H]+	166
688	CCCC(=O)Nc1ncnc2c1ncn2[C@@H]1O[C@@H]2COP(=O)(O)O[C@H]2[C@H]1OC(=O)CCC	[M+H]+	215.3
750	CCCCCCCC/C=C\CCCCCCCCCCCCCC(=O)O[C@H](CO)COP(=O)(O)OCCN	[M-H]-	228.94
3543	CCCCC/C=C\C/C=C\C/C=C\CCCCC(=O)O[C@H](COC(=O)CCCCCCCCCCCCCCCCCCC)COP(=O)(O)OCCN	[M+H]+	284.74
2278	CCCCCCC/C=C\CCCCCCCC(=O)OC[C@H](COP(=O)(O)O[C@H]1C(O)C(O)C(O)[C@@H](O)C1O)OC(=O)CCCCCCCCC/C=C\CCCCCCCC	[M-H]-	301.7
271	CN1CC[C@]23c4c5ccc(OCCN6CCOCC6)c4O[C@H]2[C@@H](O)C=C[C@H]3[C@H]1C5	[M+H]+	192.45
226	CCCCCCCCCCCCC=CC[C@@H](O)[C@H](CO)NC(=O)CC=CCCCCCCCCCCCCCCCCCCCC	[M+Na]+	278.8
3656	CCCCCCCC/C=C\C/C=C\CCCCC(=O)O[C@H](COC(=O)CCCCCCCCCCCCCCC)COP(=O)([O-])OCC[N+](C)(C)C	[M+H]+	285.47
275	CCN1C[C@]2(OC(=O)c3ccccc3NC(C)=O)CC[C@H](OC)C34C1C(C[C@@H]32)[C@@]1(O)C[C@H](OC)[C@H]2C[C@@H]4[C@]1(O)[C@H]2OC	[M+H]+	233.15
349	O=C(O)CCCCCCC(=O)NCC(=O)O	[M+Na]+	153.7
2223	CCCCCCCCCCCCC=CC[C@@H](O)[C@H](CO)NC(=O)CC=CCCCCCCCCCCCCCCCC	[M+Na]+	262.1
3101	Cc1[nH]c(C)c(Cl)c(=O)c1Cl	[M+H]+	131.2
3453	OCCN1CCN(CC/C=C2\c3ccccc3Sc3ccc(C(F)(F)F)cc32)CC1	[M+H]+	199.4
2519	CCCCC(CC)COC(=O)c1ccccc1C(=O)OCC(CC)CCCC	[M+Na]+	215.9
1452	CNC1(c2ccccc2Cl)CCCCC1=O	[M+H]+	149.05
2108	CC/C=C\C/C=C\C/C=C\C/C=C\C/C=C\CCCC(=O)OC[C@H](COP(=O)(O)OCCN)OC(=O)CCCCCCCCC/C=C\CCCCCCCC	[M-H]-	273.41
241	Cn1c(=O)c2[nH]cnc2n(C)c1=O	[M+Na]+	148.217
2124	COc1ccccc1OCC(O)CN1CCN(CC(=O)Nc2c(C)cccc2C)CC1	[M+H]+	205.2
35	C[C@H]1O[C@@H](n2cnc3c(N)ncnc32)[C@H](O)[C@@H]1O	[M+Na]+	167.2
1880	CC(O)CCCC(=O)O	[M-H]-	125.796
1380	C=Cc1c(C)c2cc3[nH]c(cc4nc(cc5nc(cc1[nH]2)C(C)=C5CCC(=O)O)C(CCC(=O)O)=C4C)c(C)c3C=C	[M-H]-	245.232
3855	CCCCCC/C=C\CCCCCCCC(=O)OC[C@H](COP(=O)(O)OCCNC(=O)CCCCCCCCCCCCCCC)OC(=O)CCCCCCCCCCCCCCC	[M-H]-	316.85
259	CCCCC/C=C\C/C=C\C/C=C\C/C=C\CCCCCC(=O)O[C@H](COC(=O)CCCC/C=C\C/C=C\C/C=C\CCCCC)COP(=O)([O-])OCC[N+](C)(C)C	[M+H]+	295.9
1939	CC(=O)N1CCN(c2ccc(OC[C@H]3CO[C@](Cn4ccnc4)(c4ccc(Cl)cc4Cl)O3)cc2)CC1	[M+H]+	215.3
1501	Nc1ccc(S(=O)(=O)c2ccc(N)cc2)cc1	[M+H]+	150.8
2636	CC(C)CC(N(C)C)C1(c2ccc(Cl)cc2)CCC1	[M+H]+	168
1186	CCCCCCCCCC/C=C\CCCCCCCCCC(=O)O[C@H](COC(=O)CCCCCCCCCCCCC)COP(=O)(O)OCCN	[M+Na]+	287.5
[truncated: 2,537 more rows]

## Sheet: Validation subset
ID	SMILES	adduct	CCS
[truncated: 504 more rows]

[truncated: 1 more sheets: Test Set]
