# Supplementary material for: Highly accurate and large-scale collision cross sections prediction with graph neural networks
Source: Commun Chem. 2023 Jul 4;6:139. doi: 10.1038/s42004-023-00939-w (PMC10319785; doi:10.1038/s42004-023-00939-w)
Supplement: Supplementary file 4 — Supplementary Data 2 [file 42004_2023_939_MOESM4_ESM.xlsx]

## Sheet: Sheet1
Supplementary Data 2. Molecules in CCSbase and PubChem whose 3D conformers can not be generated or optimized by ETKDG and MMFF94
Smiles	Source	InChi	Inchikey	Molecular weight	PubChem ID	Reason
O=C(O)CCCCCCCCCCCC1CC2C1C1C3C4CCC4C3C21	CCSbase	InChI=1S/C24H38O2/c25-19(26)11-9-7-5-3-1-2-4-6-8-10-15-14-18-20(15)24-22-17-13-12-16(17)21(22)23(18)24/h15-18,20-24H,1-14H2,(H,25,26)	ZPDCFDULRXOVLT-UHFFFAOYSA-N	358.6		ETKDG
NCCOP(=O)(O)OC[C@@H](COC(=O)CCCCCCCC1CC2C1C1C3C4CCC4C3C21)OCCCCCCCCC1CCC2C(C1)C1C3CCC3C21	CCSbase	InChI=1S/C45H74NO7P/c46-21-23-52-54(48,49)53-27-30(50-22-11-7-2-1-4-8-12-28-15-16-35-36(24-28)41-32-18-17-31(32)40(35)41)26-51-38(47)14-10-6-3-5-9-13-29-25-37-39(29)45-43-34-20-19-33(34)42(43)44(37)45/h28-37,39-45H,1-27,46H2,(H,48,49)/t28?,29?,30-,31?,32?,33?,34?,35?,36?,37?,39?,40?,41?,42?,43?,44?,45?/m1/s1	MRHVMLZZGZNKID-PIAQRKNESA-N	772		ETKDG
NCCOP(=O)(O)OC[C@@H](COC(=O)CCCCCC1CCC2C(C1)C1C3CCC3C21)OCCCCCCCCC1CCC2C(C1)C1C3CCC3C21	CCSbase	InChI=1S/C43H72NO7P/c44-21-23-50-52(46,47)51-27-30(26-49-39(45)12-8-5-7-11-29-14-16-36-38(25-29)43-34-20-18-32(34)41(36)43)48-22-9-4-2-1-3-6-10-28-13-15-35-37(24-28)42-33-19-17-31(33)40(35)42/h28-38,40-43H,1-27,44H2,(H,46,47)/t28?,29?,30-,31?,32?,33?,34?,35?,36?,37?,38?,40?,41?,42?,43?/m1/s1	RNZKRCZDBYPIQC-NVWJBPRBSA-N	746		ETKDG
CCCCCCC(C)CCCCCCCCC(=O)OC[C@H](COP(=O)(O)OCCN)OCCCCCCCCC1CCC2C(C1)C1C3CCC3C21	CCSbase	InChI=1S/C42H78NO7P/c1-3-4-5-14-19-33(2)20-15-10-6-7-12-17-22-40(44)48-31-35(32-50-51(45,46)49-29-27-43)47-28-18-13-9-8-11-16-21-34-23-24-38-39(30-34)42-37-26-25-36(37)41(38)42/h33-39,41-42H,3-32,43H2,1-2H3,(H,45,46)/t33?,34?,35-,36?,37?,38?,39?,41?,42?/m1/s1	YJJPBYINJUEKTN-XTQDDKKMSA-N	740		ETKDG
CCC(C)C(=O)O[C@@H]1C[C@@]2(C)[C@H](c3ccoc3)OC(=O)CC23OC2(C)OC34[C@H](OC(=O)C(C)C)[C@@]3(O)[C@@H](OC(=O)C5(C)OC5C)[C@@]5(C)C[C@]3(O)[C@@](C)([C@H]5CC(=O)OC)C14O2	CCSbase	InChI=1S/C43H56O17/c1-12-21(4)30(47)53-25-16-35(7)28(23-13-14-52-18-23)54-27(45)17-40(35)43-32(55-29(46)20(2)3)41(50)31(56-33(48)36(8)22(5)57-36)34(6)19-39(41,49)37(9,24(34)15-26(44)51-11)42(25,43)59-38(10,58-40)60-43/h13-14,18,20-22,24-25,28,31-32,49-50H,12,15-17,19H2,1-11H3/t21?,22?,24-,25+,28-,31-,32+,34-,35-,36?,37+,38?,39-,40?,41-,42?,43?/m0/s1	BUVRFGBECZFCRL-YDTKTFQDSA-N	844.9		ETKDG
C1=CC2=C3C(=C1)C=C4C5=CC6=C7C8=C9C(=CC1=CC=CC%10=C1C9=C(C=C%10)C=C8)C1=CC(=C8C9=C%10C(=CC%11=CC=CC%12=C%11C%10=C(C=C%12)C=C9)C9=C8NC(=C9)C8=C9C(=CC(=N9)C(=C5N6)C5=C4C3=C(C=C2)C=C5)C2=CC3=CC=CC4=C3C3=C(C=C4)C=CC8=C23)N=C17	PubChem	InChI=1S/C84H38N4/c1-5-37-13-17-41-21-25-49-73-53(29-45(9-1)65(37)69(41)73)57-33-61-78-50-26-22-42-18-14-38-6-2-11-47-31-55(74(50)70(42)66(38)47)59-35-63(87-82(59)78)80-52-28-24-44-20-16-40-8-4-12-48-32-56(76(52)72(44)68(40)48)60-36-64(88-84(60)80)79-51-27-23-43-19-15-39-7-3-10-46-30-54(75(51)71(43)67(39)46)58-34-62(86-83(58)79)77(49)81(57)85-61/h1-36,85,88H	GAOVGBFWRHLHBY-UHFFFAOYSA-N	1103.2	56956991	ETKDG
CC(C)(C)C1=CC(=CC(=C1)C2=C3C=CC(=C4C5=CC6=C7C8=C(C=CC9=C8C1=C(C=C9)C=CC8=CC(=C5C7=C81)C1=CC(=C(C5=CC7=C(N5)C(=C5C=CC2=N5)C2=CC5=C8C9=C(C=CC%10=C9C9=C(C=C%10)C=CC%10=CC7=C2C8=C%109)C=C5)C2=CC(=CC(=C2)C(C)(C)C)C(C)(C)C)N=C14)C=C6)N3)C(C)(C)C	PubChem	InChI=1S/C96H70N4/c1-93(2,3)57-33-55(34-58(41-57)94(4,5)6)73-67-29-31-69(97-67)87-65-39-53-27-23-49-19-15-45-13-17-47-21-25-51-37-61(85(65)89-81(51)77(47)75(45)79(49)83(53)89)63-43-71(99-91(63)87)74(56-35-59(95(7,8)9)42-60(36-56)96(10,11)12)72-44-64-62-38-52-26-22-48-18-14-46-16-20-50-24-28-54-40-66(88(92(64)100-72)70-32-30-68(73)98-70)86(62)90-82(52)78(48)76(46)80(50)84(54)90/h13-44,97,100H,1-12…	TZUGYEKKAUHSEX-UHFFFAOYSA-N	1279.6	56957324	ETKDG
C1=CC=C2C(=C1)C3=CC=CC=C3C4=C5C6=C7C8=CC=CC=C8C9=CC=CC=C9C7=C1C3=CC=CC=C3C3=CC=CC=C3C1=C6C1=C3C6=CC=CC=C6C6=CC=CC=C6C3=C3C6=CC=CC=C6C6=CC=CC=C6C3=C1C5=C1C3=CC=CC=C3C3=CC=CC=C3C1=C24	PubChem	InChI=1S/C90H48/c1-13-37-61-49(25-1)55-31-7-19-43-67(55)79-73(61)74-62-38-14-2-26-50(62)56-32-8-20-44-68(56)80(74)86-85(79)87-81-69-45-21-9-33-57(69)51-27-3-15-39-63(51)75(81)76-64-40-16-4-29-53(64)59-35-11-23-47-71(59)83(76)89(87)90-84-72-48-24-12-36-60(72)54-30-6-18-42-66(54)78(84)77-65-41-17-5-28-52(65)58-34-10-22-46-70(58)82(77)88(86)90/h1-48H	IDXKAXINUGGWJH-UHFFFAOYSA-N	1129.3	100958334	ETKDG
C1=CC2=CC3=CC4=C5C6=C7C(=C4)C=CC=C7C8=CC=C9C4=CC=C7C%10=CC=CC%11=CC%12=C%13C(=C%11%10)C%10=C7C4=C4C7=C9C8=C6C6=C8C5=C3C3=C2C(=C1)C1=C2C3=C8C3=C5C2=C(C=C1)C1=C2C5=C5C8=C9C2=C(C=C1)C1=CC=CC2=CC(=C%12)C(=C%13C8=C%10C4=C5C3=C76)C9=C21	PubChem	InChI=1S/C88H26/c1-5-27-21-31-25-32-22-28-6-2-10-36-41-15-19-45-46-20-16-42-38-12-4-8-30-24-34-26-33-23-29-7-3-11-37-40-14-18-44-43-17-13-39-35(9-1)47(27)63-51(31)67-52(32)64(48(28)36)70-57(41)61(45)75-76-62(46)58(42)72-66(50(30)38)54(34)68-53(33)65(49(29)37)71-56(40)60(44)74-73-59(43)55(39)69(63)79-77(67)80(70)85(75)87(83(73)79)88-84(74)81(71)78(68)82(72)86(76)88/h1-26H	NOJMYPDFVVVPJZ-UHFFFAOYSA-N	1083.1	101076701	ETKDG
C1=CC2=CC3=CC4=CC5=C6C7=C8C(=C5)C=C9C=CC=C5C9=C8C8=C9C5=CC=C5C9=C9C%10=C%11C5=CC=CC%11=CC5=CC%11=C%12C(=C5%10)C5=C9C8=C7C7=C8C6=C4C4=C3C3=C2C(=C1)C1=C2C3=C3C4=C8C4=C6C3=C3C2=C(C=C1)C1=CC=CC2=CC8=CC(=C%11)C(=C%12C4=C57)C6=C8C3=C21	PubChem	InChI=1S/C90H26/c1-5-27-17-31-21-35-25-36-22-33-19-29-7-3-11-41-45-15-16-46-42-12-4-8-30-20-34-24-38-26-37-23-32-18-28-6-2-10-40-44-14-13-43-39(9-1)47(27)63-51(31)67-55(35)71-56(36)69-53(33)65(49(29)41)75-61(45)62(46)76-66(50(30)42)54(34)70-58(38)72-57(37)68-52(32)64(48(28)40)74-60(44)59(43)73(63)83-77(67)87-81(71)89-79(69)85(75)86(76)80(70)90(89)82(72)88(87)78(68)84(74)83/h1-26H	PLTKRGBVPCZCHG-UHFFFAOYSA-N	1107.2	101076702	ETKDG
C1=CC2=CC3=CC4=CC5=C6C7=C8C(=C5)C=C9C=CC=C5C9=C8C8=C9C5=CC=C5C9=C9C%10=C%11C5=CC=C5C%11=C%11C%12=C%13C5=CC=CC%13=CC5=CC%13=C%14C(=C5%12)C5=C%11C%10=C%10C%11=C9C8=C7C7=C8C6=C4C4=C3C3=C2C(=C1)C1=C2C3=C3C4=C8C4=C6C3=C3C2=C(C=C1)C1=C2C3=C3C6=C6C8=C9C3=C3C2=C(C=C1)C1=CC=CC2=CC%12=CC(=C%13)C(=C%14C8=C5C%10=C6C4=C%117)C9=C%12C3=C21	PubChem	InChI=1S/C120H30/c1-5-31-21-35-25-39-29-40-26-36-22-32-6-3-11-45-49-15-19-53-54-20-16-50-46-12-4-8-34-24-38-28-42-30-41-27-37-23-33-7-2-10-44-48-14-18-52-51-17-13-47-43(9-1)55(31)75-59(35)79-63(39)83-64(40)80-60(36)77(57(32)45)87-69(49)73(53)91-92-74(54)70(50)88-78(58(34)46)62(38)82-66(42)84-65(41)81-61(37)76(56(33)44)86-68(48)72(52)90-89-71(51)67(47)85(75)99-93(79)107-97(83)108-95(80)101(87)105(…	CWIGSLSSNJXOOQ-UHFFFAOYSA-N	1471.5	101076704	ETKDG
CC(C)(C)C1=CC(=CC(=C1)C2=C3C=CC(=C4C5=CC=C6C7=CC=CC8=C7C(=CC=C8)C9=C6C5=C(C=C9)C1=CC(=C(C5=CC6=C(N5)C(=C5C=CC2=N5)C2=CC=C5C7=CC=CC8=C7C(=CC=C8)C7=C5C2=C6C=C7)C2=CC(=CC(=C2)C(C)(C)C)C(C)(C)C)N=C14)N3)C(C)(C)C	PubChem	InChI=1S/C88H70N4/c1-85(2,3)49-37-47(38-50(41-49)86(4,5)6)75-67-33-35-69(89-67)81-63-31-29-59-55-23-15-19-45-17-13-21-53(73(45)55)57-25-27-61(79(63)77(57)59)65-43-71(91-83(65)81)76(48-39-51(87(7,8)9)42-52(40-48)88(10,11)12)72-44-66-62-28-26-58-54-22-14-18-46-20-16-24-56(74(46)54)60-30-32-64(80(62)78(58)60)82(84(66)92-72)70-36-34-68(75)90-70/h13-44,89,92H,1-12H3	TZRKMVGESZPIEQ-UHFFFAOYSA-N	1183.5	101557399	ETKDG
CC1=CC(=C(C(=C1)C)C2=C3C=C4C(=C(C5=CC=CC6=C(C7=CC=CC=C7C4=C65)C8=CC=C(C=C8)C(C)(C)C)C9=C(C=C(C=C9C)C)C)C=C3C1=C3C2=CC=CC3=C(C2=CC=CC=C21)C1=CC=C(C=C1)C(C)(C)C)C	PubChem	InChI=1S/C74H64/c1-41-35-43(3)63(44(4)36-41)71-57-25-17-23-55-65(47-27-31-49(32-28-47)73(7,8)9)51-19-13-15-21-53(51)67(69(55)57)59-40-62-60(39-61(59)71)68-54-22-16-14-20-52(54)66(48-29-33-50(34-30-48)74(10,11)12)56-24-18-26-58(70(56)68)72(62)64-45(5)37-42(2)38-46(64)6/h13-40H,1-12H3	IVWUDCQDXUWXGF-UHFFFAOYSA-N	953.3	102226892	ETKDG
C1=C2C=C3C=C4C=C5C=C6C=C7C=C8C=C9C=C1C1=C%10C9=C9C8=C8C7=C7C6=C6C5=C5C4=C4C3=C3C2=C1C1=C2C3=C3C4=C4C5=C5C6=C6C7=C7C8=C8C9=C9C%10=C1C1=CC9=CC8=CC7=CC6=CC5=CC4=CC3=CC2=C1	PubChem	InChI=1S/C72H18/c1-19-2-21-4-23-6-29-13-33-14-30-7-24-5-22-3-20(1)38-55-37(19)56-39(21)61-45(23)65-49(29)69-53(33)70-50(30)66-46(24)62-40(22)57(38)60-42-26-8-25-9-27-11-31-15-34-17-36-18-35-16-32-12-28(10-26)44(60)64(62)48(32)68(66)52(35)72(70)54(36)71(69)51(34)67(65)47(31)63(61)43(27)59(56)41(25)58(42)55/h1-18H	WOENUMVJQFNVGM-UHFFFAOYSA-N	882.9	134939786	ETKDG
CC1=C2C=CC3=C4C=CC5=C6C=CC7=C8C=CC9=CC%10=C1C1=C%11C2=C3C2=C3C4=C5C4=C5C6=C7C6=C7C8=C9C8=C%10C9=C1C1=C%10C%11=C2C2=C%11C3=C4C3=C4C5=C6C5=C6C7=C8C7=C9C8=C1C1=C9C%10=C2C2=C%10C%11=C3C3=C%11C4=C5C4=C5C6=C7C6=C8C7=C1C=CC9=C2C=CC%10=C3C=CC%11=C4C=CC5=C6C=C7	PubChem	InChI=1S/C99H22/c1-21-23-4-5-25-27-8-9-32-29-7-6-26-24-3-2-22-20-40-41(21)61-63-43(23)45(25)65-68-48(27)52(32)76-73-49(29)46(26)66-64-44(24)42(22)62-60(40)80-81(61)86-69-51-30-12-13-34-35-16-17-38-39-19-18-37-36-15-14-33-31-11-10-28(30)47-50(31)70-71-54(33)55(36)75-77-58(37)59(39)79-78-57(38)56(35)74-72(53(34)51)90(86)84(63)88(65)93(74)96(78)92(68)97(76)99(79)98(77)95(73)89(66)94(75)91(71)85(64)8…	GHSDSPBKOFOVBT-UHFFFAOYSA-N	1211.2	135019733	ETKDG
C1=CC=C2C(=C1)C3=CC=CC=C3C4=C2C5=C6C7=C4C8=C(C9=CC=CC=C9C1=CC=CC=C18)C1=C7C2=C(C3=C1C1=CC=CC=C1C1=CC=CC=C13)C1=C(C3=CC=CC=C3C3=CC=CC=C31)C1=C2C2=C(C3=C(C4=CC=CC=C4C4=CC=CC=C43)C(=C62)C2=C5C3=CC=CC=C3C3=CC=CC=C32)C2=C1C1=CC=CC=C1C1=CC=CC=C12	PubChem	InChI=1S/C112H56/c1-15-43-71-57(29-1)58-30-2-16-44-72(58)86-85(71)99-87-73-45-17-3-31-59(73)60-32-4-18-46-74(60)88(87)101-91-77-49-21-7-35-63(77)64-36-8-22-50-78(64)92(91)103-94-80-52-24-10-38-66(80)68-40-12-26-54-82(68)96(94)105-98-84-56-28-14-42-70(84)69-41-13-27-55-83(69)97(98)104-95-81-53-25-11-39-67(81)65-37-9-23-51-79(65)93(95)102-90-76-48-20-6-34-62(76)61-33-5-19-47-75(61)89(90)100(86)107-…	LFYXPZJGWZPDLQ-UHFFFAOYSA-N	1401.6	138969276	ETKDG
C1=CC=C(C=C1)N2C3C4=CC=CC=C4C(=O)N2C56C37C8C9=C1C5C2=C3C4=C5C%10=C%11C3=C6C3=C6C7=C7C%12=C8C8=C%13C%14=C%15C=CC%16=C%17C=CC%18=C%19C=CC(=C1C=CC9=C8C=C%14)C2=C%19C4=C1C%18=C%17C2=C4C%16=C%15C8=C%13C%12=C9C%12=C7C7=C6C6=C%13C3=C%11C(=C3C%10=C%10C(=C%11C=CC%14=C%15C=CC(=C7C=C6)C%12=C%15C6=C7C%14=C%11C%11=C%10C5=C1C2=C%11C7=C4C8=C69)C=C3)C=C%13	PubChem	InChI=1S/C114H32N2O/c117-112-52-9-5-4-8-51(52)111-113-107-71-49-28-29-50-48-27-23-42-38-17-13-32-31-12-16-37-41-22-26-47(49)67-63(41)81-79-57(37)55(31)73-74-56(32)58(38)80-82-64(42)68(48)102-100-98(82)96-84-62-40-19-15-36-34-11-10-33-35-14-18-39-43-20-24-45-46-25-21-44(40)66-70(46)104(110(106(100)86(66)84)114(113,109(102)72(50)71)116(112)115(111)30-6-2-1-3-7-30)103-69(45)65(43)85-83-61(39)59(35)7…	XGOZVSNTDUWWPK-UHFFFAOYSA-N	1445.5	139213164	ETKDG
CC1=CC=C(C=C1)S2(=C3CC3([C@@H]4N2[C@@H](COC4)C5=CC(=CC(=C5)F)F)OC(=O)N6CCC[C@H]6CO)=C7CCO7	PubChem	InChI=1S/C29H32F2N2O5S/c1-18-4-6-23(7-5-18)39(27-8-10-37-27)26-14-29(26,38-28(35)32-9-2-3-22(32)15-34)25-17-36-16-24(33(25)39)19-11-20(30)13-21(31)12-19/h4-7,11-13,22,24-25,34H,2-3,8-10,14-17H2,1H3/t22-,24-,25+,29?,39?/m0/s1	QUPLRWTYMIFKKS-XKKMACAHSA-N	558.6	143164501	ETKDG
C=[S-]1=C2CC2CC1	PubChem	InChI=1S/C6H9S/c1-7-3-2-5-4-6(5)7/h5H,1-4H2/q-1	KWBRDBRLUBOMHC-UHFFFAOYSA-N	113.2	146707296	ETKDG
CC(=O)CC(F)(S1(=C2C13C24CCCC(C4)C3)=C)S(=O)(=O)O	PubChem	InChI=1S/C14H19FO4S2/c1-9(16)6-14(15,21(17,18)19)20(2)11-12-5-3-4-10(7-12)8-13(11,12)20/h10H,2-8H2,1H3,(H,17,18,19)	UCLDKLIUKKQNEQ-UHFFFAOYSA-N	334.4	146896590	ETKDG
C[C@@H]1[C@@H]2CCC3=CC=CC4=CC5=CC6=CC7=C8C9=C%10C(=C7)C=C7C=CC=C%11C7=C%10C7=C%10C%11=C%11C%12=C(C=CCC%12)C=C\%12C%11=C%11C%10=C%10C(=CC%11=C/C%12=C/C%11=CC=CCC%11)C=C%11C=C%12C=C%13C=CC2=C2C%13=C%13C%12=C%12C%11=C%10C7=C9C%12=C7C8=C6C6=C5C(=C34)C1=C2C6=C%137	PubChem	InChI=1S/C87H42/c1-33-49-19-17-35-12-7-13-37-22-41-26-45-30-46-27-42-23-38-14-8-16-52-56(38)72-60(42)76-64(46)79-63(45)75-59(41)70(55(35)37)54(33)71-67-51(49)20-18-39-24-43-28-47-31-48-29-44-25-40(21-34-9-3-2-4-10-34)53-32-36-11-5-6-15-50(36)66-68(52)80-74(58(44)69(53)66)62(48)78-65(47)77-61(43)73(57(39)67)83(81(71)75)86(79)87(77)85(76)84(78)82(72)80/h2-3,5,7-9,11-14,16,18,20-33,49H,4,6,10,15,17,…	LZIWCMNDNMNLFN-HPINDPGMSA-N	1087.3	148441191	ETKDG
CS1(=C2C1(CC2)C3=C4C(=NC(=N3)C5=C6C=CNC6=CC(=C5)F)N7CCOC[C@H]7CO4)=C	PubChem	InChI=1S/C23H23FN4O2S/c1-31(2)18-3-5-23(18,31)20-19-22(28-7-8-29-11-14(28)12-30-19)27-21(26-20)16-9-13(24)10-17-15(16)4-6-25-17/h4,6,9-10,14,25H,1,3,5,7-8,11-12H2,2H3/t14-,23?,31?/m0/s1	MVRSWBCNRWXZTQ-FZLJLSFHSA-N	438.5	148564766	ETKDG
CC1CC2CC2=[S-]1=C	PubChem	InChI=1S/C7H11S/c1-5-3-6-4-7(6)8(5)2/h5-6H,2-4H2,1H3/q-1	RLACLRWZHPGTOL-UHFFFAOYSA-N	127.23	149244144	ETKDG
CC1=CC=CC=C1C2=C3C=C4C5=CC=CC6=C5C(=CC=C6)C4=C7C3=C(C8=CC=CC=C87)C9=C1C=CC3=C4C=CC5=C6C=C(C=CC6=C6C5=C4C(=C4C3=C1C(=C92)C=C4)C=C6)C1=CC(=NC(=C1)C)C	PubChem	InChI=1S/C66H37N/c1-32-10-4-5-13-38(32)56-54-31-53-42-16-8-11-35-12-9-17-49(55(35)42)61(53)62-40-14-6-7-15-41(40)63(66(54)62)65-51-27-25-47-45-22-23-48-52-30-36(37-28-33(2)67-34(3)29-37)18-19-39(52)43-20-21-44(58(45)57(43)48)46-24-26-50(64(56)65)60(51)59(46)47/h4-31H,1-3H3	UTYLYRWFHQDCDF-UHFFFAOYSA-N	844	155350490	ETKDG
C1=CC=C(C=C1)C2=CC=CC=C2C3=C4C=C5C6=CC=CC7=C6C(=CC=C7)C5=C8C4=C(C9=CC=CC=C98)C1=C2C=CC4=C5C=CC6=C7C(=CC=C(C7=C7C6=C5C(=C5C4=C2C(=C13)C=C5)C=C7)C1=CC(=CC(=C1)F)F)C1=CC(=CC(=C1)F)F	PubChem	InChI=1S/C76H36F4/c77-41-30-39(31-42(78)34-41)46-20-21-47(40-32-43(79)35-44(80)33-40)65-58-27-23-53-55-25-29-60-70-59(28-24-54(67(55)70)52-22-26-57(64(46)65)69(58)66(52)53)74-68(48-15-5-4-14-45(48)37-10-2-1-3-11-37)62-36-61-51-18-8-12-38-13-9-19-56(63(38)51)71(61)72-49-16-6-7-17-50(49)73(75(60)74)76(62)72/h1-36H	XYTGGKJJWUDSML-UHFFFAOYSA-N	1025.1	155350499	ETKDG
CC1=CC=CC=C1C2=C3C=C4C5=CC=CC6=C5C(=CC=C6)C4=C7C3=C(C8=CC=CC=C87)C9=C1C=CC3=C4C=CC5=C6C=C(C=CC6=C6C5=C4C(=C4C3=C1C(=C92)C=C4)C=C6)C#N	PubChem	InChI=1S/C60H29N/c1-29-8-2-3-11-32(29)50-48-27-47-36-14-6-9-31-10-7-15-43(49(31)36)55(47)56-34-12-4-5-13-35(34)57(60(48)56)59-45-25-23-41-39-20-21-42-46-26-30(28-61)16-17-33(46)37-18-19-38(52(39)51(37)42)40-22-24-44(58(50)59)54(45)53(40)41/h2-27H,1H3	IVEFWZSDKGVKDR-UHFFFAOYSA-N	763.9	155350534	ETKDG
CC(C)(C)C1=CC(=CC(=C1)C2=C3C=C4C5=CC=CC6=C5C(=CC=C6)C4=C7C3=C(C8=CC=CC=C87)C9=C1C=CC3=C4C=CC5=C6C(=CC=C(C6=C6C5=C4C(=C4C3=C1C(=C92)C=C4)C=C6)C1=CC=CC=C1OC)C1=CC=CC=C1OC)C(C)(C)C	PubChem	InChI=1S/C80H56O2/c1-79(2,3)43-37-42(38-44(39-43)80(4,5)6)66-62-40-61-49-23-15-17-41-18-16-24-56(65(41)49)73(61)74-47-21-9-10-22-48(47)75(78(62)74)77-60-36-32-55-53-30-34-58-70-51(46-20-12-14-26-64(46)82-8)28-27-50(45-19-11-13-25-63(45)81-7)69(70)57-33-29-52(67(53)71(57)58)54-31-35-59(76(66)77)72(60)68(54)55/h9-40H,1-8H3	KQCCPWGQPCDXBJ-UHFFFAOYSA-N	1049.3	155350537	ETKDG
CC1(C2CCCCC2OC3=C1C=C(C=C3)C4=C5C=C6C7=CC=CC8=C7C(=CC=C8)C6=C9C5=C(C1=CC=CC=C19)C1=C2C=CC3=C5C=CC6=C7C(=CC=C(C7=C7C6=C5C(=C5C3=C2C(=C41)C=C5)C=C7)C1=CC=CS1)C1=CC=CS1)C	PubChem	InChI=1S/C75H46OS2/c1-75(2)55-17-5-6-18-57(55)76-58-32-21-38(35-56(58)75)62-54-36-53-41-15-7-11-37-12-8-16-48(61(37)41)69(53)70-39-13-3-4-14-40(39)71(74(54)70)73-52-31-25-45-43-23-29-50-66-47(60-20-10-34-78-60)27-26-46(59-19-9-33-77-59)65(66)49-28-22-42(63(43)67(49)50)44-24-30-51(72(62)73)68(52)64(44)45/h3-4,7-16,19-36,55,57H,5-6,17-18H2,1-2H3	BYZWVVGZWPXBMS-UHFFFAOYSA-N	1027.3	155350570	ETKDG
CC(C)(C)C1=CC(=CC(=C1)C2=C3C=C4C5=CC=CC6=C5C(=CC=C6)C4=C7C3=C(C8=CC=CC=C87)C9=C1C=CC3=C4C=CC5=C6C(=CC=C(C6=C6C5=C4C(=C4C3=C1C(=C92)C=C4)C=C6)C1=CC=C(C=C1)OC)C1=CC=C(C=C1)OC)C(C)(C)C	PubChem	InChI=1S/C80H56O2/c1-79(2,3)45-37-44(38-46(39-45)80(4,5)6)66-64-40-63-53-17-11-13-43-14-12-18-58(65(43)53)73(63)74-51-15-9-10-16-52(51)75(78(64)74)77-62-36-32-57-55-30-34-60-68-50(42-21-25-48(82-8)26-22-42)28-27-49(41-19-23-47(81-7)24-20-41)67(68)59-33-29-54(69(55)71(59)60)56-31-35-61(76(66)77)72(62)70(56)57/h9-40H,1-8H3	GRUNWYFIUVKIAV-UHFFFAOYSA-N	1049.3	155350571	ETKDG
C1=CC=C(C=C1)C2=CC=CC=C2C3=C4C=C5C6=CC=CC7=C6C(=CC=C7)C5=C8C4=C(C9=CC=CC=C98)C1=C2C=CC4=C5C=CC6=C7C(=CC=C(C7=C7C6=C5C(=C5C4=C2C(=C13)C=C5)C=C7)C1=CC=CC=N1)C1=CC=CC=N1	PubChem	InChI=1S/C74H38N2/c1-2-14-39(15-3-1)41-18-4-5-19-42(41)64-58-38-57-45-22-12-16-40-17-13-23-52(61(40)45)69(57)70-43-20-6-7-21-44(43)71(74(58)70)73-56-35-29-49-47-27-33-54-66-51(60-25-9-11-37-76-60)31-30-50(59-24-8-10-36-75-59)65(66)53-32-26-46(62(47)67(53)54)48-28-34-55(72(64)73)68(56)63(48)49/h1-38H	RUEPKSHKYOZVJF-UHFFFAOYSA-N	955.1	155350635	ETKDG
CC(C)(C)C1=CC(=CC(=C1)C2=C3C=C4C5=CC=CC6=C5C(=CC=C6)C4=C7C3=C(C8=CC=CC=C87)C9=C1C=CC3=C4C=CC5=C6C(=CC=C(C6=C6C5=C4C(=C4C3=C1C(=C92)C=C4)C=C6)C1N=C2C=CC=CC2O1)C1N=C2C=CC=CC2O1)C(C)(C)C	PubChem	InChI=1S/C80H54N2O2/c1-79(2,3)41-35-40(36-42(37-41)80(4,5)6)64-58-38-57-45-19-13-15-39-16-14-20-50(63(39)45)71(57)72-43-17-7-8-18-44(43)73(76(58)72)75-54-32-28-49-47-26-30-52-67-51(29-25-46(65(47)67)48-27-31-53(74(64)75)68(54)66(48)49)69-55(77-81-59-21-9-11-23-61(59)83-77)33-34-56(70(52)69)78-82-60-22-10-12-24-62(60)84-78/h7-38,61-62,77-78H,1-6H3	SCVVWBJRCZCWPF-UHFFFAOYSA-N	1075.3	155350636	ETKDG
CC1=CC=CC=C1C2=C3C=C4C5=CC=CC6=C5C(=CC=C6)C4=C7C3=C(C8=CC=CC=C87)C9=C1C=CC3=C4C=CC5=C6C(=CC=C(C6=C6C5=C4C(=C4C3=C1C(=C92)C=C4)C=C6)C1=CC=CC=N1)C1=CC=CC=N1	PubChem	InChI=1S/C69H36N2/c1-35-12-2-3-15-37(35)57-53-34-52-40-18-10-13-36-14-11-19-47(56(36)40)64(52)65-38-16-4-5-17-39(38)66(69(53)65)68-51-31-25-44-42-23-29-49-61-46(55-21-7-9-33-71-55)27-26-45(54-20-6-8-32-70-54)60(61)48-28-22-41(58(42)62(48)49)43-24-30-50(67(57)68)63(51)59(43)44/h2-34H,1H3	RUVSFOHUOZBGJK-UHFFFAOYSA-N	893	155350643	ETKDG
CC1=CC=CC=C1C2=C3C=C4C5=CC=CC6=C5C(=CC=C6)C4=C7C3=C(C8=C7C=C(C=C8)F)C9=C1C=CC3=C4C=CC5=C6C=C(C=CC6=C6C5=C4C(=C4C3=C1C(=C92)C=C4)C=C6)C(F)(F)F	PubChem	InChI=1S/C60H28F4/c1-27-6-2-3-9-31(27)49-47-26-46-33-10-4-7-28-8-5-11-41(48(28)33)54(46)58-45-25-30(61)13-15-40(45)55(59(47)58)57-43-23-21-38-36-18-19-39-44-24-29(60(62,63)64)12-14-32(44)34-16-17-35(51(36)50(34)39)37-20-22-42(56(49)57)53(43)52(37)38/h2-26H,1H3	NYNBFEMMPSNGOY-UHFFFAOYSA-N	824.9	155350645	ETKDG
CC1=CC=CC=C1C2=C3C=C4C5=CC=CC6=C5C(=CC=C6)C4=C7C3=C(C8=CC=CC=C87)C9=C1C=CC3=C4C=CC5=C6C=C(C=CC6=C6C5=C4C(=C4C3=C1C(=C92)C=C4)C=C6)C(C)(C)C	PubChem	InChI=1S/C63H38/c1-31-11-5-6-14-34(31)52-50-30-49-38-17-9-12-32-13-10-18-45(51(32)38)57(49)58-36-15-7-8-16-37(36)59(62(50)58)61-47-28-26-43-41-23-24-44-48-29-33(63(2,3)4)19-20-35(48)39-21-22-40(54(41)53(39)44)42-25-27-46(60(52)61)56(47)55(42)43/h5-30H,1-4H3	FMYRYNBAOGRHPJ-UHFFFAOYSA-N	795	155645849	ETKDG
C1=CC=C(C=C1)C2=CC=CC=C2C3=C4C=C5C6=CC=CC7=C6C(=CC=C7)C5=C8C4=C(C9=CC=CC=C98)C1=C2C=CC4=C5C=CC6=C7C(=CC=C(C7=C7C6=C5C(=C5C4=C2C(=C13)C=C5)C=C7)C1=CC=CC=C1)C1=CC=CC=C1	PubChem	InChI=1S/C76H40/c1-4-16-41(17-5-1)45-24-10-11-25-48(45)68-62-40-61-51-28-14-22-44-23-15-29-56(63(44)51)71(61)72-49-26-12-13-27-50(49)73(76(62)72)75-60-39-35-55-53-33-37-58-65-47(43-20-8-3-9-21-43)31-30-46(42-18-6-2-7-19-42)64(65)57-36-32-52(66(53)69(57)58)54-34-38-59(74(68)75)70(60)67(54)55/h1-40H	RXEUTYWJAGZZBF-UHFFFAOYSA-N	953.1	155645853	ETKDG
C1=CC=C(C=C1)C2=CC(=CC=C2)C3=C4C=C5C6=CC=CC7=C6C(=CC=C7)C5=C8C4=C(C9=CC=CC=C98)C1=C2C=CC4=C5C=CC6=C7C(=CC=C(C7=C7C6=C5C(=C5C4=C2C(=C13)C=C5)C=C7)C1=CC=CC=C1)C1=CC=CC=C1	PubChem	InChI=1S/C76H40/c1-4-15-41(16-5-1)45-23-12-24-46(39-45)64-62-40-61-51-27-13-21-44-22-14-28-56(63(44)51)71(61)72-49-25-10-11-26-50(49)73(76(62)72)75-60-38-34-55-53-32-36-58-66-48(43-19-8-3-9-20-43)30-29-47(42-17-6-2-7-18-42)65(66)57-35-31-52(67(53)69(57)58)54-33-37-59(74(64)75)70(60)68(54)55/h1-40H	DWTCUWBUOCLDFZ-UHFFFAOYSA-N	953.1	155645863	ETKDG
[C-]#[N+]C1=CC=CC(=C1)C2=C3C=C4C5=CC=CC6=C5C(=CC=C6)C4=C7C3=C(C8=CC=CC=C87)C9=C1C=CC3=C4C=CC5=C6C=C(C=CC6=C6C5=C4C(=C4C3=C1C(=C29)C=C4)C=C6)OC1=CC=CC=C1	PubChem	InChI=1S/C65H31NO/c1-66-35-13-7-12-34(30-35)55-53-32-52-41-18-8-10-33-11-9-19-48(54(33)41)60(52)61-39-16-5-6-17-40(39)62(65(53)61)64-50-29-27-46-44-24-25-47-51-31-37(67-36-14-3-2-4-15-36)20-21-38(51)42-22-23-43(57(44)56(42)47)45-26-28-49(63(55)64)59(50)58(45)46/h2-32H	VTDWPJWQHGHIRZ-UHFFFAOYSA-N	841.9	155645871	ETKDG
CC1=CC=CC=C1C2=C3C=C4C5=CC=CC6=C5C(=CC=C6)C4=C7C3=C(C8=C7C=C(C=C8)C(C)(C)C)C9=C1C=CC3=C4C=CC5=C6C=C(C=CC6=C6C5=C4C(=C4C3=C1C(=C92)C=C4)C=C6)C(C)(C)C	PubChem	InChI=1S/C67H46/c1-33-12-8-9-15-37(33)55-53-32-52-39-16-10-13-34-14-11-17-47(54(34)39)60(52)64-51-31-36(67(5,6)7)19-21-46(51)61(65(53)64)63-49-29-27-44-42-24-25-45-50-30-35(66(2,3)4)18-20-38(50)40-22-23-41(57(42)56(40)45)43-26-28-48(62(55)63)59(49)58(43)44/h8-32H,1-7H3	CUMRUCVUCSMWSJ-UHFFFAOYSA-N	851.1	155645874	ETKDG
C1CNP2(=NP(=NP(=N2)(N3CC3)N4CC4)(N5CC5)N6CC6)NC1	PubChem	InChI=1S/C11H24N9P3/c1-2-12-21(13-3-1)14-22(17-4-5-17,18-6-7-18)16-23(15-21,19-8-9-19)20-10-11-20/h12-13H,1-11H2	BGMDINAJIXBXBZ-UHFFFAOYSA-N	375.29	130266	MMFF94 in Rdkit
C1CCNP2(=NP(=NP(=N2)(N3CC3)N4CC4)(N5CC5)N6CC6)NC1	PubChem	InChI=1S/C12H26N9P3/c1-2-4-14-22(13-3-1)15-23(18-5-6-18,19-7-8-19)17-24(16-22,20-9-10-20)21-11-12-21/h13-14H,1-12H2	FGVHIXFBFOZJSH-UHFFFAOYSA-N	389.32	130268	MMFF94 in Rdkit
C1CN1P2(=NP(=NP3(=N2)NC4=CC=CC=C4N3)(N5CC5)N6CC6)N7CC7	PubChem	InChI=1S/C14H22N9P3/c1-2-4-14-13(3-1)15-24(16-14)17-25(20-5-6-20,21-7-8-21)19-26(18-24,22-9-10-22)23-11-12-23/h1-4,15-16H,5-12H2	QQJKWFIUHXTWPT-UHFFFAOYSA-N	409.31	164345	MMFF94 in Rdkit
C1=CC=C2C(=C1)C(=O)N=S=N2	PubChem	InChI=1S/C7H4N2OS/c10-7-5-3-1-2-4-6(5)8-11-9-7/h1-4H	AAVMZHYRKCDLMS-UHFFFAOYSA-N	164.19	182144	MMFF94 in Rdkit
C1=CC=C2C(=C1)OP3(=NP4(=NP5(=N3)OC6=CC=CC=C6O5)OC7=CC=CC=C7O4)O2	PubChem	InChI=1S/C18H12N3O6P3/c1-2-8-14-13(7-1)22-28(23-14)19-29(24-15-9-3-4-10-16(15)25-29)21-30(20-28)26-17-11-5-6-12-18(17)27-30/h1-12H	XGNHEICZCRPVHP-UHFFFAOYSA-N	459.2	272991	MMFF94 in Rdkit
C1=CC=C2C(=C1)C3=CC=CC=C3OP4(=NP5(=NP6(=N4)OC7=CC=CC=C7C8=CC=CC=C8O6)OC9=CC=CC=C9C1=CC=CC=C1O5)O2	PubChem	InChI=1S/C36H24N3O6P3/c1-7-19-31-25(13-1)26-14-2-8-20-32(26)41-46(40-31)37-47(42-33-21-9-3-15-27(33)28-16-4-10-22-34(28)43-47)39-48(38-46)44-35-23-11-5-17-29(35)30-18-6-12-24-36(30)45-48/h1-24H	XSNXQJHWJPFJIX-UHFFFAOYSA-N	687.5	272992	MMFF94 in Rdkit
C1=CC=C2C=C3C(=CC2=C1)OP4(=NP5(=NP6(=N4)OC7=CC8=CC=CC=C8C=C7O6)OC9=CC1=CC=CC=C1C=C9O5)O3	PubChem	InChI=1S/C30H18N3O6P3/c1-2-8-20-14-26-25(13-19(20)7-1)34-40(35-26)31-41(36-27-15-21-9-3-4-10-22(21)16-28(27)37-41)33-42(32-40)38-29-17-23-11-5-6-12-24(23)18-30(29)39-42/h1-18H	XNVZYSYVBNMPHP-UHFFFAOYSA-N	609.4	284125	MMFF94 in Rdkit
C1COP2(=NP(=NP(=N2)(Cl)Cl)(Cl)Cl)N1	PubChem	InChI=1S/C2H5Cl4N4OP3/c3-12(4)8-13(5,6)10-14(9-12)7-1-2-11-14/h7H,1-2H2	BOKLDCWWRHDYLU-UHFFFAOYSA-N	335.8	284127	MMFF94 in Rdkit
C1=CC=C(C=C1)P2(=NSN=S=N2)C3=CC=CC=C3	PubChem	InChI=1S/C12H10N3PS2/c1-3-7-11(8-4-1)16(13-17-15-18-14-16)12-9-5-2-6-10-12/h1-10H	IALGZRLAAUEWQC-UHFFFAOYSA-N	291.3	337059	MMFF94 in Rdkit
CC(C)OC1=NN(P2(=NC(=NN2C)C3=CC=CC=C3)O1)C(=O)OC(C)C	PubChem	InChI=1S/C16H22N5O4P/c1-11(2)23-15-18-21(16(22)24-12(3)4)26(25-15)19-14(17-20(26)5)13-9-7-6-8-10-13/h6-12H,1-5H3	LVZASYDKPPLNTH-UHFFFAOYSA-N	379.35	337385	MMFF94 in Rdkit
C1CN1P2(=NP(=NP3(=N2)OC4=C(C=CC5=CC=CC=C54)C6=C(O3)C7=CC=CC=C7C=C6)(N8CC8)N9CC9)N1CC1	PubChem	InChI=1S/C28H28N7O2P3/c1-3-7-23-21(5-1)9-11-25-26-12-10-22-6-2-4-8-24(22)28(26)37-40(36-27(23)25)30-38(32-13-14-32,33-15-16-33)29-39(31-40,34-17-18-34)35-19-20-35/h1-12H,13-20H2	KRRRLBGRLVTUSN-UHFFFAOYSA-N	587.5	340313	MMFF94 in Rdkit
C1CN1P2(=NP(=NP3(=N2)OC4=C(C5=CC=CC=C5C=C4)C6=C(O3)C=CC7=CC=CC=C76)(N8CC8)N9CC9)N1CC1	PubChem	InChI=1S/C28H28N7O2P3/c1-3-7-23-21(5-1)9-11-25-27(23)28-24-8-4-2-6-22(24)10-12-26(28)37-40(36-25)30-38(32-13-14-32,33-15-16-33)29-39(31-40,34-17-18-34)35-19-20-35/h1-12H,13-20H2	WQQQGYUYCXEGOF-UHFFFAOYSA-N	587.5	340314	MMFF94 in Rdkit
CN1NC(=NP12=NC(=NN2C)C3=CC=CC=C3)C4=CC=CC=C4	PubChem	InChI=1S/C16H17N6P/c1-21-17-15(13-9-5-3-6-10-13)19-23(21)20-16(18-22(23)2)14-11-7-4-8-12-14/h3-12H,1-2H3,(H,17,19)	HWKPGNCQJNCNPW-UHFFFAOYSA-N	324.32	341499	MMFF94 in Rdkit
C1CNP2(=NP(=NP(=N2)(N3CC3)N4CC4)(N5CC5)N6CC6)N1	PubChem	InChI=1S/C10H22N9P3/c1-2-12-20(11-1)13-21(16-3-4-16,17-5-6-17)15-22(14-20,18-7-8-18)19-9-10-19/h11-12H,1-10H2	HVHBCMQBNMXRHV-UHFFFAOYSA-N	361.26	341989	MMFF94 in Rdkit
CS=1(=NC2=C(C(=O)N1)S(=O)(=O)C3=CC=CC=C32)C	PubChem	InChI=1S/C11H10N2O3S2/c1-17(2)12-9-7-5-3-4-6-8(7)18(15,16)10(9)11(14)13-17/h3-6H,1-2H3	RILBAQWPGRYVGU-UHFFFAOYSA-N	282.3	353885	MMFF94 in Rdkit
CS=1(=NC2=C(C=C(C=C2)[N+](=O)[O-])C(=O)N1)C	PubChem	InChI=1S/C9H9N3O3S/c1-16(2)10-8-4-3-6(12(14)15)5-7(8)9(13)11-16/h3-5H,1-2H3	PINPVUYSAWWPHU-UHFFFAOYSA-N	239.25	353886	MMFF94 in Rdkit
CS=1(=NC2=C(C=C(C=C2S(=O)(=O)N1)[N+](=O)[O-])[N+](=O)[O-])C	PubChem	InChI=1S/C8H8N4O6S2/c1-19(2)9-8-6(12(15)16)3-5(11(13)14)4-7(8)20(17,18)10-19/h3-4H,1-2H3	ZXLGMRZWWGMFSI-UHFFFAOYSA-N	320.3	353887	MMFF94 in Rdkit
CSC1=C(C(=O)N=S(=N1)(C)C)C#N	PubChem	InChI=1S/C7H9N3OS2/c1-12-7-5(4-8)6(11)9-13(2,3)10-7/h1-3H3	JVLBQHPILUBHII-UHFFFAOYSA-N	215.3	356847	MMFF94 in Rdkit
C1=CC=C(C=C1)OP2(=S)NNP3(=NP(=NP(=N3)(Cl)Cl)(Cl)Cl)NN2	PubChem	InChI=1S/C6H9Cl4N7OP4S/c7-19(8)15-20(9,10)17-21(16-19)11-13-22(23,14-12-21)18-6-4-2-1-3-5-6/h1-5,11-12H,(H2,13,14,23)	FJYIZORHOUVDIG-UHFFFAOYSA-N	493	370145	MMFF94 in Rdkit
C1=CC=C(C=C1)OP2(=O)NNP3(=NP(=NP(=N3)(Cl)Cl)(Cl)Cl)NN2	PubChem	InChI=1S/C6H9Cl4N7O2P4/c7-20(8)15-21(9,10)17-22(16-20)11-13-23(18,14-12-22)19-6-4-2-1-3-5-6/h1-5,11-12H,(H2,13,14,18)	QPHHZIMEKMJFMS-UHFFFAOYSA-N	476.9	370146	MMFF94 in Rdkit
C1CN1P2(=NP(=NP3(=N2)NNP(=S)(NN3)OC4=CC=CC=C4)(N5CC5)N6CC6)N7CC7	PubChem	InChI=1S/C14H25N11OP4S/c31-30(26-14-4-2-1-3-5-14)17-15-27(16-18-30)19-28(22-6-7-22,23-8-9-23)21-29(20-27,24-10-11-24)25-12-13-25/h1-5,15-16H,6-13H2,(H2,17,18,31)	BOINQHNDAWRRLG-UHFFFAOYSA-N	519.4	370147	MMFF94 in Rdkit
C1=CC=C2C(=C1)NC3=CC=CC=C3P24=C5C=CC=CC5=NC6=CC=CC=C46	PubChem	InChI=1S/C24H17N2P/c1-5-13-21-17(9-1)25-18-10-2-6-14-22(18)27(21)23-15-7-3-11-19(23)26-20-12-4-8-16-24(20)27/h1-16,25H	LTMWXVYDOFUDBN-UHFFFAOYSA-N	364.4	380780	MMFF94 in Rdkit
C1COP2(=NC(=NC(=N2)C3=CC=CC=C3)C(Cl)(Cl)Cl)OC1	PubChem	InChI=1S/C12H11Cl3N3O2P/c13-12(14,15)11-16-10(9-5-2-1-3-6-9)17-21(18-11)19-7-4-8-20-21/h1-3,5-6H,4,7-8H2	HBULSJVYFODPLC-UHFFFAOYSA-N	366.6	619076	MMFF94 in Rdkit
C1CN(P2(=NC(=NC(=N2)C3=CC=CC=C3)C(Cl)(Cl)Cl)N1C4=CC=CC=C4)C5=CC=CC=C5	PubChem	InChI=1S/C23H19Cl3N5P/c24-23(25,26)22-27-21(18-10-4-1-5-11-18)28-32(29-22)30(19-12-6-2-7-13-19)16-17-31(32)20-14-8-3-9-15-20/h1-15H,16-17H2	UTQYWHVDKAUJET-UHFFFAOYSA-N	502.8	3307141	MMFF94 in Rdkit
C1=CC=C2C(=C1)NP3(=NP4(=NP5(=N3)NC6=CC=CC=C6N5)NC7=CC=CC=C7N4)N2	PubChem	InChI=1S/C18H18N9P3/c1-2-8-14-13(7-1)19-28(20-14)25-29(21-15-9-3-4-10-16(15)22-29)27-30(26-28)23-17-11-5-6-12-18(17)24-30/h1-12,19-24H	UAQJGMGSKSIISD-UHFFFAOYSA-N	453.3	3414827	MMFF94 in Rdkit
C1=CC=C(C=C1)C2=NC(=NP3(=N2)OC4=CC=CC=C4O3)C(Cl)(Cl)Cl	PubChem	InChI=1S/C15H9Cl3N3O2P/c16-15(17,18)14-19-13(10-6-2-1-3-7-10)20-24(21-14)22-11-8-4-5-9-12(11)23-24/h1-9H	VIGKTGBMJSZJFL-UHFFFAOYSA-N	400.6	5043530	MMFF94 in Rdkit
CN(C)C1=NS2=NS(=N1)N=S=N2	PubChem	InChI=1S/C3H6N6S3/c1-9(2)3-4-11-6-10-7-12(5-3)8-11/h1-2H3	TYXDZTJBDBZFPS-UHFFFAOYSA-N	222.3	5242069	MMFF94 in Rdkit
CC1=CC=C(C=C1)C2=NS3=NS(=N2)N=S=N3	PubChem	InChI=1S/C8H7N5S3/c1-6-2-4-7(5-3-6)8-9-15-11-14-12-16(10-8)13-15/h2-5H,1H3	ZJRBOJYXVSYQEI-UHFFFAOYSA-N	269.4	5242070	MMFF94 in Rdkit
C1=CC(=CC=C1C2=NS3=NS(=N2)N=S=N3)F	PubChem	InChI=1S/C7H4FN5S3/c8-6-3-1-5(2-4-6)7-9-15-11-14-12-16(10-7)13-15/h1-4H	WNSYLMHCHDFSFH-UHFFFAOYSA-N	273.3	5242071	MMFF94 in Rdkit
C1=CC(=C(C(=C1)F)C2=NS3=NS(=N2)N=S=N3)F	PubChem	InChI=1S/C7H3F2N5S3/c8-4-2-1-3-5(9)6(4)7-10-16-12-15-13-17(11-7)14-16/h1-3H	JHWNYDBOBWWJEP-UHFFFAOYSA-N	291.3	5242073	MMFF94 in Rdkit
C1=CC(=CC=C1C#N)C2=NS3=NS(=N2)N=S=N3	PubChem	InChI=1S/C8H4N6S3/c9-5-6-1-3-7(4-2-6)8-10-16-12-15-13-17(11-8)14-16/h1-4H	UMKVQYQHPLTYSV-UHFFFAOYSA-N	280.4	5242074	MMFF94 in Rdkit
C1CNP2(=NP(=NP(=N2)(Cl)Cl)(C3=CC=CC=C3)C4=CC=CC=C4)N(C1)CCCCN5CCCNP56=NP(=NP(=N6)(Cl)Cl)(C7=CC=CC=C7)C8=CC=CC=C8	PubChem	InChI=1S/C34H42Cl4N10P6/c35-51(36)41-49(31-17-5-1-6-18-31,32-19-7-2-8-20-32)43-53(45-51)39-25-15-29-47(53)27-13-14-28-48-30-16-26-40-54(48)44-50(42-52(37,38)46-54,33-21-9-3-10-22-33)34-23-11-4-12-24-34/h1-12,17-24,39-40H,13-16,25-30H2	OGUJKABWXALHSX-UHFFFAOYSA-N	918.4	5248781	MMFF94 in Rdkit
CC(=C)C(=O)OCC1(COP2(=NP(=NP(=N2)(Cl)Cl)(Cl)Cl)OC1)C	PubChem	InChI=1S/C9H14Cl4N3O4P3/c1-7(2)8(17)18-4-9(3)5-19-23(20-6-9)15-21(10,11)14-22(12,13)16-23/h1,4-6H2,2-3H3	ZPTDEYXOKIKYFU-UHFFFAOYSA-N	463	5250608	MMFF94 in Rdkit
COC1=CC=C(C=C1)OP2(=NP3(=NP4(=N2)OC5=CC=CC=C5C6=CC=CC=C6O4)OC7=CC=CC=C7C8=CC=CC=C8O3)OC9=CC=C(C=C9)OC	PubChem	InChI=1S/C38H30N3O8P3/c1-42-27-19-23-29(24-20-27)44-50(45-30-25-21-28(43-2)22-26-30)39-51(46-35-15-7-3-11-31(35)32-12-4-8-16-36(32)47-51)41-52(40-50)48-37-17-9-5-13-33(37)34-14-6-10-18-38(34)49-52/h3-26H,1-2H3	FQLHVBUIICHHIM-UHFFFAOYSA-N	749.6	5257354	MMFF94 in Rdkit
C1=CC=C2C(=C1)C3=CC=CC=C3OP4(=NP5(=NP(=N4)(Cl)Cl)OC6=CC=CC=C6C7=CC=CC=C7O5)O2	PubChem	InChI=1S/C24H16Cl2N3O4P3/c25-34(26)27-35(30-21-13-5-1-9-17(21)18-10-2-6-14-22(18)31-35)29-36(28-34)32-23-15-7-3-11-19(23)20-12-4-8-16-24(20)33-36/h1-16H	NQTSPLLFKAZMKQ-UHFFFAOYSA-N	574.2	5257355	MMFF94 in Rdkit
C1CNP2(=NP(=NP(=N2)(N3CC3)N4CC4)(N5CC5)N6CC6)OC1	PubChem	InChI=1S/C11H23N8OP3/c1-2-12-21(20-11-1)13-22(16-3-4-16,17-5-6-17)15-23(14-21,18-7-8-18)19-9-10-19/h12H,1-11H2	UDQFQIFFOZPRSA-UHFFFAOYSA-N	376.28	9799803	MMFF94 in Rdkit
C1CNP2(=NP(=NP(=N2)(Cl)Cl)(Cl)Cl)NC1	PubChem	InChI=1S/C3H8Cl4N5P3/c4-13(5)10-14(6,7)12-15(11-13)8-2-1-3-9-15/h8-9H,1-3H2	MZAHQLVSSKAJSC-UHFFFAOYSA-N	348.9	9819731	MMFF94 in Rdkit
C1COCCOCCOP2(=NP(=NP(=N2)(Cl)Cl)(Cl)Cl)OCCOCCO1	PubChem	InChI=1S/C10H20Cl4N3O6P3/c11-24(12)15-25(13,14)17-26(16-24)22-9-7-20-5-3-18-1-2-19-4-6-21-8-10-23-26/h1-10H2	WBENTPSELKOZJL-UHFFFAOYSA-N	513	10529778	MMFF94 in Rdkit
C1COCCOP2(=NP(=NP(=N2)(OC3=CC4=CC=CC=C4C=C3)OC5=CC6=CC=CC=C6C=C5)(OC7=CC8=CC=CC=C8C=C7)OC9=CC2=CC=CC=C2C=C9)OCCOCCO1	PubChem	InChI=1S/C48H44N3O9P3/c1-5-13-41-33-45(21-17-37(41)9-1)57-62(58-46-22-18-38-10-2-6-14-42(38)34-46)49-61(55-31-29-53-27-25-52-26-28-54-30-32-56-61)50-63(51-62,59-47-23-19-39-11-3-7-15-43(39)35-47)60-48-24-20-40-12-4-8-16-44(40)36-48/h1-24,33-36H,25-32H2	QQFIDKWUTOZEPF-UHFFFAOYSA-N	899.8	10677178	MMFF94 in Rdkit
C1=CC=C(C=C1)P2(=NP3(=NP4(=N2)C5=CC=CC=C5C6=CC=CC=C46)C7=CC=CC=C7C8=CC=CC=C38)C9=CC=CC=C9	PubChem	InChI=1S/C36H26N3P3/c1-3-15-27(16-4-1)40(28-17-5-2-6-18-28)37-41(33-23-11-7-19-29(33)30-20-8-12-24-34(30)41)39-42(38-40)35-25-13-9-21-31(35)32-22-10-14-26-36(32)42/h1-26H	XAEGAMYFTRXRJM-UHFFFAOYSA-N	593.5	10793579	MMFF94 in Rdkit
C1=CC=C(C=C1)P2(=NP(=NP3(=N2)C4=CC=CC=C4C5=CC=CC=C35)(C6=CC=CC=C6)C7=CC=CC=C7)C8=CC=CC=C8	PubChem	InChI=1S/C36H28N3P3/c1-5-17-29(18-6-1)40(30-19-7-2-8-20-30)37-41(31-21-9-3-10-22-31,32-23-11-4-12-24-32)39-42(38-40)35-27-15-13-25-33(35)34-26-14-16-28-36(34)42/h1-28H	OPORNKIRDLWRNA-UHFFFAOYSA-N	595.5	10793618	MMFF94 in Rdkit
C1COCCOP2(=NP(=NP(=N2)(OC3=CC=CC=C3)OC4=CC=CC=C4)(OC5=CC=CC=C5)OC6=CC=CC=C6)OCCOCCO1	PubChem	InChI=1S/C32H36N3O9P3/c1-5-13-29(14-6-1)41-46(42-30-15-7-2-8-16-30)33-45(39-27-25-37-23-21-36-22-24-38-26-28-40-45)34-47(35-46,43-31-17-9-3-10-18-31)44-32-19-11-4-12-20-32/h1-20H,21-28H2	NJYGDIMHTRAUHK-UHFFFAOYSA-N	699.6	10818479	MMFF94 in Rdkit
C1COCCOCCOP2(=NP(=NP(=N2)(OC3=CC4=CC=CC=C4C=C3)OC5=CC6=CC=CC=C6C=C5)(OC7=CC8=CC=CC=C8C=C7)OC9=CC2=CC=CC=C2C=C9)OCCOCCO1	PubChem	InChI=1S/C50H48N3O10P3/c1-5-13-43-35-47(21-17-39(43)9-1)60-65(61-48-22-18-40-10-2-6-14-44(40)36-48)51-64(58-33-31-56-29-27-54-25-26-55-28-30-57-32-34-59-64)52-66(53-65,62-49-23-19-41-11-3-7-15-45(41)37-49)63-50-24-20-42-12-4-8-16-46(42)38-50/h1-24,35-38H,25-34H2	JFFWFPXJWHFQIE-UHFFFAOYSA-N	943.8	10819683	MMFF94 in Rdkit
C1CCS=2(=NC(=CC(=O)N2)CC3=CC=CC=C3)C1	PubChem	InChI=1S/C14H16N2OS/c17-14-11-13(10-12-6-2-1-3-7-12)15-18(16-14)8-4-5-9-18/h1-3,6-7,11H,4-5,8-10H2	LANJQZMORJMSIS-UHFFFAOYSA-N	260.36	10879838	MMFF94 in Rdkit
C1CN(P2(=NP3(=NP(=N2)(F)F)N(CCN3[N+](=O)[O-])[N+](=O)[O-])N1[N+](=O)[O-])[N+](=O)[O-]	PubChem	InChI=1S/C4H8F2N11O8P3/c5-26(6)7-27(10(14(18)19)1-2-11(27)15(20)21)9-28(8-26)12(16(22)23)3-4-13(28)17(24)25/h1-4H2	FTXGUNYAQKHMFT-UHFFFAOYSA-N	469.09	10906766	MMFF94 in Rdkit
CC1=CC(=O)N=S(=N1)(CC2=CC=CC=C2)C3CCCCC3	PubChem	InChI=1S/C17H22N2OS/c1-14-12-17(20)19-21(18-14,16-10-6-3-7-11-16)13-15-8-4-2-5-9-15/h2,4-5,8-9,12,16H,3,6-7,10-11,13H2,1H3	QRLZWPBHEMSMFF-UHFFFAOYSA-N	302.4	10913692	MMFF94 in Rdkit
C1CN(P2(=NP(=NP(=N2)(F)F)(F)F)N1[N+](=O)[O-])[N+](=O)[O-]	PubChem	InChI=1S/C2H4F4N7O4P3/c3-18(4)7-19(5,6)9-20(8-18)10(12(14)15)1-2-11(20)13(16)17/h1-2H2	YENPZHVQKXNYJX-UHFFFAOYSA-N	359.01	10959306	MMFF94 in Rdkit
CCCCS=1(=NC(=CC(=O)N1)C)CC2=CC=CC=C2	PubChem	InChI=1S/C15H20N2OS/c1-3-4-10-19(12-14-8-6-5-7-9-14)16-13(2)11-15(18)17-19/h5-9,11H,3-4,10,12H2,1-2H3	XULXWQBSRFUGKQ-UHFFFAOYSA-N	276.4	10967782	MMFF94 in Rdkit
CC1=CC(=O)N=S(=N1)(CC2=CC=CC=C2)CC(C)C	PubChem	InChI=1S/C15H20N2OS/c1-12(2)10-19(11-14-7-5-4-6-8-14)16-13(3)9-15(18)17-19/h4-9,12H,10-11H2,1-3H3	JIZIMIYDPXAOOU-UHFFFAOYSA-N	276.4	10989512	MMFF94 in Rdkit
CCCCCS=1(=NC(=CC(=O)N1)CC2=CC=CC=C2)CC3=CC=CC=C3	PubChem	InChI=1S/C22H26N2OS/c1-2-3-10-15-26(18-20-13-8-5-9-14-20)23-21(17-22(25)24-26)16-19-11-6-4-7-12-19/h4-9,11-14,17H,2-3,10,15-16,18H2,1H3	HYZFNZHJSZPPQI-UHFFFAOYSA-N	366.5	11024962	MMFF94 in Rdkit
CCCCCS=1(=NC(=CC(=O)N1)C)CC2=CC=CC=C2	PubChem	InChI=1S/C16H22N2OS/c1-3-4-8-11-20(13-15-9-6-5-7-10-15)17-14(2)12-16(19)18-20/h5-7,9-10,12H,3-4,8,11,13H2,1-2H3	CQKDMCVYHLGPHZ-UHFFFAOYSA-N	290.4	11033612	MMFF94 in Rdkit
C1CCC(CC1)S=2(=NC(=CC(=O)N2)CC3=CC=CC=C3)CC4=CC=CC=C4	PubChem	InChI=1S/C23H26N2OS/c26-23-17-21(16-19-10-4-1-5-11-19)24-27(25-23,22-14-8-3-9-15-22)18-20-12-6-2-7-13-20/h1-2,4-7,10-13,17,22H,3,8-9,14-16,18H2	XCYOQSCCCFIZJT-UHFFFAOYSA-N	378.5	11036234	MMFF94 in Rdkit
CC1=CC(=O)N=S(=N1)(C)CC2=CC=CC=C2	PubChem	InChI=1S/C12H14N2OS/c1-10-8-12(15)14-16(2,13-10)9-11-6-4-3-5-7-11/h3-8H,9H2,1-2H3	DHYJPBMMFVZBTJ-UHFFFAOYSA-N	234.32	11042672	MMFF94 in Rdkit
C1CCC(CC1)S=2(=NC(=CC(=O)N2)C(F)(F)F)CC3=CC=CC=C3	PubChem	InChI=1S/C17H19F3N2OS/c18-17(19,20)15-11-16(23)22-24(21-15,14-9-5-2-6-10-14)12-13-7-3-1-4-8-13/h1,3-4,7-8,11,14H,2,5-6,9-10,12H2	NZWVMWYEOGADQC-UHFFFAOYSA-N	356.4	11046498	MMFF94 in Rdkit
CC1=C(SC(=[S]1)C2=[S+]C(=C(S2)C)C)C	PubChem	InChI=1S/C10H12S4/c1-5-6(2)12-9(11-5)10-13-7(3)8(4)14-10/h1-4H3/q+1	TWIHCKMCDUKBIV-UHFFFAOYSA-N	260.5	11338819	MMFF94 in Rdkit
CN(P1(=NP2(=NP3(=N1)OC4=CC=CC=C4C5=CC=CC=C5O3)OC6=CC=CC=C6C7=CC=CC=C7O2)N(/N=C/[C]8[CH][CH][CH][CH]8)C)/N=C/[C]9[CH][CH][CH][CH]9	PubChem	InChI=1S/C38H32N7O4P3/c1-44(39-27-29-15-3-4-16-29)50(45(2)40-28-30-17-5-6-18-30)41-51(46-35-23-11-7-19-31(35)32-20-8-12-24-36(32)47-51)43-52(42-50)48-37-25-13-9-21-33(37)34-22-10-14-26-38(34)49-52/h3-28H,1-2H3	POWJPOTWOLSVBK-UHFFFAOYSA-N	743.6	11400423	MMFF94 in Rdkit
CC(=O)N1N=C(C=P12C3(C4=CC=CC=C4C5=CC=CC=C53)P6(=CC(=NN6C(=O)C)C(C)(C)C)C7(C8=CC=CC=C8C9=CC=CC=C97)P1(=CC(=NN1C(=O)C)C(C)(C)C)C21C2=CC=CC=C2C2=CC=CC=C12)C(C)(C)C	PubChem	InChI=1S/C63H63N6O3P3/c1-40(70)67-64-55(58(4,5)6)37-73(67)61(49-31-19-13-25-43(49)44-26-14-20-32-50(44)61)74(38-56(59(7,8)9)65-68(74)41(2)71)63(53-35-23-17-29-47(53)48-30-18-24-36-54(48)63)75(39-57(60(10,11)12)66-69(75)42(3)72)62(73)51-33-21-15-27-45(51)46-28-16-22-34-52(46)62/h13-39H,1-12H3	LZULLZYNXVKKKG-UHFFFAOYSA-N	1045.1	11564315	MMFF94 in Rdkit
CC1=NN(P2(=C1)C3(C4=CC=CC=C4C5=CC=CC=C53)P6(=CC(=NN6C(=O)C)C)C7(C8=CC=CC=C8C9=CC=CC=C97)P1(=CC(=NN1C(=O)C)C)C21C2=CC=CC=C2C2=CC=CC=C12)C(=O)C	PubChem	InChI=1S/C54H45N6O3P3/c1-34-31-64(58(55-34)37(4)61)52(46-25-13-7-19-40(46)41-20-8-14-26-47(41)52)65(32-35(2)56-59(65)38(5)62)54(50-29-17-11-23-44(50)45-24-12-18-30-51(45)54)66(33-36(3)57-60(66)39(6)63)53(64)48-27-15-9-21-42(48)43-22-10-16-28-49(43)53/h7-33H,1-6H3	YRWQIMYYOFWDDS-UHFFFAOYSA-N	918.9	11693652	MMFF94 in Rdkit
CC(=O)N1N=C2CCCC2=P13C4(C5=CC=CC=C5C6=CC=CC=C64)P7(=C8CCCC8=NN7C(=O)C)C9(C1=CC=CC=C1C1=CC=CC=C19)P1(=C2CCCC2=NN1C(=O)C)C31C2=CC=CC=C2C2=CC=CC=C12	PubChem	InChI=1S/C60H51N6O3P3/c1-37(67)64-61-52-31-16-34-55(52)70(64)58(46-25-10-4-19-40(46)41-20-5-11-26-47(41)58)71(56-35-17-32-53(56)62-65(71)38(2)68)60(50-29-14-8-23-44(50)45-24-9-15-30-51(45)60)72(57-36-18-33-54(57)63-66(72)39(3)69)59(70)48-27-12-6-21-42(48)43-22-7-13-28-49(43)59/h4-15,19-30H,16-18,31-36H2,1-3H3	VQEJJVVZLXDKCZ-UHFFFAOYSA-N	997	11722155	MMFF94 in Rdkit
CN(N)P1(=NP2(=NP3(=N1)OC4=CC=CC=C4C5=CC=CC=C5O3)OC6=CC=CC=C6C7=CC=CC=C7O2)N(C)N	PubChem	InChI=1S/C26H26N7O4P3/c1-32(27)38(33(2)28)29-39(34-23-15-7-3-11-19(23)20-12-4-8-16-24(20)35-39)31-40(30-38)36-25-17-9-5-13-21(25)22-14-6-10-18-26(22)37-40/h3-18H,27-28H2,1-2H3	WHYOLXUZHRFXTI-UHFFFAOYSA-N	593.4	11753629	MMFF94 in Rdkit
C1CNP2(=NP(=NP(=N2)(F)F)(F)F)N1	PubChem	InChI=1S/C2H6F4N5P3/c3-12(4)9-13(5,6)11-14(10-12)7-1-2-8-14/h7-8H,1-2H2	AUNLMJBGOCYXIW-UHFFFAOYSA-N	269.02	11780557	MMFF94 in Rdkit
CCCCCS=1(=NC(=CC(=O)N1)C(F)(F)F)CC2=CC=CC=C2	PubChem	InChI=1S/C16H19F3N2OS/c1-2-3-7-10-23(12-13-8-5-4-6-9-13)20-14(16(17,18)19)11-15(22)21-23/h4-6,8-9,11H,2-3,7,10,12H2,1H3	QRQRPWRUQRYRHJ-UHFFFAOYSA-N	344.4	11782886	MMFF94 in Rdkit
C1COCCOCCOP2(=NP(=NP(=N2)(OC3=CC=CC=C3)OC4=CC=CC=C4)(OC5=CC=CC=C5)OC6=CC=CC=C6)OCCOCCO1	PubChem	InChI=1S/C34H40N3O10P3/c1-5-13-31(14-6-1)44-49(45-32-15-7-2-8-16-32)35-48(42-29-27-40-25-23-38-21-22-39-24-26-41-28-30-43-48)36-50(37-49,46-33-17-9-3-10-18-33)47-34-19-11-4-12-20-34/h1-20H,21-30H2	GLHAQKPIDLFZIM-UHFFFAOYSA-N	743.6	11803135	MMFF94 in Rdkit
CS=1(=NC(=CC(=O)N1)CC2=CC=CC=C2)CC3=CC=CC=C3	PubChem	InChI=1S/C18H18N2OS/c1-22(14-16-10-6-3-7-11-16)19-17(13-18(21)20-22)12-15-8-4-2-5-9-15/h2-11,13H,12,14H2,1H3	XNMITGCILGYPNN-UHFFFAOYSA-N	310.4	11809076	MMFF94 in Rdkit
C1OP2(=NP3(=NP(=N2)(OCP(=S)(CO3)CC4=C[CH-]C=C4)F)F)OCP1(=S)CC5C=CC=C5	PubChem	InChI=1S/C16H21F2N3O4P5S2/c17-28-19-29(18,23-12-26(31,11-22-28)9-15-5-1-2-6-15)21-30(20-28)24-13-27(32,14-25-30)10-16-7-3-4-8-16/h1-8,16H,9-14H2/q-1	QPLTYUMZPBCUFP-UHFFFAOYSA-N	576.4	11985663	MMFF94 in Rdkit
C1COP2(=NP3(=NP(=N2)(OCP(=S)(CO3)CC4C=CC=C4)F)F)OC1	PubChem	InChI=1S/C11H17F2N3O4P4S/c12-22-14-23(13,16-24(15-22)17-6-3-7-18-24)20-10-21(25,9-19-22)8-11-4-1-2-5-11/h1-2,4-5,11H,3,6-10H2	FXAFQBJXVVAOCL-UHFFFAOYSA-N	449.23	11985665	MMFF94 in Rdkit
CN1NC(=NN(P12=NP3(=NP4(=N2)OC5=CC=CC=C5C6=CC=CC=C6O4)OC7=CC=CC=C7C8=CC=CC=C8O3)C)C9=CC=CC=C9	PubChem	InChI=1S/C33H28N7O4P3/c1-39-34-33(24-14-4-3-5-15-24)35-40(2)45(39)36-46(41-29-20-10-6-16-25(29)26-17-7-11-21-30(26)42-46)38-47(37-45)43-31-22-12-8-18-27(31)28-19-9-13-23-32(28)44-47/h3-23H,1-2H3,(H,34,35)	XQFYTTJJQWHCJH-UHFFFAOYSA-N	679.5	12061096	MMFF94 in Rdkit
CN(N)P1(=NP(=NP2(=N1)OC3=CC=CC=C3C4=CC=CC=C4O2)(N(C)N)N(C)N)N(C)N	PubChem	InChI=1S/C16H28N11O2P3/c1-24(17)30(25(2)18)21-31(26(3)19,27(4)20)23-32(22-30)28-15-11-7-5-9-13(15)14-10-6-8-12-16(14)29-32/h5-12H,17-20H2,1-4H3	JODPRMMAOIIZNS-UHFFFAOYSA-N	499.39	12108048	MMFF94 in Rdkit
C1=CC=C2C(=C1)C3=CC=CC=C3OP4(=NP(=NP(=N4)(Cl)Cl)(Cl)Cl)O2	PubChem	InChI=1S/C12H8Cl4N3O2P3/c13-22(14)17-23(15,16)19-24(18-22)20-11-7-3-1-5-9(11)10-6-2-4-8-12(10)21-24/h1-8H	IWQDAPDVDBZZQG-UHFFFAOYSA-N	460.9	12108053	MMFF94 in Rdkit
C1=CC=C(C=C1)C2=S=S=C(C2=O)C3=CC=CC=C3	PubChem	InChI=1S/C15H10OS2/c16-13-14(11-7-3-1-4-8-11)17-18-15(13)12-9-5-2-6-10-12/h1-10H	FHWSSYXLLXDPGL-UHFFFAOYSA-N	270.4	12280255	MMFF94 in Rdkit
C1=CC=C2C(=C1)C=CC3=C2OP4(=NP(=NP(=N4)(Cl)Cl)(Cl)Cl)OC5=C3C=CC6=CC=CC=C65	PubChem	InChI=1S/C20H12Cl4N3O2P3/c21-30(22)25-31(23,24)27-32(26-30)28-19-15-7-3-1-5-13(15)9-11-17(19)18-12-10-14-6-2-4-8-16(14)20(18)29-32/h1-12H	JIHCGBXDFWOCGW-UHFFFAOYSA-N	561.1	12655064	MMFF94 in Rdkit
C1=CC=C2C(=C1)C=CC3=C2C4=C(C=CC5=CC=CC=C54)OP6(=NP(=NP(=N6)(Cl)Cl)(Cl)Cl)O3	PubChem	InChI=1S/C20H12Cl4N3O2P3/c21-30(22)25-31(23,24)27-32(26-30)28-17-11-9-13-5-1-3-7-15(13)19(17)20-16-8-4-2-6-14(16)10-12-18(20)29-32/h1-12H	MAKNLWWSCISZBX-UHFFFAOYSA-N	561.1	12655065	MMFF94 in Rdkit
C1=CC=C2C(=C1)C=CC3=C2C4=C(C=CC5=CC=CC=C54)OP6(=NP7(=NP(=N6)(Cl)Cl)OC8=C(C9=CC=CC=C9C=C8)C1=C(O7)C=CC2=CC=CC=C21)O3	PubChem	InChI=1S/C40H24Cl2N3O4P3/c41-50(42)43-51(46-33-21-17-25-9-1-5-13-29(25)37(33)38-30-14-6-2-10-26(30)18-22-34(38)47-51)45-52(44-50)48-35-23-19-27-11-3-7-15-31(27)39(35)40-32-16-8-4-12-28(32)20-24-36(40)49-52/h1-24H	LFMTVIXKLZKRHS-UHFFFAOYSA-N	774.5	12655066	MMFF94 in Rdkit
C1CNP2(=NP(=NP(=N2)(Cl)Cl)(Cl)Cl)N1	PubChem	InChI=1S/C2H6Cl4N5P3/c3-12(4)9-13(5,6)11-14(10-12)7-1-2-8-14/h7-8H,1-2H2	GNHQGVDFPPWIJR-UHFFFAOYSA-N	334.8	12660490	MMFF94 in Rdkit
CC(C)(C)NP1(=NP(=NP2(=N1)NCCN2)(Cl)Cl)NC(C)(C)C	PubChem	InChI=1S/C10H26Cl2N7P3/c1-9(2,3)15-22(16-10(4,5)6)18-20(11,12)17-21(19-22)13-7-8-14-21/h13-16H,7-8H2,1-6H3	HRUVUCCLDDXRMM-UHFFFAOYSA-N	408.19	12660491	MMFF94 in Rdkit
C1CNP2(=NP(=NP(=N2)(Cl)Cl)(C3=CC=CC=C3)C4=CC=CC=C4)N1	PubChem	InChI=1S/C14H16Cl2N5P3/c15-23(16)19-22(13-7-3-1-4-8-13,14-9-5-2-6-10-14)20-24(21-23)17-11-12-18-24/h1-10,17-18H,11-12H2	LOBKQMBJAYUTCQ-UHFFFAOYSA-N	418.1	12660492	MMFF94 in Rdkit
CC(C)(C)NP1(=NP(=NP2(=N1)NCCO2)(Cl)Cl)NC(C)(C)C	PubChem	InChI=1S/C10H25Cl2N6OP3/c1-9(2,3)14-21(15-10(4,5)6)16-20(11,12)17-22(18-21)13-7-8-19-22/h13-15H,7-8H2,1-6H3	BUHANRRVTMWWTN-UHFFFAOYSA-N	409.17	12660494	MMFF94 in Rdkit
C1COP2(=NP(=NP(=N2)(Cl)Cl)(C3=CC=CC=C3)C4=CC=CC=C4)N1	PubChem	InChI=1S/C14H15Cl2N4OP3/c15-23(16)18-22(13-7-3-1-4-8-13,14-9-5-2-6-10-14)19-24(20-23)17-11-12-21-24/h1-10,17H,11-12H2	CQWDPRXXAINLRY-UHFFFAOYSA-N	419.1	12660495	MMFF94 in Rdkit
C1COP2(=NP3(=NP(=N2)(Cl)Cl)NCCO3)N1	PubChem	InChI=1S/C4H10Cl2N5O2P3/c5-14(6)9-15(7-1-3-12-15)11-16(10-14)8-2-4-13-16/h7-8H,1-4H2	AZLLXTUGGLRGKZ-UHFFFAOYSA-N	323.98	12660496	MMFF94 in Rdkit
CN(C)P1(=NP(=NP2(=N1)NCCN2)(N(C)C)N(C)C)N(C)C	PubChem	InChI=1S/C10H30N9P3/c1-16(2)21(17(3)4)13-20(11-9-10-12-20)14-22(15-21,18(5)6)19(7)8/h11-12H,9-10H2,1-8H3	AHFNPDSATMPKFB-UHFFFAOYSA-N	369.33	12660498	MMFF94 in Rdkit
CN(C)P1(=NP(=NP2(=N1)NCCO2)(N(C)C)N(C)C)N(C)C	PubChem	InChI=1S/C10H29N8OP3/c1-15(2)21(16(3)4)12-20(11-9-10-19-20)13-22(14-21,17(5)6)18(7)8/h11H,9-10H2,1-8H3	ADJJDQCXBWBSLQ-UHFFFAOYSA-N	370.31	12660499	MMFF94 in Rdkit
C1=CC=C(C=C1)OP2(=NP(=NP3(=N2)OC4=C(C=CC5=CC=CC=C54)C6=C(O3)C7=CC=CC=C7C=C6)(OC8=CC=CC=C8)Cl)Cl	PubChem	InChI=1S/C32H22Cl2N3O4P3/c33-42(38-25-13-3-1-4-14-25)35-43(34,39-26-15-5-2-6-16-26)37-44(36-42)40-31-27-17-9-7-11-23(27)19-21-29(31)30-22-20-24-12-8-10-18-28(24)32(30)41-44/h1-22H	NDRATCSUOJBJHQ-UHFFFAOYSA-N	676.4	12670744	MMFF94 in Rdkit
C1=CC=C(C=C1)OP2(=NP(=NP3(=N2)OC4=C(C5=CC=CC=C5C=C4)C6=C(O3)C=CC7=CC=CC=C76)(OC8=CC=CC=C8)Cl)Cl	PubChem	InChI=1S/C32H22Cl2N3O4P3/c33-42(38-25-13-3-1-4-14-25)35-43(34,39-26-15-5-2-6-16-26)37-44(36-42)40-29-21-19-23-11-7-9-17-27(23)31(29)32-28-18-10-8-12-24(28)20-22-30(32)41-44/h1-22H	LVKALJUFSJNUGP-UHFFFAOYSA-N	676.4	12670745	MMFF94 in Rdkit
C1=CC=C(C=C1)OP2(=NP(=NP3(=N2)OC4=C(C=CC5=CC=CC=C54)C6=C(O3)C7=CC=CC=C7C=C6)(OC8=CC=CC=C8)OC9=CC=CC=C9)OC1=CC=CC=C1	PubChem	InChI=1S/C44H32N3O6P3/c1-5-19-35(20-6-1)48-54(49-36-21-7-2-8-22-36)45-55(50-37-23-9-3-10-24-37,51-38-25-11-4-12-26-38)47-56(46-54)52-43-39-27-15-13-17-33(39)29-31-41(43)42-32-30-34-18-14-16-28-40(34)44(42)53-56/h1-32H	OBQXRPCDXYECSC-UHFFFAOYSA-N	791.7	12670746	MMFF94 in Rdkit
C1=CC=C(C=C1)OP2(=NP(=NP3(=N2)OC4=C(C5=CC=CC=C5C=C4)C6=C(O3)C=CC7=CC=CC=C76)(OC8=CC=CC=C8)OC9=CC=CC=C9)OC1=CC=CC=C1	PubChem	InChI=1S/C44H32N3O6P3/c1-5-19-35(20-6-1)48-54(49-36-21-7-2-8-22-36)45-55(50-37-23-9-3-10-24-37,51-38-25-11-4-12-26-38)47-56(46-54)52-41-31-29-33-17-13-15-27-39(33)43(41)44-40-28-16-14-18-34(40)30-32-42(44)53-56/h1-32H	QRXKZCAIGZSRLC-UHFFFAOYSA-N	791.7	12670747	MMFF94 in Rdkit
CC1=NN(P2(=C1)CP3(=CC(=NN3C4=CC=CC=C4)C)CP5(=CC(=NN5C6=CC=CC=C6)C)C2)C7=CC=CC=C7	PubChem	InChI=1S/C30H33N6P3/c1-25-19-37(34(31-25)28-13-7-4-8-14-28)22-38(20-26(2)32-35(38)29-15-9-5-10-16-29)24-39(23-37)21-27(3)33-36(39)30-17-11-6-12-18-30/h4-21H,22-24H2,1-3H3	LMPYVUAIYZMORI-UHFFFAOYSA-N	570.5	12671895	MMFF94 in Rdkit
C1CCNP2(=NP(=NP(=N2)(Cl)Cl)(Cl)Cl)NC1	PubChem	InChI=1S/C4H10Cl4N5P3/c5-14(6)11-15(7,8)13-16(12-14)9-3-1-2-4-10-16/h9-10H,1-4H2	FLWZULXQVMUUPZ-UHFFFAOYSA-N	362.9	12688882	MMFF94 in Rdkit
C1CNP2(=NP3(=NP(=N2)(Cl)Cl)NCCCN3)NC1	PubChem	InChI=1S/C6H16Cl2N7P3/c7-16(8)13-17(9-3-1-4-10-17)15-18(14-16)11-5-2-6-12-18/h9-12H,1-6H2	NOUWBEUYUTXGRC-UHFFFAOYSA-N	350.06	12688883	MMFF94 in Rdkit
CN1CCOP12=NP(=NP(=N2)(Cl)Cl)(Cl)Cl	PubChem	InChI=1S/C3H7Cl4N4OP3/c1-11-2-3-12-15(11)9-13(4,5)8-14(6,7)10-15/h2-3H2,1H3	YIZKJYCYDZFQTQ-UHFFFAOYSA-N	349.8	12688884	MMFF94 in Rdkit
CN1CCOP12=NP3(=NP(=N2)(Cl)Cl)N(CCO3)C	PubChem	InChI=1S/C6H14Cl2N5O2P3/c1-12-3-5-14-17(12)9-16(7,8)10-18(11-17)13(2)4-6-15-18/h3-6H2,1-2H3	MWBZVLWMLNGOIG-UHFFFAOYSA-N	352.03	12688885	MMFF94 in Rdkit
CN1CCOP12=NP3(=NP4(=N2)N(CCO4)C)N(CCO3)C	PubChem	InChI=1S/C9H21N6O3P3/c1-13-4-7-16-19(13)10-20(14(2)5-8-17-20)12-21(11-19)15(3)6-9-18-21/h4-9H2,1-3H3	BLHKHFHCJMBUIS-UHFFFAOYSA-N	354.22	12688888	MMFF94 in Rdkit
C1COP2(=NP3(=NP4(=N2)OCCO4)OCCO3)O1	PubChem	InChI=1S/C6H12N3O6P3/c1-2-11-16(10-1)7-17(12-3-4-13-17)9-18(8-16)14-5-6-15-18/h1-6H2	NFINIHVIJOLHBN-UHFFFAOYSA-N	315.1	12696900	MMFF94 in Rdkit
CN1CCN(P12=NC(=NN2C)C3=CC=CC=C3)C	PubChem	InChI=1S/C12H18N5P/c1-15-9-10-16(2)18(15)14-12(13-17(18)3)11-7-5-4-6-8-11/h4-8H,9-10H2,1-3H3	IBVUBWZKMAIXFI-UHFFFAOYSA-N	263.28	12700389	MMFF94 in Rdkit
CC1=NN(P2(=C1)N(P3(=CC(=NN3C4=CC=CC=C4)C)N(P5(=CC(=NN5C6=CC=CC=C6)C)N2C7=CC=CC=C7)C8=CC=CC=C8)C9=CC=CC=C9)C1=CC=CC=C1	PubChem	InChI=1S/C45H42N9P3/c1-37-34-55(49(46-37)40-22-10-4-11-23-40)52(43-28-16-7-17-29-43)56(35-38(2)47-50(56)41-24-12-5-13-25-41)54(45-32-20-9-21-33-45)57(53(55)44-30-18-8-19-31-44)36-39(3)48-51(57)42-26-14-6-15-27-42/h4-36H,1-3H3	PHPNSIYFHPCFJH-UHFFFAOYSA-N	801.8	12700474	MMFF94 in Rdkit
CC1=NN(P2(=C1)N(P3(=CC(=NN3C(=O)C)C)N(P4(=CC(=NN4C(=O)C)C)N2C5=CC=CC=C5)C6=CC=CC=C6)C7=CC=CC=C7)C(=O)C	PubChem	InChI=1S/C33H36N9O3P3/c1-25-22-46(37(34-25)28(4)43)40(31-16-10-7-11-17-31)47(23-26(2)35-38(47)29(5)44)42(33-20-14-9-15-21-33)48(24-27(3)36-39(48)30(6)45)41(46)32-18-12-8-13-19-32/h7-24H,1-6H3	HSEKTYQOCXGKJC-UHFFFAOYSA-N	699.6	12700475	MMFF94 in Rdkit
CN1CCN(P12=NP3(=NP4(=N2)N(CCN4C)C)N(CCN3C)C)C	PubChem	InChI=1S/C12H30N9P3/c1-16-7-8-17(2)22(16)13-23(18(3)9-10-19(23)4)15-24(14-22)20(5)11-12-21(24)6/h7-12H2,1-6H3	XRMKACAJOZZSNE-UHFFFAOYSA-N	393.35	12816390	MMFF94 in Rdkit
CN1CCN(P12=NP(=NP(=N2)(Cl)Cl)(Cl)Cl)C	PubChem	InChI=1S/C4H10Cl4N5P3/c1-12-3-4-13(2)16(12)10-14(5,6)9-15(7,8)11-16/h3-4H2,1-2H3	IMKQYBYLTCJXPX-UHFFFAOYSA-N	362.9	12816397	MMFF94 in Rdkit
CN1CCN(P12=NP3(=NP(=N2)(Cl)Cl)N(CCN3C)C)C	PubChem	InChI=1S/C8H20Cl2N7P3/c1-14-5-6-15(2)19(14)11-18(9,10)12-20(13-19)16(3)7-8-17(20)4/h5-8H2,1-4H3	HMAPGGMTRAJYIE-UHFFFAOYSA-N	378.12	12816398	MMFF94 in Rdkit
C1CCN(C1)P2(=NP(=NP3(=N2)N(CC4=CC=CC=C4O3)CCCN5CC6=CC=CC=C6OP57=NP(=NP(=N7)(N8CCCC8)N9CCCC9)(N1CCCC1)N1CCCC1)(N1CCCC1)N1CCCC1)N1CCCC1	PubChem	InChI=1S/C49H82N16O2P6/c1-3-24-48-46(22-1)44-64(72(66-48)52-68(56-26-5-6-27-56,57-28-7-8-29-57)50-69(53-72,58-30-9-10-31-58)59-32-11-12-33-59)42-21-43-65-45-47-23-2-4-25-49(47)67-73(65)54-70(60-34-13-14-35-60,61-36-15-16-37-61)51-71(55-73,62-38-17-18-39-62)63-40-19-20-41-63/h1-4,22-25H,5-21,26-45H2	ZMYCJLMKPFPYRC-UHFFFAOYSA-N	1113.1	12996444	MMFF94 in Rdkit
CN1N=C(N=P12OC(=C(O2)C3=CC=CC=C3)C4=CC=CC=C4)C5=CC=CC=C5	PubChem	InChI=1S/C22H18N3O2P/c1-25-23-22(19-15-9-4-10-16-19)24-28(25)26-20(17-11-5-2-6-12-17)21(27-28)18-13-7-3-8-14-18/h2-16H,1H3	LBFINUBRFPUHST-UHFFFAOYSA-N	387.4	13396842	MMFF94 in Rdkit
C1CNP2(=NP3(=NP4(=N2)NCCCN4CCCCN5CCCNP56=NP7(=NP8(=N6)NCCCN8)NCCCN7)NCCCN3)NC1	PubChem	InChI=1S/C22H54N18P6/c1(19-39-21-7-17-31-45(39)35-41(23-9-3-10-24-41)33-42(36-45)25-11-4-12-26-42)2-20-40-22-8-18-32-46(40)37-43(27-13-5-14-28-43)34-44(38-46)29-15-6-16-30-44/h23-32H,1-22H2	IKCZBQTZYYZMGH-UHFFFAOYSA-N	756.6	13429239	MMFF94 in Rdkit
C1CNP2(=NP(=NP(=N2)(Cl)Cl)(Cl)Cl)OC1	PubChem	InChI=1S/C3H7Cl4N4OP3/c4-13(5)9-14(6,7)11-15(10-13)8-2-1-3-12-15/h8H,1-3H2	WRBOBQGQBHGHQP-UHFFFAOYSA-N	349.8	13467597	MMFF94 in Rdkit
C1COP2(=NP(=NP(=N2)(Cl)Cl)(Cl)Cl)OC1	PubChem	InChI=1S/C3H6Cl4N3O2P3/c4-13(5)8-14(6,7)10-15(9-13)11-2-1-3-12-15/h1-3H2	RFBNUFXMHXTANG-UHFFFAOYSA-N	350.8	13467598	MMFF94 in Rdkit
C1CNP2(=NP3(=NP(=N2)(Cl)Cl)NCCCO3)OC1	PubChem	InChI=1S/C6H14Cl2N5O2P3/c7-16(8)11-17(9-3-1-5-14-17)13-18(12-16)10-4-2-6-15-18/h9-10H,1-6H2	LIENYUSTPYAZKC-UHFFFAOYSA-N	352.03	13467599	MMFF94 in Rdkit
CN1CCOP12=NP(=NP(=N2)(F)F)(F)F	PubChem	InChI=1S/C3H7F4N4OP3/c1-11-2-3-12-15(11)9-13(4,5)8-14(6,7)10-15/h2-3H2,1H3	KVVQENSGSHSWPL-UHFFFAOYSA-N	284.03	13467600	MMFF94 in Rdkit
C1CNP2(=NP(=NP(=N2)(F)F)(F)F)NC1	PubChem	InChI=1S/C3H8F4N5P3/c4-13(5)10-14(6,7)12-15(11-13)8-2-1-3-9-15/h8-9H,1-3H2	KIIIBGOXQXXEIC-UHFFFAOYSA-N	283.04	13467601	MMFF94 in Rdkit
C1CNP2(=NP(=NP(=N2)(F)F)(F)F)OC1	PubChem	InChI=1S/C3H7F4N4OP3/c4-13(5)9-14(6,7)11-15(10-13)8-2-1-3-12-15/h8H,1-3H2	MRHCEJNFLZGPJL-UHFFFAOYSA-N	284.03	13467602	MMFF94 in Rdkit
C1COP2(=NP(=NP(=N2)(F)F)(F)F)OC1	PubChem	InChI=1S/C3H6F4N3O2P3/c4-13(5)8-14(6,7)10-15(9-13)11-2-1-3-12-15/h1-3H2	ZWONATJUKSZFCC-UHFFFAOYSA-N	285.01	13467603	MMFF94 in Rdkit
CN1CCOP12=NP3(=NP(=N2)(F)F)N(CCO3)C	PubChem	InChI=1S/C6H14F2N5O2P3/c1-12-3-5-14-17(12)9-16(7,8)10-18(11-17)13(2)4-6-15-18/h3-6H2,1-2H3	PRJAHWHJEZUXSV-UHFFFAOYSA-N	319.13	13467604	MMFF94 in Rdkit
C1CNP2(=NP3(=NP(=N2)(F)F)NCCCN3)NC1	PubChem	InChI=1S/C6H16F2N7P3/c7-16(8)13-17(9-3-1-4-10-17)15-18(14-16)11-5-2-6-12-18/h9-12H,1-6H2	KHZAPXBHTGGGSL-UHFFFAOYSA-N	317.16	13467606	MMFF94 in Rdkit
C1CNP2(=NP3(=NP(=N2)(F)F)NCCCO3)OC1	PubChem	InChI=1S/C6H14F2N5O2P3/c7-16(8)11-17(9-3-1-5-14-17)13-18(12-16)10-4-2-6-15-18/h9-10H,1-6H2	HOXXFKAFAHHTAV-UHFFFAOYSA-N	319.13	13467607	MMFF94 in Rdkit
C1CCOP2(=NP(=NP(=N2)(Cl)Cl)(Cl)Cl)OC1	PubChem	InChI=1S/C4H8Cl4N3O2P3/c5-14(6)9-15(7,8)11-16(10-14)12-3-1-2-4-13-16/h1-4H2	QGIXIVPIXZETRQ-UHFFFAOYSA-N	364.9	13467608	MMFF94 in Rdkit
CCCN1C(=C(N(P12=NC(=NN2C)C3=CC=CC=C3)CCC)C)C	PubChem	InChI=1S/C18H28N5P/c1-6-13-22-15(3)16(4)23(14-7-2)24(22)20-18(19-21(24)5)17-11-9-8-10-12-17/h8-12H,6-7,13-14H2,1-5H3	IDNWVTUHEKIAEM-UHFFFAOYSA-N	345.4	13719553	MMFF94 in Rdkit
CCCN1C(=C(N(P12=CC(=NN2C(=O)C)C)CCC)C)C	PubChem	InChI=1S/C15H27N4OP/c1-7-9-17-13(4)14(5)18(10-8-2)21(17)11-12(3)16-19(21)15(6)20/h11H,7-10H2,1-6H3	QXAFVEQSXYRLQG-UHFFFAOYSA-N	310.37	13719557	MMFF94 in Rdkit
CCCN1C(=C(N(P12=CC(=NN2C3=CC=CC=C3)C)CCC)C)C	PubChem	InChI=1S/C19H29N4P/c1-6-13-21-17(4)18(5)22(14-7-2)24(21)15-16(3)20-23(24)19-11-9-8-10-12-19/h8-12,15H,6-7,13-14H2,1-5H3	GCUUJGDCYLFZGI-UHFFFAOYSA-N	344.4	13719559	MMFF94 in Rdkit
C1=CC=C(C=C1)C2=NS3=NS(=N2)N=S=N3	PubChem	InChI=1S/C7H5N5S3/c1-2-4-6(5-3-1)7-8-14-10-13-11-15(9-7)12-14/h1-5H	MEDJPLYTRAUIQI-UHFFFAOYSA-N	255.4	13720626	MMFF94 in Rdkit
C1=CC=C(C=C1)P2(=NS3=NS(=N2)N=S=N3)C4=CC=CC=C4	PubChem	InChI=1S/C12H10N5PS3/c1-3-7-11(8-4-1)18(12-9-5-2-6-10-12)13-20-15-19-16-21(14-18)17-20/h1-10H	ZSNYTJFUOGDTGR-UHFFFAOYSA-N	351.4	13720628	MMFF94 in Rdkit
CSC1=C(C(=O)N=S(=N1)(C)CC2=CC=CC=C2)C#N	PubChem	InChI=1S/C13H13N3OS2/c1-18-13-11(8-14)12(17)15-19(2,16-13)9-10-6-4-3-5-7-10/h3-7H,9H2,1-2H3	OFSZOEPXCUHIBD-UHFFFAOYSA-N	291.4	13841448	MMFF94 in Rdkit
CCS=1(=NC(=C(C(=O)N1)C#N)SC)CC2=CC=CC=C2	PubChem	InChI=1S/C14H15N3OS2/c1-3-20(10-11-7-5-4-6-8-11)16-13(18)12(9-15)14(17-20)19-2/h4-8H,3,10H2,1-2H3	BLVMNNHJYBAODN-UHFFFAOYSA-N	305.4	13841449	MMFF94 in Rdkit
CP1(=NS2=NS(=N1)N=S=N2)C	PubChem	InChI=1S/C2H6N5PS3/c1-8(2)3-10-5-9-6-11(4-8)7-10/h1-2H3	WDSURFVIWDNKSF-UHFFFAOYSA-N	227.3	14040850	MMFF94 in Rdkit
C1CCS=2(=NC(=NC(=N)N2)N)C1	PubChem	InChI=1S/C6H11N5S/c7-5-9-6(8)11-12(10-5)3-1-2-4-12/h1-4H2,(H3,7,8,9)	KMPPYQSWMGCGSA-UHFFFAOYSA-N	185.25	14198783	MMFF94 in Rdkit
C1C(OP2(=NP3(=NP4(=N2)OCC(O4)CCl)OCC(O3)CCl)O1)CCl	PubChem	InChI=1S/C9H15Cl3N3O6P3/c10-1-7-4-16-22(19-7)13-23(17-5-8(2-11)20-23)15-24(14-22)18-6-9(3-12)21-24/h7-9H,1-6H2	YMCZFEPETYMFSK-UHFFFAOYSA-N	460.5	14896931	MMFF94 in Rdkit
CC1(COP2(=NP(=NP(=N2)(Cl)Cl)(Cl)Cl)OC1)C	PubChem	InChI=1S/C5H10Cl4N3O2P3/c1-5(2)3-13-17(14-4-5)11-15(6,7)10-16(8,9)12-17/h3-4H2,1-2H3	UWLHEGMVBJWLJJ-UHFFFAOYSA-N	378.9	14904689	MMFF94 in Rdkit
CC1(COP2(=NP3(=NP(=N2)(Cl)Cl)OCC(CO3)(C)C)OC1)C	PubChem	InChI=1S/C10H20Cl2N3O4P3/c1-9(2)5-16-21(17-6-9)13-20(11,12)14-22(15-21)18-7-10(3,4)8-19-22/h5-8H2,1-4H3	UGPGCPCAEGIZEJ-UHFFFAOYSA-N	410.11	14904691	MMFF94 in Rdkit
CCOC(=O)C1(COP2(=NP(=NP(=N2)(Cl)Cl)(Cl)Cl)OC1)C(=O)OCC	PubChem	InChI=1S/C9H14Cl4N3O6P3/c1-3-19-7(17)9(8(18)20-4-2)5-21-25(22-6-9)15-23(10,11)14-24(12,13)16-25/h3-6H2,1-2H3	WUFGSRBNFPUUFM-UHFFFAOYSA-N	495	14904802	MMFF94 in Rdkit
C1CN(P2(=NP(=NP(=N2)(N=[N+]=[N-])N=[N+]=[N-])(N=[N+]=[N-])N=[N+]=[N-])N1[N+](=O)[O-])[N+](=O)[O-]	PubChem	InChI=1S/C2H4N19O4P3/c3-7-11-26(12-8-4)15-27(13-9-5,14-10-6)17-28(16-26)18(20(22)23)1-2-19(28)21(24)25/h1-2H2	MAFWYESIMFJWAX-UHFFFAOYSA-N	451.1	14933335	MMFF94 in Rdkit
C1COCCN1P(=NS2=NSN=S=N2)(C3=CC=CC=C3)C4=CC=CC=C4	PubChem	InChI=1S/C16H18N5OPS3/c1-3-7-15(8-4-1)23(16-9-5-2-6-10-16,21-11-13-22-14-12-21)17-26-19-24-18-25-20-26/h1-10H,11-14H2	QUBPCUUFMINEHG-UHFFFAOYSA-N	423.5	14959228	MMFF94 in Rdkit
C1=CC=C(C=C1)P(=NS2=NSN=S=N2)(C3=CC=CC=C3)C4=CC=CC=C4	PubChem	InChI=1S/C18H15N4PS3/c1-4-10-16(11-5-1)23(17-12-6-2-7-13-17,18-14-8-3-9-15-18)19-26-21-24-20-25-22-26/h1-15H	YXHMXUQSBGZHEU-UHFFFAOYSA-N	414.5	14959229	MMFF94 in Rdkit
C1CCC(CC1)N2CCCOP23=NP(=NP(=N3)(N4CC4)N5CC5)(N6CC6)N7CC7	PubChem	InChI=1S/C17H33N8OP3/c1-2-5-17(6-3-1)25-7-4-16-26-29(25)19-27(21-8-9-21,22-10-11-22)18-28(20-29,23-12-13-23)24-14-15-24/h17H,1-16H2	HEJGBLVAXDZUKM-UHFFFAOYSA-N	458.4	14997466	MMFF94 in Rdkit
C1CN(P2(=NP(=NP(=N2)(N3CC3)N4CC4)(N5CC5)N6CC6)OC1)CC7=CC=CC=C7	PubChem	InChI=1S/C18H29N8OP3/c1-2-5-18(6-3-1)17-26-7-4-16-27-30(26)20-28(22-8-9-22,23-10-11-23)19-29(21-30,24-12-13-24)25-14-15-25/h1-3,5-6H,4,7-17H2	OAPIXPSFBGEMEA-UHFFFAOYSA-N	466.4	14997468	MMFF94 in Rdkit
C1CN(P2(=NP(=NP(=N2)(N3CC3)N4CC4)(N5CC5)N6CC6)OC1)CCC7=CC=CC=C7	PubChem	InChI=1S/C19H31N8OP3/c1-2-5-19(6-3-1)7-9-27-8-4-18-28-31(27)21-29(23-10-11-23,24-12-13-24)20-30(22-31,25-14-15-25)26-16-17-26/h1-3,5-6H,4,7-18H2	LZLOZBLEVJMEHP-UHFFFAOYSA-N	480.4	14997470	MMFF94 in Rdkit
C1CCOP2(=NP(=NP(=N2)(N3CC3)N4CC4)(N5CC5)N6CC6)NC1	PubChem	InChI=1S/C12H25N8OP3/c1-2-12-21-22(13-3-1)14-23(17-4-5-17,18-6-7-18)16-24(15-22,19-8-9-19)20-10-11-20/h13H,1-12H2	XOLXOKRNPFZCQN-UHFFFAOYSA-N	390.3	14997471	MMFF94 in Rdkit
C1COCCOP2(=NP(=NP(=N2)(Cl)Cl)(Cl)Cl)OCCOCCO1	PubChem	InChI=1S/C8H16Cl4N3O5P3/c9-21(10)13-22(11,12)15-23(14-21)19-7-5-17-3-1-16-2-4-18-6-8-20-23/h1-8H2	DTTTVMSMJHZCPM-UHFFFAOYSA-N	469	15203150	MMFF94 in Rdkit
C1CN2N(C1)P(=S)(N3CCCN3P24=NP(=NP(=N4)(Cl)Cl)(Cl)Cl)OC5=CC=CC=C5	PubChem	InChI=1S/C12H17Cl4N7OP4S/c13-25(14)17-26(15,16)19-27(18-25)20-8-4-10-22(20)28(29,23-11-5-9-21(23)27)24-12-6-2-1-3-7-12/h1-3,6-7H,4-5,8-11H2	HLXXYCBUBRKYKG-UHFFFAOYSA-N	573.1	15314948	MMFF94 in Rdkit
CN1N(P(=S)(N(N(P12=NP(=NP(=N2)(Cl)Cl)(Cl)Cl)C)C)OC3=CC=CC=C3)C	PubChem	InChI=1S/C10H17Cl4N7OP4S/c1-18-20(3)26(27,22-10-8-6-5-7-9-10)21(4)19(2)25(18)16-23(11,12)15-24(13,14)17-25/h5-9H,1-4H3	ROYNNLFVTLILRW-UHFFFAOYSA-N	549.1	15314949	MMFF94 in Rdkit
C1=CC=C2C(=C1)N=S=NS2	PubChem	InChI=1S/C6H4N2S2/c1-2-4-6-5(3-1)7-10-8-9-6/h1-4H	SNDDRSHVWGMLQO-UHFFFAOYSA-N	168.2	15568197	MMFF94 in Rdkit
C1=CC=C2C(=C1)N=C3C4=C(C(=O)N=S=N4)SC3=N2	PubChem	InChI=1S/C11H4N4OS2/c16-10-9-7(14-18-15-10)8-11(17-9)13-6-4-2-1-3-5(6)12-8/h1-4H	FBKXZHHIKCTTLL-UHFFFAOYSA-N	272.3	15828734	MMFF94 in Rdkit
C1=CC2=C(C3=C(C=CC=N3)OP4(=NP5(=NP6(=N4)OC7=C(C8=C(O6)C=CC=N8)N=CC=C7)OC9=C(C3=C(O5)C=CC=N3)N=CC=C9)O2)N=C1	PubChem	InChI=1S/C30H18N9O6P3/c1-7-19-25(31-13-1)26-20(8-2-14-32-26)41-46(40-19)37-47(42-21-9-3-15-33-27(21)28-22(43-47)10-4-16-34-28)39-48(38-46)44-23-11-5-17-35-29(23)30-24(45-48)12-6-18-36-30/h1-18H	NSOHJWCFIMSXTH-UHFFFAOYSA-N	693.4	15861056	MMFF94 in Rdkit
C1=CC=C2C(=C1)C3=CC=CC=C3OP4(=NP5(=NP(=N4)(OC6=CC=NC=C6)OC7=CC=NC=C7)OC8=CC=CC=C8C9=CC=CC=C9O5)O2	PubChem	InChI=1S/C34H24N5O6P3/c1-5-13-31-27(9-1)28-10-2-6-14-32(28)43-47(42-31)37-46(40-25-17-21-35-22-18-25,41-26-19-23-36-24-20-26)38-48(39-47)44-33-15-7-3-11-29(33)30-12-4-8-16-34(30)45-48/h1-24H	YGZJDFTTZNRGMC-UHFFFAOYSA-N	691.5	15873624	MMFF94 in Rdkit
CC1=CC2=C(C=C1)N=S=NS2	PubChem	InChI=1S/C7H6N2S2/c1-5-2-3-6-7(4-5)10-9-11-8-6/h2-4H,1H3	DIHQMABIXUMARF-UHFFFAOYSA-N	182.3	15890773	MMFF94 in Rdkit
COC1=CC2=C(C=C1)N=S=NS2	PubChem	InChI=1S/C7H6N2OS2/c1-10-5-2-3-6-7(4-5)11-9-12-8-6/h2-4H,1H3	WWSNHTDEJOFCNU-UHFFFAOYSA-N	198.3	15890774	MMFF94 in Rdkit
C1=CC2=C(C=C1F)SN=S=N2	PubChem	InChI=1S/C6H3FN2S2/c7-4-1-2-5-6(3-4)10-9-11-8-5/h1-3H	HFQOMUQHLXOGDX-UHFFFAOYSA-N	186.2	15890776	MMFF94 in Rdkit
C1=CC2=C(C=C1F)N=S=NS2	PubChem	InChI=1S/C6H3FN2S2/c7-4-1-2-6-5(3-4)8-11-9-10-6/h1-3H	FJFMCJDRLNYXIX-UHFFFAOYSA-N	186.2	15890777	MMFF94 in Rdkit
C1OP2(=NP(=NP(=N2)(F)F)(F)F)OCP1(=S)CC3=CC=CC=C3	PubChem	InChI=1S/C9H11F4N3O2P4S/c10-20(11)14-21(12,13)16-22(15-20)17-7-19(23,8-18-22)6-9-4-2-1-3-5-9/h1-5H,6-8H2	YLJQBUPSSZUOOI-UHFFFAOYSA-N	425.16	15900973	MMFF94 in Rdkit
CC(=O)N1N=C(C=P12C3(C4=CC=CC=C4C5=CC=CC=C53)P6(=CC(=NN6C(=O)C)C7=CC=CC=C7)C8(C9=CC=CC=C9C1=CC=CC=C18)P1(=CC(=NN1C(=O)C)C1=CC=CC=C1)C21C2=CC=CC=C2C2=CC=CC=C12)C1=CC=CC=C1	PubChem	InChI=1S/C69H51N6O3P3/c1-46(76)73-70-64(49-25-7-4-8-26-49)43-79(73)67(58-37-19-13-31-52(58)53-32-14-20-38-59(53)67)80(44-65(71-74(80)47(2)77)50-27-9-5-10-28-50)69(62-41-23-17-35-56(62)57-36-18-24-42-63(57)69)81(45-66(72-75(81)48(3)78)51-29-11-6-12-30-51)68(79)60-39-21-15-33-54(60)55-34-16-22-40-61(55)68/h4-45H,1-3H3	QMWQZEJFYUCCGE-UHFFFAOYSA-N	1105.1	16156310	MMFF94 in Rdkit
CC1=[S]C(=CC(=C1)C(C)(C)C)C(C)(C)C	PubChem	InChI=1S/C14H23S/c1-10-8-11(13(2,3)4)9-12(15-10)14(5,6)7/h8-9H,1-7H3	ZMAXDKVTNZKAOD-UHFFFAOYSA-N	223.4	16557818	MMFF94 in Rdkit
CC1=CC(=[S]C(=C1)C2=CC=CC=C2)C3=CC=CC=C3	PubChem	InChI=1S/C18H15S/c1-14-12-17(15-8-4-2-5-9-15)19-18(13-14)16-10-6-3-7-11-16/h2-13H,1H3	UTCDFMKVLLWMFZ-UHFFFAOYSA-N	263.4	16557821	MMFF94 in Rdkit
CC1=S=C(NN1)C	PubChem	InChI=1S/C4H8N2S/c1-3-5-6-4(2)7-3/h5-6H,1-2H3	GJWDCFWFUDAMMS-UHFFFAOYSA-N	116.19	21133439	MMFF94 in Rdkit
C1OP2(=NP3(=NP(=N2)(OCP(=S)(CO3)CC4C=CC=C4)F)F)OCP1(=S)CC5C=CC=C5	PubChem	InChI=1S/C16H22F2N3O4P5S2/c17-28-19-29(18,23-12-26(31,11-22-28)9-15-5-1-2-6-15)21-30(20-28)24-13-27(32,14-25-30)10-16-7-3-4-8-16/h1-8,15-16H,9-14H2	MNYVSBTVTJUDAL-UHFFFAOYSA-N	577.4	21944721	MMFF94 in Rdkit
CN1CCN(P12=[NH+]C(=NN2C)C3=CC=CC=C3)C	PubChem	InChI=1S/C12H18N5P/c1-15-9-10-16(2)18(15)14-12(13-17(18)3)11-7-5-4-6-8-11/h4-8H,9-10H2,1-3H3/p+1	IBVUBWZKMAIXFI-UHFFFAOYSA-O	264.29	23413295	MMFF94 in Rdkit
CN1CCN(P12=[NH+]C(=[NH+]N2C)C3=CC=CC=C3)C	PubChem	InChI=1S/C12H18N5P/c1-15-9-10-16(2)18(15)14-12(13-17(18)3)11-7-5-4-6-8-11/h4-8H,9-10H2,1-3H3/p+2	IBVUBWZKMAIXFI-UHFFFAOYSA-P	265.29	23413296	MMFF94 in Rdkit
CCCN1C(=C(N(P12=[NH+]C(=NN2C)C3=CC=CC=C3)CCC)C)C	PubChem	InChI=1S/C18H28N5P/c1-6-13-22-15(3)16(4)23(14-7-2)24(22)20-18(19-21(24)5)17-11-9-8-10-12-17/h8-12H,6-7,13-14H2,1-5H3/p+1	IDNWVTUHEKIAEM-UHFFFAOYSA-O	346.4	23413297	MMFF94 in Rdkit
CCCN1C(=C(N(P12=[NH+]C(=[NH+]N2C)C3=CC=CC=C3)CCC)C)C	PubChem	InChI=1S/C18H28N5P/c1-6-13-22-15(3)16(4)23(14-7-2)24(22)20-18(19-21(24)5)17-11-9-8-10-12-17/h8-12H,6-7,13-14H2,1-5H3/p+2	IDNWVTUHEKIAEM-UHFFFAOYSA-P	347.4	23413298	MMFF94 in Rdkit
C1=CC=C(C=C1)P2(=NS3=NS(=N2)N=S=N3)F	PubChem	InChI=1S/C6H5FN5PS3/c7-13(6-4-2-1-3-5-6)8-15-10-14-11-16(9-13)12-15/h1-5H	BXRFDFRJQAVZED-UHFFFAOYSA-N	293.3	23417569	MMFF94 in Rdkit
CCC(C)N1C2=CC=CC=C2N=P13OC(=C(O3)C4=CC=CC=C4)C5=CC=CC=C5	PubChem	InChI=1S/C24H23N2O2P/c1-3-18(2)26-22-17-11-10-16-21(22)25-29(26)27-23(19-12-6-4-7-13-19)24(28-29)20-14-8-5-9-15-20/h4-18H,3H2,1-2H3	DFXCCSDSWOBGOB-UHFFFAOYSA-N	402.4	23417598	MMFF94 in Rdkit
C1COP2(=NP(=NP(=N2)(Cl)Cl)(Cl)Cl)O1	PubChem	InChI=1S/C2H4Cl4N3O2P3/c3-12(4)7-13(5,6)9-14(8-12)10-1-2-11-14/h1-2H2	RCURRFNPNOOMDK-UHFFFAOYSA-N	336.8	23417869	MMFF94 in Rdkit
C1COP2(=NP3(=NP(=N2)(Cl)Cl)OCCO3)O1	PubChem	InChI=1S/C4H8Cl2N3O4P3/c5-14(6)7-15(10-1-2-11-15)9-16(8-14)12-3-4-13-16/h1-4H2	FGEQITXCCWVPJN-UHFFFAOYSA-N	325.95	23417870	MMFF94 in Rdkit
C1=CC=C2C(=C1)NP3(=NP(=NP(=N3)(Cl)Cl)(Cl)Cl)N2	PubChem	InChI=1S/C6H6Cl4N5P3/c7-16(8)13-17(9,10)15-18(14-16)11-5-3-1-2-4-6(5)12-18/h1-4,11-12H	NLKQRVQTLKPGJI-UHFFFAOYSA-N	382.9	23417878	MMFF94 in Rdkit
C1COP2(=NP3(=NP(=N2)(Cl)Cl)OCCCO3)OC1	PubChem	InChI=1S/C6H12Cl2N3O4P3/c7-16(8)9-17(12-3-1-4-13-17)11-18(10-16)14-5-2-6-15-18/h1-6H2	BJEIJVLBRKOFGE-UHFFFAOYSA-N	354	23417879	MMFF94 in Rdkit
CN(C)P1(=NP(=NP2(=N1)NCCCN2)(N(C)C)N(C)C)N(C)C	PubChem	InChI=1S/C11H32N9P3/c1-17(2)22(18(3)4)14-21(12-10-9-11-13-21)15-23(16-22,19(5)6)20(7)8/h12-13H,9-11H2,1-8H3	BGJINHPEEPSIIM-UHFFFAOYSA-N	383.35	23417909	MMFF94 in Rdkit
CN1CCCN(P12=NP(=NP(=N2)(Cl)Cl)(Cl)Cl)C	PubChem	InChI=1S/C5H12Cl4N5P3/c1-13-4-3-5-14(2)17(13)11-15(6,7)10-16(8,9)12-17/h3-5H2,1-2H3	BAUPIXLGOAYVLI-UHFFFAOYSA-N	376.9	23417911	MMFF94 in Rdkit
CN(C)P1(=NP(=NP2(=N1)OCCCO2)(N(C)C)N(C)C)N(C)C	PubChem	InChI=1S/C11H30N7O2P3/c1-15(2)21(16(3)4)12-22(17(5)6,18(7)8)14-23(13-21)19-10-9-11-20-23/h9-11H2,1-8H3	JBEICTDWTPSEDE-UHFFFAOYSA-N	385.32	23417913	MMFF94 in Rdkit
COP1(=NP(=NP2(=N1)OCCO2)(OC)OC)OC	PubChem	InChI=1S/C6H16N3O6P3/c1-10-16(11-2)7-17(12-3,13-4)9-18(8-16)14-5-6-15-18/h5-6H2,1-4H3	CBUANJVOOOFGRX-UHFFFAOYSA-N	319.13	23417917	MMFF94 in Rdkit
C1COP2(=NP3(=NP4(=N2)OCCCO4)OCCCO3)OC1	PubChem	InChI=1S/C9H18N3O6P3/c1-4-13-19(14-5-1)10-20(15-6-2-7-16-20)12-21(11-19)17-8-3-9-18-21/h1-9H2	MEMCOVXGNVEEOH-UHFFFAOYSA-N	357.18	23417918	MMFF94 in Rdkit
CN(C)P1(=NP(=NP2(=N1)OCCO2)(N(C)C)N(C)C)N(C)C	PubChem	InChI=1S/C10H28N7O2P3/c1-14(2)20(15(3)4)11-21(16(5)6,17(7)8)13-22(12-20)18-9-10-19-22/h9-10H2,1-8H3	XOJREIBHBCXGQG-UHFFFAOYSA-N	371.3	23417919	MMFF94 in Rdkit
CC1COP2(=NP(=NP(=N2)(Cl)Cl)(Cl)Cl)O1	PubChem	InChI=1S/C3H6Cl4N3O2P3/c1-3-2-11-15(12-3)9-13(4,5)8-14(6,7)10-15/h3H,2H2,1H3	ZBURWHIDSZLNCJ-UHFFFAOYSA-N	350.8	23419339	MMFF94 in Rdkit
C1C(OP2(=NP(=NP(=N2)(Cl)Cl)(Cl)Cl)O1)Cl	PubChem	InChI=1S/C2H3Cl5N3O2P3/c3-2-1-11-15(12-2)9-13(4,5)8-14(6,7)10-15/h2H,1H2	OUGJZTCHUBBDQR-UHFFFAOYSA-N	371.2	23419340	MMFF94 in Rdkit
CN1CCOP12=NP(=NP(=N2)(OC)OC)(OC)OC	PubChem	InChI=1S/C7H19N4O5P3/c1-11-6-7-16-17(11)8-18(12-2,13-3)10-19(9-17,14-4)15-5/h6-7H2,1-5H3	JTFMBCKIBVLANJ-UHFFFAOYSA-N	332.17	23419344	MMFF94 in Rdkit
CC(C)(C)NP1(=NP2(=NP(=N1)(Cl)Cl)N(CCO2)C)NC(C)(C)C	PubChem	InChI=1S/C11H27Cl2N6OP3/c1-10(2,3)14-22(15-11(4,5)6)16-21(12,13)17-23(18-22)19(7)8-9-20-23/h14-15H,8-9H2,1-7H3	ULCIQCZDBAIELH-UHFFFAOYSA-N	423.2	23419345	MMFF94 in Rdkit
CN1CCOP12=NP(=NP(=N2)(N(C)C)N(C)C)(N(C)C)N(C)C	PubChem	InChI=1S/C11H31N8OP3/c1-15(2)21(16(3)4)12-22(17(5)6,18(7)8)14-23(13-21)19(9)10-11-20-23/h10-11H2,1-9H3	RILYNPZXDWBLQC-UHFFFAOYSA-N	384.34	23419346	MMFF94 in Rdkit
CN1C(=O)N(P12=NP(=NP(=N2)(C3=CC=CC=C3)C4=CC=CC=C4)(C5=CC=CC=C5)C6=CC=CC=C6)C	PubChem	InChI=1S/C27H26N5OP3/c1-31-27(33)32(2)36(31)29-34(23-15-7-3-8-16-23,24-17-9-4-10-18-24)28-35(30-36,25-19-11-5-12-20-25)26-21-13-6-14-22-26/h3-22H,1-2H3	MGDKJNAUTYMNJK-UHFFFAOYSA-N	529.4	23419347	MMFF94 in Rdkit
CN(C)P1(=NP(=NP2(=N1)NCCCCN2)(N(C)C)N(C)C)N(C)C	PubChem	InChI=1S/C12H34N9P3/c1-18(2)23(19(3)4)15-22(13-11-9-10-12-14-22)16-24(17-23,20(5)6)21(7)8/h13-14H,9-12H2,1-8H3	JCWJLFZUIPPYSM-UHFFFAOYSA-N	397.38	23419348	MMFF94 in Rdkit
CN(C)P1(=NP(=NP2(=N1)NC3=CC=CC=C3O2)(N(C)C)N(C)C)N(C)C	PubChem	InChI=1S/C14H29N8OP3/c1-19(2)25(20(3)4)16-24(15-13-11-9-10-12-14(13)23-24)17-26(18-25,21(5)6)22(7)8/h9-12,15H,1-8H3	CXVHAMGGROCSPW-UHFFFAOYSA-N	418.36	23419349	MMFF94 in Rdkit
C1=CC=C2C(=C1)NP3(=NP4(=NP5(=N3)NC6=CC=CC=C6O5)NC7=CC=CC=C7O4)O2	PubChem	InChI=1S/C18H15N6O3P3/c1-4-10-16-13(7-1)19-28(25-16)22-29(20-14-8-2-5-11-17(14)26-29)24-30(23-28)21-15-9-3-6-12-18(15)27-30/h1-12,19-21H	QTHSKEIBHQDBJE-UHFFFAOYSA-N	456.3	23419350	MMFF94 in Rdkit
C1=CC=C2C(=C1)C3=CC=CC=C3P24=NP5(=NP6(=N4)C7=CC=CC=C7C8=CC=CC=C68)C9=CC=CC=C9C1=CC=CC=C51	PubChem	InChI=1S/C36H24N3P3/c1-7-19-31-25(13-1)26-14-2-8-20-32(26)40(31)37-41(33-21-9-3-15-27(33)28-16-4-10-22-34(28)41)39-42(38-40)35-23-11-5-17-29(35)30-18-6-12-24-36(30)42/h1-24H	HPFLFYFQJVQGOJ-UHFFFAOYSA-N	591.5	23420594	MMFF94 in Rdkit
CC1=NN(P2(=C1)CP3(=CC(=NN3C(=O)C)C)C4(C5=CC=CC=C5C6=CC=CC=C64)P7(=CC(=NN7C(=O)C)C)C2)C(=O)C	PubChem	InChI=1S/C30H33N6O3P3/c1-20-15-40(34(31-20)23(4)37)18-41(16-21(2)32-35(41)24(5)38)30(42(19-40)17-22(3)33-36(42)25(6)39)28-13-9-7-11-26(28)27-12-8-10-14-29(27)30/h7-17H,18-19H2,1-6H3	NYTRWAKPIMMLQN-UHFFFAOYSA-N	618.5	23421038	MMFF94 in Rdkit
C1=CC=C(C=C1)SP2(=NP3(=NP4(=N2)OC5=CC=CC=C5C6=CC=CC=C6O4)OC7=CC=CC=C7C8=CC=CC=C8O3)SC9=CC=CC=C9	PubChem	InChI=1S/C36H26N3O4P3S2/c1-3-15-27(16-4-1)47-46(48-28-17-5-2-6-18-28)38-44(40-33-23-11-7-19-29(33)30-20-8-12-24-34(30)41-44)37-45(39-46)42-35-25-13-9-21-31(35)32-22-10-14-26-36(32)43-45/h1-26H	XOPBGQHLVMLZKM-UHFFFAOYSA-N	721.7	23421234	MMFF94 in Rdkit
C1=CC=C2C(=C1)C3=CC=CC=C3OP4(=NP5(=NP(=N4)(SC6=CC=C(C=C6)Br)SC7=CC=C(C=C7)Br)OC8=CC=CC=C8C9=CC=CC=C9O5)O2	PubChem	InChI=1S/C36H24Br2N3O4P3S2/c37-25-17-21-27(22-18-25)49-48(50-28-23-19-26(38)20-24-28)40-46(42-33-13-5-1-9-29(33)30-10-2-6-14-34(30)43-46)39-47(41-48)44-35-15-7-3-11-31(35)32-12-4-8-16-36(32)45-47/h1-24H	HGHBCDRHONGLTD-UHFFFAOYSA-N	879.5	23421235	MMFF94 in Rdkit
COC1=CC=C(C=C1)SP2(=NP3(=NP4(=N2)OC5=CC=CC=C5C6=CC=CC=C6O4)OC7=CC=CC=C7C8=CC=CC=C8O3)SC9=CC=C(C=C9)OC	PubChem	InChI=1S/C38H30N3O6P3S2/c1-42-27-19-23-29(24-20-27)51-50(52-30-25-21-28(43-2)22-26-30)40-48(44-35-15-7-3-11-31(35)32-12-4-8-16-36(32)45-48)39-49(41-50)46-37-17-9-5-13-33(37)34-14-6-10-18-38(34)47-49/h3-26H,1-2H3	DENOGJHAWHJMHX-UHFFFAOYSA-N	781.7	23421236	MMFF94 in Rdkit
C1=CC=C2C(=C1)C3=CC=CC=C3OP4(=NP5(=NP(=N4)(SC6=CC=C(C=C6)[N+](=O)[O-])SC7=CC=C(C=C7)[N+](=O)[O-])OC8=CC=CC=C8C9=CC=CC=C9O5)O2	PubChem	InChI=1S/C36H24N5O8P3S2/c42-40(43)25-17-21-27(22-18-25)53-52(54-28-23-19-26(20-24-28)41(44)45)38-50(46-33-13-5-1-9-29(33)30-10-2-6-14-34(30)47-50)37-51(39-52)48-35-15-7-3-11-31(35)32-12-4-8-16-36(32)49-51/h1-24H	IYWQXEJWJUNUDS-UHFFFAOYSA-N	811.7	23421237	MMFF94 in Rdkit
C1=CC=C2C(=C1)C3=CC=CC=C3OP4(=NP5(=NP(=N4)(OC6=CC=C(C=C6)S)OC7=CC=C(C=C7)S)OC8=CC=CC=C8C9=CC=CC=C9O5)O2	PubChem	InChI=1S/C36H26N3O6P3S2/c49-27-21-17-25(18-22-27)40-46(41-26-19-23-28(50)24-20-26)37-47(42-33-13-5-1-9-29(33)30-10-2-6-14-34(30)43-47)39-48(38-46)44-35-15-7-3-11-31(35)32-12-4-8-16-36(32)45-48/h1-24,49-50H	YMBDXZNMLNJDOR-UHFFFAOYSA-N	753.7	23421238	MMFF94 in Rdkit
C1=CC=C2C(=C1)C3=CC=CC=C3OP4(=NP5(=NP(=N4)(SC6=CC=C(C=C6)O)SC7=CC=C(C=C7)O)OC8=CC=CC=C8C9=CC=CC=C9O5)O2	PubChem	InChI=1S/C36H26N3O6P3S2/c40-25-17-21-27(22-18-25)49-48(50-28-23-19-26(41)20-24-28)38-46(42-33-13-5-1-9-29(33)30-10-2-6-14-34(30)43-46)37-47(39-48)44-35-15-7-3-11-31(35)32-12-4-8-16-36(32)45-47/h1-24,40-41H	VZRPBVPZCQXTIZ-UHFFFAOYSA-N	753.7	23421239	MMFF94 in Rdkit
C1=CC=C2C(=C1)C3=CC=CC=C3OP4(=NP5(=NP(=N4)(OC6=CC=C(C=C6)S)SC7=CC=C(C=C7)O)OC8=CC=CC=C8C9=CC=CC=C9O5)O2	PubChem	InChI=1S/C36H26N3O6P3S2/c40-25-17-23-28(24-18-25)50-48(41-26-19-21-27(49)22-20-26)38-46(42-33-13-5-1-9-29(33)30-10-2-6-14-34(30)43-46)37-47(39-48)44-35-15-7-3-11-31(35)32-12-4-8-16-36(32)45-47/h1-24,40,49H	BLNJXZYQNUFYFJ-UHFFFAOYSA-N	753.7	23421240	MMFF94 in Rdkit
C1=CC=C2C=C3C(=CC2=C1)C=CC=C3NC(=O)C4=CS5(C=C(N=C5N=C(N)N)C(=O)NC6=CC=CC7=CC8=CC=CC=C8C=C76)C(=N4)N=C(N)N	PubChem	InChI=1S/C38H30N10O2S/c39-35(40)47-37-45-31(33(49)43-29-13-5-11-25-15-21-7-1-3-9-23(21)17-27(25)29)19-51(37)20-32(46-38(51)48-36(41)42)34(50)44-30-14-6-12-26-16-22-8-2-4-10-24(22)18-28(26)30/h1-20H,(H,43,49)(H,44,50)(H4,39,40,45,47)(H4,41,42,46,48)	VZJHGZGDCZTNII-UHFFFAOYSA-N	690.8	24829837	MMFF94 in Rdkit
C1COP2(=N[S@@](=N[S@@](=N2)(=O)Cl)(=O)Cl)N1	PubChem	InChI=1S/C2H5Cl2N4O3PS2/c3-13(9)6-12(5-1-2-11-12)7-14(4,10)8-13/h5H,1-2H2/t12?,13-,14+	OZAJVKYRZUYPBB-AGUYFDCRSA-N	299.1	25040774	MMFF94 in Rdkit
C1COP2(=N[S@](=N[S@@](=N2)(=O)C3=CC=CC=C3)(=O)C4=CC=CC=C4)N1	PubChem	InChI=1S/C14H15N4O3PS2/c19-23(13-7-3-1-4-8-13)16-22(15-11-12-21-22)17-24(20,18-23)14-9-5-2-6-10-14/h1-10,15H,11-12H2/t23-,24-/m1/s1	BOSHBJWAONCDOI-DNQXCXABSA-N	382.4	25040775	MMFF94 in Rdkit
C1CNP2(=N[S@@](=N[S@@](=N2)(=O)Cl)(=O)Cl)OC1	PubChem	InChI=1S/C3H7Cl2N4O3PS2/c4-14(10)7-13(6-2-1-3-12-13)8-15(5,11)9-14/h6H,1-3H2/t13?,14-,15+	ANHQUKWQGSHDQK-GOOCMWNKSA-N	313.1	25040776	MMFF94 in Rdkit
C1CNP2(=N[S@@](=N[S@](=N2)(=O)C3=CC=CC=C3)(=O)C4=CC=CC=C4)OC1	PubChem	InChI=1S/C15H17N4O3PS2/c20-24(14-8-3-1-4-9-14)17-23(16-12-7-13-22-23)18-25(21,19-24)15-10-5-2-6-11-15/h1-6,8-11,16H,7,12-13H2/t24-,25-/m0/s1	QJUCFTOBNPKKJL-DQEYMECFSA-N	396.4	25040777	MMFF94 in Rdkit
C1CNP2(=N[S@](=N[S@](=N2)(=O)Cl)(=O)Cl)N1	PubChem	InChI=1S/C2H6Cl2N5O2PS2/c3-13(10)7-12(5-1-2-6-12)8-14(4,11)9-13/h5-6H,1-2H2/t13-,14+	STENGMZPIMIEPO-OKILXGFUSA-N	298.1	25040786	MMFF94 in Rdkit
C1CNP2(=N[S@](=N[S@](=N2)(=O)F)(=O)F)N1	PubChem	InChI=1S/C2H6F2N5O2PS2/c3-13(10)7-12(5-1-2-6-12)8-14(4,11)9-13/h5-6H,1-2H2/t13-,14+	ZYAMZQXIKJDPQL-OKILXGFUSA-N	265.21	25040787	MMFF94 in Rdkit
C1CNP2(=N[S@@](=N[S@](=N2)(=O)C3=CC=CC=C3)(=O)C4=CC=CC=C4)N1	PubChem	InChI=1S/C14H16N5O2PS2/c20-23(13-7-3-1-4-8-13)17-22(15-11-12-16-22)18-24(21,19-23)14-9-5-2-6-10-14/h1-10,15-16H,11-12H2/t23-,24-/m0/s1	CIXCDCJMCFTCAD-ZEQRLZLVSA-N	381.4	25040788	MMFF94 in Rdkit
CN1CCN(P12=N[S@](=N[S@](=N2)(=O)Cl)(=O)Cl)C	PubChem	InChI=1S/C4H10Cl2N5O2PS2/c1-10-3-4-11(2)14(10)7-15(5,12)9-16(6,13)8-14/h3-4H2,1-2H3/t15-,16+	XGYIXFIICJVPQM-IYBDPMFKSA-N	326.2	25040789	MMFF94 in Rdkit
C1CNP2(=N[S@](=N[S@](=N2)(=O)Cl)(=O)Cl)NC1	PubChem	InChI=1S/C3H8Cl2N5O2PS2/c4-14(11)8-13(6-2-1-3-7-13)9-15(5,12)10-14/h6-7H,1-3H2/t14-,15+	CMRCJXHXVJWGRU-GASCZTMLSA-N	312.1	25040790	MMFF94 in Rdkit
C1CNP2(=N[S@](=N[S@](=N2)(=O)F)(=O)F)NC1	PubChem	InChI=1S/C3H8F2N5O2PS2/c4-14(11)8-13(6-2-1-3-7-13)9-15(5,12)10-14/h6-7H,1-3H2/t14-,15+	UVTAPAOXMWOURW-GASCZTMLSA-N	279.2	25040791	MMFF94 in Rdkit
C1CNP2(=N[S@@](=N[S@](=N2)(=O)C3=CC=CC=C3)(=O)C4=CC=CC=C4)NC1	PubChem	InChI=1S/C15H18N5O2PS2/c21-24(14-8-3-1-4-9-14)18-23(16-12-7-13-17-23)19-25(22,20-24)15-10-5-2-6-11-15/h1-6,8-11,16-17H,7,12-13H2/t24-,25-/m0/s1	YRNWOPPDCJWLHU-DQEYMECFSA-N	395.4	25040792	MMFF94 in Rdkit
C1=CC=C(C=C1)C2=CC3=CC=CC=C3C4=C2N[P+]5(NC6=CC=CC=C6C7=CC=CC=C7O5)OC8=C4C9=CC=CC=C9C=C8C1=CC=CC=C1	PubChem	InChI=1S/C44H30N2O2P/c1-3-15-29(16-4-1)37-27-31-19-7-9-21-33(31)41-42-34-22-10-8-20-32(34)28-38(30-17-5-2-6-18-30)44(42)48-49(46-43(37)41)45-39-25-13-11-23-35(39)36-24-12-14-26-40(36)47-49/h1-28,45-46H/q+1	WAOSQWVURMJQHX-UHFFFAOYSA-N	649.7	49765111	MMFF94 in Rdkit
CN1CCN(P12=NP(=NP(=N2)(N3CCCC3)N4CCCC4)(N5CCCC5)N6CCCC6)C[C]7[CH][CH][CH][CH]7	PubChem	InChI=1S/C25H45N9P3/c1-29-22-23-34(24-25-12-2-3-13-25)35(29)26-36(30-14-4-5-15-30,31-16-6-7-17-31)28-37(27-35,32-18-8-9-19-32)33-20-10-11-21-33/h2-3,12-13H,4-11,14-24H2,1H3	UVOVXZLNXUEEDW-UHFFFAOYSA-N	564.6	49831906	MMFF94 in Rdkit
CCN1CCN(P12=NP(=NP(=N2)(N3CCCC3)N4CCCC4)(N5CCCC5)N6CCCC6)C[C]7[CH][CH][CH][CH]7	PubChem	InChI=1S/C26H47N9P3/c1-2-30-23-24-35(25-26-13-3-4-14-26)36(30)27-37(31-15-5-6-16-31,32-17-7-8-18-32)29-38(28-36,33-19-9-10-20-33)34-21-11-12-22-34/h3-4,13-14H,2,5-12,15-25H2,1H3	RPFSSKNXOBYEOW-UHFFFAOYSA-N	578.6	49831908	MMFF94 in Rdkit
C1CCN(C1)P2(=NP(=NP3(=N2)N(CCCO3)C[C]4[CH][CH][CH][CH]4)(N5CCCC5)N6CCCC6)N7CCCC7	PubChem	InChI=1S/C25H44N8OP3/c1-2-13-25(12-1)24-33-22-11-23-34-37(33)27-35(29-14-3-4-15-29,30-16-5-6-17-30)26-36(28-37,31-18-7-8-19-31)32-20-9-10-21-32/h1-2,12-13H,3-11,14-24H2	PNPOKANVZKIPEF-UHFFFAOYSA-N	565.6	49831910	MMFF94 in Rdkit
C1CN(P2(=NP(=NP(=N2)(N3CCOCC3)N4CCOCC4)(N5CCOCC5)N6CCOCC6)OC1)C[C]7[CH][CH][CH][CH]7	PubChem	InChI=1S/C25H44N8O5P3/c1-2-5-25(4-1)24-33-6-3-15-38-41(33)27-39(29-7-16-34-17-8-29,30-9-18-35-19-10-30)26-40(28-41,31-11-20-36-21-12-31)32-13-22-37-23-14-32/h1-2,4-5H,3,6-24H2	ZZXUHYPXGIIQQT-UHFFFAOYSA-N	629.6	49831953	MMFF94 in Rdkit
COC1=CC2=C(C=C1)NC(=[S]2)NC(=O)NS(=O)(=O)C3=C(C=C(C=C3)F)F	PubChem	InChI=1S/C15H12F2N3O4S2/c1-24-9-3-4-11-12(7-9)25-15(18-11)19-14(21)20-26(22,23)13-5-2-8(16)6-10(13)17/h2-7,18H,1H3,(H2,19,20,21)	OZPBKKZJWSMTRX-UHFFFAOYSA-N	400.4	53400050	MMFF94 in Rdkit
[CH2]OP(=S)([O+]=C)SCN1C(=S=C([N-]1)[O+]=C)[O-]	PubChem	InChI=1S/C6H8N2O4PS3/c1-10-5-7-8(6(9)16-5)4-15-13(14,11-2)12-3/h1-4H2	KFCAGBMFMHJDFG-UHFFFAOYSA-N	299.3	53628297	MMFF94 in Rdkit
[CH2]OP(=S)([O+]=C)SCN1C(=S=C(N1)[O+]=C)O	PubChem	InChI=1S/C6H9N2O4PS3/c1-10-5-7-8(6(9)16-5)4-15-13(14,11-2)12-3/h7H,1-4H2/q+1/p+1	DUKDXLQDOFTBGI-UHFFFAOYSA-O	301.3	53628298	MMFF94 in Rdkit
C1CN(P2(=NP(=NP(=N2)(Cl)Cl)(Cl)Cl)OC1)CC3=CC=CC=C3	PubChem	InChI=1S/C10H13Cl4N4OP3/c11-20(12)15-21(13,14)17-22(16-20)18(7-4-8-19-22)9-10-5-2-1-3-6-10/h1-3,5-6H,4,7-9H2	BAWJVOVHAZUXCE-UHFFFAOYSA-N	440	53672540	MMFF94 in Rdkit
C1=NSC=S=C1	PubChem	InChI=1S/C3H3NS2/c1-2-5-3-6-4-1/h1-3H	DABNXQXZDCOOBJ-UHFFFAOYSA-N	117.2	54123484	MMFF94 in Rdkit
C1=NSC=S=N1	PubChem	InChI=1S/C2H2N2S2/c1-3-5-2-6-4-1/h1-2H	IDSHOWKLHHONMD-UHFFFAOYSA-N	118.19	54263105	MMFF94 in Rdkit
C1CCN(C1)P2(=NP(=NP3(=N2)NCCCN3CC4=CC=C(C=C4)F)(N5CCCC5)N6CCCC6)N7CCCC7	PubChem	InChI=1S/C26H45FN9P3/c27-26-12-10-25(11-13-26)24-36-23-9-14-28-37(36)29-38(32-15-1-2-16-32,33-17-3-4-18-33)31-39(30-37,34-19-5-6-20-34)35-21-7-8-22-35/h10-13,28H,1-9,14-24H2	ORFZANDBWCIRDZ-UHFFFAOYSA-N	595.6	56833385	MMFF94 in Rdkit
C1CNP2(=NP(=NP(=N2)(N3CCOCC3)N4CCOCC4)(N5CCOCC5)N6CCOCC6)N(C1)CC7=CC=C(C=C7)F	PubChem	InChI=1S/C26H45FN9O4P3/c27-26-4-2-25(3-5-26)24-36-7-1-6-28-41(36)29-42(32-8-16-37-17-9-32,33-10-18-38-19-11-33)31-43(30-41,34-12-20-39-21-13-34)35-14-22-40-23-15-35/h2-5,28H,1,6-24H2	VKYLTHLVUHIWDF-UHFFFAOYSA-N	659.6	56833386	MMFF94 in Rdkit
C1CNP2(=NP(=NP(=N2)(N3CCC4(CC3)OCCO4)N5CCC6(CC5)OCCO6)(N7CCC8(CC7)OCCO8)N9CCC2(CC9)OCCO2)N(C1)CC1=CC=C(C=C1)F	PubChem	InChI=1S/C38H61FN9O8P3/c39-34-4-2-33(3-5-34)32-48-15-1-14-40-57(48)41-58(44-16-6-35(7-17-44)49-24-25-50-35,45-18-8-36(9-19-45)51-26-27-52-36)43-59(42-57,46-20-10-37(11-21-46)53-28-29-54-37)47-22-12-38(13-23-47)55-30-31-56-38/h2-5,40H,1,6-32H2	LAGIYRUOHPJKBJ-UHFFFAOYSA-N	883.9	56833387	MMFF94 in Rdkit
C1CCN(P2(=NP(=NP(=N2)(Cl)Cl)(Cl)Cl)N(C1)CC3=CC=C(C=C3)F)CC4=CC=C(C=C4)F	PubChem	InChI=1S/C18H20Cl4F2N5P3/c19-30(20)25-31(21,22)27-32(26-30)28(13-15-3-7-17(23)8-4-15)11-1-2-12-29(32)14-16-5-9-18(24)10-6-16/h3-10H,1-2,11-14H2	POAYWUSKJBKQLR-UHFFFAOYSA-N	579.1	56833388	MMFF94 in Rdkit
C1CN(P2(=NP(=NP(=N2)(Cl)Cl)(Cl)Cl)N(C1)CC3=CC=C(C=C3)F)CC4=CC=C(C=C4)F	PubChem	InChI=1S/C17H18Cl4F2N5P3/c18-29(19)24-30(20,21)26-31(25-29)27(12-14-2-6-16(22)7-3-14)10-1-11-28(31)13-15-4-8-17(23)9-5-15/h2-9H,1,10-13H2	PEEXABDHUITDLZ-UHFFFAOYSA-N	565.1	56833468	MMFF94 in Rdkit
C1CCN(C1)P2(=NP(=NP3(=N2)N(CCCN3CC4=CC=C(C=C4)F)CC5=CC=C(C=C5)F)(N6CCCC6)N7CCCC7)N8CCCC8	PubChem	InChI=1S/C33H50F2N9P3/c34-32-14-10-30(11-15-32)28-43-26-9-27-44(29-31-12-16-33(35)17-13-31)47(43)37-45(39-18-1-2-19-39,40-20-3-4-21-40)36-46(38-47,41-22-5-6-23-41)42-24-7-8-25-42/h10-17H,1-9,18-29H2	DBCPQSXVBRRIPC-UHFFFAOYSA-N	703.7	56833469	MMFF94 in Rdkit
C1CN(P2(=NP(=NP(=N2)(N3CCC4(CC3)OCCO4)N5CCC6(CC5)OCCO6)(N7CCC8(CC7)OCCO8)N9CCC2(CC9)OCCO2)N(C1)CC1=CC=C(C=C1)F)CC1=CC=C(C=C1)F	PubChem	InChI=1S/C45H66F2N9O8P3/c46-40-6-2-38(3-7-40)36-55-18-1-19-56(37-39-4-8-41(47)9-5-39)67(55)49-65(51-20-10-42(11-21-51)57-28-29-58-42,52-22-12-43(13-23-52)59-30-31-60-43)48-66(50-67,53-24-14-44(15-25-53)61-32-33-62-44)54-26-16-45(17-27-54)63-34-35-64-45/h2-9H,1,10-37H2	LXOZYJOACFCJAL-UHFFFAOYSA-N	992	56833470	MMFF94 in Rdkit
C1CN(P2(=NP(=NP(=N2)(N3CCOCC3)N4CCOCC4)(N5CCOCC5)Cl)N(C1)CC6=CC=C(C=C6)F)CC7=CC=C(C=C7)F	PubChem	InChI=1S/C29H42ClF2N8O3P3/c30-44(36-12-18-41-19-13-36)33-45(37-14-20-42-21-15-37,38-16-22-43-23-17-38)35-46(34-44)39(24-26-2-6-28(31)7-3-26)10-1-11-40(46)25-27-4-8-29(32)9-5-27/h2-9H,1,10-25H2	QIZGIBUVZAKAQC-UHFFFAOYSA-N	717.1	56833471	MMFF94 in Rdkit
C1CN(P2(=NP(=NP(=N2)(N3CCC4(CC3)OCCO4)Cl)(N5CCC6(CC5)OCCO6)N7CCC8(CC7)OCCO8)N(C1)CC9=CC=C(C=C9)F)CC1=CC=C(C=C1)F	PubChem	InChI=1S/C38H54ClF2N8O6P3/c39-56(45-18-10-36(11-19-45)50-24-25-51-36)42-57(46-20-12-37(13-21-46)52-26-27-53-37,47-22-14-38(15-23-47)54-28-29-55-38)44-58(43-56)48(30-32-2-6-34(40)7-3-32)16-1-17-49(58)31-33-4-8-35(41)9-5-33/h2-9H,1,10-31H2	CEXAPMUXRHLBQK-UHFFFAOYSA-N	885.3	56833556	MMFF94 in Rdkit
C1CN(P2(=NP(=NP(=N2)(Cl)Cl)(Cl)Cl)N1CC3=CC=C(C=C3)F)CC4=CC=C(C=C4)F	PubChem	InChI=1S/C16H16Cl4F2N5P3/c17-28(18)23-29(19,20)25-30(24-28)26(11-13-1-5-15(21)6-2-13)9-10-27(30)12-14-3-7-16(22)8-4-14/h1-8H,9-12H2	XCTDCOKAKRGVNG-UHFFFAOYSA-N	551.1	56833557	MMFF94 in Rdkit
C1CCN(C1)P2(=NP(=NP3(=N2)N(CCN3CC4=CC=C(C=C4)F)CC5=CC=C(C=C5)F)(N6CCCC6)N7CCCC7)N8CCCC8	PubChem	InChI=1S/C32H48F2N9P3/c33-31-13-9-29(10-14-31)27-42-25-26-43(28-30-11-15-32(34)16-12-30)46(42)36-44(38-17-1-2-18-38,39-19-3-4-20-39)35-45(37-46,40-21-5-6-22-40)41-23-7-8-24-41/h9-16H,1-8,17-28H2	XOKXAUBVUAFAAP-UHFFFAOYSA-N	689.7	56833558	MMFF94 in Rdkit
C1CN(P2(=NP(=NP(=N2)(N3CCOCC3)N4CCOCC4)(N5CCOCC5)N6CCOCC6)N1CC7=CC=C(C=C7)F)CC8=CC=C(C=C8)F	PubChem	InChI=1S/C32H48F2N9O4P3/c33-31-5-1-29(2-6-31)27-42-9-10-43(28-30-3-7-32(34)8-4-30)50(42)36-48(38-11-19-44-20-12-38,39-13-21-45-22-14-39)35-49(37-50,40-15-23-46-24-16-40)41-17-25-47-26-18-41/h1-8H,9-28H2	VWSWQNVPVJIPJZ-UHFFFAOYSA-N	753.7	56833559	MMFF94 in Rdkit
C1CN(CCC12OCCO2)P3(=NP(=NP4(=N3)N(CCN4CC5=CC=C(C=C5)F)CC6=CC=C(C=C6)F)(N7CCC8(CC7)OCCO8)N9CCC1(CC9)OCCO1)N1CCC2(CC1)OCCO2	PubChem	InChI=1S/C44H64F2N9O8P3/c45-39-5-1-37(2-6-39)35-54-25-26-55(36-38-3-7-40(46)8-4-38)66(54)48-64(50-17-9-41(10-18-50)56-27-28-57-41,51-19-11-42(12-20-51)58-29-30-59-42)47-65(49-66,52-21-13-43(14-22-52)60-31-32-61-43)53-23-15-44(16-24-53)62-33-34-63-44/h1-8H,9-36H2	FODVZRAXYNWPQN-UHFFFAOYSA-N	978	56833655	MMFF94 in Rdkit
C1CCN(P2(=NP(=NP(=N2)(N3CCCC3)N4CCCC4)(N5CCCC5)N6CCCC6)NC1)CC7=CC=C(C=C7)F	PubChem	InChI=1S/C27H47FN9P3/c28-27-13-11-26(12-14-27)25-37-24-2-1-15-29-38(37)30-39(33-16-3-4-17-33,34-18-5-6-19-34)32-40(31-38,35-20-7-8-21-35)36-22-9-10-23-36/h11-14,29H,1-10,15-25H2	IEJOUEJJKTUVQG-UHFFFAOYSA-N	609.6	56834860	MMFF94 in Rdkit
C1CCN(P2(=NP(=NP(=N2)(N3CCOCC3)N4CCOCC4)(N5CCOCC5)N6CCOCC6)NC1)CC7=CC=C(C=C7)F	PubChem	InChI=1S/C27H47FN9O4P3/c28-27-5-3-26(4-6-27)25-37-8-2-1-7-29-42(37)30-43(33-9-17-38-18-10-33,34-11-19-39-20-12-34)32-44(31-42,35-13-21-40-22-14-35)36-15-23-41-24-16-36/h3-6,29H,1-2,7-25H2	QRJVUEVBBFVFQG-UHFFFAOYSA-N	673.6	56834861	MMFF94 in Rdkit
C1CCN(P2(=NP(=NP(=N2)(N3CCC4(CC3)OCCO4)N5CCC6(CC5)OCCO6)(N7CCC8(CC7)OCCO8)N9CCC2(CC9)OCCO2)NC1)CC1=CC=C(C=C1)F	PubChem	InChI=1S/C39H63FN9O8P3/c40-35-5-3-34(4-6-35)33-49-16-2-1-15-41-58(49)42-59(45-17-7-36(8-18-45)50-25-26-51-36,46-19-9-37(10-20-46)52-27-28-53-37)44-60(43-58,47-21-11-38(12-22-47)54-29-30-55-38)48-23-13-39(14-24-48)56-31-32-57-39/h3-6,41H,1-2,7-33H2	KLAIFNRBHLNBCA-UHFFFAOYSA-N	897.9	56834862	MMFF94 in Rdkit
C1CNP2(=NP(=NP(=N2)(Cl)Cl)(Cl)Cl)N(C1)CC3=CC=C(C=C3)F	PubChem	InChI=1S/C10H13Cl4FN5P3/c11-21(12)17-22(13,14)19-23(18-21)16-6-1-7-20(23)8-9-2-4-10(15)5-3-9/h2-5,16H,1,6-8H2	ZLBDKMCNZAQGOZ-UHFFFAOYSA-N	457	56834863	MMFF94 in Rdkit
C1=CC=C2C(=C1)C3=CC=CC=C3OP4(=NP(=NP(=N4)(OC5=CC=C(C=C5)C=O)OC6=CC=C(C=C6)C=O)(OC7=CC=C(C=C7)C=O)OC8=CC=C(C=C8)C=O)O2	PubChem	InChI=1S/C40H28N3O10P3/c44-25-29-9-17-33(18-10-29)48-54(49-34-19-11-30(26-45)12-20-34)41-55(50-35-21-13-31(27-46)14-22-35,51-36-23-15-32(28-47)16-24-36)43-56(42-54)52-39-7-3-1-5-37(39)38-6-2-4-8-40(38)53-56/h1-28H	KYMGMRGLPWAYRD-UHFFFAOYSA-N	803.6	57730612	MMFF94 in Rdkit
C1COP2(=NP(=NP(=N2)(F)F)(F)F)O1	PubChem	InChI=1S/C2H4F4N3O2P3/c3-12(4)7-13(5,6)9-14(8-12)10-1-2-11-14/h1-2H2	WLTRBXBTDIWCFC-UHFFFAOYSA-N	270.99	57836447	MMFF94 in Rdkit
CP(=O)(C)OP1(=NP2(=NP3(=N1)OC4=CC=CC=C4C5=CC=CC=C5O3)OC6=CC=CC=C6C7=CC=CC=C7O2)OP(=O)(OC8=CC=CC=C8)OC9=CC=CC=C9	PubChem	InChI=1S/C38H32N3O10P5/c1-52(2,42)50-55(51-56(43,44-29-17-5-3-6-18-29)45-30-19-7-4-8-20-30)40-53(46-35-25-13-9-21-31(35)32-22-10-14-26-36(32)47-53)39-54(41-55)48-37-27-15-11-23-33(37)34-24-12-16-28-38(34)49-54/h3-28H,1-2H3	ZQSHQAXXIMLBCT-UHFFFAOYSA-N	845.5	58288665	MMFF94 in Rdkit
C1=CC=C2C(=C1)OP3(=NP(=NP(=N3)(C4=CN=CC=C4)C5=CC=CC=N5)(C6=CN=CC=C6)C7=CN=CC=C7)O2	PubChem	InChI=1S/C26H20N7O2P3/c1-2-12-25-24(11-1)34-38(35-25)32-36(21-8-5-14-27-18-21,22-9-6-15-28-19-22)31-37(33-38,23-10-7-16-29-20-23)26-13-3-4-17-30-26/h1-20H	FNBBUFSMIINSJX-UHFFFAOYSA-N	555.4	58351042	MMFF94 in Rdkit
C1=CC(=CC=C1O[P]2=NP=NP=N2)F	PubChem	InChI=1S/C6H4FN3OP3/c7-5-1-3-6(4-2-5)11-14-9-12-8-13-10-14/h1-4H	JKLZUMIAVNDEKP-UHFFFAOYSA-N	246.04	60017236	MMFF94 in Rdkit
C1CNP2(=NP(=NP(=N2)(Cl)Cl)(SC3=CC=CC=C3)SC4=CC=CC=C4)N(C1)CCCCN5CCCNP56=NP(=NP(=N6)(Cl)Cl)(SC7=CC=CC=C7)SC8=CC=CC=C8	PubChem	InChI=1S/C34H42Cl4N10P6S4/c35-49(36)41-51(45-53(43-49,55-31-17-5-1-6-18-31)56-32-19-7-2-8-20-32)39-25-15-29-47(51)27-13-14-28-48-30-16-26-40-52(48)42-50(37,38)44-54(46-52,57-33-21-9-3-10-22-33)58-34-23-11-4-12-24-34/h1-12,17-24,39-40H,13-16,25-30H2	HBSRTVWHFXOLBO-UHFFFAOYSA-N	1046.7	60145196	MMFF94 in Rdkit
C1CCN2CCCNP23=NP4(=NP5(=N3)NCCCN5C1)OCC(C(CO4)(F)F)(F)F	PubChem	InChI=1S/C14H26F4N7O2P3/c15-13(16)11-26-30(27-12-14(13,17)18)22-28-19-5-3-9-24(28)7-1-2-8-25-10-4-6-20-29(25,21-28)23-30/h19-20H,1-12H2	WXJTZXFAMJFGKE-UHFFFAOYSA-N	493.32	60145361	MMFF94 in Rdkit
C1=CC=C(C(=C1)CN=CC2=CC=CC=C2OP3(=NP4(=NP5(=N3)OC6=CC=CC=C6C7=CC=CC=C7O5)OC8=CC=CC=C8C9=CC=CC=C9O4)OC1=CC=CC=C1C=NCC1=CC=CC=C1Cl)Cl	PubChem	InChI=1S/C52H38Cl2N5O6P3/c53-45-25-9-1-17-37(45)33-55-35-39-19-3-11-27-47(39)60-66(61-48-28-12-4-20-40(48)36-56-34-38-18-2-10-26-46(38)54)57-67(62-49-29-13-5-21-41(49)42-22-6-14-30-50(42)63-67)59-68(58-66)64-51-31-15-7-23-43(51)44-24-8-16-32-52(44)65-68/h1-32,35-36H,33-34H2	SQBMBFILCOGCBD-UHFFFAOYSA-N	992.7	60149168	MMFF94 in Rdkit
C1=CC=C(C(=C1)C=NC2=C(C=CC(=C2)Cl)O)OP3(=NP4(=NP5(=N3)OC6=CC=CC=C6C7=CC=CC=C7O5)OC8=CC=CC=C8C9=CC=CC=C9O4)OC1=CC=CC=C1C=NC1=C(C=CC(=C1)Cl)O	PubChem	InChI=1S/C50H34Cl2N5O8P3/c51-35-25-27-43(58)41(29-35)53-31-33-13-1-7-19-45(33)60-66(61-46-20-8-2-14-34(46)32-54-42-30-36(52)26-28-44(42)59)55-67(62-47-21-9-3-15-37(47)38-16-4-10-22-48(38)63-67)57-68(56-66)64-49-23-11-5-17-39(49)40-18-6-12-24-50(40)65-68/h1-32,58-59H	YDGPQXSRTUEYFY-UHFFFAOYSA-N	996.7	60149242	MMFF94 in Rdkit
C1=CC=C(C(=C1)/C=N\C2=NC=CC=N2)OP3(=NP4(=NP5(=N3)OC6=CC=CC=C6C7=CC=CC=C7O5)OC8=CC=CC=C8C9=CC=CC=C9O4)OC1=CC=CC=C1C=O	PubChem	InChI=1S/C42H29N6O7P3/c49-29-31-15-2-8-21-37(31)51-56(50-36-20-7-1-14-30(36)28-45-42-43-26-13-27-44-42)46-57(52-38-22-9-3-16-32(38)33-17-4-10-23-39(33)53-57)48-58(47-56)54-40-24-11-5-18-34(40)35-19-6-12-25-41(35)55-58/h1-29H/b45-28-	WDDRRVNPGZAZHL-FWBIGOINSA-N	822.6	60149243	MMFF94 in Rdkit
C1=CC=C(C(=C1)C=O)OP2(=NP3(=NP4(=N2)OC5=CC=CC=C5C6=CC=CC=C6O4)OC7=CC=CC=C7C8=CC=CC=C8O3)OC9=CC=CC=C9C=O	PubChem	InChI=1S/C38H26N3O8P3/c42-25-27-13-1-7-19-33(27)44-50(45-34-20-8-2-14-28(34)26-43)39-51(46-35-21-9-3-15-29(35)30-16-4-10-22-36(30)47-51)41-52(40-50)48-37-23-11-5-17-31(37)32-18-6-12-24-38(32)49-52/h1-26H	XRXKRFKBNZVPOL-UHFFFAOYSA-N	745.5	60149861	MMFF94 in Rdkit
COC1=CC=C(C=C1)CN=CC2=CC=CC=C2OP3(=NP4(=NP5(=N3)OC6=CC=CC=C6C7=CC=CC=C7O5)OC8=CC=CC=C8C9=CC=CC=C9O4)OC1=CC=CC=C1C=NCC1=CC=C(C=C1)OC	PubChem	InChI=1S/C54H44N5O8P3/c1-60-43-31-27-39(28-32-43)35-55-37-41-15-3-9-21-49(41)62-68(63-50-22-10-4-16-42(50)38-56-36-40-29-33-44(61-2)34-30-40)57-69(64-51-23-11-5-17-45(51)46-18-6-12-24-52(46)65-69)59-70(58-68)66-53-25-13-7-19-47(53)48-20-8-14-26-54(48)67-70/h3-34,37-38H,35-36H2,1-2H3	LITSVQASUYBHSR-UHFFFAOYSA-N	983.9	60149862	MMFF94 in Rdkit
C1=CC=C(C=C1)C2=CC=CC=C2N=CC3=CC=CC=C3OP4(=NP5(=NP6(=N4)OC7=CC=CC=C7C8=CC=CC=C8O6)OC9=CC=CC=C9C1=CC=CC=C1O5)OC1=CC=CC=C1C=NC1=CC=CC=C1C1=CC=CC=C1	PubChem	InChI=1S/C62H44N5O6P3/c1-3-23-45(24-4-1)49-29-9-15-35-55(49)63-43-47-27-7-17-37-57(47)68-74(69-58-38-18-8-28-48(58)44-64-56-36-16-10-30-50(56)46-25-5-2-6-26-46)65-75(70-59-39-19-11-31-51(59)52-32-12-20-40-60(52)71-75)67-76(66-74)72-61-41-21-13-33-53(61)54-34-14-22-42-62(54)73-76/h1-44H	JXSZXKISUZBQNJ-UHFFFAOYSA-N	1048	66554610	MMFF94 in Rdkit
C1C(C(COP2(=NP(=NP(=N2)(Cl)Cl)(Cl)Cl)O1)(F)F)(F)F	PubChem	InChI=1S/C4H4Cl4F4N3O2P3/c5-18(6)13-19(7,8)15-20(14-18)16-1-3(9,10)4(11,12)2-17-20/h1-2H2	DLRQNMWKSHRMIG-UHFFFAOYSA-N	436.8	66557008	MMFF94 in Rdkit
CC1(COP2(=NP(=NP(=N2)(Cl)Cl)(Cl)Cl)OCC1(C)C)C	PubChem	InChI=1S/C8H16Cl4N3O2P3/c1-7(2)5-16-20(17-6-8(7,3)4)14-18(9,10)13-19(11,12)15-20/h5-6H2,1-4H3	ZVIHENWJWUGJTL-UHFFFAOYSA-N	421	66557009	MMFF94 in Rdkit
C1=CC=C(C=C1)C2=NP3(=NP4(=N2)C5=C(C6=CC=CC=C6C=C5)C7=C4C=CC8=CC=CC=C87)C9=C(C1=CC=CC=C1C=C9)C1=C3C=CC2=CC=CC=C21	PubChem	InChI=1S/C47H29N3P2/c1-2-16-34(17-3-1)47-48-51(39-26-22-30-12-4-8-18-35(30)43(39)44-36-19-9-5-13-31(36)23-27-40(44)51)50-52(49-47)41-28-24-32-14-6-10-20-37(32)45(41)46-38-21-11-7-15-33(38)25-29-42(46)52/h1-29H	GONXZBMWGNSZBI-UHFFFAOYSA-N	697.7	68207110	MMFF94 in Rdkit
C1CNP2(=NP(=NP(=N2)(NC3=CC=CC=C3)NC4=CC=CC=C4)(Cl)Cl)N(C1)CCCCN5CCCNP56=NP(=NP(=N6)(NC7=CC=CC=C7)NC8=CC=CC=C8)(Cl)Cl	PubChem	InChI=1S/C34H46Cl4N14P6/c35-53(36)45-55(41-31-17-5-1-6-18-31,42-32-19-7-2-8-20-32)49-57(47-53)39-25-15-29-51(57)27-13-14-28-52-30-16-26-40-58(52)48-54(37,38)46-56(50-58,43-33-21-9-3-10-22-33)44-34-23-11-4-12-24-34/h1-12,17-24,39-44H,13-16,25-30H2	ZDWVLLOTYXHHDM-UHFFFAOYSA-N	978.5	70685532	MMFF94 in Rdkit
CC1(COP2(=NP34=NP5(=N2)NCCCN5CCCCN3CCCN4)OC1)C	PubChem	InChI=1S/C15H32N7O2P3/c1-15(2)13-23-27(24-14-15)19-25-16-7-5-11-21(25)9-3-4-10-22-12-6-8-17-26(22,18-25)20-27/h16-17H,3-14H2,1-2H3	KNWXYOPAKGLCGW-UHFFFAOYSA-N	435.38	70691943	MMFF94 in Rdkit
CC1(COP2(=NP(=NP3(=N2)NCCCN3CCCCN4CCCNP45=NP6(=NP(=N5)(Cl)Cl)OCC(CO6)(C)C)(Cl)Cl)OC1)C	PubChem	InChI=1S/C20H42Cl4N10O4P6/c1-19(2)15-35-43(36-16-19)29-39(21,22)27-41(31-43)25-9-7-13-33(41)11-5-6-12-34-14-8-10-26-42(34)28-40(23,24)30-44(32-42)37-17-20(3,4)18-38-44/h25-26H,5-18H2,1-4H3	GKWANXSJFVKHQA-UHFFFAOYSA-N	814.3	70696117	MMFF94 in Rdkit
CC1(COP2(=NP3(=NP4(=N2)NCCCN4CCCCN5CCCNP56=NP7(=NP8(=N6)OCC(CO8)(C)C)OCC(CO7)(C)C)OCC(CO3)(C)C)OC1)C	PubChem	InChI=1S/C30H62N10O8P6/c1-27(2)19-41-51(42-20-27)33-49(34-52(37-51)43-21-28(3,4)22-44-52)31-13-11-17-39(49)15-9-10-16-40-18-12-14-32-50(40)35-53(45-23-29(5,6)24-46-53)38-54(36-50)47-25-30(7,8)26-48-54/h31-32H,9-26H2,1-8H3	JBRSRAJKAQZXKO-UHFFFAOYSA-N	876.7	71567186	MMFF94 in Rdkit
CN1CCCN(P12=NP34=NP5(=N2)NCCCN5CCCCN3CCCN4)C	PubChem	InChI=1S/C15H34N9P3/c1-21-10-7-11-22(2)27(21)19-25-16-8-5-14-23(25)12-3-4-13-24-15-6-9-17-26(24,18-25)20-27/h16-17H,3-15H2,1-2H3	XSUBRTFUFTXFTC-UHFFFAOYSA-N	433.41	71567188	MMFF94 in Rdkit
CN1CCCN(P12=NP3(=NP(=N2)(Cl)Cl)N(CCCN3C)C)C	PubChem	InChI=1S/C10H24Cl2N7P3/c1-16-7-5-8-17(2)21(16)13-20(11,12)14-22(15-21)18(3)9-6-10-19(22)4/h5-10H2,1-4H3	GWECEULPGIAFJV-UHFFFAOYSA-N	406.17	71567189	MMFF94 in Rdkit
CC1(C(P2(=NP(=NP(=N2)(Cl)Cl)(Cl)Cl)C1O)O)C	PubChem	InChI=1S/C5H10Cl4N3O2P3/c1-5(2)3(13)15(4(5)14)10-16(6,7)12-17(8,9)11-15/h3-4,13-14H,1-2H3	CUMJTBYFVCIVBO-UHFFFAOYSA-N	378.9	71595442	MMFF94 in Rdkit
C1(C(C(C(P12=NP(=NP(=N2)(Cl)Cl)(Cl)Cl)O)(F)F)(F)F)O	PubChem	InChI=1S/C4H4Cl4F4N3O2P3/c5-19(6)13-18(14-20(7,8)15-19)1(16)3(9,10)4(11,12)2(18)17/h1-2,16-17H	MCBSDMHOFXOTLE-UHFFFAOYSA-N	436.8	71595754	MMFF94 in Rdkit
C1CNP2(=NP(=NP(=N2)(N)NC3=CC=CC=C3)(Cl)Cl)N(C1)CCCCN4CCCNP45=NP(=NP(=N5)(N)NC6=CC=CC=C6)(Cl)Cl	PubChem	InChI=1S/C22H38Cl4N14P6/c23-41(24)33-43(27,31-21-11-3-1-4-12-21)37-45(35-41)29-15-9-19-39(45)17-7-8-18-40-20-10-16-30-46(40)36-42(25,26)34-44(28,38-46)32-22-13-5-2-6-14-22/h1-6,11-14,29-32H,7-10,15-20,27-28H2	BRUOQGCRSSHKNJ-UHFFFAOYSA-N	826.3	71595885	MMFF94 in Rdkit
C1CNP2(=NP(=NP(=N2)(S)SC3=CC=CC=C3)(Cl)Cl)N(C1)CCCCN4CCCNP45=NP(=NP(=N5)(S)SC6=CC=CC=C6)(Cl)Cl	PubChem	InChI=1S/C22H34Cl4N10P6S4/c23-37(24)29-39(33-41(43,31-37)45-21-11-3-1-4-12-21)27-15-9-19-35(39)17-7-8-18-36-20-10-16-28-40(36)30-38(25,26)32-42(44,34-40)46-22-13-5-2-6-14-22/h1-6,11-14,27-28,43-44H,7-10,15-20H2	XQJQCQHMKSNQAB-UHFFFAOYSA-N	894.5	71596162	MMFF94 in Rdkit
C1CNP2(=NP(=NP3(=N2)C(CCC3O)O)(Cl)Cl)N(C1)CCCCN4CCCNP45=NP(=NP6(=N5)C(CCC6O)O)(Cl)Cl	PubChem	InChI=1S/C18H38Cl4N10O4P6/c19-39(20)25-37(15(33)5-6-16(37)34)27-41(29-39)23-9-3-13-31(41)11-1-2-12-32-14-4-10-24-42(32)28-38(26-40(21,22)30-42)17(35)7-8-18(38)36/h15-18,23-24,33-36H,1-14H2	ZZYIQYXULKZMJF-UHFFFAOYSA-N	786.2	71596163	MMFF94 in Rdkit
CC1(C(P2(=NP3(=NP(=N2)(Cl)Cl)NCCCN3CCCCN4CCCNP45=NP(=NP6(=N5)C(C(C6O)(C)C)O)(Cl)Cl)C1O)O)C	PubChem	InChI=1S/C20H42Cl4N10O4P6/c1-19(2)15(35)39(16(19)36)27-41(21,22)31-43(29-39)25-9-7-13-33(43)11-5-6-12-34-14-8-10-26-44(34)30-40(28-42(23,24)32-44)17(37)20(3,4)18(40)38/h15-18,25-26,35-38H,5-14H2,1-4H3	NVRVZSJPBLKFCZ-UHFFFAOYSA-N	814.3	71596202	MMFF94 in Rdkit
C1CCN2CCCNP23=NP4(=NP5(=N3)NCCCN5C1)NC(C(C(C(N4)O)(F)F)(F)F)O	PubChem	InChI=1S/C14H28F4N9O2P3/c15-13(16)11(28)21-30(22-12(29)14(13,17)18)23-31-19-5-3-9-26(31)7-1-2-8-27-10-4-6-20-32(27,24-30)25-31/h11-12,19-22,28-29H,1-10H2	GFUCFLOGQLPPIU-UHFFFAOYSA-N	523.35	71596459	MMFF94 in Rdkit
CC1(C(NP2(=NP34=NP5(=N2)NCCCN5CCCCN3CCCN4)NC1O)O)C	PubChem	InChI=1S/C15H34N9O2P3/c1-15(2)13(25)18-27(19-14(15)26)20-28-16-7-5-11-23(28)9-3-4-10-24-12-6-8-17-29(24,21-27)22-28/h13-14,16-19,25-26H,3-12H2,1-2H3	HIBRLIGJPOPSMN-UHFFFAOYSA-N	465.41	71596460	MMFF94 in Rdkit
C1CNP2(=NP(=NP(=N2)(N3CCOCC3)N4CCOCC4)(N5CCOCC5)N6CCOCC6)N(C1)C[C]7[CH][CH][CH][CH]7	PubChem	InChI=1S/C25H45N9O4P3/c1-2-5-25(4-1)24-34-7-3-6-26-39(34)27-40(30-8-16-35-17-9-30,31-10-18-36-19-11-31)29-41(28-39,32-12-20-37-21-13-32)33-14-22-38-23-15-33/h1-2,4-5,26H,3,6-24H2	XMWSSAUNBIEBEY-UHFFFAOYSA-N	628.6	72696973	MMFF94 in Rdkit
C1CCN(P2(=NP(=NP(=N2)(N3CCOCC3)N4CCOCC4)(N5CCOCC5)N6CCOCC6)NC1)C[C]7[CH][CH][CH][CH]7	PubChem	InChI=1S/C26H47N9O4P3/c1-2-6-26(5-1)25-35-8-4-3-7-27-40(35)28-41(31-9-17-36-18-10-31,32-11-19-37-20-12-32)30-42(29-40,33-13-21-38-22-14-33)34-15-23-39-24-16-34/h1-2,5-6,27H,3-4,7-25H2	HAINJERIEYBSBY-UHFFFAOYSA-N	642.6	72696975	MMFF94 in Rdkit
C1CN(P2(=NP(=NP(=N2)(N3CCOCC3)N4CCOCC4)(N5CCOCC5)N6CCOCC6)N(C1)C[C]7[CH][CH][CH][CH]7)C[C]8[CH][CH][CH][CH]8	PubChem	InChI=1S/C31H50N9O4P3/c1-2-7-30(6-1)28-39-10-5-11-40(29-31-8-3-4-9-31)47(39)33-45(35-12-20-41-21-13-35,36-14-22-42-23-15-36)32-46(34-47,37-16-24-43-25-17-37)38-18-26-44-27-19-38/h1-4,6-9H,5,10-29H2	VHBRZUUBFKRHHJ-UHFFFAOYSA-N	705.7	72697119	MMFF94 in Rdkit
C1CCN(P2(=NP(=NP(=N2)(N3CCOCC3)N4CCOCC4)(N5CCOCC5)N6CCOCC6)N(C1)C[C]7[CH][CH][CH][CH]7)C[C]8[CH][CH][CH][CH]8	PubChem	InChI=1S/C32H52N9O4P3/c1-2-8-31(7-1)29-40-11-5-6-12-41(30-32-9-3-4-10-32)48(40)34-46(36-13-21-42-22-14-36,37-15-23-43-24-16-37)33-47(35-48,38-17-25-44-26-18-38)39-19-27-45-28-20-39/h1-4,7-10H,5-6,11-30H2	IVTHQIRTQAFLEX-UHFFFAOYSA-N	719.7	72697121	MMFF94 in Rdkit
CCN1CCN(P12=NP(=NP(=N2)(Cl)Cl)(Cl)Cl)CC3=CC=C(C=C3)F	PubChem	InChI=1S/C11H15Cl4FN5P3/c1-2-20-7-8-21(9-10-3-5-11(16)6-4-10)24(20)18-22(12,13)17-23(14,15)19-24/h3-6H,2,7-9H2,1H3	OBJSGWVFAODXCL-UHFFFAOYSA-N	471	76309819	MMFF94 in Rdkit
CN1CCCN(P12=NP(=NP(=N2)(N3CCC4(CC3)OCCO4)N5CCC6(CC5)OCCO6)(N7CCC8(CC7)OCCO8)N9CCC1(CC9)OCCO1)CC1=CC=C(C=C1)F	PubChem	InChI=1S/C39H63FN9O8P3/c1-44-15-2-16-49(33-34-3-5-35(40)6-4-34)58(44)41-59(45-17-7-36(8-18-45)50-25-26-51-36,46-19-9-37(10-20-46)52-27-28-53-37)43-60(42-58,47-21-11-38(12-22-47)54-29-30-55-38)48-23-13-39(14-24-48)56-31-32-57-39/h3-6H,2,7-33H2,1H3	VOAGVEYWFCBCLU-UHFFFAOYSA-N	897.9	76309820	MMFF94 in Rdkit
CCN1CCN(P12=NP(=NP(=N2)(N3CCOCC3)N4CCOCC4)(N5CCOCC5)N6CCOCC6)CC7=CC=C(C=C7)F	PubChem	InChI=1S/C27H47FN9O4P3/c1-2-32-7-8-37(25-26-3-5-27(28)6-4-26)42(32)29-43(33-9-17-38-18-10-33,34-11-19-39-20-12-34)31-44(30-42,35-13-21-40-22-14-35)36-15-23-41-24-16-36/h3-6H,2,7-25H2,1H3	WWBASXBFXDRLSB-UHFFFAOYSA-N	673.6	76309821	MMFF94 in Rdkit
CCN1CCN(P12=NP(=NP(=N2)(N3CCC4(CC3)OCCO4)N5CCC6(CC5)OCCO6)(N7CCC8(CC7)OCCO8)N9CCC1(CC9)OCCO1)CC1=CC=C(C=C1)F	PubChem	InChI=1S/C39H63FN9O8P3/c1-2-44-23-24-49(33-34-3-5-35(40)6-4-34)58(44)41-59(45-15-7-36(8-16-45)50-25-26-51-36,46-17-9-37(10-18-46)52-27-28-53-37)43-60(42-58,47-19-11-38(12-20-47)54-29-30-55-38)48-21-13-39(14-22-48)56-31-32-57-39/h3-6H,2,7-33H2,1H3	HYSBZIKNJCBKOD-UHFFFAOYSA-N	897.9	76313539	MMFF94 in Rdkit
CN1CCN(P12=NP(=NP(=N2)(N3CCC4(CC3)OCCO4)N5CCC6(CC5)OCCO6)(N7CCC8(CC7)OCCO8)N9CCC1(CC9)OCCO1)CC1=CC=C(C=C1)F	PubChem	InChI=1S/C38H61FN9O8P3/c1-43-22-23-48(32-33-2-4-34(39)5-3-33)57(43)40-58(44-14-6-35(7-15-44)49-24-25-50-35,45-16-8-36(9-17-45)51-26-27-52-36)42-59(41-57,46-18-10-37(11-19-46)53-28-29-54-37)47-20-12-38(13-21-47)55-30-31-56-38/h2-5H,6-32H2,1H3	AZUZHRHKHYQSAK-UHFFFAOYSA-N	883.9	76317049	MMFF94 in Rdkit
CN1CCCN(P12=NP(=NP(=N2)(N3CCCCC3)N4CCCCC4)(N5CCCCC5)N6CCCCC6)CC7=CC=C(C=C7)F	PubChem	InChI=1S/C31H55FN9P3/c1-36-19-14-28-41(29-30-15-17-31(32)18-16-30)42(36)33-43(37-20-6-2-7-21-37,38-22-8-3-9-23-38)35-44(34-42,39-24-10-4-11-25-39)40-26-12-5-13-27-40/h15-18H,2-14,19-29H2,1H3	OHZOGTNMNFQRBW-UHFFFAOYSA-N	665.7	76320758	MMFF94 in Rdkit
CCN1CCN(P12=NP(=NP(=N2)(N3CCCC3)N4CCCC4)(N5CCCC5)N6CCCC6)CC7=CC=C(C=C7)F	PubChem	InChI=1S/C27H47FN9P3/c1-2-32-23-24-37(25-26-11-13-27(28)14-12-26)38(32)29-39(33-15-3-4-16-33,34-17-5-6-18-34)31-40(30-38,35-19-7-8-20-35)36-21-9-10-22-36/h11-14H,2-10,15-25H2,1H3	ITCLRJFMJUXGBV-UHFFFAOYSA-N	609.6	76320759	MMFF94 in Rdkit
CN1CCN(P12=NP(=NP(=N2)(N3CCCC3)N4CCCC4)(N5CCCC5)N6CCCC6)CC7=CC=C(C=C7)F	PubChem	InChI=1S/C26H45FN9P3/c1-31-22-23-36(24-25-10-12-26(27)13-11-25)37(31)28-38(32-14-2-3-15-32,33-16-4-5-17-33)30-39(29-37,34-18-6-7-19-34)35-20-8-9-21-35/h10-13H,2-9,14-24H2,1H3	QPDHGWPCMJKTPI-UHFFFAOYSA-N	595.6	76324422	MMFF94 in Rdkit
CN1CCCN(P12=NP(=NP(=N2)(N3CCCC3)N4CCCC4)(N5CCCC5)N6CCCC6)CC7=CC=C(C=C7)F	PubChem	InChI=1S/C27H47FN9P3/c1-32-15-10-24-37(25-26-11-13-27(28)14-12-26)38(32)29-39(33-16-2-3-17-33,34-18-4-5-19-34)31-40(30-38,35-20-6-7-21-35)36-22-8-9-23-36/h11-14H,2-10,15-25H2,1H3	KZBKTZKVAIUMBP-UHFFFAOYSA-N	609.6	76324423	MMFF94 in Rdkit
CCN1CCN(P12=NP(=NP(=N2)(N3CCCCC3)N4CCCCC4)(N5CCCCC5)N6CCCCC6)CC7=CC=C(C=C7)F	PubChem	InChI=1S/C31H55FN9P3/c1-2-36-27-28-41(29-30-15-17-31(32)18-16-30)42(36)33-43(37-19-7-3-8-20-37,38-21-9-4-10-22-38)35-44(34-42,39-23-11-5-12-24-39)40-25-13-6-14-26-40/h15-18H,2-14,19-29H2,1H3	MOWQXDURPQEIIF-UHFFFAOYSA-N	665.7	76324424	MMFF94 in Rdkit
CN1CCCN(P12=NP(=NP(=N2)(N3CCOCC3)N4CCOCC4)(N5CCOCC5)N6CCOCC6)CC7=CC=C(C=C7)F	PubChem	InChI=1S/C27H47FN9O4P3/c1-32-7-2-8-37(25-26-3-5-27(28)6-4-26)42(32)29-43(33-9-17-38-18-10-33,34-11-19-39-20-12-34)31-44(30-42,35-13-21-40-22-14-35)36-15-23-41-24-16-36/h3-6H,2,7-25H2,1H3	RIFZZNHCIQEZCW-UHFFFAOYSA-N	673.6	76327976	MMFF94 in Rdkit
CN1CCCN(P12=NP(=NP(=N2)(Cl)Cl)(Cl)Cl)CC3=CC=C(C=C3)F	PubChem	InChI=1S/C11H15Cl4FN5P3/c1-20-7-2-8-21(9-10-3-5-11(16)6-4-10)24(20)18-22(12,13)17-23(14,15)19-24/h3-6H,2,7-9H2,1H3	DUBHKZUCKAPYBR-UHFFFAOYSA-N	471	76327977	MMFF94 in Rdkit
CN1CCN(P12=NP(=NP(=N2)(N3CCCCC3)N4CCCCC4)(N5CCCCC5)N6CCCCC6)CC7=CC=C(C=C7)F	PubChem	InChI=1S/C30H53FN9P3/c1-35-26-27-40(28-29-14-16-30(31)17-15-29)41(35)32-42(36-18-6-2-7-19-36,37-20-8-3-9-21-37)34-43(33-41,38-22-10-4-11-23-38)39-24-12-5-13-25-39/h14-17H,2-13,18-28H2,1H3	GDCLCPCCIFLTJW-UHFFFAOYSA-N	651.7	76327978	MMFF94 in Rdkit
CN1CCN(P12=NP(=NP(=N2)(N3CCOCC3)N4CCOCC4)(N5CCOCC5)N6CCOCC6)CC7=CC=C(C=C7)F	PubChem	InChI=1S/C26H45FN9O4P3/c1-31-6-7-36(24-25-2-4-26(27)5-3-25)41(31)28-42(32-8-16-37-17-9-32,33-10-18-38-19-11-33)30-43(29-41,34-12-20-39-21-13-34)35-14-22-40-23-15-35/h2-5H,6-24H2,1H3	IOKKDNZNGCTFGR-UHFFFAOYSA-N	659.6	76331629	MMFF94 in Rdkit
CN1CCN(P12=NP(=NP(=N2)(Cl)Cl)(Cl)Cl)CC3=CC=C(C=C3)F	PubChem	InChI=1S/C10H13Cl4FN5P3/c1-19-6-7-20(8-9-2-4-10(15)5-3-9)23(19)17-21(11,12)16-22(13,14)18-23/h2-5H,6-8H2,1H3	PBDKMCVNLAOJCZ-UHFFFAOYSA-N	457	76331630	MMFF94 in Rdkit
C1=NC(=O)N=S(=N1)=O	PubChem	InChI=1S/C2HN3O2S/c6-2-3-1-4-8(7)5-2/h1H	VQTBYQSIRABHCO-UHFFFAOYSA-N	131.12	88711509	MMFF94 in Rdkit
C1=CC=C(C=C1)OP(=O)(OC2=CC=CC=C2)OP3(=NP4(=NP5(=N3)OC6=CC=CC=C6C7=CC=CC=C7O5)OC8=CC=CC=C8C9=CC=CC=C9O4)OP(=O)(OC1=CC=CC=C1)OC1=CC=CC=C1	PubChem	InChI=1S/C48H36N3O12P5/c52-67(54-37-21-5-1-6-22-37,55-38-23-7-2-8-24-38)62-66(63-68(53,56-39-25-9-3-10-26-39)57-40-27-11-4-12-28-40)50-64(58-45-33-17-13-29-41(45)42-30-14-18-34-46(42)59-64)49-65(51-66)60-47-35-19-15-31-43(47)44-32-16-20-36-48(44)61-65/h1-36H	HBIZGTGBQKBRLH-UHFFFAOYSA-N	1001.7	88934999	MMFF94 in Rdkit
C1COP2(=NP(=N[P+](=N2)F)(F)F)O1	PubChem	InChI=1S/C2H4F3N3O2P3/c3-11-6-12(4,5)8-13(7-11)9-1-2-10-13/h1-2H2/q+1	YNSDZRUECAMPRU-UHFFFAOYSA-N	251.99	89132295	MMFF94 in Rdkit
C1NP2(=NP(=NP(=N2)(N)N)(NCNP3(=NP(=NP4(=N3)NCNP5(=NP(=NP(=N5)(N)N)(N)N)NCN4)(N1)N)N)N)N	PubChem	InChI=1S/C4H36N27P9/c5-32(6)23-33(7,8)27-39(26-32)19-3-21-40(22-4-20-39)30-37(13)17-1-15-35(11)24-34(9,10)25-36(12,28-35)16-2-18-38(14,29-37)31-40/h15-22H,1-14H2	OPFHZPPWISLUIH-UHFFFAOYSA-N	741.28	90180361	MMFF94 in Rdkit
CC1C=CC2=C(C=C1)OC=[S-](=C2)C	PubChem	InChI=1S/C11H13OS/c1-9-3-5-10-7-13(2)8-12-11(10)6-4-9/h3-9H,1-2H3/q-1	XOMIPAMERIADPG-UHFFFAOYSA-N	193.29	90872684	MMFF94 in Rdkit
CC1=CCC=S12=C(C=CC(=C2)C)F	PubChem	InChI=1S/C11H13FS/c1-9-5-6-11(12)13(8-9)7-3-4-10(13)2/h4-8H,3H2,1-2H3	MHECFAIFKSNVLR-UHFFFAOYSA-N	196.29	90896513	MMFF94 in Rdkit
C1=CC=C(C=C1)N=C2C=S=S=C2	PubChem	InChI=1S/C9H7NS2/c1-2-4-8(5-3-1)10-9-6-11-12-7-9/h1-7H	CLMOHGOLKOPIKS-UHFFFAOYSA-N	193.3	100915069	MMFF94 in Rdkit
CC(C)N1CCCN(P12=NP(=NP(=N2)(Cl)Cl)(Cl)Cl)C(C)C	PubChem	InChI=1S/C9H20Cl4N5P3/c1-8(2)17-6-5-7-18(9(3)4)21(17)15-19(10,11)14-20(12,13)16-21/h8-9H,5-7H2,1-4H3	PBKHJARINLAEAV-UHFFFAOYSA-N	433	100946809	MMFF94 in Rdkit
CC1=CC(=NN1P2(=NP(=NP3(=N2)NCCCN3)(N4C(=CC(=N4)C)C)N5C(=CC(=N5)C)C)N6C(=CC(=N6)C)C)C	PubChem	InChI=1S/C23H36N13P3/c1-16-12-20(5)33(26-16)38(34-21(6)13-17(2)27-34)30-37(24-10-9-11-25-37)31-39(32-38,35-22(7)14-18(3)28-35)36-23(8)15-19(4)29-36/h12-15,24-25H,9-11H2,1-8H3	GONSBZPEWMBXMB-UHFFFAOYSA-N	587.5	100959314	MMFF94 in Rdkit
CC(C)NP(=NS1=NSN=S=N1)(C2=CC=CC=C2)N(C3CCCCC3)C4CCCCC4	PubChem	InChI=1S/C21H35N6PS3/c1-18(2)22-28(21-16-10-5-11-17-21,23-31-25-29-24-30-26-31)27(19-12-6-3-7-13-19)20-14-8-4-9-15-20/h5,10-11,16-20,22H,3-4,6-9,12-15H2,1-2H3	FNUHHHMXPNKWFA-UHFFFAOYSA-N	498.7	101013418	MMFF94 in Rdkit
CCN(CC)P(=NS1=NSN=S=N1)(C2=CC=CC=C2)N(C3CCCCC3)C4CCCCC4	PubChem	InChI=1S/C22H37N6PS3/c1-3-27(4-2)29(22-18-12-7-13-19-22,23-32-25-30-24-31-26-32)28(20-14-8-5-9-15-20)21-16-10-6-11-17-21/h7,12-13,18-21H,3-6,8-11,14-17H2,1-2H3	OYJPGOSYXHHVCC-UHFFFAOYSA-N	512.7	101013420	MMFF94 in Rdkit
C1CCN(CC1)P(=NS2=NSN=S=N2)(N3CCCCC3)N4CCCCC4	PubChem	InChI=1S/C15H30N7PS3/c1-4-10-20(11-5-1)23(21-12-6-2-7-13-21,22-14-8-3-9-15-22)16-26-18-24-17-25-19-26/h1-15H2	SWEDMTCTXZZRQH-UHFFFAOYSA-N	435.6	101013422	MMFF94 in Rdkit
C1=C(C=C(C2=C1N=S=NS2)Br)Br	PubChem	InChI=1S/C6H2Br2N2S2/c7-3-1-4(8)6-5(2-3)9-12-10-11-6/h1-2H	MEQMIEGEBAMPOK-UHFFFAOYSA-N	326	101084049	MMFF94 in Rdkit
C1=CC2=C(C=C1Br)SN=S=N2	PubChem	InChI=1S/C6H3BrN2S2/c7-4-1-2-5-6(3-4)10-9-11-8-5/h1-3H	RQJATLPVOGMXGQ-UHFFFAOYSA-N	247.1	101084050	MMFF94 in Rdkit
C1=CC(=C2C(=C1)SN=S=N2)C(F)(F)F	PubChem	InChI=1S/C7H3F3N2S2/c8-7(9,10)4-2-1-3-5-6(4)11-14-12-13-5/h1-3H	WOXINWYLNHXZKM-UHFFFAOYSA-N	236.2	101084051	MMFF94 in Rdkit
C1=CC2=C(C=C1Cl)SN=S=N2	PubChem	InChI=1S/C6H3ClN2S2/c7-4-1-2-5-6(3-4)10-9-11-8-5/h1-3H	AQVHQFUBNKSZLA-UHFFFAOYSA-N	202.7	101084052	MMFF94 in Rdkit
COC1=C2C(=CC=C1)SN=S=N2	PubChem	InChI=1S/C7H6N2OS2/c1-10-5-3-2-4-6-7(5)8-12-9-11-6/h2-4H,1H3	QTLIZRYAWFGQDF-UHFFFAOYSA-N	198.3	101084053	MMFF94 in Rdkit
CC1=CC2=C(C=C1)SN=S=N2	PubChem	InChI=1S/C7H6N2S2/c1-5-2-3-7-6(4-5)8-11-9-10-7/h2-4H,1H3	JBFGEKJUCDHWRK-UHFFFAOYSA-N	182.3	101084054	MMFF94 in Rdkit
C1=CC2=C(C(=C1)Br)N=S=NS2	PubChem	InChI=1S/C6H3BrN2S2/c7-4-2-1-3-5-6(4)8-11-9-10-5/h1-3H	GIJHHDUMWRYNCM-UHFFFAOYSA-N	247.1	101084055	MMFF94 in Rdkit
C1=CC2=C(C=C1Br)N=S=NS2	PubChem	InChI=1S/C6H3BrN2S2/c7-4-1-2-6-5(3-4)8-11-9-10-6/h1-3H	BAJYQDRKCZTRJP-UHFFFAOYSA-N	247.1	101084056	MMFF94 in Rdkit
C1=CC2=C(C(=C1)Br)SN=S=N2	PubChem	InChI=1S/C6H3BrN2S2/c7-4-2-1-3-5-6(4)10-9-11-8-5/h1-3H	SDSPOYQBMJNYBI-UHFFFAOYSA-N	247.1	101084057	MMFF94 in Rdkit
C1=CC(=C2C(=C1)SN=S=N2)F	PubChem	InChI=1S/C6H3FN2S2/c7-4-2-1-3-5-6(4)8-11-9-10-5/h1-3H	JRZWNQGPHGZERU-UHFFFAOYSA-N	186.2	101094714	MMFF94 in Rdkit
C1=CC2=C(C=C1Cl)N=S=NS2	PubChem	InChI=1S/C6H3ClN2S2/c7-4-1-2-6-5(3-4)8-11-9-10-6/h1-3H	JDBQQDOGKZJTGL-UHFFFAOYSA-N	202.7	101094715	MMFF94 in Rdkit
C1CNCP2(=N[P+](N=S(=N2)(C3=CC=CC=C3)O)(Cl)Cl)CN1	PubChem	InChI=1S/C10H16Cl2N5OP2S/c11-20(12)15-19(8-13-6-7-14-9-19)16-21(18,17-20)10-4-2-1-3-5-10/h1-5,13-14H,6-9H2,(H,16,17,18)/q+1	RFXSCIBAQXQUIA-UHFFFAOYSA-N	387.2	101157119	MMFF94 in Rdkit
C1CNCP2(=N[P+](N=S(=N2)(C3=CC=C(C=C3)Cl)O)(Cl)Cl)CN1	PubChem	InChI=1S/C10H15Cl3N5OP2S/c11-9-1-3-10(4-2-9)22(19)17-20(16-21(12,13)18-22)7-14-5-6-15-8-20/h1-4,14-15H,5-8H2,(H,17,18,19)/q+1	JLZJBOYGLQPLLM-UHFFFAOYSA-N	421.6	101157120	MMFF94 in Rdkit
CC1=CC(=NN1P2(=NP3(=NP4(=N2)NCCN4)NCCN3)N5C(=CC(=N5)C)C)C	PubChem	InChI=1S/C14H26N11P3/c1-11-9-13(3)24(19-11)28(25-14(4)10-12(2)20-25)22-26(15-5-6-16-26)21-27(23-28)17-7-8-18-27/h9-10,15-18H,5-8H2,1-4H3	WGOVWWGJURPUCH-UHFFFAOYSA-N	441.35	101189694	MMFF94 in Rdkit
C1CNP2(=NP(=NP(=N2)(C3=CC=CC=C3)C4=CC=CC=C4)(C5=CC=CC=C5)C6=CC=CC=C6)N(C1)CCCCN7CCCNP78=NP(=NP(=N8)(C9=CC=CC=C9)C1=CC=CC=C1)(C1=CC=CC=C1)C1=CC=CC=C1	PubChem	InChI=1S/C58H62N10P6/c1-9-29-51(30-10-1)69(52-31-11-2-12-32-52)61-70(53-33-13-3-14-34-53,54-35-15-4-16-36-54)64-73(63-69)59-45-27-49-67(73)47-25-26-48-68-50-28-46-60-74(68)65-71(55-37-17-5-18-38-55,56-39-19-6-20-40-56)62-72(66-74,57-41-21-7-22-42-57)58-43-23-8-24-44-58/h1-24,29-44,59-60H,25-28,45-50H2	NIVMSXFCIXICFG-UHFFFAOYSA-N	1085	101244907	MMFF94 in Rdkit
CC(C)(C)NP1(=NP(=NP2(=N1)NCCCN2CCCCN3CCCNP34=NP(=NP(=N4)(NC(C)(C)C)NC(C)(C)C)(NC(C)(C)C)NC(C)(C)C)(NC(C)(C)C)NC(C)(C)C)NC(C)(C)C	PubChem	InChI=1S/C42H102N18P6/c1-35(2,3)45-61(46-36(4,5)6)53-62(47-37(7,8)9,48-38(10,11)12)56-65(55-61)43-29-27-33-59(65)31-25-26-32-60-34-28-30-44-66(60)57-63(49-39(13,14)15,50-40(16,17)18)54-64(58-66,51-41(19,20)21)52-42(22,23)24/h43-52H,25-34H2,1-24H3	VKVWUJXMVLUPGL-UHFFFAOYSA-N	1045.2	101244908	MMFF94 in Rdkit
C1CN[P@]2(=NP3(=NP4(=N2)OCCCO4)OCCCO3)N(C1)CCCCN5CCCN[P+]56N=P7([N-]P8(=N6)OCCCO8)OCCCO7	PubChem	InChI=1S/C22H46N10O8P6/c1(11-31-13-3-9-23-41(31)25-43(33-15-5-16-34-43)29-44(26-41)35-17-6-18-36-44)2-12-32-14-4-10-24-42(32)27-45(37-19-7-20-38-45)30-46(28-42)39-21-8-22-40-46/h23-24H,1-22H2	JKYTWXBWJIVNGV-UHFFFAOYSA-N	764.5	101244909	MMFF94 in Rdkit
CC(C)(C)C1=PC(=[P+]=C(P1C)C(C)(C)C)C(C)(C)C	PubChem	InChI=1S/C16H30P3/c1-14(2,3)11-17-12(15(4,5)6)19(10)13(18-11)16(7,8)9/h1-10H3/q+1	LNMRDLQNDPFKTO-UHFFFAOYSA-N	315.33	101246823	MMFF94 in Rdkit
CC(C)P1C(=PC(=[P+]=C1C(C)(C)C)C(C)(C)C)C(C)(C)C	PubChem	InChI=1S/C18H34P3/c1-12(2)21-14(17(6,7)8)19-13(16(3,4)5)20-15(21)18(9,10)11/h12H,1-11H3/q+1	JJFYVOKLARWIGP-UHFFFAOYSA-N	343.4	101246824	MMFF94 in Rdkit
CC(C)(C)C1=PC(=[P+]=C(P1C2=CC=CC=C2)C(C)(C)C)C(C)(C)C	PubChem	InChI=1S/C21H32P3/c1-19(2,3)16-22-17(20(4,5)6)24(15-13-11-10-12-14-15)18(23-16)21(7,8)9/h10-14H,1-9H3/q+1	LGNSOTIWUFBXBQ-UHFFFAOYSA-N	377.4	101246825	MMFF94 in Rdkit
CC(C)(C)C1=PC(=[P+]=C(P1CC2=CC=CC=C2)C(C)(C)C)C(C)(C)C	PubChem	InChI=1S/C22H34P3/c1-20(2,3)17-23-18(21(4,5)6)25(19(24-17)22(7,8)9)15-16-13-11-10-12-14-16/h10-14H,15H2,1-9H3/q+1	BMCZZHASRKKRDC-UHFFFAOYSA-N	391.4	101246826	MMFF94 in Rdkit
C1CN[P@]2(=NP(=NP(=N2)(OC3=CC=CC=C3)OC4=CC=CC=C4)(OC5=CC=CC=C5)OC6=CC=CC=C6)N(C1)CCCCN7CCCN[P@@]78=NP(=NP(=N8)(OC9=CC=CC=C9)OC1=CC=CC=C1)(OC1=CC=CC=C1)OC1=CC=CC=C1	PubChem	InChI=1S/C58H62N10O8P6/c1-9-29-51(30-10-1)69-79(70-52-31-11-2-12-32-52)61-77(62-80(65-79,71-53-33-13-3-14-34-53)72-54-35-15-4-16-36-54)59-45-27-49-67(77)47-25-26-48-68-50-28-46-60-78(68)63-81(73-55-37-17-5-18-38-55,74-56-39-19-6-20-40-56)66-82(64-78,75-57-41-21-7-22-42-57)76-58-43-23-8-24-44-58/h1-24,29-44,59-60H,25-28,45-50H2	LRATVYJSGQUVGE-UHFFFAOYSA-N	1213	101366727	MMFF94 in Rdkit
C1CNP2(=NP(=NP(=N2)(NC3=CC=CC=C3)NC4=CC=CC=C4)(NC5=CC=CC=C5)NC6=CC=CC=C6)N(C1)CCCCN7CCCNP78=NP(=NP(=N8)(NC9=CC=CC=C9)NC1=CC=CC=C1)(NC1=CC=CC=C1)NC1=CC=CC=C1	PubChem	InChI=1S/C58H70N18P6/c1-9-29-51(30-10-1)61-77(62-52-31-11-2-12-32-52)69-78(63-53-33-13-3-14-34-53,64-54-35-15-4-16-36-54)72-81(71-77)59-45-27-49-75(81)47-25-26-48-76-50-28-46-60-82(76)73-79(65-55-37-17-5-18-38-55,66-56-39-19-6-20-40-56)70-80(74-82,67-57-41-21-7-22-42-57)68-58-43-23-8-24-44-58/h1-24,29-44,59-68H,25-28,45-50H2	BWXFKXFROYFHEH-UHFFFAOYSA-N	1205.1	101366728	MMFF94 in Rdkit
C1CCN(C1)P2(=NP(=NP3(=N2)NCCCN3CCCCN4CCCNP45=NP(=NP(=N5)(N6CCCC6)N7CCCC7)(N8CCCC8)N9CCCC9)(N1CCCC1)N1CCCC1)N1CCCC1	PubChem	InChI=1S/C42H86N18P6/c1(23-51-41-19-21-43-61(51)45-63(53-25-3-4-26-53,54-27-5-6-28-54)49-64(46-61,55-29-7-8-30-55)56-31-9-10-32-56)2-24-52-42-20-22-44-62(52)47-65(57-33-11-12-34-57,58-35-13-14-36-58)50-66(48-62,59-37-15-16-38-59)60-39-17-18-40-60/h43-44H,1-42H2	GUTJRRHAUJJPIF-UHFFFAOYSA-N	1029.1	101366729	MMFF94 in Rdkit
CC(C)(C)C1=PC(=P(=C([P-]1)C(C)(C)C)C)C(C)(C)C	PubChem	InChI=1S/C16H30P3/c1-14(2,3)11-17-12(15(4,5)6)19(10)13(18-11)16(7,8)9/h1-10H3/q-1	VIYYOBGXJMWHBE-UHFFFAOYSA-N	315.33	101411758	MMFF94 in Rdkit
C1CNP2(=NP(=NP(=N2)(N(CC3=CC=CC=C3)CC4=CC=CC=C4)Cl)(N(CC5=CC=CC=C5)CC6=CC=CC=C6)Cl)N1	PubChem	InChI=1S/C30H34Cl2N7P3/c31-40(38(23-27-13-5-1-6-14-27)24-28-15-7-2-8-16-28)35-41(32,37-42(36-40)33-21-22-34-42)39(25-29-17-9-3-10-18-29)26-30-19-11-4-12-20-30/h1-20,33-34H,21-26H2	YZAGHXFIGAWHHK-UHFFFAOYSA-N	656.5	101420042	MMFF94 in Rdkit
C1CNP2(=NP(=NP(=N2)(N(CC3=CC=CC=C3)CC4=CC=CC=C4)Cl)(Cl)Cl)N1	PubChem	InChI=1S/C16H20Cl3N6P3/c17-26(18)22-27(19,24-28(23-26)20-11-12-21-28)25(13-15-7-3-1-4-8-15)14-16-9-5-2-6-10-16/h1-10,20-21H,11-14H2	FSLPIQOCVULGEA-UHFFFAOYSA-N	495.6	101420043	MMFF94 in Rdkit
CC1=CC(=NC(=C1)N2CC3=CC=CC=C3O[P@@]24=NP(=NP(=N4)(Cl)Cl)(Cl)Cl)C	PubChem	InChI=1S/C14H14Cl4N5OP3/c1-10-7-11(2)19-14(8-10)23-9-12-5-3-4-6-13(12)24-27(23)21-25(15,16)20-26(17,18)22-27/h3-8H,9H2,1-2H3	PORVIYJIMSFXMT-UHFFFAOYSA-N	503	101432109	MMFF94 in Rdkit
C1=CC=C(C=C1)S=2(=NS(=O)(=O)N=[S+](N2)(C3=CC=CC=C3)C4=CC=CC=C4)C5=CC=CC=C5	PubChem	InChI=1S/C24H20N3O2S3/c28-32(29)26-30(21-13-5-1-6-14-21,22-15-7-2-8-16-22)25-31(27-32,23-17-9-3-10-18-23)24-19-11-4-12-20-24/h1-20H/q+1	RVZOSPZXUUUMJR-UHFFFAOYSA-N	478.6	101443745	MMFF94 in Rdkit
C1CCN(C1)P2(=NP(=NP3(=N2)NC4=CC=CC=C4OCCOC5=CC=CC=C5N3)(N6CCCC6)N7CCCC7)N8CCCC8	PubChem	InChI=1S/C30H46N9O2P3/c1-3-15-29-27(13-1)31-42(32-28-14-2-4-16-30(28)41-26-25-40-29)33-43(36-17-5-6-18-36,37-19-7-8-20-37)35-44(34-42,38-21-9-10-22-38)39-23-11-12-24-39/h1-4,13-16,31-32H,5-12,17-26H2	YPYHMBGQESYHTC-UHFFFAOYSA-N	657.7	101447098	MMFF94 in Rdkit
C1CCN(C1)P2(=NP(=NP3(=N2)NCC4=C(O3)C5=CC=CC=C5C=C4)(N6CCCC6)N7CCCC7)N8CCCC8	PubChem	InChI=1S/C27H41N8OP3/c1-2-12-26-24(11-1)13-14-25-23-28-37(36-27(25)26)29-38(32-15-3-4-16-32,33-17-5-6-18-33)31-39(30-37,34-19-7-8-20-34)35-21-9-10-22-35/h1-2,11-14,28H,3-10,15-23H2	MFZCEJSJGJBOHD-UHFFFAOYSA-N	586.6	101449568	MMFF94 in Rdkit
C1C2=C(C3=CC=CC=C3C=C2)OP4(=NP(=NP(=N4)(Cl)Cl)(Cl)Cl)N1	PubChem	InChI=1S/C11H9Cl4N4OP3/c12-21(13)17-22(14,15)19-23(18-21)16-7-9-6-5-8-3-1-2-4-10(8)11(9)20-23/h1-6,16H,7H2	JTUFXIQLRRUCDK-UHFFFAOYSA-N	447.9	101449571	MMFF94 in Rdkit
CC1=CC(=NC=C1)OP2(=NP(=NP3(=N2)OC4=CC=CC=C4C5=CC=CC=C5O3)(OC6=NC=CC(=C6)C)OC7=NC=CC(=C7)C)OC8=NC=CC(=C8)C	PubChem	InChI=1S/C36H32N7O6P3/c1-25-13-17-37-33(21-25)46-51(47-34-22-26(2)14-18-38-34)41-50(44-31-11-7-5-9-29(31)30-10-6-8-12-32(30)45-50)42-52(43-51,48-35-23-27(3)15-19-39-35)49-36-24-28(4)16-20-40-36/h5-24H,1-4H3	UVCQYGBNNPBPMX-UHFFFAOYSA-N	751.6	101450384	MMFF94 in Rdkit
C1=CC=C(C=C1)C2=CC3=CC=CC=C3C4=C2N[P+]5(NC6=C(C7=CC=CC=C7C=C6)C8=C(N5)C=CC9=CC=CC=C98)NC1=C4C2=CC=CC=C2C=C1C1=CC=CC=C1	PubChem	InChI=1S/C52H36N4P/c1-3-15-33(16-4-1)43-31-37-21-9-13-25-41(37)49-50-42-26-14-10-22-38(42)32-44(34-17-5-2-6-18-34)52(50)56-57(55-51(43)49)53-45-29-27-35-19-7-11-23-39(35)47(45)48-40-24-12-8-20-36(40)28-30-46(48)54-57/h1-32,53-56H/q+1	SWTJQEGYGWAHGU-UHFFFAOYSA-N	747.8	101471553	MMFF94 in Rdkit
C1=CC=C2C(=C1)C=CC3=C2C4=C(C=CC5=CC=CC=C54)N[P+]6(N3)NC7=C(C8=CC=CC=C8C=C7)C9=C(N6)C=CC1=CC=CC=C19	PubChem	InChI=1S/C40H28N4P/c1-5-13-29-25(9-1)17-21-33-37(29)38-30-14-6-2-10-26(30)18-22-34(38)42-45(41-33)43-35-23-19-27-11-3-7-15-31(27)39(35)40-32-16-8-4-12-28(32)20-24-36(40)44-45/h1-24,41-44H/q+1	UIDGFXIDBMJHLH-UHFFFAOYSA-N	595.6	101471554	MMFF94 in Rdkit
CN1CCCNP12=NP(=NP(=N2)(Cl)Cl)(Cl)Cl	PubChem	InChI=1S/C4H10Cl4N5P3/c1-13-4-2-3-9-16(13)11-14(5,6)10-15(7,8)12-16/h9H,2-4H2,1H3	BSUPQUWVBYNTKM-UHFFFAOYSA-N	362.9	101482378	MMFF94 in Rdkit
C1COCCN1P2(=NP(=NP3(=N2)NC4=CC=CC=C4OCCOCCOC5=CC=CC=C5N3)(N6CCOCC6)N7CCOCC7)N8CCOCC8	PubChem	InChI=1S/C32H50N9O7P3/c1-3-7-31-29(5-1)33-49(34-30-6-2-4-8-32(30)48-28-26-46-25-27-47-31)35-50(38-9-17-42-18-10-38,39-11-19-43-20-12-39)37-51(36-49,40-13-21-44-22-14-40)41-15-23-45-24-16-41/h1-8,33-34H,9-28H2	TVTYXMPCBNLHKU-UHFFFAOYSA-N	765.7	101517043	MMFF94 in Rdkit
C1COCCN1P2(=NP(=NP3(=N2)NC4=CC=CC=C4OCCOC5=CC=CC=C5N3)(N6CCOCC6)N7CCOCC7)N8CCOCC8	PubChem	InChI=1S/C30H46N9O6P3/c1-3-7-29-27(5-1)31-46(32-28-6-2-4-8-30(28)45-26-25-44-29)33-47(36-9-17-40-18-10-36,37-11-19-41-20-12-37)35-48(34-46,38-13-21-42-22-14-38)39-15-23-43-24-16-39/h1-8,31-32H,9-26H2	UANOINFLLTXHHF-UHFFFAOYSA-N	721.7	101517044	MMFF94 in Rdkit
C1CN(CCC12OCCO2)P3(=NP(=NP4(=N3)NC5=CC=CC=C5OCCOC6=CC=CC=C6N4)(N7CCC8(CC7)OCCO8)N9CCC1(CC9)OCCO1)N1CCC2(CC1)OCCO2	PubChem	InChI=1S/C42H62N9O10P3/c1-3-7-37-35(5-1)43-62(44-36-6-2-4-8-38(36)53-26-25-52-37)45-63(48-17-9-39(10-18-48)54-27-28-55-39,49-19-11-40(12-20-49)56-29-30-57-40)47-64(46-62,50-21-13-41(14-22-50)58-31-32-59-41)51-23-15-42(16-24-51)60-33-34-61-42/h1-8,43-44H,9-34H2	JIUQGNNCZSAWOA-UHFFFAOYSA-N	945.9	101517045	MMFF94 in Rdkit
C1CN(CCC12OCCO2)P3(=NP(=NP4(=N3)NC5=CC=CC=C5OCCOCCOC6=CC=CC=C6N4)(N7CCC8(CC7)OCCO8)N9CCC1(CC9)OCCO1)N1CCC2(CC1)OCCO2	PubChem	InChI=1S/C44H66N9O11P3/c1-3-7-39-37(5-1)45-65(46-38-6-2-4-8-40(38)56-28-26-54-25-27-55-39)47-66(50-17-9-41(10-18-50)57-29-30-58-41,51-19-11-42(12-20-51)59-31-32-60-42)49-67(48-65,52-21-13-43(14-22-52)61-33-34-62-43)53-23-15-44(16-24-53)63-35-36-64-44/h1-8,45-46H,9-36H2	DIYHUIOAXHQPKP-UHFFFAOYSA-N	990	101517046	MMFF94 in Rdkit
CC[C@@H]1COP2(=NP3(=NP4(=N2)N[C@@H](CO4)CC)N[C@@H](CO3)CC)N1	PubChem	InChI=1S/C12H27N6O3P3/c1-4-10-7-19-22(13-10)16-23(14-11(5-2)8-20-23)18-24(17-22)15-12(6-3)9-21-24/h10-15H,4-9H2,1-3H3/t10-,11-,12-,22?,23?,24?/m1/s1	RBHSLUYOUYXEDO-KVIOHSQQSA-N	396.3	101522924	MMFF94 in Rdkit
C1[C@H](NP2(=NP3(=NP4(=N2)N[C@@H](CO4)C5=CC=CC=C5)N[C@@H](CO3)C6=CC=CC=C6)O1)C7=CC=CC=C7	PubChem	InChI=1S/C24H27N6O3P3/c1-4-10-19(11-5-1)22-16-31-34(25-22)28-35(26-23(17-32-35)20-12-6-2-7-13-20)30-36(29-34)27-24(18-33-36)21-14-8-3-9-15-21/h1-15,22-27H,16-18H2/t22-,23-,24-,34?,35?,36?/m0/s1	DCNXLYYFKDKJCP-FHJCVDHWSA-N	540.4	101522925	MMFF94 in Rdkit
C1CSP2(=NP(=NP(=N2)(Cl)Cl)(Cl)Cl)N1	PubChem	InChI=1S/C2H5Cl4N4P3S/c3-11(4)8-12(5,6)10-13(9-11)7-1-2-14-13/h7H,1-2H2	WDNSZKCKOGGKIQ-UHFFFAOYSA-N	351.9	101522928	MMFF94 in Rdkit
CSCCNP1(=NP2(=NP3(=N1)NCCS3)NCCS2)NCCSC	PubChem	InChI=1S/C10H26N7P3S4/c1-21-7-3-11-18(12-4-8-22-2)15-19(13-5-9-23-19)17-20(16-18)14-6-10-24-20/h11-14H,3-10H2,1-2H3	UGDLWGNSANVKQU-UHFFFAOYSA-N	465.6	101522929	MMFF94 in Rdkit
C1CSP2(=NP3(=NP4(=N2)NCCS4)NCCS3)N1	PubChem	InChI=1S/C6H15N6P3S3/c1-4-16-13(7-1)10-14(8-2-5-17-14)12-15(11-13)9-3-6-18-15/h7-9H,1-6H2	GKAJIANXIABJMC-UHFFFAOYSA-N	360.3	101522930	MMFF94 in Rdkit
CN1CC2=CC=CC=C2O[P@@]13=NP(=NP(=N3)(Cl)Cl)(Cl)Cl	PubChem	InChI=1S/C8H9Cl4N4OP3/c1-16-6-7-4-2-3-5-8(7)17-20(16)14-18(9,10)13-19(11,12)15-20/h2-5H,6H2,1H3	HNMFEFDAEJQFGS-UHFFFAOYSA-N	411.9	101524996	MMFF94 in Rdkit
C1CCN(C1)P2(=NP(=N[P@]3(=N2)N(CC4=CC=CC=C4O3)CC5=CC=CC=C5)(N6CCCC6)N7CCCC7)N8CCCC8	PubChem	InChI=1S/C30H45N8OP3/c1-2-14-28(15-3-1)26-38-27-29-16-4-5-17-30(29)39-42(38)32-40(34-18-6-7-19-34,35-20-8-9-21-35)31-41(33-42,36-22-10-11-23-36)37-24-12-13-25-37/h1-5,14-17H,6-13,18-27H2	XQKCDYGLBDOBLR-UHFFFAOYSA-N	626.7	101524997	MMFF94 in Rdkit
C1CN(P2(=NP3(=NP(=N2)(F)F)N(CCN3[N+](=O)O)[N+](=O)O)N1[N+](=O)O)[N+](=O)O	PubChem	InChI=1S/C4H12F2N11O8P3/c5-26(6)7-27(10(14(18)19)1-2-11(27)15(20)21)9-28(8-26)12(16(22)23)3-4-13(28)17(24)25/h1-4H2,(H,18,19)(H,20,21)(H,22,23)(H,24,25)/q+4	ZMDDPZRVKNRTNC-UHFFFAOYSA-N	473.13	101691957	MMFF94 in Rdkit
CC(C)(C)C1=S=C(/C(=C/C2=C(C(=CC3=CC(=[S+]C(=C3)C(C)(C)C)C(C)(C)C)C2=O)[O-])/C=C1)C(C)(C)C	PubChem	InChI=1S/C32H42O2S2/c1-29(2,3)23-14-13-20(28(36-23)32(10,11)12)18-22-26(33)21(27(22)34)15-19-16-24(30(4,5)6)35-25(17-19)31(7,8)9/h13-18H,1-12H3/b20-18+	PSQIMFDHEBLTIJ-CZIZESTLSA-N	522.8	101713057	MMFF94 in Rdkit
CC(C)(C)C1=S=C(/C(=C/C2=C(C(=CC3=CC(=[S+]C(=C3)C(C)(C)C)C(C)(C)C)C2=O)O)/C=C1)C(C)(C)C	PubChem	InChI=1S/C32H42O2S2/c1-29(2,3)23-14-13-20(28(36-23)32(10,11)12)18-22-26(33)21(27(22)34)15-19-16-24(30(4,5)6)35-25(17-19)31(7,8)9/h13-18H,1-12H3/p+1/b20-18+	PSQIMFDHEBLTIJ-CZIZESTLSA-O	523.8	101713058	MMFF94 in Rdkit
CC(C)(C)C1=S=C(/C(=C/C2=C(C(=CC3=CC(=[S+]C(=C3)C(C)(C)C)C(C)(C)C)C2=S)[S-])/C=C1)C(C)(C)C	PubChem	InChI=1S/C32H42S4/c1-29(2,3)23-14-13-20(28(36-23)32(10,11)12)18-22-26(33)21(27(22)34)15-19-16-24(30(4,5)6)35-25(17-19)31(7,8)9/h13-18H,1-12H3/b20-18+	YIBDDZQREFZYHH-CZIZESTLSA-N	554.9	101713059	MMFF94 in Rdkit
CC(C)(C)C1=S=C(/C(=C/C2=C(C(=CC3=CC(=[S+]C(=C3)C(C)(C)C)C(C)(C)C)C2=S)S)/C=C1)C(C)(C)C	PubChem	InChI=1S/C32H42S4/c1-29(2,3)23-14-13-20(28(36-23)32(10,11)12)18-22-26(33)21(27(22)34)15-19-16-24(30(4,5)6)35-25(17-19)31(7,8)9/h13-18H,1-12H3/p+1/b20-18+	YIBDDZQREFZYHH-CZIZESTLSA-O	556	101713060	MMFF94 in Rdkit
CC(C)(C)C1=NS2=NS(=N1)N=S=N2	PubChem	InChI=1S/C5H9N5S3/c1-5(2,3)4-6-12-8-11-9-13(7-4)10-12/h1-3H3	DNUUGNYFBUMECX-UHFFFAOYSA-N	235.4	101747482	MMFF94 in Rdkit
C1=NC=[P+]=[C-]P1	PubChem	InChI=1S/C3H3NP2/c1-4-2-6-3-5-1/h1-2,5H	DKJBBKPBWOMVNT-UHFFFAOYSA-N	115.01	101785181	MMFF94 in Rdkit
C1=C2C(=CC(=C1F)F)SN=S=N2	PubChem	InChI=1S/C6H2F2N2S2/c7-3-1-5-6(2-4(3)8)11-10-12-9-5/h1-2H	XEYNRCLQYOPBPN-UHFFFAOYSA-N	204.2	101795886	MMFF94 in Rdkit
C1=C(C(=C2C(=C1F)SN=S=N2)F)F	PubChem	InChI=1S/C6HF3N2S2/c7-2-1-3(8)6-5(4(2)9)10-13-11-12-6/h1H	VFNFAZLXGCFYLJ-UHFFFAOYSA-N	222.2	101795887	MMFF94 in Rdkit
C1=CC=C(C=C1)C2=CP3(=NP(=NP(=N3)(F)F)(C4=CC=CC=C4)C5=CC=CC=C5)C(=C2C6=CC=CC=C6)P7(=NP(=NP(=N7)(C8=CC=CC=C8)C9=CC=CC=C9)(F)F)F	PubChem	InChI=1S/C40H31F5N6P6/c41-55(48-54(50-57(44,45)51-55,36-27-15-5-16-28-36)37-29-17-6-18-30-37)40-39(33-21-9-2-10-22-33)38(32-19-7-1-8-20-32)31-52(40)46-53(49-56(42,43)47-52,34-23-11-3-12-24-34)35-25-13-4-14-26-35/h1-31H	KCGNVDIIIDFGIZ-UHFFFAOYSA-N	876.5	101801812	MMFF94 in Rdkit
CN1CCCNP12=NP3(=NP(=N2)(Cl)Cl)NCCCO3	PubChem	InChI=1S/C7H17Cl2N6OP3/c1-15-6-2-4-10-18(15)12-17(8,9)13-19(14-18)11-5-3-7-16-19/h10-11H,2-7H2,1H3	MEVOKVZHIQUOPA-UHFFFAOYSA-N	365.07	101804263	MMFF94 in Rdkit
C1=C(C=C(C2=C1N=S=NS2)F)F	PubChem	InChI=1S/C6H2F2N2S2/c7-3-1-4(8)6-5(2-3)9-12-10-11-6/h1-2H	SRFJGIUXZSQCBY-UHFFFAOYSA-N	204.2	101913996	MMFF94 in Rdkit
C1CCN(C1)P2(=NP(=NP3(=N2)NCCCN3)(Cl)Cl)N4CCCC4	PubChem	InChI=1S/C11H24Cl2N7P3/c12-21(13)16-22(14-6-5-7-15-22)18-23(17-21,19-8-1-2-9-19)20-10-3-4-11-20/h14-15H,1-11H2	DVBSPKLGYQZVOG-UHFFFAOYSA-N	418.18	101960331	MMFF94 in Rdkit
C1CCN(C1)P2(=NP(=NP3(=N2)NCCCN3)(N4CCCC4)N5CCCC5)N6CCCC6	PubChem	InChI=1S/C19H40N9P3/c1-2-13-25(12-1)30(26-14-3-4-15-26)22-29(20-10-9-11-21-29)23-31(24-30,27-16-5-6-17-27)28-18-7-8-19-28/h20-21H,1-19H2	UERXRVCWFUKCGF-UHFFFAOYSA-N	487.5	101960332	MMFF94 in Rdkit
C1=CC=C2C(=C1)C3=CC=CC=C3O[P+]4(O2)OC5=CC=CC=C5C6=CC=CC=C6O4	PubChem	InChI=1S/C24H16O4P/c1-5-13-21-17(9-1)18-10-2-6-14-22(18)26-29(25-21)27-23-15-7-3-11-19(23)20-12-4-8-16-24(20)28-29/h1-16H/q+1	KUDKPWYEONGPOA-UHFFFAOYSA-N	399.4	102023685	MMFF94 in Rdkit
C1=CC=C2C(=C1)C=CC3=C2C4=C(C=CC5=CC=CC=C54)O[P+]6(O3)OC7=C(C8=CC=CC=C8C=C7)C9=C(O6)C=CC1=CC=CC=C19	PubChem	InChI=1S/C40H24O4P/c1-5-13-29-25(9-1)17-21-33-37(29)38-30-14-6-2-10-26(30)18-22-34(38)42-45(41-33)43-35-23-19-27-11-3-7-15-31(27)39(35)40-32-16-8-4-12-28(32)20-24-36(40)44-45/h1-24H/q+1	KJANLSKKFBIHSS-UHFFFAOYSA-N	599.6	102023686	MMFF94 in Rdkit
C1=CC=C(C=C1)C2=CC3=CC=CC=C3C4=C2N[P+]5(NC6=C(C7=CC=CC=C7C=C6)C8=C(O5)C=CC9=CC=CC=C98)OC1=C4C2=CC=CC=C2C=C1C1=CC=CC=C1	PubChem	InChI=1S/C52H34N2O2P/c1-3-15-33(16-4-1)43-31-37-21-9-13-25-41(37)49-50-42-26-14-10-22-38(42)32-44(34-17-5-2-6-18-34)52(50)56-57(54-51(43)49)53-45-29-27-35-19-7-11-23-39(35)47(45)48-40-24-12-8-20-36(40)28-30-46(48)55-57/h1-32,53-54H/q+1	XTLZMKSTPAQWML-UHFFFAOYSA-N	749.8	102042581	MMFF94 in Rdkit
C1=CC=C2C(=C1)C=CC3=C2C4=C(C=CC5=CC=CC=C54)O[P+]6(N3)NC7=C(C8=CC=CC=C8C=C7)C9=C(O6)C=CC1=CC=CC=C19	PubChem	InChI=1S/C40H26N2O2P/c1-5-13-29-25(9-1)17-21-33-37(29)39-31-15-7-3-11-27(31)19-23-35(39)43-45(41-33)42-34-22-18-26-10-2-6-14-30(26)38(34)40-32-16-8-4-12-28(32)20-24-36(40)44-45/h1-24,41-42H/q+1	JVCNBMUJJBKGPQ-UHFFFAOYSA-N	597.6	102042587	MMFF94 in Rdkit
CCC1(COP2(=NP(=NP(=N2)(Cl)Cl)(Cl)Cl)OC1)CC	PubChem	InChI=1S/C7H14Cl4N3O2P3/c1-3-7(4-2)5-15-19(16-6-7)13-17(8,9)12-18(10,11)14-19/h3-6H2,1-2H3	RALWTUBTEUHPDD-UHFFFAOYSA-N	406.9	102050918	MMFF94 in Rdkit
CC1COP2(=NP(=NP(=N2)(Cl)Cl)(Cl)Cl)OC1	PubChem	InChI=1S/C4H8Cl4N3O2P3/c1-4-2-12-16(13-3-4)10-14(5,6)9-15(7,8)11-16/h4H,2-3H2,1H3	OYJHAOLTNXSKOR-UHFFFAOYSA-N	364.9	102050919	MMFF94 in Rdkit
C1C(COP2(=NP(=NP(=N2)(Cl)Cl)(Cl)Cl)O1)([N+](=O)[O-])Br	PubChem	InChI=1S/C3H4BrCl4N4O4P3/c4-3(12(13)14)1-15-19(16-2-3)10-17(5,6)9-18(7,8)11-19/h1-2H2	TXYUDODRYHZKDJ-UHFFFAOYSA-N	474.7	102050922	MMFF94 in Rdkit
CCN1CCN(P12=NP(=NP(=N2)(Cl)Cl)(Cl)Cl)CC3=CC=CC3	PubChem	InChI=1S/C10H16Cl4N5P3/c1-2-18-7-8-19(9-10-5-3-4-6-10)22(18)16-20(11,12)15-21(13,14)17-22/h3-5H,2,6-9H2,1H3	FQVGDYCTLMTWOX-UHFFFAOYSA-N	441	102055482	MMFF94 in Rdkit
CN1CCN(P12=NP(=NP(=N2)(N3CCCC3)N4CCCC4)(N5CCCC5)N6CCCC6)CC7=CC=CC7	PubChem	InChI=1S/C25H46N9P3/c1-29-22-23-34(24-25-12-2-3-13-25)35(29)26-36(30-14-4-5-15-30,31-16-6-7-17-31)28-37(27-35,32-18-8-9-19-32)33-20-10-11-21-33/h2-3,12H,4-11,13-24H2,1H3	VGCCWZXVVUHMSB-UHFFFAOYSA-N	565.6	102055484	MMFF94 in Rdkit
CN1CCN(P12=NP(=NP(=N2)(Cl)Cl)(Cl)Cl)CC3=CC=CC3	PubChem	InChI=1S/C9H14Cl4N5P3/c1-17-6-7-18(8-9-4-2-3-5-9)21(17)15-19(10,11)14-20(12,13)16-21/h2-4H,5-8H2,1H3	PVQGZRWXRZTFHD-UHFFFAOYSA-N	427	102055485	MMFF94 in Rdkit
CCN1CCN(P12=NP(=NP(=N2)(N3CCCC3)N4CCCC4)(N5CCCC5)N6CCCC6)CC7=CC=CC7	PubChem	InChI=1S/C26H48N9P3/c1-2-30-23-24-35(25-26-13-3-4-14-26)36(30)27-37(31-15-5-6-16-31,32-17-7-8-18-32)29-38(28-36,33-19-9-10-20-33)34-21-11-12-22-34/h3-4,13H,2,5-12,14-25H2,1H3	WGBLVFCQNPHQOR-UHFFFAOYSA-N	579.6	102055486	MMFF94 in Rdkit
C1=CC=C2C(=C1)C3=CC=CC=C3OP4(=NP5(=NP6(=N4)NC7=CC=CC=C7C8=CC=CC=C8O6)NC9=CC=CC=C9C1=CC=CC=C1O5)N2	PubChem	InChI=1S/C36H27N6O3P3/c1-7-19-31-25(13-1)28-16-4-10-22-34(28)43-46(37-31)40-47(38-32-20-8-2-14-26(32)29-17-5-11-23-35(29)44-47)42-48(41-46)39-33-21-9-3-15-27(33)30-18-6-12-24-36(30)45-48/h1-24,37-39H	IWVSVLICGYEGHL-UHFFFAOYSA-N	684.6	102088364	MMFF94 in Rdkit
C1=CC=C2C(=C1)C3=CC=CC=C3NP4(=NP5(=NP6(=N4)NC7=CC=CC=C7C8=CC=CC=C8N6)NC9=CC=CC=C9C1=CC=CC=C1N5)N2	PubChem	InChI=1S/C36H30N9P3/c1-7-19-31-25(13-1)26-14-2-8-20-32(26)38-46(37-31)43-47(39-33-21-9-3-15-27(33)28-16-4-10-22-34(28)40-47)45-48(44-46)41-35-23-11-5-17-29(35)30-18-6-12-24-36(30)42-48/h1-24,37-42H	INJMUEKUPAGDCU-UHFFFAOYSA-N	681.6	102088365	MMFF94 in Rdkit
C1=CC=C2C=C3C(=CC2=C1)NP4(=NP5(=NP6(=N4)NC7=CC8=CC=CC=C8C=C7O6)NC9=CC1=CC=CC=C1C=C9O5)O3	PubChem	InChI=1S/C30H21N6O3P3/c1-4-10-22-16-28-25(13-19(22)7-1)31-40(37-28)34-41(32-26-14-20-8-2-5-11-23(20)17-29(26)38-41)36-42(35-40)33-27-15-21-9-3-6-12-24(21)18-30(27)39-42/h1-18,31-33H	NXPQPMJRJNCVOX-UHFFFAOYSA-N	606.4	102088366	MMFF94 in Rdkit
C1=CC2=C3C(=C1)NP4(=NP5(=NP6(=N4)NC7=CC=CC8=C7C(=CC=C8)N6)NC9=CC=CC1=C9C(=CC=C1)N5)NC3=CC=C2	PubChem	InChI=1S/C30H24N9P3/c1-7-19-8-2-14-23-28(19)22(13-1)31-40(32-23)37-41(33-24-15-3-9-20-10-4-16-25(34-41)29(20)24)39-42(38-40)35-26-17-5-11-21-12-6-18-27(36-42)30(21)26/h1-18,31-36H	KBGGKBYDAILMKE-UHFFFAOYSA-N	603.5	102088367	MMFF94 in Rdkit
C1=CC=C2C=C3C(=CC2=C1)NP4(=NP5(=NP6(=N4)NC7=CC8=CC=CC=C8C=C7N6)NC9=CC1=CC=CC=C1C=C9N5)N3	PubChem	InChI=1S/C30H24N9P3/c1-2-8-20-14-26-25(13-19(20)7-1)31-40(32-26)37-41(33-27-15-21-9-3-4-10-22(21)16-28(27)34-41)39-42(38-40)35-29-17-23-11-5-6-12-24(23)18-30(29)36-42/h1-18,31-36H	GQYBXQJAJYQISZ-UHFFFAOYSA-N	603.5	102088368	MMFF94 in Rdkit
C1=CC2=C3C(=C1)NP4(=NP5(=NP6(=N4)NC7=CC=CC8=C7C(=CC=C8)O6)NC9=CC=CC1=C9C(=CC=C1)O5)OC3=CC=C2	PubChem	InChI=1S/C30H21N6O3P3/c1-7-19-10-4-16-25-28(19)22(13-1)31-40(37-25)34-41(32-23-14-2-8-20-11-5-17-26(38-41)29(20)23)36-42(35-40)33-24-15-3-9-21-12-6-18-27(39-42)30(21)24/h1-18,31-33H	JUCPHOPZSPEKTE-UHFFFAOYSA-N	606.4	102088369	MMFF94 in Rdkit
C1CNP2(=NP3(=NP(=N2)(NC4=CC=CC=C4)NC5=CC=CC=C5)NCCCO3)OC1	PubChem	InChI=1S/C18H26N7O2P3/c1-3-9-17(10-4-1)21-28(22-18-11-5-2-6-12-18)23-29(19-13-7-15-26-29)25-30(24-28)20-14-8-16-27-30/h1-6,9-12,19-22H,7-8,13-16H2	LJBKUPCAHQXWLA-UHFFFAOYSA-N	465.4	102151553	MMFF94 in Rdkit
CC(C)(C)C1=CC(=C(C(=C1)C(C)(C)C)OP2(=NP3(=NP(=N2)(Cl)Cl)NCCCO3)Cl)C(C)(C)C	PubChem	InChI=1S/C21H36Cl3N4O2P3/c1-19(2,3)15-13-16(20(4,5)6)18(17(14-15)21(7,8)9)30-32(24)26-31(22,23)27-33(28-32)25-11-10-12-29-33/h13-14,25H,10-12H2,1-9H3	HEDSSUPTWVQYSH-UHFFFAOYSA-N	575.8	102154926	MMFF94 in Rdkit
C1CNP2(=NP3(=N[P+]4([N-]2)OCCCO4)OCCCO3)N(C1)CCCCN5CCCNP56=N[P+](=N[P+](=N6)Cl)Cl	PubChem	InChI=1S/C16H34Cl2N10O4P6/c17-33-21-34(18)23-35(22-33)19-7-3-11-27(35)9-1-2-10-28-12-4-8-20-36(28)24-37(29-13-5-14-30-37)26-38(25-36)31-15-6-16-32-38/h19-20H,1-16H2/q+2	PWPHUKLEQBSYOM-UHFFFAOYSA-N	687.3	102176774	MMFF94 in Rdkit
CC(C)(C)N[P@@]1(=[NH+]C(C)(C)C)N=P2([N-]P(=N1)(Cl)Cl)OCC3(CO2)COP4(=NP(=NP(=N4)(Cl)Cl)(NC(C)(C)C)NC(C)(C)C)OC3	PubChem	InChI=1S/C21H47Cl4N10O4P6/c1-17(2,3)26-42(27-18(4,5)6)30-40(22,23)32-44(34-42)36-13-21(14-37-44)15-38-45(39-16-21)33-41(24,25)31-43(35-45,28-19(7,8)9)29-20(10,11)12/h26-27H,13-16H2,1-12H3,(H,28,29)/q-1/p+1	YKDUXCYWMLUKMJ-UHFFFAOYSA-O	832.3	102178733	MMFF94 in Rdkit
C1=CC=C2C(=C1)C3=CC=CC=C3OP4(=NP(=NP(=N4)(OC5=CN=CC=C5)OC6=CN=CC=C6)(OC7=CN=CC=C7)OC8=CN=CC=C8)O2	PubChem	InChI=1S/C32H24N7O6P3/c1-3-15-31-29(13-1)30-14-2-4-16-32(30)45-48(44-31)38-46(40-25-9-5-17-33-21-25,41-26-10-6-18-34-22-26)37-47(39-48,42-27-11-7-19-35-23-27)43-28-12-8-20-36-24-28/h1-24H	WOJXHFBDANAYCI-UHFFFAOYSA-N	695.5	102199832	MMFF94 in Rdkit
C1=CC=C2C(=C1)C3=CC=CC=C3OP4(=NP5(=NP(=N4)(OC6=CN=CC=C6)OC7=CN=CC=C7)OC8=CC=CC=C8C9=CC=CC=C9O5)O2	PubChem	InChI=1S/C34H24N5O6P3/c1-5-17-31-27(13-1)28-14-2-6-18-32(28)43-47(42-31)37-46(40-25-11-9-21-35-23-25,41-26-12-10-22-36-24-26)38-48(39-47)44-33-19-7-3-15-29(33)30-16-4-8-20-34(30)45-48/h1-24H	IKUUMAHBLBPXTD-UHFFFAOYSA-N	691.5	102199833	MMFF94 in Rdkit
C1C2=C(C3=CC=CC=C3OC2=O)OP4(=NP5(=NP6(=N4)OC7=C(CC8=C(O6)C9=CC=CC=C9OC8=O)C(=O)OC2=CC=CC=C27)OC2=C(CC3=C(O5)C4=CC=CC=C4OC3=O)C(=O)OC3=CC=CC=C32)OC2=C1C(=O)OC1=CC=CC=C12	PubChem	InChI=1S/C57H30N3O18P3/c61-52-34-25-35-47(29-14-2-8-20-41(29)68-53(35)62)74-79(73-46(34)28-13-1-7-19-40(28)67-52)58-80(75-48-30-15-3-9-21-42(30)69-54(63)36(48)26-37-49(76-80)31-16-4-10-22-43(31)70-55(37)64)60-81(59-79)77-50-32-17-5-11-23-44(32)71-56(65)38(50)27-39-51(78-81)33-18-6-12-24-45(33)72-57(39)66/h1-24H,25-27H2	SHMNXCPFBWTALF-UHFFFAOYSA-N	1137.8	102201367	MMFF94 in Rdkit
C1CCN(P2(=NP(=NP(=N2)(N3CCC4(CC3)OCCO4)Cl)(Cl)Cl)NC1)CC5C=CC=C5	PubChem	InChI=1S/C17H28Cl3N6O2P3/c18-29(19)22-30(20,25-11-7-17(8-12-25)27-13-14-28-17)24-31(23-29)21-9-3-4-10-26(31)15-16-5-1-2-6-16/h1-2,5-6,16,21H,3-4,7-15H2	DVQLXEUPRINXSP-UHFFFAOYSA-N	547.7	102203150	MMFF94 in Rdkit
C1CN(CCC12OCCO2)P3(=NP4(=NP(=N3)(Cl)Cl)N(CCN4CC5C=CC=C5)CC6C=CC=C6)Cl	PubChem	InChI=1S/C21H30Cl3N6O2P3/c22-33(23)25-34(24,28-11-9-21(10-12-28)31-15-16-32-21)27-35(26-33)29(17-19-5-1-2-6-19)13-14-30(35)18-20-7-3-4-8-20/h1-8,19-20H,9-18H2	JZWBDWBYBBMFFP-UHFFFAOYSA-N	597.8	102203151	MMFF94 in Rdkit
C1CN(P2(=NP(=NP(=N2)(N3CCC4(CC3)OCCO4)Cl)(Cl)Cl)N(C1)CC5C=CC=C5)CC6C=CC=C6	PubChem	InChI=1S/C22H32Cl3N6O2P3/c23-34(24)26-35(25,29-14-10-22(11-15-29)32-16-17-33-22)28-36(27-34)30(18-20-6-1-2-7-20)12-5-13-31(36)19-21-8-3-4-9-21/h1-4,6-9,20-21H,5,10-19H2	UUEDFUOXLWSFHM-UHFFFAOYSA-N	611.8	102203152	MMFF94 in Rdkit
C1CCN(P2(=NP(=NP(=N2)(N3CCC4(CC3)OCCO4)Cl)(Cl)Cl)N(C1)CC5C=CC=C5)CC6C=CC=C6	PubChem	InChI=1S/C23H34Cl3N6O2P3/c24-35(25)27-36(26,30-15-11-23(12-16-30)33-17-18-34-23)29-37(28-35)31(19-21-7-1-2-8-21)13-5-6-14-32(37)20-22-9-3-4-10-22/h1-4,7-10,21-22H,5-6,11-20H2	GRTJKFOZXSPUGT-UHFFFAOYSA-N	625.8	102203153	MMFF94 in Rdkit
C1CNP2(=NP(=NP(=N2)(Cl)Cl)(N3CCC4(CC3)OCCO4)N5CCC6(CC5)OCCO6)N(C1)CC7C=CC=C7	PubChem	InChI=1S/C23H38Cl2N7O4P3/c24-37(25)27-38(26-10-3-11-32(38)20-21-4-1-2-5-21)29-39(28-37,30-12-6-22(7-13-30)33-16-17-34-22)31-14-8-23(9-15-31)35-18-19-36-23/h1-2,4-5,21,26H,3,6-20H2	QEIGRJFEGRAUOS-UHFFFAOYSA-N	640.4	102203154	MMFF94 in Rdkit
C1CCN(P2(=NP(=NP(=N2)(Cl)Cl)(N3CCC4(CC3)OCCO4)N5CCC6(CC5)OCCO6)NC1)CC7C=CC=C7	PubChem	InChI=1S/C24H40Cl2N7O4P3/c25-38(26)28-39(27-11-3-4-12-33(39)21-22-5-1-2-6-22)30-40(29-38,31-13-7-23(8-14-31)34-17-18-35-23)32-15-9-24(10-16-32)36-19-20-37-24/h1-2,5-6,22,27H,3-4,7-21H2	GOLJYZDKXMHIGC-UHFFFAOYSA-N	654.4	102203155	MMFF94 in Rdkit
C1CNP2(=NP(=NP(=N2)(N3CCC4(CC3)OCCO4)Cl)(Cl)Cl)N(C1)CC5C=CC=C5	PubChem	InChI=1S/C16H26Cl3N6O2P3/c17-28(18)21-29(19,24-10-6-16(7-11-24)26-12-13-27-16)23-30(22-28)20-8-3-9-25(30)14-15-4-1-2-5-15/h1-2,4-5,15,20H,3,6-14H2	RNVWXMNUBVUZHZ-UHFFFAOYSA-N	533.7	102203156	MMFF94 in Rdkit
C1CN(CCC12OCCO2)P3(=NP4(=NP(=N3)(Cl)Cl)N(CCN4CC5C=CC=C5)CC6C=CC=C6)N7CCC8(CC7)OCCO8	PubChem	InChI=1S/C28H42Cl2N7O4P3/c29-42(30)31-43(34-13-9-27(10-14-34)38-19-20-39-27,35-15-11-28(12-16-35)40-21-22-41-28)33-44(32-42)36(23-25-5-1-2-6-25)17-18-37(44)24-26-7-3-4-8-26/h1-8,25-26H,9-24H2	UKHPPGNQPSGSLL-UHFFFAOYSA-N	704.5	102203157	MMFF94 in Rdkit
C1CN(CCC12OCCO2)P3(=NP(=NP4(=N3)N(CCN4CC5C=CC=C5)CC6C=CC=C6)(N7CCC8(CC7)OCCO8)N9CCC1(CC9)OCCO1)N1CCC2(CC1)OCCO2	PubChem	InChI=1S/C42H66N9O8P3/c1-2-6-37(5-1)35-50-25-26-51(36-38-7-3-4-8-38)62(50)44-60(46-17-9-39(10-18-46)52-27-28-53-39,47-19-11-40(12-20-47)54-29-30-55-40)43-61(45-62,48-21-13-41(14-22-48)56-31-32-57-41)49-23-15-42(16-24-49)58-33-34-59-42/h1-8,37-38H,9-36H2	OJGQGMBHSZECHN-UHFFFAOYSA-N	917.9	102203158	MMFF94 in Rdkit
C1CNP2(=NP(=NP(=N2)(N3CCC4(CC3)OCCO4)Cl)(N5CCC6(CC5)OCCO6)N7CCC8(CC7)OCCO8)N(C1)CC9C=CC=C9	PubChem	InChI=1S/C30H50ClN8O6P3/c31-46(36-14-6-28(7-15-36)40-20-21-41-28)33-47(32-12-3-13-39(47)26-27-4-1-2-5-27)35-48(34-46,37-16-8-29(9-17-37)42-22-23-43-29)38-18-10-30(11-19-38)44-24-25-45-30/h1-2,4-5,27,32H,3,6-26H2	YFXUBAXQDCJKLO-UHFFFAOYSA-N	747.1	102203159	MMFF94 in Rdkit
C1CCN(P2(=NP(=NP(=N2)(N3CCC4(CC3)OCCO4)Cl)(N5CCC6(CC5)OCCO6)N7CCC8(CC7)OCCO8)NC1)CC9C=CC=C9	PubChem	InChI=1S/C31H52ClN8O6P3/c32-47(37-15-7-29(8-16-37)41-21-22-42-29)34-48(33-13-3-4-14-40(48)27-28-5-1-2-6-28)36-49(35-47,38-17-9-30(10-18-38)43-23-24-44-30)39-19-11-31(12-20-39)45-25-26-46-31/h1-2,5-6,28,33H,3-4,7-27H2	FOQKSFOXXSYIHY-UHFFFAOYSA-N	761.2	102203160	MMFF94 in Rdkit
C1CN(CCC12OCCO2)P3(=NP4(=NP(=N3)(N5CCC6(CC5)OCCO6)Cl)N(CCN4CC7C=CC=C7)CC8C=CC=C8)N9CCC1(CC9)OCCO1	PubChem	InChI=1S/C35H54ClN8O6P3/c36-51(40-15-9-33(10-16-40)45-23-24-46-33)37-52(41-17-11-34(12-18-41)47-25-26-48-34,42-19-13-35(14-20-42)49-27-28-50-35)39-53(38-51)43(29-31-5-1-2-6-31)21-22-44(53)30-32-7-3-4-8-32/h1-8,31-32H,9-30H2	BTWPDBHFLQBUQC-UHFFFAOYSA-N	811.2	102203161	MMFF94 in Rdkit
C1CNP2(=NP(=NP(=N2)(N3CCC4(CC3)OCCO4)N5CCC6(CC5)OCCO6)(N7CCC8(CC7)OCCO8)N9CCC2(CC9)OCCO2)N(C1)CC1C=CC=C1	PubChem	InChI=1S/C37H62N9O8P3/c1-2-5-33(4-1)32-46-15-3-14-38-55(46)39-56(42-16-6-34(7-17-42)47-24-25-48-34,43-18-8-35(9-19-43)49-26-27-50-35)41-57(40-55,44-20-10-36(11-21-44)51-28-29-52-36)45-22-12-37(13-23-45)53-30-31-54-37/h1-2,4-5,33,38H,3,6-32H2	LCPKINILQNIVCY-UHFFFAOYSA-N	853.9	102203162	MMFF94 in Rdkit
C1CCN(P2(=NP(=NP(=N2)(N3CCC4(CC3)OCCO4)N5CCC6(CC5)OCCO6)(N7CCC8(CC7)OCCO8)N9CCC2(CC9)OCCO2)NC1)CC1C=CC=C1	PubChem	InChI=1S/C38H64N9O8P3/c1-2-6-34(5-1)33-47-16-4-3-15-39-56(47)40-57(43-17-7-35(8-18-43)48-25-26-49-35,44-19-9-36(10-20-44)50-27-28-51-36)42-58(41-56,45-21-11-37(12-22-45)52-29-30-53-37)46-23-13-38(14-24-46)54-31-32-55-38/h1-2,5-6,34,39H,3-4,7-33H2	JPGWVBIOVGNINY-UHFFFAOYSA-N	867.9	102203163	MMFF94 in Rdkit
CN1CCCN(P12=NP3(=NP4(=N2)NCCCN4CCCCN5CCCNP56=NP7(=NP8(=N6)N(CCCN8C)C)N(CCCN7C)C)N(CCCN3C)C)C	PubChem	InChI=1S/C30H70N18P6/c1-39-19-13-20-40(2)51(39)33-49(34-52(37-51)41(3)21-14-22-42(52)4)31-17-11-29-47(49)27-9-10-28-48-30-12-18-32-50(48)35-53(43(5)23-15-24-44(53)6)38-54(36-50)45(7)25-16-26-46(54)8/h31-32H,9-30H2,1-8H3	QECDDDLUNUPXMX-UHFFFAOYSA-N	868.8	102203707	MMFF94 in Rdkit
CN1[C@H]([C@@H](N(P12=NN(P3(=N2)N([C@H]([C@@H](N3C)C4=CC=CC=C4)C5=CC=CC=C5)C)CC6=CC=CC=C6)C)C7=CC=CC=C7)C8=CC=CC=C8	PubChem	InChI=1S/C39H43N7P2/c1-42-36(32-22-12-6-13-23-32)37(33-24-14-7-15-25-33)43(2)47(42)40-46(30-31-20-10-5-11-21-31)48(41-47)44(3)38(34-26-16-8-17-27-34)39(45(48)4)35-28-18-9-19-29-35/h5-29,36-39H,30H2,1-4H3/t36-,37-,38-,39-/m0/s1	AEOYPQOSVCMNIB-GTKRZRNESA-N	671.8	102204003	MMFF94 in Rdkit
C1CCC(CC1)N2P(N(P23=NP4(=NP5(=N3)N(P(N5C6CCCCC6)Cl)C7CCCCC7)N(P(N4C8CCCCC8)Cl)C9CCCCC9)C1CCCCC1)Cl	PubChem	InChI=1S/C36H66Cl3N9P6/c37-49-43(31-19-7-1-8-20-31)52(44(49)32-21-9-2-10-22-32)40-53(45(33-23-11-3-12-24-33)50(38)46(53)34-25-13-4-14-26-34)42-54(41-52)47(35-27-15-5-16-28-35)51(39)48(54)36-29-17-6-18-30-36/h31-36H,1-30H2	ONBGGKCWSYIOJM-UHFFFAOYSA-N	917.2	102214579	MMFF94 in Rdkit
CC(C)(C)NP1N(P2(=NP3(=NP4(=N2)N(P(N4C5CCCCC5)NC(C)(C)C)C6CCCCC6)N(P(N3C7CCCCC7)NC(C)(C)C)C8CCCCC8)N1C9CCCCC9)C1CCCCC1	PubChem	InChI=1S/C48H96N12P6/c1-46(2,3)49-61-55(40-28-16-10-17-29-40)64(56(61)41-30-18-11-19-31-41)52-65(57(42-32-20-12-21-33-42)62(50-47(4,5)6)58(65)43-34-22-13-23-35-43)54-66(53-64)59(44-36-24-14-25-37-44)63(51-48(7,8)9)60(66)45-38-26-15-27-39-45/h40-45,49-51H,10-39H2,1-9H3	YFWCRKLYNVWKSM-UHFFFAOYSA-N	1027.2	102214580	MMFF94 in Rdkit
C1CCN(P2(=NP(=NP(=N2)(Cl)Cl)(Cl)Cl)N(C1)CC3=CC=CC3)CC4=CC=CC4	PubChem	InChI=1S/C16H22Cl4N5P3/c17-26(18)21-27(19,20)23-28(22-26)24(13-15-7-1-2-8-15)11-5-6-12-25(28)14-16-9-3-4-10-16/h1-4,7,9H,5-6,8,10-14H2	RLTVDYLSHCNAGO-UHFFFAOYSA-N	519.1	102226268	MMFF94 in Rdkit
C1CNP2(=NP(=NP(=N2)(N3CCOCC3)Cl)(Cl)Cl)N(C1)CC4=CC=CC4	PubChem	InChI=1S/C13H22Cl3N6OP3/c14-24(15)18-25(16,21-8-10-23-11-9-21)20-26(19-24)17-6-3-7-22(26)12-13-4-1-2-5-13/h1-2,4,17H,3,5-12H2	AQMCPLSUXRIORD-UHFFFAOYSA-N	477.6	102226269	MMFF94 in Rdkit
C1CN(P2(=NP(=NP(=N2)(N3CCOCC3)Cl)(Cl)Cl)N(C1)CC4=CC=CC4)CC5=CC=CC5	PubChem	InChI=1S/C19H28Cl3N6OP3/c20-30(21)23-31(22,26-12-14-29-15-13-26)25-32(24-30)27(16-18-6-1-2-7-18)10-5-11-28(32)17-19-8-3-4-9-19/h1-4,6,8H,5,7,9-17H2	IHKMQLRYMGVMTR-UHFFFAOYSA-N	555.7	102226270	MMFF94 in Rdkit
C1CCN(P2(=NP(=NP(=N2)(N3CCOCC3)Cl)(Cl)Cl)N(C1)CC4=CC=CC4)CC5=CC=CC5	PubChem	InChI=1S/C20H30Cl3N6OP3/c21-31(22)24-32(23,27-13-15-30-16-14-27)26-33(25-31)28(17-19-7-1-2-8-19)11-5-6-12-29(33)18-20-9-3-4-10-20/h1-4,7,9H,5-6,8,10-18H2	JBWOCGXESHZOES-UHFFFAOYSA-N	569.8	102226271	MMFF94 in Rdkit
C1CN(P2(=NP(=NP(=N2)(N3CCOCC3)Cl)(Cl)Cl)N1CC4=CC=CC4)CC5=CC=CC5	PubChem	InChI=1S/C18H26Cl3N6OP3/c19-29(20)22-30(21,25-11-13-28-14-12-25)24-31(23-29)26(15-17-5-1-2-6-17)9-10-27(31)16-18-7-3-4-8-18/h1-5,7H,6,8-16H2	BYCBFJBLJOQHRJ-UHFFFAOYSA-N	541.7	102226272	MMFF94 in Rdkit
C1CNP2(=NP(=NP(=N2)(Cl)Cl)(N3CCOCC3)N4CCOCC4)N(C1)CC5=CC=CC5	PubChem	InChI=1S/C17H30Cl2N7O2P3/c18-29(19)21-30(20-6-3-7-26(30)16-17-4-1-2-5-17)23-31(22-29,24-8-12-27-13-9-24)25-10-14-28-15-11-25/h1-2,4,20H,3,5-16H2	QYCFKHHOECFRKS-UHFFFAOYSA-N	528.3	102226273	MMFF94 in Rdkit
C1CN(P2(=NP(=NP(=N2)(Cl)Cl)(Cl)Cl)N(C1)CC3=CC=CC3)CC4=CC=CC4	PubChem	InChI=1S/C15H20Cl4N5P3/c16-25(17)20-26(18,19)22-27(21-25)23(12-14-6-1-2-7-14)10-5-11-24(27)13-15-8-3-4-9-15/h1-4,6,8H,5,7,9-13H2	FZXJIUARYXEJJI-UHFFFAOYSA-N	505.1	102226274	MMFF94 in Rdkit
C1CCN(P2(=NP(=NP(=N2)(Cl)Cl)(N3CCOCC3)N4CCOCC4)NC1)CC5=CC=CC5	PubChem	InChI=1S/C18H32Cl2N7O2P3/c19-30(20)22-31(21-7-3-4-8-27(31)17-18-5-1-2-6-18)24-32(23-30,25-9-13-28-14-10-25)26-11-15-29-16-12-26/h1-2,5,21H,3-4,6-17H2	HPSTVTVXPKYNTA-UHFFFAOYSA-N	542.3	102226275	MMFF94 in Rdkit
C1CCN(P2(=NP(=NP(=N2)(N3CCOCC3)N4CCOCC4)(N5CCOCC5)Cl)N(C1)CC6=CC=CC6)CC7=CC=CC7	PubChem	InChI=1S/C28H46ClN8O3P3/c29-41(33-13-19-38-20-14-33)30-42(34-15-21-39-22-16-34,35-17-23-40-24-18-35)32-43(31-41)36(25-27-7-1-2-8-27)11-5-6-12-37(43)26-28-9-3-4-10-28/h1-4,7,9H,5-6,8,10-26H2	NMRWPPGFDPFCBB-UHFFFAOYSA-N	671.1	102226276	MMFF94 in Rdkit
C1CN(P2(=NP(=NP(=N2)(N3CCOCC3)N4CCOCC4)(Cl)Cl)N1CC5=CC=CC5)CC6=CC=CC6	PubChem	InChI=1S/C22H34Cl2N7O2P3/c23-34(24)25-35(28-11-15-32-16-12-28,29-13-17-33-18-14-29)27-36(26-34)30(19-21-5-1-2-6-21)9-10-31(36)20-22-7-3-4-8-22/h1-5,7H,6,8-20H2	MDXLDFWKGINVKT-UHFFFAOYSA-N	592.4	102226277	MMFF94 in Rdkit
C1CN(P2(=NP(=NP(=N2)(N3CCOCC3)N4CCOCC4)(Cl)Cl)N(C1)CC5=CC=CC5)CC6=CC=CC6	PubChem	InChI=1S/C23H36Cl2N7O2P3/c24-35(25)26-36(29-12-16-33-17-13-29,30-14-18-34-19-15-30)28-37(27-35)31(20-22-6-1-2-7-22)10-5-11-32(37)21-23-8-3-4-9-23/h1-4,6,8H,5,7,9-21H2	PJXVSFYBMAFZDB-UHFFFAOYSA-N	606.4	102226278	MMFF94 in Rdkit
C1CCN(P2(=NP(=NP(=N2)(N3CCOCC3)N4CCOCC4)(Cl)Cl)N(C1)CC5=CC=CC5)CC6=CC=CC6	PubChem	InChI=1S/C24H38Cl2N7O2P3/c25-36(26)27-37(30-13-17-34-18-14-30,31-15-19-35-20-16-31)29-38(28-36)32(21-23-7-1-2-8-23)11-5-6-12-33(38)22-24-9-3-4-10-24/h1-4,7,9H,5-6,8,10-22H2	VLRWDFWYVNPTGI-UHFFFAOYSA-N	620.4	102226279	MMFF94 in Rdkit
C1CCN(P2(=NP(=NP(=N2)(N3CCOCC3)Cl)(N4CCOCC4)N5CCOCC5)NC1)CC6=CC=CC6	PubChem	InChI=1S/C22H40ClN8O3P3/c23-35(28-9-15-32-16-10-28)25-36(24-7-3-4-8-31(36)21-22-5-1-2-6-22)27-37(26-35,29-11-17-33-18-12-29)30-13-19-34-20-14-30/h1-2,5,24H,3-4,6-21H2	PDXZTKWXTKZVGY-UHFFFAOYSA-N	593	102226280	MMFF94 in Rdkit
C1CN(P2(=NP(=NP(=N2)(N3CCOCC3)N4CCOCC4)(N5CCOCC5)Cl)N1CC6=CC=CC6)CC7=CC=CC7	PubChem	InChI=1S/C26H42ClN8O3P3/c27-39(31-11-17-36-18-12-31)28-40(32-13-19-37-20-14-32,33-15-21-38-22-16-33)30-41(29-39)34(23-25-5-1-2-6-25)9-10-35(41)24-26-7-3-4-8-26/h1-5,7H,6,8-24H2	STUZHNCEPKQPKZ-UHFFFAOYSA-N	643	102226281	MMFF94 in Rdkit
C1CN(P2(=NP(=NP(=N2)(N3CCOCC3)N4CCOCC4)(N5CCOCC5)Cl)N(C1)CC6=CC=CC6)CC7=CC=CC7	PubChem	InChI=1S/C27H44ClN8O3P3/c28-40(32-12-18-37-19-13-32)29-41(33-14-20-38-21-15-33,34-16-22-39-23-17-34)31-42(30-40)35(24-26-6-1-2-7-26)10-5-11-36(42)25-27-8-3-4-9-27/h1-4,6,8H,5,7,9-25H2	AKIPHHVWMVLOTM-UHFFFAOYSA-N	657.1	102226282	MMFF94 in Rdkit
C1C=CCOP2(=NP3(=NP(=N2)(C4=CC=CC=C4)C5=CC=CC=C5)OCC=CCO3)O1	PubChem	InChI=1S/C20H22N3O4P3/c1-3-11-19(12-4-1)28(20-13-5-2-6-14-20)21-29(24-15-7-8-16-25-29)23-30(22-28)26-17-9-10-18-27-30/h1-14H,15-18H2	ZHZMWXYNBKRHFX-UHFFFAOYSA-N	461.3	102266445	MMFF94 in Rdkit
C1C=CCOP2(=NP3(=NP4(=N2)OCC=CCO4)OCC=CCO3)O1	PubChem	InChI=1S/C12H18N3O6P3/c1-2-8-17-22(16-7-1)13-23(18-9-3-4-10-19-23)15-24(14-22)20-11-5-6-12-21-24/h1-6H,7-12H2	LPLXJJMOTHYDDH-UHFFFAOYSA-N	393.21	102266446	MMFF94 in Rdkit
C1CCN(P2(=NP(=NP(=N2)(Cl)Cl)(Cl)Cl)N(C1)CC3C=CC=C3)CC4C=CC=C4	PubChem	InChI=1S/C16H22Cl4N5P3/c17-26(18)21-27(19,20)23-28(22-26)24(13-15-7-1-2-8-15)11-5-6-12-25(28)14-16-9-3-4-10-16/h1-4,7-10,15-16H,5-6,11-14H2	GZVXUUKVINXEAV-UHFFFAOYSA-N	519.1	102295980	MMFF94 in Rdkit
C1CCN(C1)P2(=NP(=NP3(=N2)NCCCN3CC4C=CC=C4)(N5CCCC5)N6CCCC6)N7CCCC7	PubChem	InChI=1S/C25H46N9P3/c1-2-13-25(12-1)24-34-23-11-14-26-35(34)27-36(30-15-3-4-16-30,31-17-5-6-18-31)29-37(28-35,32-19-7-8-20-32)33-21-9-10-22-33/h1-2,12-13,25-26H,3-11,14-24H2	LYQXLYOOENQQFC-UHFFFAOYSA-N	565.6	102295981	MMFF94 in Rdkit
C1CCN(C1)P2(=NP(=NP3(=N2)N(CCCCN3CC4C=CC=C4)CC5C=CC=C5)(N6CCCC6)N7CCCC7)N8CCCC8	PubChem	InChI=1S/C32H54N9P3/c1-2-16-31(15-1)29-40-27-13-14-28-41(30-32-17-3-4-18-32)44(40)34-42(36-19-5-6-20-36,37-21-7-8-22-37)33-43(35-44,38-23-9-10-24-38)39-25-11-12-26-39/h1-4,15-18,31-32H,5-14,19-30H2	IVMNOMZORTWQJJ-UHFFFAOYSA-N	657.8	102295982	MMFF94 in Rdkit
C1CCN(P2(=NP(=NP(=N2)(Cl)Cl)(Cl)Cl)NC1)CC3C=CC=C3	PubChem	InChI=1S/C10H16Cl4N5P3/c11-20(12)16-21(13,14)18-22(17-20)15-7-3-4-8-19(22)9-10-5-1-2-6-10/h1-2,5-6,10,15H,3-4,7-9H2	GONLBWHSNCEJEF-UHFFFAOYSA-N	441	102295983	MMFF94 in Rdkit
C1CNP2(=NP(=NP(=N2)(Cl)Cl)(N3CCOCCOCCOCC3)N4CCOCCOCCOCC4)N(C1)CC5C=CC=C5	PubChem	InChI=1S/C25H46Cl2N7O6P3/c26-41(27)29-42(28-6-3-7-34(42)24-25-4-1-2-5-25)31-43(30-41,32-8-12-35-16-20-39-21-17-36-13-9-32)33-10-14-37-18-22-40-23-19-38-15-11-33/h1-2,4-5,25,28H,3,6-24H2	JFCXEZZPTGPNRG-UHFFFAOYSA-N	704.5	102295984	MMFF94 in Rdkit
C1CCN(P2(=NP3(=NP4(=N2)NCCCO4)NCCCO3)N(C1)CC5C=CC=C5)CC6C=CC=C6	PubChem	InChI=1S/C22H36N7O2P3/c1-2-10-21(9-1)19-28-15-5-6-16-29(20-22-11-3-4-12-22)34(28)26-32(23-13-7-17-30-32)25-33(27-34)24-14-8-18-31-33/h1-4,9-12,21-24H,5-8,13-20H2	DLHGAKQENVQCHX-UHFFFAOYSA-N	523.5	102295985	MMFF94 in Rdkit
C1CNP2(=NP(=NP(=N2)(N3CCOCCOCCOCC3)Cl)(N4CCOCCOCCOCC4)N5CCOCCOCCOCC5)N(C1)CC6C=CC=C6	PubChem	InChI=1S/C33H62ClN8O9P3/c34-52(39-8-14-43-20-26-49-27-21-44-15-9-39)36-53(35-6-3-7-42(53)32-33-4-1-2-5-33)38-54(37-52,40-10-16-45-22-28-50-29-23-46-17-11-40)41-12-18-47-24-30-51-31-25-48-19-13-41/h1-2,4-5,33,35H,3,6-32H2	FUHPVQUDEAGOIF-UHFFFAOYSA-N	843.3	102295986	MMFF94 in Rdkit
C1CNP2(=NP3(=NP4(=N2)N(CCCN4CC5C=CC=C5)CC6C=CC=C6)NCCCO3)OC1	PubChem	InChI=1S/C21H34N7O2P3/c1-2-9-20(8-1)18-27-14-7-15-28(19-21-10-3-4-11-21)33(27)25-31(22-12-5-16-29-31)24-32(26-33)23-13-6-17-30-32/h1-4,8-11,20-23H,5-7,12-19H2	FOBNKZJXBDKBTC-UHFFFAOYSA-N	509.5	102295987	MMFF94 in Rdkit
C1N2C=CN=C2P3(=NP4(=NP5(=N3)C6=NC=CN6CN7C5=NC=C7)C8=NC=CN8CN9C4=NC=C9)C2=NC=CN21	PubChem	InChI=1S/C21H18N15P3/c1-7-31-13-32-8-2-23-17(32)37(16(31)22-1)28-38(18-24-3-9-33(18)14-34-10-4-25-19(34)38)30-39(29-37)20-26-5-11-35(20)15-36-12-6-27-21(36)39/h1-12H,13-15H2	OBNYJHSDYVZHLE-UHFFFAOYSA-N	573.4	102528329	MMFF94 in Rdkit
C1CNP2(=NP(=NP(=N2)(NC3=CC=CC=C3)NC4=CC=CC=C4)(Cl)Cl)OC1	PubChem	InChI=1S/C15H19Cl2N6OP3/c16-25(17)21-26(19-14-8-3-1-4-9-14,20-15-10-5-2-6-11-15)23-27(22-25)18-12-7-13-24-27/h1-6,8-11,18-20H,7,12-13H2	BSJRWVHNKINGQN-UHFFFAOYSA-N	463.2	102578775	MMFF94 in Rdkit
CC1=NN2C(=C1)C3=CC(=NN3P24=NP(=NP(=N4)(Cl)Cl)(Cl)Cl)C	PubChem	InChI=1S/C8H8Cl4N7P3/c1-5-3-7-8-4-6(2)14-19(8)22(18(7)13-5)16-20(9,10)15-21(11,12)17-22/h3-4H,1-2H3	VZYFKYOULLDHAM-UHFFFAOYSA-N	436.9	102582723	MMFF94 in Rdkit
CC1=CC=C(C=C1)C2=NN3C(=C2)C4=CC(=NN4P35=NP(=NP(=N5)(Cl)Cl)(Cl)Cl)C6=CC=C(C=C6)C	PubChem	InChI=1S/C20H16Cl4N7P3/c1-13-3-7-15(8-4-13)17-11-19-20-12-18(16-9-5-14(2)6-10-16)26-31(20)34(30(19)25-17)28-32(21,22)27-33(23,24)29-34/h3-12H,1-2H3	AXHQKDBDIMGSBZ-UHFFFAOYSA-N	589.1	102582724	MMFF94 in Rdkit
CC1=CC=C(C=C1)C2=NN3C(=C2)C4=CC(=NN4P35=NP6(=NP(=N5)(Cl)Cl)N7C(=CC(=N7)C8=CC=C(C=C8)C)C9=CC(=NN69)C1=CC=C(C=C1)C)C1=CC=C(C=C1)C	PubChem	InChI=1S/C40H32Cl2N11P3/c1-25-5-13-29(14-6-25)33-21-37-38-22-34(30-15-7-26(2)8-16-30)44-51(38)55(50(37)43-33)47-54(41,42)48-56(49-55)52-39(23-35(45-52)31-17-9-27(3)10-18-31)40-24-36(46-53(40)56)32-19-11-28(4)12-20-32/h5-24H,1-4H3	FJPPGCZXRMSIPA-UHFFFAOYSA-N	830.6	102582725	MMFF94 in Rdkit
C1C2=CC=NN2P3(=NP(=NP(=N3)(Cl)Cl)(Cl)Cl)N4C1=CC=N4	PubChem	InChI=1S/C7H6Cl4N7P3/c8-19(9)14-20(10,11)16-21(15-19)17-6(1-3-12-17)5-7-2-4-13-18(7)21/h1-4H,5H2	MWIWMJUSTQPRAC-UHFFFAOYSA-N	422.9	102582726	MMFF94 in Rdkit
CC(C)(C)NP1(=NP2(=NP(=N1)(Cl)Cl)NCCCN2CCCCN3CCCNP34=NP(=NP(=N4)(NC(C)(C)C)NC(C)(C)C)(Cl)Cl)NC(C)(C)C	PubChem	InChI=1S/C26H62Cl4N14P6/c1-23(2,3)33-47(34-24(4,5)6)37-45(27,28)39-49(41-47)31-17-15-21-43(49)19-13-14-20-44-22-16-18-32-50(44)40-46(29,30)38-48(42-50,35-25(7,8)9)36-26(10,11)12/h31-36H,13-22H2,1-12H3	ZSFQIDZALBBKDQ-UHFFFAOYSA-N	898.5	102587881	MMFF94 in Rdkit
CN1CCN(P12=NP(=NP(=N2)(F)F)(F)F)C	PubChem	InChI=1S/C4H10F4N5P3/c1-12-3-4-13(2)16(12)10-14(5,6)9-15(7,8)11-16/h3-4H2,1-2H3	WGVGQJAGHMGKHH-UHFFFAOYSA-N	297.07	117885368	MMFF94 in Rdkit
CN1CCCN(P12=NP(=NP(=N2)(F)F)(F)F)C	PubChem	InChI=1S/C5H12F4N5P3/c1-13-4-3-5-14(2)17(13)11-15(6,7)10-16(8,9)12-17/h3-5H2,1-2H3	WODXNGZCEMRRPG-UHFFFAOYSA-N	311.1	117999473	MMFF94 in Rdkit
CC1=CC2=C(C=C1)OP3(=NP4(=NP5(=N3)OC6=C(O5)C=C(C=C6)C)OC7=C(O4)C=C(C=C7)C)O2	PubChem	InChI=1S/C21H18N3O6P3/c1-13-4-7-16-19(10-13)28-31(25-16)22-32(26-17-8-5-14(2)11-20(17)29-32)24-33(23-31)27-18-9-6-15(3)12-21(18)30-33/h4-12H,1-3H3	LNPBDFDZIKHMCV-UHFFFAOYSA-N	501.3	118444198	MMFF94 in Rdkit
COC1=CC=CC=C1C2=CC=CC=C2O[P+]3=NP4(=NP(=N3)(OP(=O)(OC5=CC=CC=C5)OC6=CC=CC=C6)OP(=O)(OC7=CC=CC=C7)OC8=CC=CC=C8)OC9=CC=CC=C9C1=CC=CC=C1O4	PubChem	InChI=1S/C49H39N3O12P5/c1-55-46-34-18-14-30-42(46)43-31-15-19-35-47(43)56-65-50-66(61-48-36-20-16-32-44(48)45-33-17-21-37-49(45)62-66)52-67(51-65,63-68(53,57-38-22-6-2-7-23-38)58-39-24-8-3-9-25-39)64-69(54,59-40-26-10-4-11-27-40)60-41-28-12-5-13-29-41/h2-37H,1H3/q+1	CGZWVDPGBBGMBG-UHFFFAOYSA-N	1016.7	121258311	MMFF94 in Rdkit
C1COP2(=NP(=NP(=N2)(C3=CC=CC=C3)C4=CC=CC=C4)(F)F)OC1	PubChem	InChI=1S/C15H16F2N3O2P3/c16-24(17)18-23(14-8-3-1-4-9-14,15-10-5-2-6-11-15)19-25(20-24)21-12-7-13-22-25/h1-6,8-11H,7,12-13H2	XDPKEMCCGLLMQZ-UHFFFAOYSA-N	401.22	121325534	MMFF94 in Rdkit
C1=S=CC(=O)C(=C1Cl)Cl	PubChem	InChI=1S/C5H2Cl2OS/c6-3-1-9-2-4(8)5(3)7/h1-2H	YDYCNCZWNCRSEM-UHFFFAOYSA-N	181.04	121476447	MMFF94 in Rdkit
C1CNP2(=NP3(=NP4(=N2)OC5=CC=CC=C5C6=CC=CC=C6O4)OC7=CC=CC=C7C8=CC=CC=C8O3)N1	PubChem	InChI=1S/C26H22N5O4P3/c1-5-13-23-19(9-1)20-10-2-6-14-24(20)33-37(32-23)29-36(27-17-18-28-36)30-38(31-37)34-25-15-7-3-11-21(25)22-12-4-8-16-26(22)35-38/h1-16,27-28H,17-18H2	LXMXJMAHTGBSPM-UHFFFAOYSA-N	561.4	122217293	MMFF94 in Rdkit
CCNP1(=NP2(=NP3(=N1)NCCNP4(=NP5(=NP6(=N4)NCCNP7(=NP(=NP(=N7)(NCC)NCC)(NCC)NCC)NCCN6)NCCNP8(=NP9(=NP1(=N8)NCCN1)NCCN9)NCCN5)NCCN3)NCCN2)NCC	PubChem	InChI=1S/C30H90N36P12/c1-7-31-67(32-8-2)55-68(33-9-3,34-10-4)57-70(56-67)37-13-19-43-73(44-20-14-38-70)61-74(45-21-17-41-72(42-18-22-46-74)59-69(35-11-5,36-12-6)58-71(60-72)39-15-16-40-71)63-75(62-73)47-23-25-49-76(50-26-24-48-75)64-77(51-27-28-52-77)66-78(65-76)53-29-30-54-78/h31-54H,7-30H2,1-6H3	CEZUUACHTJNRJE-UHFFFAOYSA-N	1327	122400000	MMFF94 in Rdkit
CS=1(=CC2=C(OCCC2)SC1)C	PubChem	InChI=1S/C9H14OS2/c1-12(2)6-8-4-3-5-10-9(8)11-7-12/h6-7H,3-5H2,1-2H3	HNKYISCIAPRLAQ-UHFFFAOYSA-N	202.3	123212868	MMFF94 in Rdkit
CS=1(=CC2=C(OCCC2)OC1)C	PubChem	InChI=1S/C9H14O2S/c1-12(2)6-8-4-3-5-10-9(8)11-7-12/h6-7H,3-5H2,1-2H3	QLMZEIANAMMZPW-UHFFFAOYSA-N	186.27	123357715	MMFF94 in Rdkit
CS=1(=CNC=NC1)C	PubChem	InChI=1S/C5H10N2S/c1-8(2)4-6-3-7-5-8/h3-5H,1-2H3,(H,6,7)	XYTRNPUYUNIBRQ-UHFFFAOYSA-N	130.21	123528116	MMFF94 in Rdkit
CC(C)(CCCC1C2C(C(C(C2(O1)O)CO)O)O)CC(C)(C)OCS=34=CC(=NN(C3)CC5CCCN5)C4	PubChem	InChI=1S/C27H47N3O6S/c1-25(2,9-5-8-21-22-24(33)23(32)20(12-31)27(22,34)36-21)15-26(3,4)35-17-37-13-19(14-37)29-30(16-37)11-18-7-6-10-28-18/h13,16,18,20-24,28,31-34H,5-12,14-15,17H2,1-4H3	TUKAGZQTROWKAQ-UHFFFAOYSA-N	541.7	123563520	MMFF94 in Rdkit
C1=C(SC=S=C1)C=O	PubChem	InChI=1S/C5H4OS2/c6-3-5-1-2-7-4-8-5/h1-4H	IWNXCFVPDMJAIH-UHFFFAOYSA-N	144.2	123624890	MMFF94 in Rdkit
CC12CCC1CC(N2C(=O)C3=C(SC=[P+]=N3)C4=CC=CC=C4)CNO	PubChem	InChI=1S/C18H21N3O2PS/c1-18-8-7-13(18)9-14(10-19-23)21(18)17(22)15-16(25-11-24-20-15)12-5-3-2-4-6-12/h2-6,11,13-14,19,23H,7-10H2,1H3/q+1	DCOFJMGHDNSPRP-UHFFFAOYSA-N	374.4	123673200	MMFF94 in Rdkit
C1=S=CSN1	PubChem	InChI=1S/C2H3NS2/c1-3-5-2-4-1/h1-3H	NYTMSKSPYJDUCU-UHFFFAOYSA-N	105.19	123872326	MMFF94 in Rdkit
CP=1=CC2=C(NC=C2)NC1	PubChem	InChI=1S/C7H9N2P/c1-10-4-6-2-3-8-7(6)9-5-10/h2-5,8-9H,1H3	ZNZMZCBDDGFSFR-UHFFFAOYSA-N	152.13	123928997	MMFF94 in Rdkit
C1=CC=C2C(=C1)N=CS23C=CN=N3	PubChem	InChI=1S/C9H7N3S/c1-2-4-9-8(3-1)10-7-13(9)6-5-11-12-13/h1-7H	INFZZIJPWULDGA-UHFFFAOYSA-N	189.24	129739701	MMFF94 in Rdkit
C1=CS2(C=CN=N2)C=N1	PubChem	InChI=1S/C5H5N3S/c1-3-9(5-6-1)4-2-7-8-9/h1-5H	AZTDDZMFBIEVJR-UHFFFAOYSA-N	139.18	129750496	MMFF94 in Rdkit
CCCCCCCCC1=C(P(=P2(CCCC2)P3(=P14CCCC4(CCCCCCCC)CCCCCCCC)CCCC3)(CCCCCCCC)CCCCCCCC)CCCCCCCC	PubChem	InChI=1S/C62H124P4/c1-7-13-19-25-31-37-48-60-61(49-38-32-26-20-14-8-2)66(59-47-52-62(66,50-39-33-27-21-15-9-3)51-40-34-28-22-16-10-4)65(57-45-46-58-65)64(55-43-44-56-64)63(60,53-41-35-29-23-17-11-5)54-42-36-30-24-18-12-6/h7-59H2,1-6H3	VGCUYTDAOWGZOA-UHFFFAOYSA-N	993.5	129817392	MMFF94 in Rdkit
C1CN(P2(=NP(=NP(=N2)(N=[N+]=[N-])N=[N+]=[N-])(N=[N+]=[N-])N=[N+]=[N-])N1N)N	PubChem	InChI=1S/C2H8N19P3/c3-9-13-22(14-10-4)17-23(15-11-5,16-12-6)19-24(18-22)20(7)1-2-21(24)8/h1-2,7-8H2	OGMVRIVOXUKXRH-UHFFFAOYSA-N	391.14	129846220	MMFF94 in Rdkit
C1CN(P2(=NP(=NP(=N2)(Cl)Cl)(Cl)Cl)N1N)N	PubChem	InChI=1S/C2H8Cl4N7P3/c3-14(4)9-15(5,6)11-16(10-14)12(7)1-2-13(16)8/h1-2,7-8H2	ZRDQPKOCFXISTE-UHFFFAOYSA-N	364.9	129846293	MMFF94 in Rdkit
CS=1(=NC(=NC(=O)N1)N)C	PubChem	InChI=1S/C4H8N4OS/c1-10(2)7-3(5)6-4(9)8-10/h1-2H3,(H2,5,6,9)	GIMYLFPRUMOISN-UHFFFAOYSA-N	160.2	130010900	MMFF94 in Rdkit
CC1CCC(C2=C1C=[P+]=C2)C	PubChem	InChI=1S/C10H14P/c1-7-3-4-8(2)10-6-11-5-9(7)10/h5-8H,3-4H2,1-2H3/q+1	FQSPQDXZDHHDGE-UHFFFAOYSA-N	165.19	130306357	MMFF94 in Rdkit
CC1=CC(=NN1P2(=NP3(=NP4(=N2)N5C(=CC=N5)C6=CC=CC=C6O4)N7C(=CC=N7)C8=CC=CC=C8O3)Cl)C	PubChem	InChI=1S/C23H19ClN9O2P3/c1-16-15-17(2)31(27-16)36(24)28-37(32-20(11-13-25-32)18-7-3-5-9-22(18)34-37)30-38(29-36)33-21(12-14-26-33)19-8-4-6-10-23(19)35-38/h3-15H,1-2H3	XUVGEMAUZICNHE-UHFFFAOYSA-N	581.8	132511209	MMFF94 in Rdkit
CC1=CC(=NN1P2(=NP3(=NP4(=N2)N5C(=CC=N5)C6=CC=CC=C6O4)N7C(=CC=N7)C8=CC=CC=C8O3)N9C(=CC(=N9)C)C)C	PubChem	InChI=1S/C28H26N11O2P3/c1-19-17-21(3)36(31-19)42(37-22(4)18-20(2)32-37)33-43(38-25(13-15-29-38)23-9-5-7-11-27(23)40-43)35-44(34-42)39-26(14-16-30-39)24-10-6-8-12-28(24)41-44/h5-18H,1-4H3	NBTWMPONRBMSLE-UHFFFAOYSA-N	641.5	132511210	MMFF94 in Rdkit
CC1=CC=C(C=C1)/C=C/C(=O)C2=CC=C(C=C2)OP3(=NP(=NP4(=N3)OC5=CC=CC=C5C6=CC=CC=C6O4)(OC7=CC=C(C=C7)C(=O)/C=C/C8=CC=C(C=C8)C)OC9=CC=C(C=C9)C(=O)/C=C/C1=CC=C(C=C1)C)OC1=CC=C(C=C1)C(=O)/C=C/C1=CC=C(C=C1)C	PubChem	InChI=1S/C76H60N3O10P3/c1-53-13-21-57(22-14-53)29-49-71(80)61-33-41-65(42-34-61)84-90(85-66-43-35-62(36-44-66)72(81)50-30-58-23-15-54(2)16-24-58)77-91(86-67-45-37-63(38-46-67)73(82)51-31-59-25-17-55(3)18-26-59,87-68-47-39-64(40-48-68)74(83)52-32-60-27-19-56(4)20-28-60)79-92(78-90)88-75-11-7-5-9-69(75)70-10-6-8-12-76(70)89-92/h5-52H,1-4H3/b49-29+,50-30+,51-31+,52-32+	KLCUMTMFICHDPM-WDLFUOIYSA-N	1268.2	132513898	MMFF94 in Rdkit
C1=CC=C(C=C1)/C=C/C(=O)C2=CC=C(C=C2)OP3(=NP(=NP4(=N3)OC5=CC=CC=C5C6=CC=CC=C6O4)(OC7=CC=C(C=C7)C(=O)/C=C/C8=CC=CC=C8)OC9=CC=C(C=C9)C(=O)/C=C/C1=CC=CC=C1)OC1=CC=C(C=C1)C(=O)/C=C/C1=CC=CC=C1	PubChem	InChI=1S/C72H52N3O10P3/c76-67(49-29-53-17-5-1-6-18-53)57-33-41-61(42-34-57)80-86(81-62-43-35-58(36-44-62)68(77)50-30-54-19-7-2-8-20-54)73-87(82-63-45-37-59(38-46-63)69(78)51-31-55-21-9-3-10-22-55,83-64-47-39-60(40-48-64)70(79)52-32-56-23-11-4-12-24-56)75-88(74-86)84-71-27-15-13-25-65(71)66-26-14-16-28-72(66)85-88/h1-52H/b49-29+,50-30+,51-31+,52-32+	JXIIVKCZCCETIB-WDLFUOIYSA-N	1212.1	132513899	MMFF94 in Rdkit
C1=CC=C2OP3(=NP(=NP(=N3)(OC4=CC=C(C=C4)C(=O)/C=C/C5=CC=C(C=C5)Cl)OC6=CC=C(C=C6)C(=O)/C=C/C7=CC=C(C=C7)Cl)(OC8=CC=C(C=C8)C(=O)/C=C/C9=CC=C(C=C9)Cl)OC3=CC=C(C=C3)C(=O)/C=C/C3=CC=C(C=C3)Cl)OC3=CC=CC=C3C2=C1	PubChem	InChI=1S/C72H48Cl4N3O10P3/c73-57-29-9-49(10-30-57)17-45-67(80)53-21-37-61(38-22-53)84-90(85-62-39-23-54(24-40-62)68(81)46-18-50-11-31-58(74)32-12-50)77-91(86-63-41-25-55(26-42-63)69(82)47-19-51-13-33-59(75)34-14-51,87-64-43-27-56(28-44-64)70(83)48-20-52-15-35-60(76)36-16-52)79-92(78-90)88-71-7-3-1-5-65(71)66-6-2-4-8-72(66)89-92/h1-48H/b45-17+,46-18+,47-19+,48-20+	JVCSWNDFTITEFC-MLLGEWIBSA-N	1349.9	132513900	MMFF94 in Rdkit
COC1=CC=C(C=C1)/C=C/C(=O)C2=CC=C(C=C2)OP3(=NP(=NP4(=N3)OC5=CC=CC=C5C6=CC=CC=C6O4)(OC7=CC=C(C=C7)C(=O)/C=C/C8=CC=C(C=C8)OC)OC9=CC=C(C=C9)C(=O)/C=C/C1=CC=C(C=C1)OC)OC1=CC=C(C=C1)C(=O)/C=C/C1=CC=C(C=C1)OC	PubChem	InChI=1S/C76H60N3O14P3/c1-84-61-33-13-53(14-34-61)21-49-71(80)57-25-41-65(42-26-57)88-94(89-66-43-27-58(28-44-66)72(81)50-22-54-15-35-62(85-2)36-16-54)77-95(79-96(78-94)92-75-11-7-5-9-69(75)70-10-6-8-12-76(70)93-96,90-67-45-29-59(30-46-67)73(82)51-23-55-17-37-63(86-3)38-18-55)91-68-47-31-60(32-48-68)74(83)52-24-56-19-39-64(87-4)40-20-56/h5-52H,1-4H3/b49-21+,50-22+,51-23+,52-24+	ALJFKHASSMUMIL-LAOQIBHKSA-N	1332.2	132513901	MMFF94 in Rdkit
C1=CC=C(C=C1)P(C2=CC=CC=C2)C3=CC=CC(=C3)OP4(=NP5(=NP6(=N4)N(C7=CC=CC=C7O6)C8=CC=CC=N8)N(C9=CC=CC=C9O5)C1=CC=CC=N1)OC1=CC(=CC=C1)P(C1=CC=CC=C1)C1=CC=CC=C1	PubChem	InChI=1S/C58H44N7O4P5/c1-5-25-47(26-6-1)70(48-27-7-2-8-28-48)51-33-21-23-45(43-51)66-74(67-46-24-22-34-52(44-46)71(49-29-9-3-10-30-49)50-31-11-4-12-32-50)62-72(64(57-39-17-19-41-59-57)53-35-13-15-37-55(53)68-72)61-73(63-74)65(58-40-18-20-42-60-58)54-36-14-16-38-56(54)69-73/h1-44H	MJPTWAUTZJWLDW-UHFFFAOYSA-N	1057.9	132514799	MMFF94 in Rdkit
CN1CCN(P12=[NH+]P(=NP(=N2)(N3CCCC3)N4CCCC4)(N5CCCC5)N6CCCC6)CC7=CC=C(C=C7)F	PubChem	InChI=1S/C26H45FN9P3/c1-31-22-23-36(24-25-10-12-26(27)13-11-25)37(31)28-38(32-14-2-3-15-32,33-16-4-5-17-33)30-39(29-37,34-18-6-7-19-34)35-20-8-9-21-35/h10-13H,2-9,14-24H2,1H3/p+1	QPDHGWPCMJKTPI-UHFFFAOYSA-O	596.6	132531473	MMFF94 in Rdkit
CN1CCCN(P12=[NH+]P(=NP(=N2)(N3CCCCC3)N4CCCCC4)(N5CCCCC5)N6CCCCC6)CC7=CC=C(C=C7)F	PubChem	InChI=1S/C31H55FN9P3/c1-36-19-14-28-41(29-30-15-17-31(32)18-16-30)42(36)33-43(37-20-6-2-7-21-37,38-22-8-3-9-23-38)35-44(34-42,39-24-10-4-11-25-39)40-26-12-5-13-27-40/h15-18H,2-14,19-29H2,1H3/p+1	OHZOGTNMNFQRBW-UHFFFAOYSA-O	666.8	132531474	MMFF94 in Rdkit
CCN1CCN(P12=[NH+]P(=NP(=N2)(N3CCCC3)N4CCCC4)(N5CCCC5)N6CCCC6)CC7=CC=C(C=C7)F	PubChem	InChI=1S/C27H47FN9P3/c1-2-32-23-24-37(25-26-11-13-27(28)14-12-26)38(32)29-39(33-15-3-4-16-33,34-17-5-6-18-34)31-40(30-38,35-19-7-8-20-35)36-21-9-10-22-36/h11-14H,2-10,15-25H2,1H3/p+1	ITCLRJFMJUXGBV-UHFFFAOYSA-O	610.7	132531475	MMFF94 in Rdkit
CN1CCCN(P12=[NH+]P(=NP(=N2)(N3CCCC3)N4CCCC4)(N5CCCC5)N6CCCC6)CC7=CC=C(C=C7)F	PubChem	InChI=1S/C27H47FN9P3/c1-32-15-10-24-37(25-26-11-13-27(28)14-12-26)38(32)29-39(33-16-2-3-17-33,34-18-4-5-19-34)31-40(30-38,35-20-6-7-21-35)36-22-8-9-23-36/h11-14H,2-10,15-25H2,1H3/p+1	KZBKTZKVAIUMBP-UHFFFAOYSA-O	610.7	132531476	MMFF94 in Rdkit
CN1CCN(P12=[NH+]P(=NP(=N2)(N3CCCCC3)N4CCCCC4)(N5CCCCC5)N6CCCCC6)CC7=CC=C(C=C7)F	PubChem	InChI=1S/C30H53FN9P3/c1-35-26-27-40(28-29-14-16-30(31)17-15-29)41(35)32-42(36-18-6-2-7-19-36,37-20-8-3-9-21-37)34-43(33-41,38-22-10-4-11-23-38)39-24-12-5-13-25-39/h14-17H,2-13,18-28H2,1H3/p+1	GDCLCPCCIFLTJW-UHFFFAOYSA-O	652.7	132531477	MMFF94 in Rdkit
CCN1CCN(P12=[NH+]P(=NP(=N2)(N3CCCCC3)N4CCCCC4)(N5CCCCC5)N6CCCCC6)CC7=CC=C(C=C7)F	PubChem	InChI=1S/C31H55FN9P3/c1-2-36-27-28-41(29-30-15-17-31(32)18-16-30)42(36)33-43(37-19-7-3-8-20-37,38-21-9-4-10-22-38)35-44(34-42,39-23-11-5-12-24-39)40-25-13-6-14-26-40/h15-18H,2-14,19-29H2,1H3/p+1	MOWQXDURPQEIIF-UHFFFAOYSA-O	666.8	132531478	MMFF94 in Rdkit
C1C2=CC=CC=C2OCN1C3=CC=C(C=C3)OP4(=NP(=NP5(=N4)OC6=CC=CC=C6C7=CC=CC=C7O5)(OC8=CC=C(C=C8)N9CC1=CC=CC=C1OC9)OC1=CC=C(C=C1)N1CC2=CC=CC=C2OC1)OC1=CC=C(C=C1)N1CC2=CC=CC=C2OC1	PubChem	InChI=1S/C68H56N7O10P3/c1-7-19-63-49(13-1)41-72(45-76-63)53-25-33-57(34-26-53)80-86(81-58-35-27-54(28-36-58)73-42-50-14-2-8-20-64(50)77-46-73)69-87(82-59-37-29-55(30-38-59)74-43-51-15-3-9-21-65(51)78-47-74,83-60-39-31-56(32-40-60)75-44-52-16-4-10-22-66(52)79-48-75)71-88(70-86)84-67-23-11-5-17-61(67)62-18-6-12-24-68(62)85-88/h1-40H,41-48H2	RZBPKKVYBAKBNR-UHFFFAOYSA-N	1224.1	132553515	MMFF94 in Rdkit
C1C2=CC=CC=C2OCN1C3=CC=C(C=C3)OP4(=NP5(=NP6(=N4)OC7=CC=CC=C7C8=CC=CC=C8O6)OC9=CC=CC=C9C1=CC=CC=C1O5)OC1=CC=C(C=C1)N1CC2=CC=CC=C2OC1	PubChem	InChI=1S/C52H40N5O8P3/c1-7-19-47-37(13-1)33-56(35-58-47)39-25-29-41(30-26-39)60-66(61-42-31-27-40(28-32-42)57-34-38-14-2-8-20-48(38)59-36-57)53-67(62-49-21-9-3-15-43(49)44-16-4-10-22-50(44)63-67)55-68(54-66)64-51-23-11-5-17-45(51)46-18-6-12-24-52(46)65-68/h1-32H,33-36H2	MCFBCYILNAYEHL-UHFFFAOYSA-N	955.8	132553516	MMFF94 in Rdkit
C1=CC=C(C=C1)C2=C(C(=NN2C3=CC=CC=C3)C4=CC=CC=C4)C5=CC=C(C=C5)OP6(=NP7(=NP8(=N6)OC9=CC=CC=C9C1=CC=CC=C1O8)OC1=CC=CC=C1C1=CC=CC=C1O7)OC1=CC=C(C=C1)C1=C(N(N=C1C1=CC=CC=C1)C1=CC=CC=C1)C1=CC=CC=C1	PubChem	InChI=1S/C78H54N7O6P3/c1-7-27-57(28-8-1)75-73(77(59-31-11-3-12-32-59)84(79-75)61-35-15-5-16-36-61)55-47-51-63(52-48-55)86-92(87-64-53-49-56(50-54-64)74-76(58-29-9-2-10-30-58)80-85(62-37-17-6-18-38-62)78(74)60-33-13-4-14-34-60)81-93(88-69-43-23-19-39-65(69)66-40-20-24-44-70(66)89-93)83-94(82-92)90-71-45-25-21-41-67(71)68-42-22-26-46-72(68)91-94/h1-54H	LANREBCXHORZMP-UHFFFAOYSA-N	1278.2	132562544	MMFF94 in Rdkit
CN1CCN(P12=NP(=NP(=N2)(N3CCCC3)N4CCCC4)(N5CCCC5)N6CCCC6)CC7=CC(=CC=C7)CN8CCN(P89=NP(=NP(=N9)(N1CCCC1)N1CCCC1)(N1CCCC1)N1CCCC1)C	PubChem	InChI=1S/C46H86N18P6/c1-53-38-40-63(65(53)47-67(55-22-3-4-23-55,56-24-5-6-25-56)51-68(48-65,57-26-7-8-27-57)58-28-9-10-29-58)43-45-20-19-21-46(42-45)44-64-41-39-54(2)66(64)49-69(59-30-11-12-31-59,60-32-13-14-33-60)52-70(50-66,61-34-15-16-35-61)62-36-17-18-37-62/h19-21,42H,3-18,22-41,43-44H2,1-2H3	UROGOAORSOSYEE-UHFFFAOYSA-N	1077.1	132582167	MMFF94 in Rdkit
C1CCN(C1)P2(=NP(=NP3(=N2)N(CCCO3)CC4=CC(=CC=C4)CN5CCCOP56=NP(=NP(=N6)(N7CCCC7)N8CCCC8)(N9CCCC9)N1CCCC1)(N1CCCC1)N1CCCC1)N1CCCC1	PubChem	InChI=1S/C46H84N16O2P6/c1-2-23-53(22-1)65(54-24-3-4-25-54)47-66(55-26-5-6-27-55,56-28-7-8-29-56)50-69(49-65)61(38-18-40-63-69)43-45-20-17-21-46(42-45)44-62-39-19-41-64-70(62)51-67(57-30-9-10-31-57,58-32-11-12-33-58)48-68(52-70,59-34-13-14-35-59)60-36-15-16-37-60/h17,20-21,42H,1-16,18-19,22-41,43-44H2	XPSJNJKUNYJUCN-UHFFFAOYSA-N	1079.1	132582169	MMFF94 in Rdkit
CN1CCN(P12=NP(=NP(=N2)(N3CCOCC3)N4CCOCC4)(N5CCOCC5)N6CCOCC6)CC7=CC(=CC=C7)CN8CCN(P89=NP(=NP(=N9)(N1CCOCC1)N1CCOCC1)(N1CCOCC1)N1CCOCC1)C	PubChem	InChI=1S/C46H86N18O8P6/c1-53-6-8-63(73(53)47-75(55-10-26-65-27-11-55,56-12-28-66-29-13-56)51-76(48-73,57-14-30-67-31-15-57)58-16-32-68-33-17-58)43-45-4-3-5-46(42-45)44-64-9-7-54(2)74(64)49-77(59-18-34-69-35-19-59,60-20-36-70-37-21-60)52-78(50-74,61-22-38-71-39-23-61)62-24-40-72-41-25-62/h3-5,42H,6-41,43-44H2,1-2H3	CCQPXGSMWJQUEB-UHFFFAOYSA-N	1205.1	132582171	MMFF94 in Rdkit
COCN(COC)C1=NC(=NC(=N1)N2COP3(=NP(=NP(=N3)(OC)OCN(CO)C4=NC(=NC(=N4)N(COC)COC)N(COC)COC)(OCN(COC)C5=NC(=NC(=N5)N(COC)COC)N(COC)COC)Cl)OC2)N(COC)COC	PubChem	InChI=1S/C41H79ClN21O19P3/c1-65-16-56(17-66-2)34-43-33(44-35(45-34)57(18-67-3)19-68-4)55(15-64)29-80-84(78-14)52-83(42,79-30-62(28-77-13)40-48-36(58(20-69-5)21-70-6)46-37(49-40)59(22-71-7)23-72-8)53-85(54-84)81-31-63(32-82-85)41-50-38(60(24-73-9)25-74-10)47-39(51-41)61(26-75-11)27-76-12/h64H,15-32H2,1-14H3	BKUXEHBMGDLJNL-UHFFFAOYSA-N	1298.6	132582228	MMFF94 in Rdkit
C1=CC=C(C=C1)C2=C3C(=CC=C2)C4=CC=CC(=C4O[P+]5(N3)NC6=C(C7=CC=CC=C7C=C6)C8=C(O5)C=CC9=CC=CC=C98)C1=CC=CC=C1	PubChem	InChI=1S/C44H30N2O2P/c1-3-13-29(14-4-1)35-21-11-23-37-38-24-12-22-36(30-15-5-2-6-16-30)44(38)48-49(46-43(35)37)45-39-27-25-31-17-7-9-19-33(31)41(39)42-34-20-10-8-18-32(34)26-28-40(42)47-49/h1-28,45-46H/q+1	KUDNOPMOAMJEQE-UHFFFAOYSA-N	649.7	132819748	MMFF94 in Rdkit
COC1=CC=C(C=C1)C2=CC3=CC=CC=C3C4=C2N[P+]5(NC6=CC=CC=C6C7=CC=CC=C7O5)OC8=C4C9=CC=CC=C9C=C8C1=CC=C(C=C1)OC	PubChem	InChI=1S/C46H34N2O4P/c1-49-33-23-19-29(20-24-33)39-27-31-11-3-5-13-35(31)43-44-36-14-6-4-12-32(36)28-40(30-21-25-34(50-2)26-22-30)46(44)52-53(48-45(39)43)47-41-17-9-7-15-37(41)38-16-8-10-18-42(38)51-53/h3-28,47-48H,1-2H3/q+1	IRYLULOPICPIAQ-UHFFFAOYSA-N	709.7	132819749	MMFF94 in Rdkit
C1=CC=C2C(=C1)C=C(C3=C2C4=C(C(=CC5=CC=CC=C54)C6=CC=C(C=C6)Cl)O[P+]7(N3)NC8=CC=CC=C8C9=CC=CC=C9O7)C1=CC=C(C=C1)Cl	PubChem	InChI=1S/C44H28Cl2N2O2P/c45-31-21-17-27(18-22-31)37-25-29-9-1-3-11-33(29)41-42-34-12-4-2-10-30(34)26-38(28-19-23-32(46)24-20-28)44(42)50-51(48-43(37)41)47-39-15-7-5-13-35(39)36-14-6-8-16-40(36)49-51/h1-26,47-48H/q+1	NXRQFFVEAWYKSK-UHFFFAOYSA-N	718.6	132819750	MMFF94 in Rdkit
COC1=C(C=CC(=C1)C2=C(C(=[S]C(=C2C#N)N)N)C#N)O	PubChem	InChI=1S/C14H11N4O2S/c1-20-11-4-7(2-3-10(11)19)12-8(5-15)13(17)21-14(18)9(12)6-16/h2-4,19H,17-18H2,1H3	ZCYYCFKWCNBXGQ-UHFFFAOYSA-N	299.33	133564266	MMFF94 in Rdkit
CCC1=[S]C2=NC=CC=[N+]2N1	PubChem	InChI=1S/C7H8N3S/c1-2-6-9-10-5-3-4-8-7(10)11-6/h3-5H,2H2,1H3/p+1	CHCWKFRHMLRDIS-UHFFFAOYSA-O	167.23	133588166	MMFF94 in Rdkit
C1=CC=C2C(=C1)NC(=[S]2)SCC(=O)NC3=CC=C(C=C3)S(=O)(=O)N	PubChem	InChI=1S/C15H14N3O3S3/c16-24(20,21)11-7-5-10(6-8-11)17-14(19)9-22-15-18-12-3-1-2-4-13(12)23-15/h1-8,18H,9H2,(H,17,19)(H2,16,20,21)	UUBSMFSVEQTWSF-UHFFFAOYSA-N	380.5	133588377	MMFF94 in Rdkit
CCOC(=O)CC1=CNC(=[S]1)N	PubChem	InChI=1S/C7H11N2O2S/c1-2-11-6(10)3-5-4-9-7(8)12-5/h4,9H,2-3,8H2,1H3	AJQWUIFMOGCHTK-UHFFFAOYSA-N	187.24	133588387	MMFF94 in Rdkit
CC(C(=O)NC1=[S]C=C(N1)C2=CC=C(C=C2)F)Cl	PubChem	InChI=1S/C12H11ClFN2OS/c1-7(13)11(17)16-12-15-10(6-18-12)8-2-4-9(14)5-3-8/h2-7,15H,1H3,(H,16,17)	CKZKJPPADWPUGC-UHFFFAOYSA-N	285.75	133588388	MMFF94 in Rdkit
CC1=CC(=C(C#N)C2=[S]C3=CC=CC=C3N2)C=C(N1C4=CC(=CC(=C4)Cl)Cl)C	PubChem	InChI=1S/C22H16Cl2N3S/c1-13-7-15(8-14(2)27(13)18-10-16(23)9-17(24)11-18)19(12-25)22-26-20-5-3-4-6-21(20)28-22/h3-11,26H,1-2H3	CVHKEDLVTKTBRG-UHFFFAOYSA-N	425.4	133589092	MMFF94 in Rdkit
CCOC1=CC2=C(C=C1)C=C(C(=O)O2)C3=C[S]=C(N3)NC4=CC=C(C=C4)C	PubChem	InChI=1S/C21H19N2O3S/c1-3-25-16-9-6-14-10-17(20(24)26-19(14)11-16)18-12-27-21(23-18)22-15-7-4-13(2)5-8-15/h4-12,22-23H,3H2,1-2H3	WJEGZONRIOLVLT-UHFFFAOYSA-N	379.5	133589199	MMFF94 in Rdkit
CC1=CC=C(C=C1)C2=C[S]=C(N2)NC(=O)C(C)Cl	PubChem	InChI=1S/C13H14ClN2OS/c1-8-3-5-10(6-4-8)11-7-18-13(15-11)16-12(17)9(2)14/h3-7,9,15H,1-2H3,(H,16,17)	MEEKQANTTJGLKQ-UHFFFAOYSA-N	281.78	133592986	MMFF94 in Rdkit
CC(C(=O)NC1=[S]C=C(N1)C2=CC=CC=C2)Cl	PubChem	InChI=1S/C12H12ClN2OS/c1-8(13)11(16)15-12-14-10(7-17-12)9-5-3-2-4-6-9/h2-8,14H,1H3,(H,15,16)	YXNABPXYAPUGNN-UHFFFAOYSA-N	267.76	133592990	MMFF94 in Rdkit
CC(C)C1=CC=C(C=C1)C2=C[S]=C(N2)NC(=O)C(C)Cl	PubChem	InChI=1S/C15H18ClN2OS/c1-9(2)11-4-6-12(7-5-11)13-8-20-15(17-13)18-14(19)10(3)16/h4-10,17H,1-3H3,(H,18,19)	MGCUBMZBFFMITC-UHFFFAOYSA-N	309.8	133592991	MMFF94 in Rdkit
CC(C)CC1=CC=C(C=C1)C2=C[S]=C(N2)NC(=O)C(C)Cl	PubChem	InChI=1S/C16H20ClN2OS/c1-10(2)8-12-4-6-13(7-5-12)14-9-21-16(18-14)19-15(20)11(3)17/h4-7,9-11,18H,8H2,1-3H3,(H,19,20)	PUWLNRAJYPCTRV-UHFFFAOYSA-N	323.9	133592992	MMFF94 in Rdkit
CC(C(=O)NC1=[S]C=C(N1)C2=CC=C(C=C2)Cl)Cl	PubChem	InChI=1S/C12H11Cl2N2OS/c1-7(13)11(17)16-12-15-10(6-18-12)8-2-4-9(14)5-3-8/h2-7,15H,1H3,(H,16,17)	RMXJIRPKULZGTR-UHFFFAOYSA-N	302.2	133592993	MMFF94 in Rdkit
CC(C(=O)NC1=[S]C=C(N1)C2=CC=C(C=C2)OC)Cl	PubChem	InChI=1S/C13H14ClN2O2S/c1-8(14)12(17)16-13-15-11(7-19-13)9-3-5-10(18-2)6-4-9/h3-8,15H,1-2H3,(H,16,17)	DXKOBWFZEKTVPL-UHFFFAOYSA-N	297.78	133592994	MMFF94 in Rdkit
CC(=O)NC1=[S]C=C(N1)C2=CC=CC=C2	PubChem	InChI=1S/C11H11N2OS/c1-8(14)12-11-13-10(7-15-11)9-5-3-2-4-6-9/h2-7,13H,1H3,(H,12,14)	HBFALDINXHUJJB-UHFFFAOYSA-N	219.28	133592995	MMFF94 in Rdkit
CC1=CC=C(C=C1)C2=C[S]=C(N2)NC(=O)C	PubChem	InChI=1S/C12H13N2OS/c1-8-3-5-10(6-4-8)11-7-16-12(14-11)13-9(2)15/h3-7,14H,1-2H3,(H,13,15)	XWSUWRNBDYTIBL-UHFFFAOYSA-N	233.31	133592996	MMFF94 in Rdkit
CC1=CC=C(C=C1)NC2=[S]C=C(N2)C3=CC4=C(C(=CC=C4)OC)OC3=O	PubChem	InChI=1S/C20H17N2O3S/c1-12-6-8-14(9-7-12)21-20-22-16(11-26-20)15-10-13-4-3-5-17(24-2)18(13)25-19(15)23/h3-11,21-22H,1-2H3	CJFGAWWPSQBYSE-UHFFFAOYSA-N	365.4	133594862	MMFF94 in Rdkit
C1=CC=C2C(=C1)C=C(C(=O)O2)C3=C[S]=C(N3)NC4=CC(=CC=C4)F	PubChem	InChI=1S/C18H12FN2O2S/c19-12-5-3-6-13(9-12)20-18-21-15(10-24-18)14-8-11-4-1-2-7-16(11)23-17(14)22/h1-10,20-21H	RDTSLNLJFMXIQT-UHFFFAOYSA-N	339.4	133594863	MMFF94 in Rdkit
C1=CC=C2C(=C1)C=C(C(=O)O2)C3=C[S]=C(N3)NC4=CC=C(C=C4)F	PubChem	InChI=1S/C18H12FN2O2S/c19-12-5-7-13(8-6-12)20-18-21-15(10-24-18)14-9-11-3-1-2-4-16(11)23-17(14)22/h1-10,20-21H	RIPRYRRDXSGWGG-UHFFFAOYSA-N	339.4	133594864	MMFF94 in Rdkit
CC1=CC=C(C=C1)NC2=[S]C=C(N2)C3=CC4=C(C=CC(=C4)OC)OC3=O	PubChem	InChI=1S/C20H17N2O3S/c1-12-3-5-14(6-4-12)21-20-22-17(11-26-20)16-10-13-9-15(24-2)7-8-18(13)25-19(16)23/h3-11,21-22H,1-2H3	YGYGSUOAAQIPIT-UHFFFAOYSA-N	365.4	133594865	MMFF94 in Rdkit
CCOC1=CC2=C(C=C1)C=C(C(=O)O2)C3=C[S]=C(N3)NC4=CC=C(C=C4)F	PubChem	InChI=1S/C20H16FN2O3S/c1-2-25-15-8-3-12-9-16(19(24)26-18(12)10-15)17-11-27-20(23-17)22-14-6-4-13(21)5-7-14/h3-11,22-23H,2H2,1H3	AVDBFCMMPIBJGK-UHFFFAOYSA-N	383.4	133594866	MMFF94 in Rdkit
COC1=CC2=C(C=C1)OC(=O)C(=C2)C3=C[S]=C(N3)NC4=CC=C(C=C4)F	PubChem	InChI=1S/C19H14FN2O3S/c1-24-14-6-7-17-11(8-14)9-15(18(23)25-17)16-10-26-19(22-16)21-13-4-2-12(20)3-5-13/h2-10,21-22H,1H3	ATFFEFDVDMGHEF-UHFFFAOYSA-N	369.4	133594867	MMFF94 in Rdkit
CC1=CC=C(C=C1)NC2=[S]C=C(N2)C3=CC4=C(C=CC5=CC=CC=C54)OC3=O	PubChem	InChI=1S/C23H17N2O2S/c1-14-6-9-16(10-7-14)24-23-25-20(13-28-23)19-12-18-17-5-3-2-4-15(17)8-11-21(18)27-22(19)26/h2-13,24-25H,1H3	AQWRQZLUMCOXFW-UHFFFAOYSA-N	385.5	133594869	MMFF94 in Rdkit
COC1=CC=C(C=C1)NC2=[S]C=C(N2)C3=CC4=C(C=CC(=C4)OC)OC3=O	PubChem	InChI=1S/C20H17N2O4S/c1-24-14-5-3-13(4-6-14)21-20-22-17(11-27-20)16-10-12-9-15(25-2)7-8-18(12)26-19(16)23/h3-11,21-22H,1-2H3	XASBVNPILQSTSH-UHFFFAOYSA-N	381.4	133594870	MMFF94 in Rdkit
COC1=CC=C(C=C1)C2=C[S]=C(N2)N3C(=O)/C(=N\NC4=C(C=C(C=C4)Cl)C(=O)C5=CC=CC=C5)/C(=N3)C6=CC=C(C=C6)[N+](=O)[O-]	PubChem	InChI=1S/C32H22ClN6O5S/c1-44-24-14-9-19(10-15-24)27-18-45-32(34-27)38-31(41)29(28(37-38)20-7-12-23(13-8-20)39(42)43)36-35-26-16-11-22(33)17-25(26)30(40)21-5-3-2-4-6-21/h2-18,34-35H,1H3/b36-29-	MAPXGEGTMCKKLQ-JTHRFTPNSA-N	638.1	133594871	MMFF94 in Rdkit
CC1=CC2=C(C=C1)NC(=[S]2)NC(=O)/C=C/C3=CC=CC=C3	PubChem	InChI=1S/C17H15N2OS/c1-12-7-9-14-15(11-12)21-17(18-14)19-16(20)10-8-13-5-3-2-4-6-13/h2-11,18H,1H3,(H,19,20)/b10-8+	WWURNNAUAKNVEV-CSKARUKUSA-N	295.4	133594876	MMFF94 in Rdkit
CCOC(=O)C1=CC2=C(C=C1)NC(=[S]2)NC(=O)/C=C/C3=CC=CC=C3	PubChem	InChI=1S/C19H17N2O3S/c1-2-24-18(23)14-9-10-15-16(12-14)25-19(20-15)21-17(22)11-8-13-6-4-3-5-7-13/h3-12,20H,2H2,1H3,(H,21,22)/b11-8+	YIJVVLVYMKTYIP-DHZHZOJOSA-N	353.4	133594877	MMFF94 in Rdkit
CC1=CC2=C(C=C1)NC(=[S]2)NC(=O)C3=CC(=CC=C3)[N+](=O)[O-]	PubChem	InChI=1S/C15H12N3O3S/c1-9-5-6-12-13(7-9)22-15(16-12)17-14(19)10-3-2-4-11(8-10)18(20)21/h2-8,16H,1H3,(H,17,19)	JAKARLZFFPJIRM-UHFFFAOYSA-N	314.3	133594878	MMFF94 in Rdkit
CCC(=O)NC1=CC=CC=C1C(=O)OCC(=O)NC2=[S]C3=C(N2)C=CC(=C3)C(=O)OC	PubChem	InChI=1S/C21H20N3O6S/c1-3-17(25)22-14-7-5-4-6-13(14)20(28)30-11-18(26)24-21-23-15-9-8-12(19(27)29-2)10-16(15)31-21/h4-10,23H,3,11H2,1-2H3,(H,22,25)(H,24,26)	YKINHHUADWRQHZ-UHFFFAOYSA-N	442.5	133594879	MMFF94 in Rdkit
C1=CC=C2C(=C1)NC(=[S]2)NC(=O)COC(=O)C3=CC=CO3	PubChem	InChI=1S/C14H11N2O4S/c17-12(8-20-13(18)10-5-3-7-19-10)16-14-15-9-4-1-2-6-11(9)21-14/h1-7,15H,8H2,(H,16,17)	OBOWKECNXUQGKJ-UHFFFAOYSA-N	303.31	133594880	MMFF94 in Rdkit
CC1=CC=C(C=C1)C2=CSC(=N2)NC(=O)CSC3=[S]N=C(N3)SC	PubChem	InChI=1S/C15H15N4OS4/c1-9-3-5-10(6-4-9)11-7-22-13(16-11)17-12(20)8-23-15-18-14(21-2)19-24-15/h3-7H,8H2,1-2H3,(H,18,19)(H,16,17,20)	FAPNPCRWFIQXRC-UHFFFAOYSA-N	395.6	133602693	MMFF94 in Rdkit
CCC1=NNC(=[S]1)NC(=O)CSC2=NN=C(O2)C3=CC(=C(C=C3)OC)OC	PubChem	InChI=1S/C16H18N5O4S2/c1-4-13-18-20-15(27-13)17-12(22)8-26-16-21-19-14(25-16)9-5-6-10(23-2)11(7-9)24-3/h5-7,20H,4,8H2,1-3H3,(H,17,22)	KIJWXPOAAGTESC-UHFFFAOYSA-N	408.5	133602694	MMFF94 in Rdkit
C1=CC=C2C(=C1)NC(=[S]2)Cl	PubChem	InChI=1S/C7H5ClNS/c8-7-9-5-3-1-2-4-6(5)10-7/h1-4,9H	LGJLYSRDEXTZHG-UHFFFAOYSA-N	170.64	133605892	MMFF94 in Rdkit
CC1=C(C=C(C=C1)N2C(=CC(=C(C#N)C3=[S]C4=CC=CC=C4N3)C=C2C)C)Cl	PubChem	InChI=1S/C23H19ClN3S/c1-14-8-9-18(12-20(14)24)27-15(2)10-17(11-16(27)3)19(13-25)23-26-21-6-4-5-7-22(21)28-23/h4-12,26H,1-3H3	DXJJGSBDIVJAIN-UHFFFAOYSA-N	404.9	133606412	MMFF94 in Rdkit
CC1=CC2=C(C=C1)N=C(S2)C3=CC=C(C=C3)N4C(=CC(=C(C#N)C5=[S]C6=CC=CC=C6N5)C=C4C)C	PubChem	InChI=1S/C30H23N4S2/c1-18-8-13-26-28(14-18)36-29(32-26)21-9-11-23(12-10-21)34-19(2)15-22(16-20(34)3)24(17-31)30-33-25-6-4-5-7-27(25)35-30/h4-16,33H,1-3H3	WIYNUHNXSPBQRL-UHFFFAOYSA-N	503.7	133606413	MMFF94 in Rdkit
C1=CC=C(C=C1)C(=O)NSC2=[S]C3=CC=CC=C3N2	PubChem	InChI=1S/C14H11N2OS2/c17-13(10-6-2-1-3-7-10)16-19-14-15-11-8-4-5-9-12(11)18-14/h1-9,15H,(H,16,17)	CENYSIBMGGRJGN-UHFFFAOYSA-N	287.4	133609962	MMFF94 in Rdkit
C1C=CC2C3=C1C=CC=C3NP4(=NP5(=NP6(=N4)NC7=CC=CC8=C7C(=CC=C8)N6)NC9=CC=CC1=C9C(=CC=C1)N5)N2	PubChem	InChI=1S/C30H26N9P3/c1-7-19-8-2-14-23-28(19)22(13-1)31-40(32-23)37-41(33-24-15-3-9-20-10-4-16-25(34-41)29(20)24)39-42(38-40)35-26-17-5-11-21-12-6-18-27(36-42)30(21)26/h1-11,13-18,27,31-36H,12H2	FTLKXKYHORYYEQ-UHFFFAOYSA-N	605.5	134181819	MMFF94 in Rdkit
C1=CC=C(C=C1)C2=CC(=P3(C4=CC=CC=C4C5=CC=CC=C53)C(=C2)C6=CC=CC=C6)C7=CC=CC=C7	PubChem	InChI=1S/C35H25P/c1-4-14-26(15-5-1)29-24-34(27-16-6-2-7-17-27)36(35(25-29)28-18-8-3-9-19-28)32-22-12-10-20-30(32)31-21-11-13-23-33(31)36/h1-25H	XYSZALJDBJKNON-UHFFFAOYSA-N	476.5	134908483	MMFF94 in Rdkit
CC1=C(OP2(=[N+](N=C(S2)SC)C3=CC=CC=C3)O1)C	PubChem	InChI=1S/C12H14N2O2PS2/c1-9-10(2)16-17(15-9)14(13-12(18-3)19-17)11-7-5-4-6-8-11/h4-8H,1-3H3/q+1	MHOAWZDTQKICBH-UHFFFAOYSA-N	313.4	134912322	MMFF94 in Rdkit
CSC1=N[N+](=P2(S1)OC3=C(O2)C(=C(C(=C3Cl)Cl)Cl)Cl)C4=CC=CC=C4	PubChem	InChI=1S/C14H8Cl4N2O2PS2/c1-24-14-19-20(7-5-3-2-4-6-7)23(25-14)21-12-10(17)8(15)9(16)11(18)13(12)22-23/h2-6H,1H3/q+1	ZRRDEDFHWYIRPL-UHFFFAOYSA-N	473.1	134912543	MMFF94 in Rdkit
CS=1(=NC(=C(C(=O)N1)C#N)SCC2=CC=CC=C2)CC3=CC=CC=C3	PubChem	InChI=1S/C19H17N3OS2/c1-25(14-16-10-6-3-7-11-16)21-18(23)17(12-20)19(22-25)24-13-15-8-4-2-5-9-15/h2-11H,13-14H2,1H3	FRJVDPWPFSBKNH-UHFFFAOYSA-N	367.5	134928021	MMFF94 in Rdkit
CS=1(=NC=C(C(=N)N1)C#N)C	PubChem	InChI=1S/C6H8N4S/c1-11(2)9-4-5(3-7)6(8)10-11/h4,8H,1-2H3	XOHIMAAJRFLUSZ-UHFFFAOYSA-N	168.22	134932267	MMFF94 in Rdkit
CC1=C(C(=CC=C1)C2=C(C=[P+]=C2)C)C	PubChem	InChI=1S/C13H14P/c1-9-5-4-6-12(11(9)3)13-8-14-7-10(13)2/h4-8H,1-3H3/q+1	ZNPMNGCFVDOOMJ-UHFFFAOYSA-N	201.22	135230163	MMFF94 in Rdkit
C1C=CC(=C1)CP2(=S)COP3(=NP(=NP4(=N3)OCP(=S)(CO4)CC5C=CC=C5)(OC2)F)F	PubChem	InChI=1S/C16H22F2N3O4P5S2/c17-28-19-29(18,23-12-26(31,11-22-28)9-15-5-1-2-6-15)21-30(20-28)24-13-27(32,14-25-30)10-16-7-3-4-8-16/h1,3-8,16H,2,9-14H2	DTSNOYGJFNSFDM-UHFFFAOYSA-N	577.4	135850305	MMFF94 in Rdkit
C1=CC=C(C=C1)C2=S=C(NN2C3=CC=CC=C3)[NH+]=NC4=CC=CC=C4	PubChem	InChI=1S/C20H16N4S/c1-4-10-16(11-5-1)19-24(18-14-8-3-9-15-18)23-20(25-19)22-21-17-12-6-2-7-13-17/h1-15,23H/p+1	PRRXFXLOFBXFRD-UHFFFAOYSA-O	345.4	136880469	MMFF94 in Rdkit
C1=CC=C(C=C1)C2=S=C(NN2C3=CC=CC=C3)N=NC4=CC=CC=C4	PubChem	InChI=1S/C20H16N4S/c1-4-10-16(11-5-1)19-24(18-14-8-3-9-15-18)23-20(25-19)22-21-17-12-6-2-7-13-17/h1-15,23H	PRRXFXLOFBXFRD-UHFFFAOYSA-N	344.4	136880470	MMFF94 in Rdkit
COC1=CC=C(C=C1)C2=S=C(NN2C3=CC=CC=C3)[NH+]=NC4=CC=CC=C4	PubChem	InChI=1S/C21H18N4OS/c1-26-19-14-12-16(13-15-19)20-25(18-10-6-3-7-11-18)24-21(27-20)23-22-17-8-4-2-5-9-17/h2-15,24H,1H3/p+1	UXJVDDBLHKUYRA-UHFFFAOYSA-O	375.5	136880471	MMFF94 in Rdkit
COC1=CC=C(C=C1)C2=S=C(NN2C3=CC=CC=C3)N=NC4=CC=CC=C4	PubChem	InChI=1S/C21H18N4OS/c1-26-19-14-12-16(13-15-19)20-25(18-10-6-3-7-11-18)24-21(27-20)23-22-17-8-4-2-5-9-17/h2-15,24H,1H3	UXJVDDBLHKUYRA-UHFFFAOYSA-N	374.5	136880472	MMFF94 in Rdkit
CO[C@H]1[C@@H](C[CH2]2C[CH2]3C4=C(C(CN3C[CH2]2[C@@H]1C(=O)OC)OC)C5=CC=CC=C5N4)OS(=O)(=O)C6=CC=C(C=C6)Br	PubChem	InChI=1S/C29H36BrN2O7S/c1-36-24-15-32-14-20-16(12-22(32)27-25(24)19-6-4-5-7-21(19)31-27)13-23(28(37-2)26(20)29(33)38-3)39-40(34,35)18-10-8-17(30)9-11-18/h4-11,23-24,26,28,31H,12-16,20,22H2,1-3H3/t23-,24?,26+,28+/m1/s1	IFJAZFSNZMWPOA-HZJDJYHTSA-N	636.6	137331327	MMFF94 in Rdkit
C1=CC=C2C(=C1)NC(=[S]2)/C=C/3\N(C(=O)/C(=C/C4=CC(=CC=C4)[N+](=O)[O-])/S3)CC(=O)C5=CC=C(C=C5)Cl	PubChem	InChI=1S/C26H17ClN3O4S2/c27-18-10-8-17(9-11-18)21(31)15-29-25(14-24-28-20-6-1-2-7-22(20)35-24)36-23(26(29)32)13-16-4-3-5-19(12-16)30(33)34/h1-14,28H,15H2/b23-13-,25-14+	YAWWVHJVUBGELQ-IQHXJEEISA-N	535	137915927	MMFF94 in Rdkit
CC(C)C(=O)SC1=[S]SC2=C1C3=CC=CC=C3NC2(C)C	PubChem	InChI=1S/C16H18NOS3/c1-9(2)14(18)19-15-12-10-7-5-6-8-11(10)17-16(3,4)13(12)20-21-15/h5-9,17H,1-4H3	UETFUNPPSWPETG-UHFFFAOYSA-N	336.5	137915930	MMFF94 in Rdkit
CC1=CC2=C(C=C1)N(C(C3=C2C(=[S]S3)SC(=O)C4=CC=CC=C4)(C)C)C	PubChem	InChI=1S/C21H20NOS3/c1-13-10-11-16-15(12-13)17-18(21(2,3)22(16)4)25-26-20(17)24-19(23)14-8-6-5-7-9-14/h5-12H,1-4H3	AEFVKOCBOWOCPY-UHFFFAOYSA-N	398.6	137915932	MMFF94 in Rdkit
CC1=CC=C(C=C1)C(=O)SC2=[S]SC3=C2C4=C(C=CC(=C4)OC)NC3(C)C	PubChem	InChI=1S/C21H20NO2S3/c1-12-5-7-13(8-6-12)19(23)25-20-17-15-11-14(24-4)9-10-16(15)22-21(2,3)18(17)26-27-20/h5-11,22H,1-4H3	OMMIGKKOZURZTI-UHFFFAOYSA-N	414.6	137915934	MMFF94 in Rdkit
C1=CSC=C1C2=[S]C=C(N2)CCl	PubChem	InChI=1S/C8H7ClNS2/c9-3-7-5-12-8(10-7)6-1-2-11-4-6/h1-2,4-5,10H,3H2	IEPYGJZYAPQIPW-UHFFFAOYSA-N	216.7	137915936	MMFF94 in Rdkit
C1[C@@H]2[C@H](CN1)N=S3(=NS(=O)(=O)C4=C3C=CC(=C4C5=NNN=N5)C6=CN=C(C=C6)N)N2	PubChem	InChI=1S/C16H16N10O2S2/c17-13-4-1-8(5-19-13)9-2-3-12-15(14(9)16-20-24-25-21-16)30(27,28)26-29(12)22-10-6-18-7-11(10)23-29/h1-5,10-11,18H,6-7H2,(H2,17,19)(H,22,23,26)(H,20,21,24,25)/t10-,11+,29?	JTSHLJGWKBPMIC-JDRNHHPWSA-N	444.5	138638474	MMFF94 in Rdkit
C1CN[P@@]2(=N[P@@]3(=N[P@](=N2)(OCCOCCOCCOCCO3)Cl)Cl)OC1	PubChem	InChI=1S/C11H23Cl2N4O6P3/c12-24-15-25(13,17-26(16-24)14-2-1-3-23-26)22-11-9-20-7-5-18-4-6-19-8-10-21-24/h14H,1-11H2/t24-,25+,26-	TUJOSZLIPWSSQQ-OOSCYNTBSA-N	471.15	139045156	MMFF94 in Rdkit
C1CN[P@]2(=N[P@@]3(=NP(=N2)(SC4=CC=CC=C4)SC5=CC=CC=C5)NCCCO3)OC1	PubChem	InChI=1S/C18H24N5O2P3S2/c1-3-9-17(10-4-1)29-28(30-18-11-5-2-6-12-18)22-26(19-13-7-15-24-26)21-27(23-28)20-14-8-16-25-27/h1-6,9-12,19-20H,7-8,13-16H2/t26-,27-/m1/s1	HTYQSBUXIWGHAP-KAYWLYCHSA-N	499.5	139045287	MMFF94 in Rdkit
C1CN[P@]2(=N[P@@]3(=NP(=N2)(C4=CC=CC=C4)C5=CC=CC=C5)NCCCO3)OC1	PubChem	InChI=1S/C18H24N5O2P3/c1-3-9-17(10-4-1)26(18-11-5-2-6-12-18)21-27(19-13-7-15-24-27)23-28(22-26)20-14-8-16-25-28/h1-6,9-12,19-20H,7-8,13-16H2/t27-,28-/m0/s1	LNMICZLTKVMAJW-NSOVKSMOSA-N	435.3	139045289	MMFF94 in Rdkit
C1CN[P@@]2(=NP(=NP(=N2)(Cl)Cl)(C3=CC=CC=C3)C4=CC=CC=C4)OC1	PubChem	InChI=1S/C15H17Cl2N4OP3/c16-24(17)19-23(14-8-3-1-4-9-14,15-10-5-2-6-11-15)20-25(21-24)18-12-7-13-22-25/h1-6,8-11,18H,7,12-13H2/t25-/m0/s1	QIDFEJLRSAMTTC-VWLOTQADSA-N	433.1	139045293	MMFF94 in Rdkit
C1CN[P@@]2(=N[P@]3(=NP(=N2)(SC4=CC=CC=C4)SC5=CC=CC=C5)NCCCO3)OC1	PubChem	InChI=1S/C18H24N5O2P3S2/c1-3-9-17(10-4-1)29-28(30-18-11-5-2-6-12-18)22-26(19-13-7-15-24-26)21-27(23-28)20-14-8-16-25-27/h1-6,9-12,19-20H,7-8,13-16H2/t26-,27-/m0/s1	HTYQSBUXIWGHAP-SVBPBHIXSA-N	499.5	139045295	MMFF94 in Rdkit
C1CN[P@]2(=N[P@@]3(=NP(=N2)(OC4=CC=CC=C4)OC5=CC=CC=C5)NCCCO3)OC1	PubChem	InChI=1S/C18H24N5O4P3/c1-3-9-17(10-4-1)26-30(27-18-11-5-2-6-12-18)22-28(19-13-7-15-24-28)21-29(23-30)20-14-8-16-25-29/h1-6,9-12,19-20H,7-8,13-16H2/t28-,29-/m1/s1	KHHNQHLQEYTCLW-FQLXRVMXSA-N	467.3	139045456	MMFF94 in Rdkit
C1CN[P@@]2(=N[P@]3(=[NH+]CCCO3)N=P4([N-]2)OCC5(CO4)COP6(=N[P@@]7(=N[P@@]8(=N6)NCCCO8)NCCCO7)OC5)OC1	PubChem	InChI=1S/C17H35N10O8P6/c1-5-18-36(28-9-1)22-37(19-6-2-10-29-37)25-40(24-36)32-13-17(14-33-40)15-34-41(35-16-17)26-38(20-7-3-11-30-38)23-39(27-41)21-8-4-12-31-39/h18-20H,1-16H2/q-1/p+1/t17?,36-,37+,38-,39+,40?,41?/m0/s1	QHKYEVDSOMKZET-RLYGRORHSA-O	694.4	139045458	MMFF94 in Rdkit
C1CN[P@@]2(=N[P@]3(=NCCCO3)N=P4(N2)OCC5(CO4)COP6(=N[P@@]7(=N[P@@]8(=N6)NCCCO8)NCCCO7)OC5)OC1	PubChem	InChI=1S/C17H36N10O8P6/c1-5-18-36(28-9-1)22-37(19-6-2-10-29-37)25-40(24-36)32-13-17(14-33-40)15-34-41(35-16-17)26-38(20-7-3-11-30-38)23-39(27-41)21-8-4-12-31-39/h18-20,26H,1-16H2/t17?,36-,37+,38-,39+,40?,41?/m0/s1	CMTAKUATCOFATQ-RLYGRORHSA-N	694.4	139045459	MMFF94 in Rdkit
CCN[P@@]1(=NP(=N[P@@]2(=N1)NCCCO2)(Cl)Cl)Cl	PubChem	InChI=1S/C5H13Cl3N5OP3/c1-2-9-16(8)11-15(6,7)12-17(13-16)10-4-3-5-14-17/h9-10H,2-5H2,1H3/t16-,17-/m1/s1	INUBBEKAYSYCLE-IAGOWNOFSA-N	358.5	139045463	MMFF94 in Rdkit
C1=CC=C2C(=C1)C3=CC=CC=C3C4=C2NP5(=NP(=NP(=N5)(Cl)Cl)(Cl)Cl)N4	PubChem	InChI=1S/C14H10Cl4N5P3/c15-24(16)21-25(17,18)23-26(22-24)19-13-11-7-3-1-5-9(11)10-6-2-4-8-12(10)14(13)20-26/h1-8,19-20H	BKMKJDPDAGXRDY-UHFFFAOYSA-N	483	139054349	MMFF94 in Rdkit
C1COC2=CC=CC=C2NP3(=NP(=NP(=N3)(Cl)Cl)(Cl)Cl)NC4=CC=CC=C4OC1	PubChem	InChI=1S/C15H16Cl4N5O2P3/c16-27(17)22-28(18,19)24-29(23-27)20-12-6-1-3-8-14(12)25-10-5-11-26-15-9-4-2-7-13(15)21-29/h1-4,6-9,20-21H,5,10-11H2	ODFONIRDIDNHHA-UHFFFAOYSA-N	533	139059169	MMFF94 in Rdkit
CC1=NC(=CC=C1)N2CC3=CC=CC=C3O[P@@]24=NP(=NP(=N4)(Cl)Cl)(Cl)Cl	PubChem	InChI=1S/C13H12Cl4N5OP3/c1-10-5-4-8-13(18-10)22-9-11-6-2-3-7-12(11)23-26(22)20-24(14,15)19-25(16,17)21-26/h2-8H,9H2,1H3	FMXLLROVOWTSAI-UHFFFAOYSA-N	489	139059266	MMFF94 in Rdkit
C1CN[P@]2(=NP3(=NP4(=N2)OCCCO4)OCCCO3)N(C1)CCCCN5CCCN[P+]56N=P7(NP8(=N6)OCCCO8)OCCCO7	PubChem	InChI=1S/C22H47N10O8P6/c1(11-31-13-3-9-23-41(31)25-43(33-15-5-16-34-43)29-44(26-41)35-17-6-18-36-44)2-12-32-14-4-10-24-42(32)27-45(37-19-7-20-38-45)30-46(28-42)39-21-8-22-40-46/h23-24,29H,1-22H2/q+1	YSYKMWXAJAOGCN-UHFFFAOYSA-N	765.5	139063578	MMFF94 in Rdkit
C1C2=C(C=CC(=C2)[N+](=O)[O-])O[P@@]3(=N[P@@](=NP4(=N3)OC5=C(CC6=C(O4)C=CC(=C6)[N+](=O)[O-])C=C(C=C5)[N+](=O)[O-])(OC7=C1C=C(C=C7)[N+](=O)[O-])Cl)Cl	PubChem	InChI=1S/C26H16Cl2N7O12P3/c27-48-29-49(28,45-24-6-2-20(33(38)39)12-16(24)9-15-11-19(32(36)37)1-5-23(15)44-48)31-50(30-48)46-25-7-3-21(34(40)41)13-17(25)10-18-14-22(35(42)43)4-8-26(18)47-50/h1-8,11-14H,9-10H2/t48-,49+	SERQKQKEMPHRHL-SPISDFNZSA-N	782.3	139065194	MMFF94 in Rdkit
C1C2=C(C=CC3=CC=CC=C23)O[C@H]4N1[P@@]5(=NP(=NP(=N5)(Cl)Cl)(Cl)Cl)OC6=C4C7=CC=CC=C7C=C6	PubChem	InChI=1S/C22H15Cl4N4O2P3/c23-33(24)27-34(25,26)29-35(28-33)30-13-18-16-7-3-1-5-14(16)9-11-19(18)31-22(30)21-17-8-4-2-6-15(17)10-12-20(21)32-35/h1-12,22H,13H2/t22-/m1/s1	HIQMHWGZUZHHLF-JOCHJYFZSA-N	602.1	139066776	MMFF94 in Rdkit
C1CN2CC3=CC=CC=C3OCCOCCOC4=CC=CC=C4CN1P25=NP(=NP(=N5)(Cl)Cl)(Cl)Cl	PubChem	InChI=1S/C20H24Cl4N5O3P3/c21-33(22)25-34(23,24)27-35(26-33)28-9-10-29(35)16-18-6-2-4-8-20(18)32-14-12-30-11-13-31-19-7-3-1-5-17(19)15-28/h1-8H,9-16H2	GPDJBIXFXFBMCK-UHFFFAOYSA-N	617.2	139066910	MMFF94 in Rdkit
C1=CC=C2C(=C1)C3=CC=CC=C3OP4(=NP(=NP(=N4)(OC5=CC=C(C=C5)CBr)OC6=CC=C(C=C6)CBr)(OC7=CC=C(C=C7)CBr)OC8=CC=C(C=C8)CBr)O2	PubChem	InChI=1S/C40H32Br4N3O6P3/c41-25-29-9-17-33(18-10-29)48-54(49-34-19-11-30(26-42)12-20-34)45-55(50-35-21-13-31(27-43)14-22-35,51-36-23-15-32(28-44)16-24-36)47-56(46-54)52-39-7-3-1-5-37(39)38-6-2-4-8-40(38)53-56/h1-24H,25-28H2	JCQBVEJXHBZLQE-UHFFFAOYSA-N	1063.2	139081336	MMFF94 in Rdkit
C1=CC=C2C(=C1)C3=CC=CC=C3OP4(=NP5(=NP(=N4)(OC6=CC=CC=C6C7=NN=C(O7)C8=CC=NC=C8)OC9=CC=CC=C9C1=NN=C(O1)C1=CC=NC=C1)OC1=CC=CC=C1C1=CC=CC=C1O5)O2	PubChem	InChI=1S/C50H32N9O8P3/c1-7-19-41-35(13-1)36-14-2-8-20-42(36)63-68(62-41)57-69(64-43-21-9-3-15-37(43)38-16-4-10-22-44(38)65-69)59-70(58-68,66-45-23-11-5-17-39(45)49-55-53-47(60-49)33-25-29-51-30-26-33)67-46-24-12-6-18-40(46)50-56-54-48(61-50)34-27-31-52-32-28-34/h1-32H	GIUOZXQFEORQPO-UHFFFAOYSA-N	979.8	139083697	MMFF94 in Rdkit
CC1=CC(=NC=C1)N2CC3=C(C=CC4=CC=CC=C34)O[P@]25=NP(=NP(=N5)(N6CCCC6)N7CCCC7)(N8CCCC8)N9CCCC9	PubChem	InChI=1S/C33H46N9OP3/c1-28-16-17-34-33(26-28)42-27-31-30-13-3-2-12-29(30)14-15-32(31)43-46(42)36-44(38-18-4-5-19-38,39-20-6-7-21-39)35-45(37-46,40-22-8-9-23-40)41-24-10-11-25-41/h2-3,12-17,26H,4-11,18-25,27H2,1H3	WHWBPZRCWTWXOG-UHFFFAOYSA-N	677.7	139085477	MMFF94 in Rdkit
CC1=NC(=CC=C1)N2CC3=C(C=CC4=CC=CC=C34)O[P@]25=NP(=NP(=N5)(Cl)Cl)(Cl)Cl	PubChem	InChI=1S/C17H14Cl4N5OP3/c1-12-5-4-8-17(22-12)26-11-15-14-7-3-2-6-13(14)9-10-16(15)27-30(26)24-28(18,19)23-29(20,21)25-30/h2-10H,11H2,1H3	XCXPJSCJLUUTPX-UHFFFAOYSA-N	539.1	139085670	MMFF94 in Rdkit
CC(C)(C)N[P@@]1(=[NH+]C(C)(C)C)N=[P@]2(NCCCN2CCCCN3CCCN[P@@]34=NP(=NP(=N4)(Cl)Cl)(NC(C)(C)C)NC(C)(C)C)[N-]P(=N1)(Cl)Cl	PubChem	InChI=1S/C26H61Cl4N14P6/c1-23(2,3)33-47(34-24(4,5)6)37-45(27,28)39-49(41-47)31-17-15-21-43(49)19-13-14-20-44-22-16-18-32-50(44)40-46(29,30)38-48(42-50,35-25(7,8)9)36-26(10,11)12/h31-34H,13-22H2,1-12H3,(H,35,36)/q-1/p+1/t49-,50+/m1/s1	PIPOVGUBSUWGJR-DJBVYZKNSA-O	898.5	139119553	MMFF94 in Rdkit
CC(C)(C)N[P@@]1(=NC(C)(C)C)N=[P@]2(NCCCN2CCCCN3CCCN[P@@]34=NP(=NP(=N4)(Cl)Cl)(NC(C)(C)C)NC(C)(C)C)NP(=N1)(Cl)Cl	PubChem	InChI=1S/C26H62Cl4N14P6/c1-23(2,3)33-47(34-24(4,5)6)37-45(27,28)39-49(41-47)31-17-15-21-43(49)19-13-14-20-44-22-16-18-32-50(44)40-46(29,30)38-48(42-50,35-25(7,8)9)36-26(10,11)12/h31-35,40H,13-22H2,1-12H3/t48-,49+,50-/m0/s1	FQMAIVKABHNLHF-XMCAQRGJSA-N	898.5	139119554	MMFF94 in Rdkit
C1CCN(C1)P2(=NP(=N[P@@]3(=N2)NCCCN3CC4=CCC=C4)(N5CCCC5)N6CCCC6)N7CCCC7	PubChem	InChI=1S/C25H46N9P3/c1-2-13-25(12-1)24-34-23-11-14-26-35(34)27-36(30-15-3-4-16-30,31-17-5-6-18-31)29-37(28-35,32-19-7-8-20-32)33-21-9-10-22-33/h1,12-13,26H,2-11,14-24H2	JXZQZDRETKQJLA-UHFFFAOYSA-N	565.6	139127204	MMFF94 in Rdkit
C1CCN(C1)P2(=NP(=NP3(=N2)N(CCCCN3CC4=CC=CC4)CC5=CC=CC5)(N6CCCC6)N7CCCC7)N8CCCC8	PubChem	InChI=1S/C32H54N9P3/c1-2-16-31(15-1)29-40-27-13-14-28-41(30-32-17-3-4-18-32)44(40)34-42(36-19-5-6-20-36,37-21-7-8-22-37)33-43(35-44,38-23-9-10-24-38)39-25-11-12-26-39/h1-4,15,17H,5-14,16,18-30H2	JKRQRVYWKCCVOR-UHFFFAOYSA-N	657.8	139127206	MMFF94 in Rdkit
CN1CCN(P12=NP3(=NP(=N2)(NC4=CC=CC=N4)NC5=CC=CC=N5)N(CCN3C)C)C	PubChem	InChI=1S/C18H30N11P3/c1-26-13-14-27(2)31(26)23-30(21-17-9-5-7-11-19-17,22-18-10-6-8-12-20-18)24-32(25-31)28(3)15-16-29(32)4/h5-12H,13-16H2,1-4H3,(H,19,21)(H,20,22)	WUUAERORYLURFH-UHFFFAOYSA-N	493.4	139130036	MMFF94 in Rdkit
CCN1CCCN(P12=NP3(=NP(=N2)(Cl)Cl)N(CCCN3CC)CC)CC	PubChem	InChI=1S/C14H32Cl2N7P3/c1-5-20-11-9-12-21(6-2)25(20)17-24(15,16)18-26(19-25)22(7-3)13-10-14-23(26)8-4/h5-14H2,1-4H3	GYQKKYLYNLEFAG-UHFFFAOYSA-N	462.3	139131917	MMFF94 in Rdkit
CCN1CCCN(P12=NP3(=N[P+](=N2)[O-])N(CCCN3CC)CC)CC	PubChem	InChI=1S/C14H32N7OP3/c1-5-18-11-9-12-19(6-2)24(18)15-23(22)16-25(17-24)20(7-3)13-10-14-21(25)8-4/h5-14H2,1-4H3	VUQAFLHROHGGPZ-UHFFFAOYSA-N	407.37	139131925	MMFF94 in Rdkit
C1=CC=C2C(=C1)C3=CC=CC=C3OP4(=NP5(=NP6(=N4)OC7=C(C8=C(O6)C=CC=N8)N=CC=C7)OC9=CC=CC=C9C1=CC=CC=C1O5)O2	PubChem	InChI=1S/C34H22N5O6P3/c1-5-15-27-23(11-1)24-12-2-6-16-28(24)41-46(40-27)37-47(42-29-17-7-3-13-25(29)26-14-4-8-18-30(26)43-47)39-48(38-46)44-31-19-9-21-35-33(31)34-32(45-48)20-10-22-36-34/h1-22H	MWKMBYBOIKEURK-UHFFFAOYSA-N	689.5	139131983	MMFF94 in Rdkit
C1CCN(C1)P2(=N[P@@]3(=N[P@]4(=N2)N(CC5=CC=CC=C5O4)CC6=CC=CC=C6)N(CC7=CC=CC=C7O3)CC8=CC=CC=C8)N9CCCC9	PubChem	InChI=1S/C36H42N7O2P3/c1-3-15-31(16-4-1)27-42-29-33-19-7-9-21-35(33)44-47(42)37-46(40-23-11-12-24-40,41-25-13-14-26-41)38-48(39-47)43(28-32-17-5-2-6-18-32)30-34-20-8-10-22-36(34)45-48/h1-10,15-22H,11-14,23-30H2/t47-,48-/m1/s1	VBBVBJHJFXZXJC-URZIEALYSA-N	697.7	139132274	MMFF94 in Rdkit
CC(C)N1CC2=CC=CC=C2O[P@@]13=N[P@@]4(=NP(=N3)(N5CCCC5)N6CCCC6)N(CC7=CC=CC=C7O4)C(C)C	PubChem	InChI=1S/C28H42N7O2P3/c1-23(2)34-21-25-13-5-7-15-27(25)36-39(34)29-38(32-17-9-10-18-32,33-19-11-12-20-33)30-40(31-39)35(24(3)4)22-26-14-6-8-16-28(26)37-40/h5-8,13-16,23-24H,9-12,17-22H2,1-4H3/t39-,40-/m0/s1	YZWDBLCORCNHQP-ZAQUEYBZSA-N	601.6	139132275	MMFF94 in Rdkit
C/1COP2(=NP(=NP(=N2)(C3=CC=CC=C3)C4=CC=CC=C4)(C5=CC=CC=C5)C6=CC=CC=C6)OCC/C=C1	PubChem	InChI=1S/C30H30N3O2P3/c1-2-16-26-35-38(34-25-15-1)32-36(27-17-7-3-8-18-27,28-19-9-4-10-20-28)31-37(33-38,29-21-11-5-12-22-29)30-23-13-6-14-24-30/h1-14,17-24H,15-16,25-26H2/b2-1-	LCEQRFDPQGQMLB-UPHRSURJSA-N	557.5	139135301	MMFF94 in Rdkit
C1C=CCOP2(=NP3(=N[S@](=N2)(=O)C4=CC=CC=C4)OCC=CCO3)O1	PubChem	InChI=1S/C14H17N3O5P2S/c18-25(14-8-2-1-3-9-14)16-23(19-10-4-5-11-20-23)15-24(17-25)21-12-6-7-13-22-24/h1-9H,10-13H2	LIYYLQOMXSPNPM-UHFFFAOYSA-N	401.32	139135302	MMFF94 in Rdkit
CN(P1(=NP2(=NP3(=N1)OC4=CC=CC=C4C5=CC=CC=C5O3)OC6=CC=CC=C6C7=CC=CC=C7O2)N(/N=C/C8=C(C(=CC=C8)OC)O)C)/N=C/C9=C(C(=CC=C9)OC)O	PubChem	InChI=1S/C42H38N7O8P3/c1-48(43-27-29-15-13-25-39(52-3)41(29)50)58(49(2)44-28-30-16-14-26-40(53-4)42(30)51)45-59(54-35-21-9-5-17-31(35)32-18-6-10-22-36(32)55-59)47-60(46-58)56-37-23-11-7-19-33(37)34-20-8-12-24-38(34)57-60/h5-28,50-51H,1-4H3/b43-27+,44-28+	ONHMLKBTBPYQSZ-GCQSSKKOSA-N	861.7	139136955	MMFF94 in Rdkit
C1C2=C(C=CC3=CC=CC=C23)O[P@]4(=NP(=NP(=N4)(Cl)Cl)(Cl)Cl)N1	PubChem	InChI=1S/C11H9Cl4N4OP3/c12-21(13)17-22(14,15)19-23(18-21)16-7-10-9-4-2-1-3-8(9)5-6-11(10)20-23/h1-6,16H,7H2	OWKUHZCMWKOVHN-UHFFFAOYSA-N	447.9	139141648	MMFF94 in Rdkit
CCCN1CC2=CC=CC=C2O[P@@]13=NP(=NP(=N3)(Cl)Cl)(Cl)Cl	PubChem	InChI=1S/C10H13Cl4N4OP3/c1-2-7-18-8-9-5-3-4-6-10(9)19-22(18)16-20(11,12)15-21(13,14)17-22/h3-6H,2,7-8H2,1H3	TYTZSNHXZYCLET-UHFFFAOYSA-N	440	139141650	MMFF94 in Rdkit
CCN1CC2=CC=CC=C2O[P@@]13=NP(=NP(=N3)(Cl)Cl)(Cl)Cl	PubChem	InChI=1S/C9H11Cl4N4OP3/c1-2-17-7-8-5-3-4-6-9(8)18-21(17)15-19(10,11)14-20(12,13)16-21/h3-6H,2,7H2,1H3	WKKMBKJBYMSCJU-UHFFFAOYSA-N	425.9	139141651	MMFF94 in Rdkit
CN(C)[P@]1(=N[P@@](=NP2(=N1)OCC3(CO2)COP4(=N[P@@](=N[P@@](=N4)(N(C)C)Cl)(N(C)C)Cl)OC3)(N(C)C)Cl)Cl	PubChem	InChI=1S/C13H32Cl4N10O4P6/c1-24(2)32(14)18-33(15,25(3)4)21-36(20-32)28-9-13(10-29-36)11-30-37(31-12-13)22-34(16,26(5)6)19-35(17,23-37)27(7)8/h9-12H2,1-8H3/t32-,33-,34-,35+/m0/s1	QEEPDIJHSBTLDU-AYXCPNKJSA-N	720.1	139151648	MMFF94 in Rdkit
CN(C)[P@]1(=N[P@@](=NP2(=N1)OCC3(CO2)COP4(=N[P@@](=N[P@](=N4)(N(C)C)Cl)(N(C)C)Cl)OC3)(N(C)C)Cl)Cl	PubChem	InChI=1S/C13H32Cl4N10O4P6/c1-24(2)32(14)18-33(15,25(3)4)21-36(20-32)28-9-13(10-29-36)11-30-37(31-12-13)22-34(16,26(5)6)19-35(17,23-37)27(7)8/h9-12H2,1-8H3/t32-,33-,34+,35+	QEEPDIJHSBTLDU-XREILWKOSA-N	720.1	139151650	MMFF94 in Rdkit
CN(C)[P@]1(=N[P+](N=P2(N1)OCC3(CO2)COP4(=N[P@@](=N[P@](=N4)(N(C)C)Cl)(N(C)C)Cl)OC3)(N(C)C)Cl)Cl	PubChem	InChI=1S/C13H33Cl4N10O4P6/c1-24(2)32(14)18-33(15,25(3)4)21-36(20-32)28-9-13(10-29-36)11-30-37(31-12-13)22-34(16,26(5)6)19-35(17,23-37)27(7)8/h20H,9-12H2,1-8H3/q+1/t32-,33?,34+,35+/m0/s1	LBNSPHKGARCTMB-LCZMKONOSA-N	721.1	139151651	MMFF94 in Rdkit
CN(C)[P@]1(=N[P@@](=NP2(=N1)OCC3(CO2)COP4(=N[P@](=N[P@@](=N4)(N(C)C)Cl)(N(C)C)Cl)OC3)(N(C)C)Cl)Cl	PubChem	InChI=1S/C13H32Cl4N10O4P6/c1-24(2)32(14)18-33(15,25(3)4)21-36(20-32)28-9-13(10-29-36)11-30-37(31-12-13)22-34(16,26(5)6)19-35(17,23-37)27(7)8/h9-12H2,1-8H3/t32-,33-,34-,35-/m0/s1	QEEPDIJHSBTLDU-BBACVFHCSA-N	720.1	139151653	MMFF94 in Rdkit
C1CCN(C1)[P@@]2(=N[P@@]3(=NP(=N2)(Cl)Cl)NCCO3)Cl	PubChem	InChI=1S/C6H13Cl3N5OP3/c7-16(8)11-17(9,14-4-1-2-5-14)13-18(12-16)10-3-6-15-18/h10H,1-6H2/t17-,18-/m0/s1	IYPJKFNHSFGDSF-ROUUACIJSA-N	370.5	139151802	MMFF94 in Rdkit
C1COCCO[P@@]2(=N[P@@](=NP3(=N2)OCCO3)(OCCOCCO1)Cl)Cl	PubChem	InChI=1S/C10H20Cl2N3O7P3/c11-23-13-24(12,15-25(14-23)21-9-10-22-25)20-8-6-18-4-2-16-1-3-17-5-7-19-23/h1-10H2/t23-,24+	MYVSVSWBIZXFFL-PSWAGMNNSA-N	458.11	139151803	MMFF94 in Rdkit
CO[P@]1(=NP2(=NP(=N1)(Cl)Cl)OCCO2)Cl	PubChem	InChI=1S/C3H7Cl3N3O3P3/c1-10-14(6)7-13(4,5)8-15(9-14)11-2-3-12-15/h2-3H2,1H3/t14-/m1/s1	ONJPSKZNSVVVIH-CQSZACIVSA-N	332.38	139151806	MMFF94 in Rdkit
C1COP2(=NP(=N[P@@](=N2)(OC3=CC=CC=C3)Cl)(Cl)Cl)O1	PubChem	InChI=1S/C8H9Cl3N3O3P3/c9-18(10)12-19(11,17-8-4-2-1-3-5-8)14-20(13-18)15-6-7-16-20/h1-5H,6-7H2/t19-/m0/s1	CGWZGDJUPICUGM-IBGZPJMESA-N	394.5	139151807	MMFF94 in Rdkit
C1CCN(C1)[P@]2(=NP3(=NP(=N2)(Cl)Cl)OCCO3)Cl	PubChem	InChI=1S/C6H12Cl3N4O2P3/c7-16(8)10-17(9,13-3-1-2-4-13)12-18(11-16)14-5-6-15-18/h1-6H2/t17-/m1/s1	CPKXQHJENVGWKE-QGZVFWFLSA-N	371.5	139151808	MMFF94 in Rdkit
CC(C)(C)N[P@@]1(=NC(C)(C)C)N=P2(NP(=N1)(Cl)Cl)OCC3(CO2)COP4(=NP(=NP(=N4)(Cl)Cl)(NC(C)(C)C)NC(C)(C)C)OC3	PubChem	InChI=1S/C21H48Cl4N10O4P6/c1-17(2,3)26-42(27-18(4,5)6)30-40(22,23)32-44(34-42)36-13-21(14-37-44)15-38-45(39-16-21)33-41(24,25)31-43(35-45,28-19(7,8)9)29-20(10,11)12/h26-28,33H,13-16H2,1-12H3/t21?,43-,44?,45?/m0/s1	NUZXBFBOSKAJIZ-AUYQUQHMSA-N	832.3	139152318	MMFF94 in Rdkit
C1=CC=C(C=C1)P(C2=CC=CC=C2)C3=CC=CC=C3OP4(=NP5(=NP6(=N4)OC7=CC=CC=C7C8=CC=CC=C8O6)OC9=CC=CC=C9C1=CC=CC=C1O5)OC1=CC=CC=C1P(C1=CC=CC=C1)C1=CC=CC=C1	PubChem	InChI=1S/C60H44N3O6P5/c1-5-25-45(26-6-1)70(46-27-7-2-8-28-46)59-43-23-21-41-57(59)68-74(69-58-42-22-24-44-60(58)71(47-29-9-3-10-30-47)48-31-11-4-12-32-48)62-72(64-53-37-17-13-33-49(53)50-34-14-18-38-54(50)65-72)61-73(63-74)66-55-39-19-15-35-51(55)52-36-16-20-40-56(52)67-73/h1-44H	HHQCWPXRFWJPTH-UHFFFAOYSA-N	1057.9	139152528	MMFF94 in Rdkit
C1CN[P@@]2(=NP(=NP(=N2)(C3=CC=CC=C3)C4=CC=CC=C4)(Cl)Cl)N(C1)CCCCN5CCCN[P@@]56=NP(=NP(=N6)(C7=CC=CC=C7)C8=CC=CC=C8)(Cl)Cl	PubChem	InChI=1S/C34H42Cl4N10P6/c35-51(36)41-49(31-17-5-1-6-18-31,32-19-7-2-8-20-32)43-53(45-51)39-25-15-29-47(53)27-13-14-28-48-30-16-26-40-54(48)44-50(42-52(37,38)46-54,33-21-9-3-10-22-33)34-23-11-4-12-24-34/h1-12,17-24,39-40H,13-16,25-30H2/t53-,54-/m1/s1	OGUJKABWXALHSX-RDTHBMROSA-N	918.4	139154372	MMFF94 in Rdkit
C1CCN(C1)[P@@]2(=N[P@]3(=NP(=N2)(Cl)Cl)NCCCO3)Cl	PubChem	InChI=1S/C7H15Cl3N5OP3/c8-17(9)12-18(10,15-5-1-2-6-15)14-19(13-17)11-4-3-7-16-19/h11H,1-7H2/t18-,19+/m0/s1	IMSBNPAPGKWLBT-RBUKOAKNSA-N	384.5	139156582	MMFF94 in Rdkit
C1CCN(C1)[P@]2(=N[P@]3(=NP(=N2)(Cl)Cl)NCCCO3)Cl	PubChem	InChI=1S/C7H15Cl3N5OP3/c8-17(9)12-18(10,15-5-1-2-6-15)14-19(13-17)11-4-3-7-16-19/h11H,1-7H2/t18-,19-/m1/s1	IMSBNPAPGKWLBT-RTBURBONSA-N	384.5	139156585	MMFF94 in Rdkit
CN1CCCN[P@@]12=NP(=N[P@@](=N2)(OC)Cl)(Cl)Cl	PubChem	InChI=1S/C5H13Cl3N5OP3/c1-13-5-3-4-9-17(13)11-15(6,7)10-16(8,12-17)14-2/h9H,3-5H2,1-2H3/t16-,17-/m0/s1	WMZBYGBFDQKXCN-IRXDYDNUSA-N	358.5	139156586	MMFF94 in Rdkit
CO[P@@]1(=N[P@@]2(=NP(=N1)(Cl)Cl)NCCCO2)Cl	PubChem	InChI=1S/C4H10Cl3N4O2P3/c1-12-15(7)9-14(5,6)10-16(11-15)8-3-2-4-13-16/h8H,2-4H2,1H3/t15-,16-/m0/s1	JGTZZIQEKDZDBY-HOTGVXAUSA-N	345.42	139156587	MMFF94 in Rdkit
C1CN[P@@]2(=N[P@@](=NP(=N2)(Cl)Cl)(OC3=CC=CC=C3)Cl)OC1	PubChem	InChI=1S/C9H12Cl3N4O2P3/c10-19(11)14-20(12,18-9-5-2-1-3-6-9)16-21(15-19)13-7-4-8-17-21/h1-3,5-6,13H,4,7-8H2/t20-,21-/m1/s1	BAEWXVUHDXFIRK-NHCUHLMSSA-N	407.5	139156588	MMFF94 in Rdkit
CN1CCCN[P@]12=NP(=N[P@](=N2)(N3CCCC3)Cl)(Cl)Cl	PubChem	InChI=1S/C8H18Cl3N6P3/c1-16-6-4-5-12-20(16)14-18(9,10)13-19(11,15-20)17-7-2-3-8-17/h12H,2-8H2,1H3/t19-,20-/m1/s1	UREUJKHELBQYPH-WOJBJXKFSA-N	397.5	139156589	MMFF94 in Rdkit
CN1CCO[P@@]12=NP(=N[P@@](=N2)(OC)Cl)(Cl)Cl	PubChem	InChI=1S/C4H10Cl3N4O2P3/c1-11-3-4-13-16(11)9-14(5,6)8-15(7,10-16)12-2/h3-4H2,1-2H3/t15-,16+/m0/s1	CDYKSIBTIXLHPQ-JKSUJKDBSA-N	345.42	139158329	MMFF94 in Rdkit
CN1CCO[P@@]12=N[P@@](=N[P@@](=N2)(OC)Cl)(OC)Cl	PubChem	InChI=1S/C5H13Cl2N4O3P3/c1-11-4-5-14-17(11)9-15(6,12-2)8-16(7,10-17)13-3/h4-5H2,1-3H3/t15-,16+,17-	VPZJEJVZAYUJMJ-BJWYYQGGSA-N	341.01	139158330	MMFF94 in Rdkit
CN1CCO[P@@]12=NP(=N[P@@](=N2)(OC3=CC=CC=C3)Cl)(Cl)Cl	PubChem	InChI=1S/C9H12Cl3N4O2P3/c1-16-7-8-17-21(16)14-19(10,11)13-20(12,15-21)18-9-5-3-2-4-6-9/h2-6H,7-8H2,1H3/t20-,21+/m0/s1	ZMKZHEUUMFAEPZ-LEWJYISDSA-N	407.5	139158331	MMFF94 in Rdkit
CN1CCO[P@]12=N[P@](=N[P@](=N2)(OC3=CC=CC=C3)Cl)(OC4=CC=CC=C4)Cl	PubChem	InChI=1S/C15H17Cl2N4O3P3/c1-21-12-13-22-27(21)19-25(16,23-14-8-4-2-5-9-14)18-26(17,20-27)24-15-10-6-3-7-11-15/h2-11H,12-13H2,1H3/t25-,26+,27-	LUYKGJHYWDLGKZ-LGKQTMLJSA-N	465.1	139158332	MMFF94 in Rdkit
CN1CCO[P@@]12=N[P@]3(=N[P@@](=N2)(OCCOCCOCCOCCO3)Cl)Cl	PubChem	InChI=1S/C11H23Cl2N4O6P3/c1-17-2-3-23-26(17)15-24(12)14-25(13,16-26)22-11-9-20-7-5-18-4-6-19-8-10-21-24/h2-11H2,1H3/t24-,25+,26-	QZMJOYIEQRDMQO-OOSCYNTBSA-N	471.15	139158333	MMFF94 in Rdkit
C1[C@H](N[P@]2(=NP(=NP(=N2)(Cl)Cl)(Cl)Cl)O1)C3=CC=CC=C3	PubChem	InChI=1S/C8H9Cl4N4OP3/c9-18(10)14-19(11,12)16-20(15-18)13-8(6-17-20)7-4-2-1-3-5-7/h1-5,8,13H,6H2/t8-/m0/s1	GIIIFPXEORPWKQ-QMMMGPOBSA-N	411.9	139161538	MMFF94 in Rdkit
C1CS[P@]2(=N[P@@]3(=NP(=N2)(Cl)Cl)NCCS3)N1	PubChem	InChI=1S/C4H10Cl2N5P3S2/c5-12(6)9-13(7-1-3-15-13)11-14(10-12)8-2-4-16-14/h7-8H,1-4H2/t13-,14+	HYRYBGDQHIVADB-OKILXGFUSA-N	356.1	139161559	MMFF94 in Rdkit
C1CS[P@]2(=N[P@]3(=NP(=N2)(Cl)Cl)NCCS3)N1	PubChem	InChI=1S/C4H10Cl2N5P3S2/c5-12(6)9-13(7-1-3-15-13)11-14(10-12)8-2-4-16-14/h7-8H,1-4H2/t13-,14-/m1/s1	HYRYBGDQHIVADB-ZIAGYGMSSA-N	356.1	139161561	MMFF94 in Rdkit
CN1CCCN([P@@]12=N[P@]3(=NP(=N2)(Cl)Cl)N(CCCN3CC4=CC=CC4)C)CC5C=CC=C5	PubChem	InChI=1S/C20H32Cl2N7P3/c1-26-13-7-15-28(17-19-9-3-4-10-19)31(26)23-30(21,22)24-32(25-31)27(2)14-8-16-29(32)18-20-11-5-6-12-20/h3-6,9-11,19H,7-8,12-18H2,1-2H3/t31-,32+/m0/s1	KOUHQXIAAFEEIT-AJQTZOPKSA-N	534.3	139178230	MMFF94 in Rdkit
CN1CCCN([P@]12=N[P@]3(=NP(=N2)(Cl)Cl)N(CCCN3CC4=CC=CC4)C)CC5C=CC=C5	PubChem	InChI=1S/C20H32Cl2N7P3/c1-26-13-7-15-28(17-19-9-3-4-10-19)31(26)23-30(21,22)24-32(25-31)27(2)14-8-16-29(32)18-20-11-5-6-12-20/h3-6,9-11,19H,7-8,12-18H2,1-2H3/t31-,32-/m1/s1	KOUHQXIAAFEEIT-ROJLCIKYSA-N	534.3	139178232	MMFF94 in Rdkit
CCN1CCN([P@@]12=N[P@@]3(=NP(=N2)(Cl)Cl)N(CCN3CC4C=CC=C4)CC)CC5C=CC=C5	PubChem	InChI=1S/C20H32Cl2N7P3/c1-3-26-13-15-28(17-19-9-5-6-10-19)31(26)23-30(21,22)24-32(25-31)27(4-2)14-16-29(32)18-20-11-7-8-12-20/h5-12,19-20H,3-4,13-18H2,1-2H3/t31-,32-/m0/s1	UKGFSSPKCSXDGV-ACHIHNKUSA-N	534.3	139178234	MMFF94 in Rdkit
CCN1CCN([P@@]12=N[P@]3(=NP(=N2)(Cl)Cl)N(CCN3CC4=CCC=C4)CC)CC5=CC=CC5	PubChem	InChI=1S/C20H32Cl2N7P3/c1-3-26-13-15-28(17-19-9-5-6-10-19)31(26)23-30(21,22)24-32(25-31)27(4-2)14-16-29(32)18-20-11-7-8-12-20/h5-7,9,11-12H,3-4,8,10,13-18H2,1-2H3/t31-,32+/m0/s1	MNIGELFLLHACIU-AJQTZOPKSA-N	534.3	139178235	MMFF94 in Rdkit
C1=CC=C2C(=C1)C3=CC=CC=C3C4=CC5=C(C=C24)OP6(=NP7(=NP8(=N6)OC9=C(O8)C=C1C2=CC=CC=C2C2=CC=CC=C2C1=C9)OC1=C(O7)C=C2C3=CC=CC=C3C3=CC=CC=C3C2=C1)O5	PubChem	InChI=1S/C54H30N3O6P3/c1-7-19-37-31(13-1)32-14-2-8-20-38(32)44-26-50-49(25-43(37)44)58-64(59-50)55-65(60-51-27-45-39-21-9-3-15-33(39)34-16-4-10-22-40(34)46(45)28-52(51)61-65)57-66(56-64)62-53-29-47-41-23-11-5-17-35(41)36-18-6-12-24-42(36)48(47)30-54(53)63-66/h1-30H	RNLYNFHUYBOLPB-UHFFFAOYSA-N	909.7	139198440	MMFF94 in Rdkit
CO[P@@]1(=NP2(=NP3(=N1)OC4=CC=CC=C4C5=CC=CC=C5O3)OC6=CC=CC=C6C7=CC=CC=C7O2)O	PubChem	InChI=1S/C25H20N3O6P3/c1-30-35(29)26-36(31-22-14-6-2-10-18(22)19-11-3-7-15-23(19)32-36)28-37(27-35)33-24-16-8-4-12-20(24)21-13-5-9-17-25(21)34-37/h2-17,29H,1H3	WKAMCMAEVPLTFO-UHFFFAOYSA-N	551.4	139199368	MMFF94 in Rdkit
C1=CC=C2C(=C1)C3=CC=CC=C3OP4(=NP5(=NP(=N4)(OC6=C(N=CC=C6)Cl)OC7=C(N=CC=C7)Cl)OC8=CC=CC=C8C9=CC=CC=C9O5)O2	PubChem	InChI=1S/C34H22Cl2N5O6P3/c35-33-31(19-9-21-37-33)46-50(47-32-20-10-22-38-34(32)36)40-48(42-27-15-5-1-11-23(27)24-12-2-6-16-28(24)43-48)39-49(41-50)44-29-17-7-3-13-25(29)26-14-4-8-18-30(26)45-49/h1-22H	SXEWJXWGFKIGRT-UHFFFAOYSA-N	760.4	139241322	MMFF94 in Rdkit
C1=CC=C2C(=C1)N([P@@]3(=N[P@]4(=NP(=N3)(Cl)Cl)N(C5=CC=CC=C5O4)C6=CC=CC=N6)O2)C7=CC=CC=N7	PubChem	InChI=1S/C22H16Cl2N7O2P3/c23-34(24)27-35(30(21-13-5-7-15-25-21)17-9-1-3-11-19(17)32-35)29-36(28-34)31(22-14-6-8-16-26-22)18-10-2-4-12-20(18)33-36/h1-16H/t35-,36-/m1/s1	WOCDPNWZYPLGNI-LQFQNGICSA-N	574.2	139248589	MMFF94 in Rdkit
C1=CC=C(C=C1)[C@@H]2[C@H](OP3(=N[P@@]4(=N[P@]5(=N3)N(C6=CC=CC=C6O5)C7=CC=CC=N7)N(C8=CC=CC=C8O4)C9=CC=CC=N9)O2)C1=CC=CC=C1	PubChem	InChI=1S/C36H28N7O4P3/c1-3-15-27(16-4-1)35-36(28-17-5-2-6-18-28)47-50(46-35)40-48(42(33-23-11-13-25-37-33)29-19-7-9-21-31(29)44-48)39-49(41-50)43(34-24-12-14-26-38-34)30-20-8-10-22-32(30)45-49/h1-26,35-36H/t35-,36-,48+,49+/m1/s1	BOXYJVJPAASFIH-QPTXVWCWSA-N	715.6	139248590	MMFF94 in Rdkit
C1=CC=C(C=C1)[C@@H]2[C@H](OP3(=N[P@]4(=N[P@@]5(=N3)N(C6=CC=CC=C6O5)C7=CC=CC=N7)N(C8=CC=CC=C8O4)C9=CC=CC=N9)O2)C1=CC=CC=C1	PubChem	InChI=1S/C36H28N7O4P3/c1-3-15-27(16-4-1)35-36(28-17-5-2-6-18-28)47-50(46-35)40-48(42(33-23-11-13-25-37-33)29-19-7-9-21-31(29)44-48)39-49(41-50)43(34-24-12-14-26-38-34)30-20-8-10-22-32(30)45-49/h1-26,35-36H/t35-,36-,48-,49-/m1/s1	BOXYJVJPAASFIH-HKQKKAQISA-N	715.6	139248591	MMFF94 in Rdkit
C1=CC=C2C(=C1)N([P@]3(=N[P@@]4(=NP(=N3)(Cl)Cl)N(C5=CC=CC=C5O4)C6=CC=CC=N6)O2)C7=CC=CC=N7	PubChem	InChI=1S/C22H16Cl2N7O2P3/c23-34(24)27-35(30(21-13-5-7-15-25-21)17-9-1-3-11-19(17)32-35)29-36(28-34)31(22-14-6-8-16-26-22)18-10-2-4-12-20(18)33-36/h1-16H/t35-,36-/m0/s1	WOCDPNWZYPLGNI-ZPGRZCPFSA-N	574.2	139248592	MMFF94 in Rdkit
CC1=CC(=NC=C1)OP2(=N[P@@]3(=N[P@]4(=N2)N(C5=CC=CC=C5O4)C6=CC=CC=N6)N(C7=CC=CC=C7O3)C8=CC=CC=N8)OC9=NC=CC(=C9)C	PubChem	InChI=1S/C34H28N9O4P3/c1-25-17-21-37-33(23-25)46-50(47-34-24-26(2)18-22-38-34)40-48(42(31-15-7-9-19-35-31)27-11-3-5-13-29(27)44-48)39-49(41-50)43(32-16-8-10-20-36-32)28-12-4-6-14-30(28)45-49/h3-24H,1-2H3/t48-,49-/m0/s1	DCLQXFYYXVOWAE-GTMCEHENSA-N	719.6	139248594	MMFF94 in Rdkit
C1=CC=C2C(=C1)NP3(=NC=NC=N3)O2	PubChem	InChI=1S/C8H7N4OP/c1-2-4-8-7(3-1)12-14(13-8)10-5-9-6-11-14/h1-6,12H	RDIHXQVEQDSSBD-UHFFFAOYSA-N	206.14	139984999	MMFF94 in Rdkit
C1=CC=P2(C=C1)OC(=O)C(=O)O2	PubChem	InChI=1S/C7H5O4P/c8-6-7(9)11-12(10-6)4-2-1-3-5-12/h1-5H	IXHPCZSOOHYKRI-UHFFFAOYSA-N	184.09	140343201	MMFF94 in Rdkit
C1CCP2(=NP=NP=N2)NC1	PubChem	InChI=1S/C4H9N4P3/c1-2-4-11(5-3-1)7-9-6-10-8-11/h5H,1-4H2	SNKLKKVEGDAICE-UHFFFAOYSA-N	206.06	140364382	MMFF94 in Rdkit
C1=CC=P2(C=C1)OS(=O)(=O)O2	PubChem	InChI=1S/C5H5O4PS/c6-11(7)8-10(9-11)4-2-1-3-5-10/h1-5H	CRRMKZBSGOLVOD-UHFFFAOYSA-N	192.13	141082179	MMFF94 in Rdkit
C/C=C(\C=C/C(=C)NC1=S=CNC2=C1SC=C2)/Br	PubChem	InChI=1S/C13H13BrN2S2/c1-3-10(14)5-4-9(2)16-13-12-11(6-7-17-12)15-8-18-13/h3-8,15-16H,2H2,1H3/b5-4-,10-3+	QRYDFKWVMMOBNN-MZTCIMCMSA-N	341.3	142083259	MMFF94 in Rdkit
C1=CC=P2(C=C1)C=C(P2)NC3C=C4C5=CC=CC=C5C6(C4=C3)C7=CC=CC=C7C8=CC=CC=C68	PubChem	InChI=1S/C31H23NP2/c1-8-16-34(17-9-1)20-30(33-34)32-21-18-25-24-12-4-7-15-28(24)31(29(25)19-21)26-13-5-2-10-22(26)23-11-3-6-14-27(23)31/h1-21,32-33H	ILJBKOTZJYODLX-UHFFFAOYSA-N	471.5	142541066	MMFF94 in Rdkit
C1CP12=C(C=C(C=C2)Br)CCC3=C(C=CC=C3Cl)C=O	PubChem	InChI=1S/C16H15BrClOP/c17-13-6-7-20(8-9-20)14(10-13)4-5-15-12(11-19)2-1-3-16(15)18/h1-3,6-7,10-11H,4-5,8-9H2	DFEUEYKPNWJZGJ-UHFFFAOYSA-N	369.62	142904730	MMFF94 in Rdkit
CC/C(=C\CC(C)C1=S=C(C2=C(N1C(C)C)C=C(S2)C3=CC=C(C=C3)F)O)/C	PubChem	InChI=1S/C23H28FNOS2/c1-6-15(4)7-8-16(5)22-25(14(2)3)19-13-20(27-21(19)23(26)28-22)17-9-11-18(24)12-10-17/h7,9-14,16,26H,6,8H2,1-5H3/b15-7-	APBUMVGNZVSGMD-CHHVJCJISA-N	417.6	142905100	MMFF94 in Rdkit
CC1=CCC(CC1)C2=S=C(C=C(N2C(C)C)/C=C(/C3=CC=C(C=C3)F)\S)OC	PubChem	InChI=1S/C23H28FNOS2/c1-15(2)25-20(13-21(27)17-9-11-19(24)12-10-17)14-22(26-4)28-23(25)18-7-5-16(3)6-8-18/h5,9-15,18,27H,6-8H2,1-4H3/b21-13-	WXZPKDMDLXEEME-BKUYFWCQSA-N	417.6	142905124	MMFF94 in Rdkit
CC1=CC(=C(C=C1)C2=S=C(C3=C(N2N(C)C)C=C(S3)C4=CC=CC=C4)OC)Cl	PubChem	InChI=1S/C22H21ClN2OS2/c1-14-10-11-16(17(23)12-14)21-25(24(2)3)18-13-19(15-8-6-5-7-9-15)27-20(18)22(26-4)28-21/h5-13H,1-4H3	YQPKUBGWGLWWOP-UHFFFAOYSA-N	429	142905129	MMFF94 in Rdkit
CCCCC(CCC)N1C2=C(CSC(=C2)C3=CC=CC=C3)C(=S=C1C4CCC(CC4)C)O	PubChem	InChI=1S/C28H39NOS2/c1-4-6-13-23(10-5-2)29-25-18-26(21-11-8-7-9-12-21)31-19-24(25)28(30)32-27(29)22-16-14-20(3)15-17-22/h7-9,11-12,18,20,22-23,30H,4-6,10,13-17,19H2,1-3H3	XYXMONXMGNZFNB-UHFFFAOYSA-N	469.7	142905150	MMFF94 in Rdkit
CCOC1=S=C(NC(=C1/C(=C/C)/C)S)CC2C(=O)NC3=CC=CC=C3S2	PubChem	InChI=1S/C19H22N2O2S3/c1-4-11(3)16-18(24)21-15(26-19(16)23-5-2)10-14-17(22)20-12-8-6-7-9-13(12)25-14/h4,6-9,14,21,24H,5,10H2,1-3H3,(H,20,22)/b11-4+	JGCHLGZVZGUANE-NYYWCZLTSA-N	406.6	143029515	MMFF94 in Rdkit
CCOC1=S=C(NC(=C1/C(=C/C)/C)SC)CC2C(=O)NC3=CC=CC=C3S2	PubChem	InChI=1S/C20H24N2O2S3/c1-5-12(3)17-19(25-4)22-16(27-20(17)24-6-2)11-15-18(23)21-13-9-7-8-10-14(13)26-15/h5,7-10,15,22H,6,11H2,1-4H3,(H,21,23)/b12-5+	LEKMQUPBXWBWLI-LFYBBSHMSA-N	420.6	143029585	MMFF94 in Rdkit
CC1CCC(CC1)C2=S=C(C3=C(N2C4CCC(CC4)O)C=C(S3)C5=CCCCC5)OC	PubChem	InChI=1S/C26H37NO2S2/c1-17-8-10-19(11-9-17)25-27(20-12-14-21(28)15-13-20)22-16-23(18-6-4-3-5-7-18)30-24(22)26(29-2)31-25/h6,16-17,19-21,28H,3-5,7-15H2,1-2H3	BPRVSUMFUMPDSI-UHFFFAOYSA-N	459.7	143324472	MMFF94 in Rdkit
CCC/C=C(\CC)/C(=C/C1=C(C(=S=C(N1C2CCCN(CC2)C)C3CCC(CC3)C)O)C)/C	PubChem	InChI=1S/C29H48N2OS/c1-7-9-11-24(8-2)22(4)20-27-23(5)29(32)33-28(25-15-13-21(3)14-16-25)31(27)26-12-10-18-30(6)19-17-26/h11,20-21,25-26,32H,7-10,12-19H2,1-6H3/b22-20+,24-11+	GCJWKNJTOZAISE-ZTFJPJEFSA-N	472.8	143324536	MMFF94 in Rdkit
CC1CCC(CC1)C2=S=C(C3=C(N2C4CCOCC4)C=C(S3)C5=CCCCC5)O	PubChem	InChI=1S/C24H33NO2S2/c1-16-7-9-18(10-8-16)23-25(19-11-13-27-14-12-19)20-15-21(17-5-3-2-4-6-17)28-22(20)24(26)29-23/h5,15-16,18-19,26H,2-4,6-14H2,1H3	HZBAGUHMQMHKMO-UHFFFAOYSA-N	431.7	143324542	MMFF94 in Rdkit
CC1CCC(CC1)C2=S=C(C3=C(N2C4CCC(CC4)OC(=O)N5CCOCC5)C=C(S3)C6=CCCCC6)O	PubChem	InChI=1S/C30H42N2O4S2/c1-20-7-9-22(10-8-20)28-32(23-11-13-24(14-12-23)36-30(34)31-15-17-35-18-16-31)25-19-26(21-5-3-2-4-6-21)37-27(25)29(33)38-28/h5,19-20,22-24,33H,2-4,6-18H2,1H3	OUANKUJTYRDMAP-UHFFFAOYSA-N	558.8	143324576	MMFF94 in Rdkit
CC1CCC(CC1)C2=S=C(C3=C(N2C4CCC(CC4)OC(=O)N5CCOCC5)C=C(S3)C6=CCCCC6)OC	PubChem	InChI=1S/C31H44N2O4S2/c1-21-8-10-23(11-9-21)29-33(24-12-14-25(15-13-24)37-31(34)32-16-18-36-19-17-32)26-20-27(22-6-4-3-5-7-22)38-28(26)30(35-2)39-29/h6,20-21,23-25H,3-5,7-19H2,1-2H3	CISDVWCHAXCDTF-UHFFFAOYSA-N	572.8	143324612	MMFF94 in Rdkit
CC1=CC(=C(C=C1)C2=S=C(C3=C(N2C(C)C)C=C(S3)C4=CCCCC4)O)C	PubChem	InChI=1S/C23H27NOS2/c1-14(2)24-19-13-20(17-8-6-5-7-9-17)26-21(19)23(25)27-22(24)18-11-10-15(3)12-16(18)4/h8,10-14,25H,5-7,9H2,1-4H3	NBLHJPONQLVTBO-UHFFFAOYSA-N	397.6	143324625	MMFF94 in Rdkit
CC1CCC(CC1)C2=S=C(C3=C(N2C4CCC5(CC4)C(=O)N(C(=O)N5C)C)C=C(S3)C6CCC(CC6)(C)C)O	PubChem	InChI=1S/C31H45N3O3S2/c1-19-6-8-21(9-7-19)26-34(22-12-16-31(17-13-22)28(36)32(4)29(37)33(31)5)23-18-24(38-25(23)27(35)39-26)20-10-14-30(2,3)15-11-20/h18-22,35H,6-17H2,1-5H3	NAIPWOPAJQYITL-UHFFFAOYSA-N	571.8	143324632	MMFF94 in Rdkit
CC1CCC(CC1)C2=S=C(C3=C(N2C4CCS(=O)CC4)C=C(S3)C5=CCCCC5)O	PubChem	InChI=1S/C24H33NO2S3/c1-16-7-9-18(10-8-16)23-25(19-11-13-30(27)14-12-19)20-15-21(17-5-3-2-4-6-17)28-22(20)24(26)29-23/h5,15-16,18-19,26H,2-4,6-14H2,1H3	LLARQQQUFXPANX-UHFFFAOYSA-N	463.7	143324663	MMFF94 in Rdkit
CC1CCC(CC1)C2=S=C(C3=C(N2C4CCC(CC4)(C=O)NC=O)C=C(S3)C5=CCC(CC5)(C)C)O	PubChem	InChI=1S/C29H40N2O3S2/c1-19-4-6-21(7-5-19)26-31(22-10-14-29(17-32,15-11-22)30-18-33)23-16-24(35-25(23)27(34)36-26)20-8-12-28(2,3)13-9-20/h8,16-19,21-22,34H,4-7,9-15H2,1-3H3,(H,30,33)	KCNVBGIANOQDQU-UHFFFAOYSA-N	528.8	143324674	MMFF94 in Rdkit
CC1CCC(CC1)C2=S=C(C3=C(N2C4CC[NH+](CC4)C)C=C(S3)C5=CCCCC5)O	PubChem	InChI=1S/C25H36N2OS2/c1-17-8-10-19(11-9-17)24-27(20-12-14-26(2)15-13-20)21-16-22(18-6-4-3-5-7-18)29-23(21)25(28)30-24/h6,16-17,19-20,28H,3-5,7-15H2,1-2H3/p+1	PBRXXAIQUZQQKU-UHFFFAOYSA-O	445.7	143324686	MMFF94 in Rdkit
CC1CCC(CC1)C2=S=C(C3=C(N2C4CCN(CC4)C)C=C(S3)C5=CCCCC5)O	PubChem	InChI=1S/C25H36N2OS2/c1-17-8-10-19(11-9-17)24-27(20-12-14-26(2)15-13-20)21-16-22(18-6-4-3-5-7-18)29-23(21)25(28)30-24/h6,16-17,19-20,28H,3-5,7-15H2,1-2H3	PBRXXAIQUZQQKU-UHFFFAOYSA-N	444.7	143324687	MMFF94 in Rdkit
CC1CCC(CC1)C2=S=C(C3=C(N2C4CCC(CC4)O)C=C(S3)Br)O	PubChem	InChI=1S/C19H26BrNO2S2/c1-11-2-4-12(5-3-11)18-21(13-6-8-14(22)9-7-13)15-10-16(20)24-17(15)19(23)25-18/h10-14,22-23H,2-9H2,1H3	HIKOOVCDPQPVIT-UHFFFAOYSA-N	444.5	143324694	MMFF94 in Rdkit
CC1CCC(CC1)C2=S=C(C3=C(N2C4CCSCC4)C=C(S3)C5=CCCCC5)O	PubChem	InChI=1S/C24H33NOS3/c1-16-7-9-18(10-8-16)23-25(19-11-13-27-14-12-19)20-15-21(17-5-3-2-4-6-17)28-22(20)24(26)29-23/h5,15-16,18-19,26H,2-4,6-14H2,1H3	CQQFCBFDCKTZSP-UHFFFAOYSA-N	447.7	143324707	MMFF94 in Rdkit
CC(C)C1=CC=C(C=C1)N(C2=CC=CC3=C2C4CCC4C5=CC=CC=C35)C6=CS=78=C(C7C9=CC=CC=C96)C1=CC=CC=C1C=C8	PubChem	InChI=1S/C43H35NS/c1-27(2)28-18-20-30(21-19-28)44(39-17-9-16-36-33-13-6-5-12-32(33)34-22-23-37(34)41(36)39)40-26-45-25-24-29-10-3-4-11-31(29)42(45)43(45)38-15-8-7-14-35(38)40/h3-21,24-27,34,37H,22-23H2,1-2H3	CCKCHCAIIKQDFC-UHFFFAOYSA-N	597.8	144659137	MMFF94 in Rdkit
C1=CC=C(C=C1)N2C3=C(C4=CC=CC=C42)C5=C(C=C3)C6=C7N5C8=CC(=NC(=C8)C9=S1(=CC=C2C(=C1)C7=C(S2)C=C6)C=CC=C9)C1=CC=CC=N1	PubChem	InChI=1S/C44H26N4S2/c1-2-10-27(11-3-1)47-36-14-5-4-12-31(36)41-37(47)18-16-29-30-17-19-39-42-32-26-50(23-20-38(32)49-39)22-9-7-15-40(50)35-25-28(48(43(29)41)44(30)42)24-34(46-35)33-13-6-8-21-45-33/h1-26H	BQQQCIPGNVOEKJ-UHFFFAOYSA-N	674.8	144704968	MMFF94 in Rdkit
CC1=CC=C(C=C1)C2=CC(=CC=C2)C3=CC(=CC=C3)C4=CC=P5(C=C4)C6=CC=CC=C6C7=CC=CC=C57	PubChem	InChI=1S/C36H27P/c1-26-16-18-27(19-17-26)29-8-6-10-31(24-29)32-11-7-9-30(25-32)28-20-22-37(23-21-28)35-14-4-2-12-33(35)34-13-3-5-15-36(34)37/h2-25H,1H3	DQKIBCPEELFWAV-UHFFFAOYSA-N	490.6	145306462	MMFF94 in Rdkit
CCC1=C([S]=C(N1)C)C(=O)O	PubChem	InChI=1S/C7H10NO2S/c1-3-5-6(7(9)10)11-4(2)8-5/h8H,3H2,1-2H3,(H,9,10)	LBYNVDGQVVYUOW-UHFFFAOYSA-N	172.23	146155069	MMFF94 in Rdkit
CCCC1=C([S]=C(N1)C)C(=O)O	PubChem	InChI=1S/C8H12NO2S/c1-3-4-6-7(8(10)11)12-5(2)9-6/h9H,3-4H2,1-2H3,(H,10,11)	WJCJVRCXHUENRE-UHFFFAOYSA-N	186.25	146155070	MMFF94 in Rdkit
CCCCC1=C([S]=C(N1)C)C(=O)O	PubChem	InChI=1S/C9H14NO2S/c1-3-4-5-7-8(9(11)12)13-6(2)10-7/h10H,3-5H2,1-2H3,(H,11,12)	LKASCAALJUPMCU-UHFFFAOYSA-N	200.28	146155071	MMFF94 in Rdkit
CC1=[S]C(=C(N1)C2=CC=CC=C2)C(=O)O	PubChem	InChI=1S/C11H10NO2S/c1-7-12-9(10(15-7)11(13)14)8-5-3-2-4-6-8/h2-6,12H,1H3,(H,13,14)	CBXINXDQJADJKM-UHFFFAOYSA-N	220.27	146155072	MMFF94 in Rdkit
CCN1C2=C(C=C(C=C2)N(C)C3=[P+]=CC=C3)C(=CC1=O)C4CC4	PubChem	InChI=1S/C19H20N2OP/c1-3-21-17-9-8-14(20(2)19-5-4-10-23-19)11-16(17)15(12-18(21)22)13-6-7-13/h4-5,8-13H,3,6-7H2,1-2H3/q+1	LCMXUKANPIDMAZ-UHFFFAOYSA-N	323.3	146240102	MMFF94 in Rdkit
C1CC(=O)NC2=C1C(=[P+]=C2)Cl	PubChem	InChI=1S/C7H5ClNOP/c8-7-4-1-2-6(10)9-5(4)3-11-7/h3H,1-2H2/p+1	RZGABZNQSYRTPB-UHFFFAOYSA-O	186.55	146259041	MMFF94 in Rdkit
CC1CCC(CC1)C2=S=C(C3=C(N2C4CCC(CC4)O)C=C(S3)C5=CC=CC=C5)O	PubChem	InChI=1S/C25H31NO2S2/c1-16-7-9-18(10-8-16)24-26(19-11-13-20(27)14-12-19)21-15-22(17-5-3-2-4-6-17)29-23(21)25(28)30-24/h2-6,15-16,18-20,27-28H,7-14H2,1H3	RMCFFQQTUPCYDG-UHFFFAOYSA-N	441.7	146746434	MMFF94 in Rdkit
CS=1(=CN=CSC1)C	PubChem	InChI=1S/C5H9NS2/c1-8(2)4-6-3-7-5-8/h3-5H,1-2H3	RSUORASUPZUTHH-UHFFFAOYSA-N	147.3	146776373	MMFF94 in Rdkit
CC1CCC(CC1)C2=S=C(C3=C(N2C4CCC(CC4)OC(=O)NCCO)C=C(S3)C5=CCCCC5)O	PubChem	InChI=1S/C28H40N2O4S2/c1-18-7-9-20(10-8-18)26-30(21-11-13-22(14-12-21)34-28(33)29-15-16-31)23-17-24(19-5-3-2-4-6-19)35-25(23)27(32)36-26/h5,17-18,20-22,31-32H,2-4,6-16H2,1H3,(H,29,33)	SBZYMNTWZKSELE-UHFFFAOYSA-N	532.8	146820862	MMFF94 in Rdkit
CC1=CC2=C(C=C1)C=CS3(=C2)=CC3	PubChem	InChI=1S/C12H12S/c1-10-2-3-11-4-5-13(6-7-13)9-12(11)8-10/h2-6,8-9H,7H2,1H3	CPACTLNOWYFQLA-UHFFFAOYSA-N	188.29	147263446	MMFF94 in Rdkit
C1CC2=C(C=C1)P3(=NP4(=NP5(=N3)C6=CC=CC=C6C7=CC=CC=C57)C8C=CC=CC8C9=CC=CC=C49)C1=CC=CC=C21	PubChem	InChI=1S/C36H28N3P3/c1-7-19-31-25(13-1)26-14-2-8-20-32(26)40(31)37-41(33-21-9-3-15-27(33)28-16-4-10-22-34(28)41)39-42(38-40)35-23-11-5-17-29(35)30-18-6-12-24-36(30)42/h1-5,7-17,19-25,31H,6,18H2	DODGACZPJKRROC-UHFFFAOYSA-N	595.5	147397796	MMFF94 in Rdkit
C1=CC=C2C(=C1)OP3(=N[P+](=NP(=N3)(C4=CN=CC=C4)C5=CC=CC=N5)C6=CN=CC=C6)O2	PubChem	InChI=1S/C21H16N6O2P3/c1-2-10-20-19(9-1)28-32(29-20)26-30(17-7-5-12-22-15-17)25-31(27-32,18-8-6-13-23-16-18)21-11-3-4-14-24-21/h1-16H/q+1	ULUCPURIGFLJLO-UHFFFAOYSA-N	477.3	147405462	MMFF94 in Rdkit
CC1=[N+](C=CC=[P+]=N1)C	PubChem	InChI=1S/C6H9N2P/c1-6-7-9-5-3-4-8(6)2/h3-5H,1-2H3/q+2	PRAYNUQOYLHJAO-UHFFFAOYSA-N	140.12	147702105	MMFF94 in Rdkit
CC1C(SC(C(C1N2C3=CC=CC=C3N4C2=P5(C6=CC=CC=C6N7[N+]5=CC=C7)C8=CSC=C84)C)C)C	PubChem	InChI=1S/C29H30N4PS2/c1-18-20(3)36-21(4)19(2)28(18)33-23-11-6-5-10-22(23)32-25-16-35-17-27(25)34(29(32)33)26-13-8-7-12-24(26)30-14-9-15-31(30)34/h5-21,28H,1-4H3/q+1	AVSYAZNKTDLGHX-UHFFFAOYSA-N	529.7	147905174	MMFF94 in Rdkit
C1OP2(=NP3(=NP4(=N2)OCP(=O)(CO4)CO)OCP(=O)(CO3)CO)OCP1(=O)CO	PubChem	InChI=1S/C9H21N3O12P6/c13-1-25(16)4-19-28(20-5-25)10-29(21-6-26(17,2-14)7-22-29)12-30(11-28)23-8-27(18,3-15)9-24-30/h13-15H,1-9H2	IKNSXLMQMLWPJR-UHFFFAOYSA-N	549.12	147934581	MMFF94 in Rdkit
CC1CCC(CC1)S2=S=C(C3=C(N2C4CCC(CC4)OC(=O)CCC5CCCOCC5)C=C(S3)C6=CCCCC6)O	PubChem	InChI=1S/C33H49NO4S3/c1-23-9-16-28(17-10-23)41-34(29-22-30(25-7-3-2-4-8-25)39-32(29)33(36)40-41)26-12-14-27(15-13-26)38-31(35)18-11-24-6-5-20-37-21-19-24/h7,22-24,26-28,36H,2-6,8-21H2,1H3	IPCBJYZIIJLLPC-UHFFFAOYSA-N	619.9	147958929	MMFF94 in Rdkit
C1CCC(CC1)C2COCC3=S=C(C4=C(N23)C=C(S4)C5=CC=CC=C5)O	PubChem	InChI=1S/C21H23NO2S2/c23-21-20-16(11-18(25-20)15-9-5-2-6-10-15)22-17(12-24-13-19(22)26-21)14-7-3-1-4-8-14/h2,5-6,9-11,14,17,23H,1,3-4,7-8,12-13H2	JTDYLDRUHVRCCX-UHFFFAOYSA-N	385.5	148120888	MMFF94 in Rdkit
CC1CCC(CC1)C2=S=C(C3=C(N2C4CCC(CC4)OC(=O)NCCO)C=C(S3)C5=CCCCC5)OC	PubChem	InChI=1S/C29H42N2O4S2/c1-19-8-10-21(11-9-19)27-31(22-12-14-23(15-13-22)35-29(33)30-16-17-32)24-18-25(20-6-4-3-5-7-20)36-26(24)28(34-2)37-27/h6,18-19,21-23,32H,3-5,7-17H2,1-2H3,(H,30,33)	LFNRDAVCJRTVAK-UHFFFAOYSA-N	546.8	148335020	MMFF94 in Rdkit
CCCC1=CC2=C(C=C1)NC(=S=N2)C	PubChem	InChI=1S/C11H14N2S/c1-3-4-9-5-6-10-11(7-9)13-14-8(2)12-10/h5-7,12H,3-4H2,1-2H3	LIOUCUPJNFVGMB-UHFFFAOYSA-N	206.31	148351474	MMFF94 in Rdkit
CN1C2=C(C(=S=C1C3=CC=C(C=C3)C(F)(F)F)O)SC(=C2)C4=CC=CC=C4	PubChem	InChI=1S/C20H14F3NOS2/c1-24-15-11-16(12-5-3-2-4-6-12)26-17(15)19(25)27-18(24)13-7-9-14(10-8-13)20(21,22)23/h2-11,25H,1H3	LQOLKAJLYOFCCZ-UHFFFAOYSA-N	405.5	148394243	MMFF94 in Rdkit
CN1C2=P3(C4=CC=CC=C4N5[N+]3=CC=C5)C6=NN(N=C6N2C=N1)C	PubChem	InChI=1S/C15H14N8P/c1-19-15-21(10-16-19)13-14(18-20(2)17-13)24(15)12-7-4-3-6-11(12)22-8-5-9-23(22)24/h3-10H,1-2H3/q+1	HOIHKRCNPOSQQF-UHFFFAOYSA-N	337.3	148789971	MMFF94 in Rdkit
CC1CCC(CC1)C2=S=C(C3=C(N2C4CCC5(CC4)C(=O)N(C(=O)N5)C)C=C(S3)C6=CCC(CC6)(C)C)O	PubChem	InChI=1S/C30H41N3O3S2/c1-18-5-7-20(8-6-18)25-33(21-11-15-30(16-12-21)27(35)32(4)28(36)31-30)22-17-23(37-24(22)26(34)38-25)19-9-13-29(2,3)14-10-19/h9,17-18,20-21,34H,5-8,10-16H2,1-4H3,(H,31,36)	QBVCFYXPAFETJY-UHFFFAOYSA-N	555.8	149012597	MMFF94 in Rdkit
CC1CCC(CC1)C2=S=C(C3=C(N2C(C)C)C=C(S3)C4=CC=CC=C4)O	PubChem	InChI=1S/C22H27NOS2/c1-14(2)23-18-13-19(16-7-5-4-6-8-16)25-20(18)22(24)26-21(23)17-11-9-15(3)10-12-17/h4-8,13-15,17,24H,9-12H2,1-3H3	XFLXKCJHCWYAGG-UHFFFAOYSA-N	385.6	149205226	MMFF94 in Rdkit
C1=CC=C(C=C1)OP(=O)(OC2=CC=CC=C2)OP3(=NP4(=NP5(=N3)OC6=CC=CC=C6C7=CC=CC=C7O5)OC8=CC=CC#CC8C9=CC=CC=C9O4)OP(=O)(OC1=CC=CC=C1)OC1=CC=CC=C1	PubChem	InChI=1S/C49H36N3O12P5/c53-68(55-38-22-6-1-7-23-38,56-39-24-8-2-9-25-39)63-67(64-69(54,57-40-26-10-3-11-27-40)58-41-28-12-4-13-29-41)51-65(59-46-34-15-5-14-30-42(46)43-31-16-19-35-47(43)60-65)50-66(52-67)61-48-36-20-17-32-44(48)45-33-18-21-37-49(45)62-66/h1-13,15-29,31-37,42H	XOELYBGBAUFTAK-UHFFFAOYSA-N	1013.7	149255412	MMFF94 in Rdkit
CC1CCC(CC1)C2=S=C(C(=CN2C3CCC(CC3)OC(=O)N4CCOCC4)S[C@@H](C)C5=CCCCC5)O	PubChem	InChI=1S/C30H46N2O4S2/c1-21-8-10-24(11-9-21)28-32(20-27(29(33)38-28)37-22(2)23-6-4-3-5-7-23)25-12-14-26(15-13-25)36-30(34)31-16-18-35-19-17-31/h6,20-22,24-26,33H,3-5,7-19H2,1-2H3/t21?,22-,24?,25?,26?/m0/s1	YZDDXKDDJRPIIA-FSZWGNRESA-N	562.8	149458976	MMFF94 in Rdkit
C1CCP2(=CP=CP=C2)C1	PubChem	InChI=1S/C7H11P3/c1-2-4-10(3-1)6-8-5-9-7-10/h5-7H,1-4H2	NYUGWWVDNUVOSJ-UHFFFAOYSA-N	188.08	152782458	MMFF94 in Rdkit
C1=CC=C2C(=C1)C3=CC=CC=C3OP4(=NP5(=NP6(=NP7(=NP8(=N4)OC9=CC=CC=C9C1=CC=CC=C1O8)OC1=CC=CC=C1C1=CC=CC=C1O7)OC1=CC=CC=C1C1=CC=CC=C1O6)OC1=CC=CC=C1C1=CC=CC=C1O5)O2	PubChem	InChI=1S/C60H40N5O10P5/c1-11-31-51-41(21-1)42-22-2-12-32-52(42)67-76(66-51)61-77(68-53-33-13-3-23-43(53)44-24-4-14-34-54(44)69-77)63-79(72-57-37-17-7-27-47(57)48-28-8-18-38-58(48)73-79)65-80(74-59-39-19-9-29-49(59)50-30-10-20-40-60(50)75-80)64-78(62-76)70-55-35-15-5-25-45(55)46-26-6-16-36-56(46)71-78/h1-40H	SVYXVFMTAAFFPM-UHFFFAOYSA-N	1145.9	152829708	MMFF94 in Rdkit
CC1CCC(CC1)C2=S=C(C3=C(N2C4CCC(CC4)F)C=C(S3)C#CC(C)(C)C)O	PubChem	InChI=1S/C25H34FNOS2/c1-16-5-7-17(8-6-16)23-27(19-11-9-18(26)10-12-19)21-15-20(13-14-25(2,3)4)29-22(21)24(28)30-23/h15-19,28H,5-12H2,1-4H3	WDMDDKYHSHOUKH-UHFFFAOYSA-N	447.7	153167106	MMFF94 in Rdkit
CC(C)N1C2=C(C(=S=C1C3=C(C=C(C=C3)Cl)Cl)O)SC(=C2)C4=CCCC4	PubChem	InChI=1S/C20H19Cl2NOS2/c1-11(2)23-16-10-17(12-5-3-4-6-12)25-18(16)20(24)26-19(23)14-8-7-13(21)9-15(14)22/h5,7-11,24H,3-4,6H2,1-2H3	VJQRNKOHRZDJIV-UHFFFAOYSA-N	424.4	153663432	MMFF94 in Rdkit
COC1=S=C(NC2=C1C3=C(S2)CNCC3)C4=C(N=C(C=C4)Cl)NC5CCN(CC5)CC6=CC=CC=C6	PubChem	InChI=1S/C27H30ClN5OS2/c1-34-27-23-19-9-12-29-15-21(19)35-26(23)32-25(36-27)20-7-8-22(28)31-24(20)30-18-10-13-33(14-11-18)16-17-5-3-2-4-6-17/h2-8,18,29,32H,9-16H2,1H3,(H,30,31)	PMLDJOVZGJEZIR-UHFFFAOYSA-N	540.1	153667768	MMFF94 in Rdkit
COC1=S=C(NC2=C1C3=C(S2)CNCC3)C4=CC(=C(N=C4NC5CCN(CC5)CC6=CC=CC=C6)Cl)F	PubChem	InChI=1S/C27H29ClFN5OS2/c1-35-27-22-18-7-10-30-14-21(18)36-26(22)33-25(37-27)19-13-20(29)23(28)32-24(19)31-17-8-11-34(12-9-17)15-16-5-3-2-4-6-16/h2-6,13,17,30,33H,7-12,14-15H2,1H3,(H,31,32)	UFGXFFUKBOXJMU-UHFFFAOYSA-N	558.1	153667769	MMFF94 in Rdkit
COC1=S=C(NC2=C1C3=C(S2)CNCC3)C4=CC(=C(N=C4NC5CCN(CC5)CCO)Cl)F	PubChem	InChI=1S/C22H27ClFN5O2S2/c1-31-22-17-13-2-5-25-11-16(13)32-21(17)28-20(33-22)14-10-15(24)18(23)27-19(14)26-12-3-6-29(7-4-12)8-9-30/h10,12,25,28,30H,2-9,11H2,1H3,(H,26,27)	YHMOXQLMOXPVPN-UHFFFAOYSA-N	512.1	153667770	MMFF94 in Rdkit
CC1(CC(CC(N1)(C)C)NC2=C(C=CC=N2)C3=S=C(C4=C(N3)SC5=C4CCNC5)OC)C	PubChem	InChI=1S/C24H33N5OS2/c1-23(2)11-14(12-24(3,4)29-23)27-19-16(7-6-9-26-19)20-28-21-18(22(30-5)32-20)15-8-10-25-13-17(15)31-21/h6-7,9,14,25,28-29H,8,10-13H2,1-5H3,(H,26,27)	RCSTVMXLLWUVME-UHFFFAOYSA-N	471.7	153667771	MMFF94 in Rdkit
CC1(CC(CC(N1)(C)C)NC2=C(C=CC(=N2)Cl)C3=S=C(C4=C(N3)SC5=C4CCNC5)OC)C	PubChem	InChI=1S/C24H32ClN5OS2/c1-23(2)10-13(11-24(3,4)30-23)27-19-15(6-7-17(25)28-19)20-29-21-18(22(31-5)33-20)14-8-9-26-12-16(14)32-21/h6-7,13,26,29-30H,8-12H2,1-5H3,(H,27,28)	JHHMTYYEBZGZQM-UHFFFAOYSA-N	506.1	153667772	MMFF94 in Rdkit
CC1(CC(CC(N1)(C)C)NC2=NC(=C(C=C2C3=S=C(C4=C(N3)SC5=C4CCNC5)OC)F)Cl)C	PubChem	InChI=1S/C24H31ClFN5OS2/c1-23(2)9-12(10-24(3,4)31-23)28-19-14(8-15(26)18(25)29-19)20-30-21-17(22(32-5)34-20)13-6-7-27-11-16(13)33-21/h8,12,27,30-31H,6-7,9-11H2,1-5H3,(H,28,29)	QHDBJXHLNLFXGE-UHFFFAOYSA-N	524.1	153667773	MMFF94 in Rdkit
CC1=CCC(CC1)C2=S=C(C3=C(N2C(C)C)C=C(S3)C4=CC=C(C=C4)F)O	PubChem	InChI=1S/C22H24FNOS2/c1-13(2)24-18-12-19(15-8-10-17(23)11-9-15)26-20(18)22(25)27-21(24)16-6-4-14(3)5-7-16/h4,8-13,16,25H,5-7H2,1-3H3	TYGZPHQIDFKGAP-UHFFFAOYSA-N	401.6	154541882	MMFF94 in Rdkit
CC1=CCC(CC1)C2=S=C(C3=C(N2C(C)C)C=C(S3)C4=CC=C(C=C4)F)OC	PubChem	InChI=1S/C23H26FNOS2/c1-14(2)25-19-13-20(16-9-11-18(24)12-10-16)27-21(19)23(26-4)28-22(25)17-7-5-15(3)6-8-17/h5,9-14,17H,6-8H2,1-4H3	VGOKFPPJVMKYDB-UHFFFAOYSA-N	415.6	154541883	MMFF94 in Rdkit
C1=CC=C2C(=C1)C3=CC=CC=C3C24C5=CC=CC=C5C6=C4C=[P+]=C6	PubChem	InChI=1S/C23H14P/c1-4-10-19-15(7-1)16-8-2-5-11-20(16)23(19)21-12-6-3-9-17(21)18-13-24-14-22(18)23/h1-14H/q+1	GALWMUNIUWFTHZ-UHFFFAOYSA-N	321.3	154972843	MMFF94 in Rdkit
CC1CC=C(C#CC1C(C2(CC(P3(=CC=CC=C3)C2C)CC(C)(C)C)C)C(C)(C)C)CCl	PubChem	InChI=1S/C30H46ClP/c1-22-13-14-24(21-31)15-16-26(22)27(29(6,7)8)30(9)20-25(19-28(3,4)5)32(23(30)2)17-11-10-12-18-32/h10-12,14,17-18,22-23,25-27H,13,19-21H2,1-9H3	CONHRBYNNHTLAE-UHFFFAOYSA-N	473.1	155298810	MMFF94 in Rdkit
CC1=NC=S=CO1	PubChem	InChI=1S/C4H5NOS/c1-4-5-2-7-3-6-4/h2-3H,1H3	GQZLPKYJSDEIOZ-UHFFFAOYSA-N	115.16	155337342	MMFF94 in Rdkit
