# Supplementary material for: Highly accurate and large-scale collision cross sections prediction with graph neural networks
Source: Commun Chem. 2023 Jul 4;6:139. doi: 10.1038/s42004-023-00939-w (PMC10319785; doi:10.1038/s42004-023-00939-w)
Supplement: Supplementary file 5 — Supplementary Data 3 [file 42004_2023_939_MOESM5_ESM.xlsx]

## Sheet: Sheet1
Supplementary Data 3. Forty-three outliers detected in the curated dataset
SMILES	Adduct	CCS	name	formula of molecule in source	formula match	CCSbase	relative error
c1cn[nH]c1	[M+H]+	125.47	Pyrazole	C3H4N2	YES	109	0.131266
N[C@@H](CO)C(=O)O	[M-H]-	136.66	L-Serine	C3H7NO3	YES	116.2	0.149715
CC(O)CC(=O)O	[M-H]-	137.54	DL-Beta-Hydroxybutyric acid	C4H8O3	YES	116.5	0.152974
NCC(N)C(=O)O	[M+H]+	138.1	2,3-DIAMINOPROPIONATE	C3H8N2O2	YES	119.3	0.136133
CCC[C@H](N)C(=O)O	[M-H]-	142	NORVALINE	C5H11NO2	YES	122.7	0.135915
CCC(C)[C@H](NC(=O)[C@H](CC(N)=O)NC(=O)[C@H](C)NC(=O)[C@H](Cc1c[nH]cn1)NC(=O)[C@H](C[C@@H](C)O)NC(=O)[C@H](CCC(=O)O)NC(=O)[C@H](CCSC)NC(=O)[C@@H](NC(=O)[C@H](CCCNC(=N)N)NC(=O)[C@H](Cc1ccc(O)cc1)NC(=O)[C@@H]1CCCNC1)C(C)CC)C(=O)N[C@@H](CC(C)C)C(=O)O	[M+H]+	143.2	PYRIMETHANIL	C12H13N3	NO	381.3	1.66271
N[C@@H](CS)C(=O)O	[M-H]-	144.47	L-Cysteine	C3H7NO2S	YES	121.6	0.158303
Cc1ncsc1CCO	[M+H]+	145.344	4-Methyl-5-Thiazolethanol	C6H9NOS	YES	128.5	0.115889
O=C1C[C@@H](C(=O)O)NC(=O)N1	[M-H]-	145.44	(S)-Dihydroorotate	C5H6N2O4	YES	128.3	0.117849
CSCC[C@H](NC(=O)[C@@H](N)Cc1c[nH]cn1)C(=O)N[C@@H](CCSC)C(=O)N[C@@H](C)C(=O)O	[M+H]+	147.6	HMMA	C11H17NO2	NO	205.3	0.390921
O=C[C@H](O)[C@H](O)COP(=O)(O)O	[M-H]-	149.16	D-Erythrose 4-Phosphate	C4H9O7P	YES	132.5	0.111692
N[C@@H](CS)C(=O)O	[M+Na]+	151.342	L-Cysteine	C3H7NO2S	YES	130.5	0.137717
NCCc1c[nH]c2ccc(O)cc12	[M+H]+	151.9	Serotonin	C10H12N2O	YES	125.8	0.170239
O=C(O)/C=C(/CC(=O)O)C(=O)O	[M+H]+	152.214	Cis-Aconitic Acid	C6H6O6	YES	135.8	0.105991
O=C(O)/C=C(\CC(=O)O)C(=O)O	[M+H]+	153.018	Trans-Aconitic Acid	C6H6O6	YES	134.8	0.114404
C/C=C(C(=C/C)/c1ccc(O)cc1)\c1ccc(O)cc1	[M+Na]+	153.2	DIENESTROL	C18H18O2	YES	134.8	0.119059
CCC(C)[C@H](NC(=O)[C@H](CCCNC(=N)N)NC(=O)[C@@H]1CCCN(C(=O)[C@@H](NC(=O)[C@H](CCSC)NC(=O)[C@H](C)NC(=O)[C@H](C[C@@H](C)O)NC(=O)[C@H](CCC(=O)O)NC(=O)[C@H](CS)NC(=O)[C@H](C)N)C(C)CC)C1)C(=O)N[C@@H](CC(=O)O)C(=O)O	[M+H]+	153.7	ACETAMIPRID	C10H11ClN4	NO	177.9	0.161227
CC(C)CC(=O)NCC(=O)O	[M+H]+	155.1	Isovalerylglycine	C7H13NO3	YES	329.6	1.14444
Nc1ccc(S(N)(=O)=O)cc1	[M+H]+	156.067	Sulfanilamide	C6H8N2O2S	YES	135.6	0.125725
CCCCCCCCCCCCCCCCCCCCCC(=O)OC	[M-H]-	156.13	Methyl Behenate	C23H46O2	YES	132.9	0.148441
CC(C)N(CCOc1c(Cl)cc(Cl)cc1Cl)C(=O)n1ccnc1	[M+H]+	161.68	Prochloraz	C15H16Cl3N3O2	YES	197	0.261769
CC(=O)[C@H]1CC[C@H]2[C@@H]3CCC4=CC(=O)CC[C@]4(C)[C@H]3CC[C@]12C	[M+Na]+	169.033	Progesterone	C21H30O2	YES	181.1	0.120114
C[C@H](CCC(=O)O)[C@H]1CC[C@H]2[C@@H]3CC[C@@H]4CCCC[C@]4(C)[C@H]3CC[C@@]21C	[M+H]+	169.3	URSOCHOLANIC ACID	C24H40O2	YES	189.1	0.118714
CC(=O)OCC1(O)CC23CCC4c5ccoc5CCC4(C)C2CCC1C3	[M+H]+	169.3	CAFESTOL ACETATE	C22H30O4	YES	187.7	0.108683
O=C1O[C@H]([C@@H](O)CO)C(=O)C1=O	[M+H]+	169.7	DEHYDROASCORBATE	C6H6O6	YES	195.5	0.154755
CCCCC/C=C\C[C@H](O)C/C=C/C=C/[C@@H](SC[C@@H](N)C(=O)O)[C@@H](O)CCCC(=O)O	[M-H]-	170.42	FA(18:1)	C18H34O2	NO	132.4	0.2198
O=P(O)(O)OC[C@H](O)CO	[M+H]+	179.493	sn-Glycerol 3-phosphate	C3H10O6P	NO	218.6	0.282713
CC(C)C[C@H](NC(=O)[C@H](Cc1ccc(O)cc1)NC(=O)[C@H](CC(N)=O)NC(=O)[C@H](C)NC(=O)[C@H](C[C@@H](C)O)NC(=O)[C@H](CC(N)=O)NC(=O)[C@H](CCC(=O)O)NC(=O)[C@@H](N)Cc1ccccc1)C(=O)O	[M+H]+	181.4	FENTANYL	C22H28N2O	NO	133.8	0.254567
O=C(O)c1cc(=O)[nH]c(=O)[nH]1	[M+Na]+	181.867	Orotic Acid	C5H4N2O4	YES	307.5	0.695149
CCC(C)[C@H](NC(=O)[C@H](CCCNC(=N)N)NC(=O)[C@@H]1CCCN(C(=O)[C@H](C)NC(=O)[C@H](CC(C)C)NC(=O)[C@H](C)NC(=O)[C@H](CC(N)=O)NC(=O)[C@@H](N)CCC(=O)O)C1)C(=O)N[C@@H](CC(C)C)C(=O)O	[M+H]+	186.5	ENALAPRIL	C20H28N2O5	NO	138.8	0.236804
O=C[C@H](O[C@@H]1O[C@H](CO)[C@@H](O)[C@H](O)[C@H]1O)[C@@H](O)[C@H](O)[C@H](O)CO	[M-H]-	187.07	Sophorose	C12H22O11	YES	308.3	0.653083
CCCCCCCCCCCCCCCCCCCCCCCC(=O)OC	[M+H]+	187.536	Methyl Tetracosanoate	C25H50O2	YES	165.9	0.113166
OC[C@H]1O[C@H](O[C@@H]2[C@@H](CO)O[C@@H](O)[C@H](O)[C@H]2O)[C@H](O)[C@@H](O)[C@@H]1O	[M-H]-	193	D-Maltose	C12H22O11	YES	207.2	0.104854
OC[C@H]1O[C@@H](O[C@@H]2[C@@H](CO)O[C@@H](O[C@@H]3[C@@H](CO)O[C@@H](O[C@@H]4[C@@H](CO)OC(O)[C@H](O)[C@H]4O)[C@H](O)[C@H]3O)[C@H](O)[C@H]2O)[C@H](O)[C@@H](O)[C@@H]1O	[M-H]-	194.74	Cellotetraose	C24H42O21	YES	171.9	0.109326
CC1=C(/C=C/C(C)=C\C=C\C(C)=C\C(=O)O)C(C)(C)CCC1	[M-H]-	200.006	9-cis-Retinoic acid	C20H28O2	YES	228.5	0.173359
CCOP(=S)(OCC)Oc1nc(Cl)c(Cl)cc1Cl	[M+H]+	201.7	CHLORPYRIFOS	C9H11Cl3NO3PS	YES	177.4	0.113027
CC1=C(/C=C/C(C)=C/C=C/C(C)=C/C(=O)O)C(C)(C)CCC1	[M-H]-	203.42	All-trans-retinoic acid	C20H28O2	YES	171.7	0.148736
CCC(C)[C@H](NC(=O)[C@@H](N)CCCNC(=N)N)C(=O)N[C@@H](CO)C(=O)N1CCC[C@@H](C(=O)N[C@@H](CCC(=O)O)C(=O)N[C@@H](CCCNC(=N)N)C(=O)N[C@H](C(=O)N[C@@H](CC(=O)O)C(=O)N[C@@H](C)C(=O)N[C@@H](CC(C)C)C(=O)O)C(C)CC)C1	[M+H]+	204.9	RISPERIDAL	C23H27FN4O2	NO	177.4	0.127912
C=COC(C)=O	[M+H]+	227.2	VYAR	C23H38N7O6	NO	334.8	0.633968
CCOC(=O)C(c1ccccc1)C1NC(C(=O)O)CS1	[M+H]+	239.6	LEYK	C26H42N5O8	NO	256.2	0.17487
C[C@H]1O[C@@H](O[C@H]2[C@@H](O)C[C@H](O[C@H]3[C@@H](O)C[C@H](O[C@H]4CC[C@]5(C)[C@H]6C[C@@H](O)[C@]7(C)[C@@H](C8=CC(=O)OC8)CC[C@]7(O)[C@@H]6CC[C@@H]5C4)O[C@@H]3C)O[C@@H]2C)C[C@H](O)[C@@H]1O	[M+H]+	322.5	DIGOXIN	C41H64O14	YES	114.3	0.496919
N[C@@H](CCS)C(=O)O	[M-H]-	151.61/159.62	Homocysteine	C4H9NO2S	YES	166.9	0.303422
CC(C)=CC(=O)SCCNC(=O)CCNC(=O)C(O)C(C)(C)COP(=O)(O)OP(=O)(O)OC[C@H]1O[C@@H](n2cnc3c(N)ncnc32)[C@H](O)[C@@H]1OP(=O)(O)O	[M+H]+	218.0666667/180.03	3-Methylcrotonyl-CoA	C26H42N7O17P3S	YES	273.8	0.151008
