# Supplementary material for: Highly accurate and large-scale collision cross sections prediction with graph neural networks
Source: Commun Chem. 2023 Jul 4;6:139. doi: 10.1038/s42004-023-00939-w (PMC10319785; doi:10.1038/s42004-023-00939-w)
Supplement: Supplementary file 6 — Supplementary Data 4 [file 42004_2023_939_MOESM6_ESM.xlsx]

## Sheet: Sheet1
Supplementary Data 4. Chemical classification of the molecules in the curated dataset using ClassyFire web service
SMILES	Kingdom	Superclass	Class	Subclass
CCn1nc(C(=O)O)c(=O)c2cc3c(cc21)OCO3	Organic compounds	Organoheterocyclic compounds	Diazanaphthalenes	Benzodiazines
Cc1nccn1CC1CCc2c(c3cccc(O)c3n2C)C1=O	Organic compounds	Organoheterocyclic compounds	Indoles and derivatives	Carbazoles
CCCCCCCC/C=C\CCCCCCCCCCCCCCCCCCCC(=O)O	Organic compounds	Lipids and lipid-like molecules	Fatty Acyls	Fatty acids and conjugates
C=CC(=O)O[C@H](COCCCCCCCCCCCCCCCC)COP(=O)([O-])OCC[N+](C)(C)C	Organic compounds	Lipids and lipid-like molecules	Glycerophospholipids	Glycerophosphocholines
Cn1c(=O)[nH]c2ncn(C)c2c1=O	Organic compounds	Organoheterocyclic compounds	Imidazopyrimidines	Purines and purine derivatives
CCCCCCCCCCCCCCCCC(=O)N[C@@H](CO)[C@H](O)CCCCCCCCCCCCCCC	Organic compounds	Lipids and lipid-like molecules	Sphingolipids	Ceramides
CC/C=C\C/C=C\C/C=C\C/C=C\C/C=C\C/C=C\CCC(=O)OC[C@H](COP(=O)(O)OC[C@H](N)C(=O)O)OC(=O)CCCCC/C=C\C/C=C\C/C=C\C/C=C\CCCCC	Organic compounds	Lipids and lipid-like molecules	Glycerophospholipids	Glycerophosphoserines
OC(Cn1cncn1)(Cn1cncn1)c1ccc(F)cc1F	Organic compounds	Benzenoids	Benzene and substituted derivatives	Halobenzenes
O=c1[nH]c(=O)c2ncn(C3OC(COP(=O)(O)O)C(O)C3O)c2[nH]1	Organic compounds	Nucleosides, nucleotides, and analogues	Purine nucleotides	Purine ribonucleotides
CCCCC/C=C\C/C=C\C/C=C\CCCCC(=O)OC[C@H](COP(=O)(O)OCCN)OC(=O)CCCCCCCCCCCCC	Organic compounds	Lipids and lipid-like molecules	Glycerophospholipids	Glycerophosphoethanolamines
CC=CCC=CCC(=O)OC[C@H](COP(=O)(O)O)OC(=O)CC=CCCCC	Organic compounds	Lipids and lipid-like molecules	Glycerophospholipids	Glycerophosphates
CCCCCCCCCCCCCCCC(=O)OCC(O)CO	Organic compounds	Lipids and lipid-like molecules	Glycerolipids	Monoradylglycerols
CCCCCCCCCCCCC(=O)O[C@H](COC(=O)CCCCCCCCCCC)COP(=O)([O-])OCC[N+](C)(C)C	Organic compounds	Lipids and lipid-like molecules	Glycerophospholipids	Glycerophosphocholines
CCCCCCCCCCCCCCCCCCCC(=O)OC[C@@H](COC(=O)CCCCCCCCCCC)OC(=O)CCCCCCCCCCCCCCCCCCC	Organic compounds	Lipids and lipid-like molecules	Glycerolipids	Triradylcglycerols
CCCCCCCCCC/C=C\CCCCCCCCCC(=O)O[C@H](COC(=O)CCCCCCCCCCC)COP(=O)([O-])OCC[N+](C)(C)C	Organic compounds	Lipids and lipid-like molecules	Glycerophospholipids	Glycerophosphocholines
CCCCCCCCCCCCCCCCCCCCCCC(=O)N[C@@H](COP(=O)([O-])OCC[N+](C)(C)C)[C@H](O)CCCCCCCCCCCCCCC	Organic compounds	Lipids and lipid-like molecules	Sphingolipids	Phosphosphingolipids
C=C1C[C@@H]2[C@H](CC[C@]3(C)C(=O)CC[C@@H]23)[C@@]2(C)C=CC(=O)C=C12	Organic compounds	Lipids and lipid-like molecules	Steroids and steroid derivatives	Androstane steroids
CCCCCc1cc(O)c2c(c1)OC(C)(C)c1ccc(C)cc1-2	Organic compounds	Organoheterocyclic compounds	Benzopyrans	1-benzopyrans
CC/C=C\C/C=C\C/C=C\C/C=C\C/C=C\C/C=C\CCC(=O)OC[C@H](COP(=O)(O)OC[C@H](N)C(=O)O)OC(=O)CCCCCCC/C=C\CCCCCCCCC	Organic compounds	Lipids and lipid-like molecules	Glycerophospholipids	Glycerophosphoserines
CC/C=C\C/C=C\C/C=C\C/C=C\CCCCC(=O)O[C@H](COC(=O)CCC/C=C\C/C=C\C/C=C\C/C=C\CCCCC)COP(=O)([O-])OCC[N+](C)(C)C	Organic compounds	Lipids and lipid-like molecules	Glycerophospholipids	Glycerophosphocholines
CCCCCCCC/C=C\CCCCCCCC(=O)O[C@H](COC(=O)CCCCCCCCCCC)COP(=O)([O-])OCC[N+](C)(C)C	Organic compounds	Lipids and lipid-like molecules	Glycerophospholipids	Glycerophosphocholines
CCCCCCCCCCCCCCC(=O)OC[C@@H](O)COP(=O)(O)O[C@H]1C(O)C(O)C(O)[C@@H](O)C1O	Organic compounds	Lipids and lipid-like molecules	Glycerophospholipids	Glycerophosphoinositols
CC(C)CCCC/C=C\CCCCCCCC(=O)O	Organic compounds	Lipids and lipid-like molecules	Fatty Acyls	Fatty acids and conjugates
COP(=S)(OC)Oc1ccc(Sc2ccc(OP(=S)(OC)OC)cc2)cc1	Organic compounds	Organic acids and derivatives	Organic thiophosphoric acids and derivatives	Thiophosphoric acid esters
CCCCC/C=C\C/C=C\C/C=C\C/C=C\CCCCCC(=O)O[C@H](COC(=O)CCC/C=C\C/C=C\C/C=C\C/C=C\CCCCC)COP(=O)(O)OCCN	Organic compounds	Lipids and lipid-like molecules	Glycerophospholipids	Glycerophosphoethanolamines
CN1CCN(c2c(F)cc3c(=O)c(C(=O)O)cn4c3c2OCN4C)CC1	Organic compounds	Organoheterocyclic compounds	Quinolines and derivatives	Quinoline carboxylic acids
CCOC(=O)CC(SP(=S)(OC)OC)C(=O)OCC	Organic compounds	Lipids and lipid-like molecules	Fatty Acyls	Fatty acid esters
C[C@]12C[C@@H]3C[C@](C)(C1)C[C@@](N)(C3)C2	Organic compounds	Organic nitrogen compounds	Organonitrogen compounds	Amines
CC(=O)N[C@@H]1[C@@H](O)C[C@@](O)(C(=O)O)O[C@H]1[C@H](O)[C@H](O)CO	Organic compounds	Organic oxygen compounds	Organooxygen compounds	Carbohydrates and carbohydrate conjugates
Nc1nc(=O)c2ncn(COCCO)c2[nH]1	Organic compounds	Organoheterocyclic compounds	Imidazopyrimidines	Purines and purine derivatives
CCCC/C=C\C/C=C\CCCCCCCC(=O)O[C@H](CO/C=C\CCCCCCCCCCCCCCCC)COP(=O)(O)OC[C@@H](O)CO	Organic compounds	Lipids and lipid-like molecules	Glycerophospholipids	Glycerophosphoglycerols
O=C(O)C(O)c1ccc(O)c(O)c1	Organic compounds	Benzenoids	Phenols	Benzenediols
O=C[C@H](O)[C@H](O)COP(=O)(O)O	Organic compounds	Organic oxygen compounds	Organooxygen compounds	Carbohydrates and carbohydrate conjugates
CC(=O)Oc1c(C)cccc1C(=O)O	Organic compounds	Benzenoids	Benzene and substituted derivatives	Benzoic acids and derivatives
CCCCC/C=C\C/C=C\C/C=C\CCCCC(=O)NCCO	Organic compounds	Organic nitrogen compounds	Organonitrogen compounds	Amines
CCCCCCCC/C=C\CCCCCCCCCCCCCC(=O)OC[C@@H](O)COP(=O)([O-])OCC[N+](C)(C)C	Organic compounds	Lipids and lipid-like molecules	Glycerophospholipids	Glycerophosphocholines
CCCCC/C=C\C=C/CCCCCCCCC(=O)O[C@H](COC(=O)CCCCCCCCCCCCCCCCC)COP(=O)([O-])OCC[N+](C)(C)C	Organic compounds	Lipids and lipid-like molecules	Glycerophospholipids	Glycerophosphocholines
CCCCCCCCCCCCCCCCCCCCC(=O)OC[C@@H](O)COP(=O)(O)OCCN	Organic compounds	Lipids and lipid-like molecules	Glycerophospholipids	Glycerophosphoethanolamines
CC(C)[C@H](NC(=O)CC[C@H](N)C(=O)O)C(=O)O	Organic compounds	Organic acids and derivatives	Carboxylic acids and derivatives	Amino acids, peptides, and analogues
CCCCn1cc(C(=O)c2cccc3ccccc23)c2ccccc21	Organic compounds	Organoheterocyclic compounds	Indoles and derivatives	Naphthoylindoles
CCCCC/C=C\C/C=C\C=C\C=C\[C@@H](SC[C@H](N)C(=O)O)[C@@H](O)CCCC(=O)O	Organic compounds	Lipids and lipid-like molecules	Fatty Acyls	Eicosanoids
CCCCC/C=C\C/C=C\CCCC/C=C/CCCC(=O)O	Organic compounds	Lipids and lipid-like molecules	Fatty Acyls	Fatty acids and conjugates
O=C1CC(C(=O)O)NC(=O)N1	Organic compounds	Organic acids and derivatives	Carboxylic acids and derivatives	Amino acids, peptides, and analogues
NCC(=O)N1CCCC1C(=O)O	Organic compounds	Organic acids and derivatives	Carboxylic acids and derivatives	Amino acids, peptides, and analogues
C[C@H](CCC(=O)O)[C@H]1CC[C@H]2[C@@H]3[C@H](O)[C@@H](O)[C@@H]4C[C@H](O)CC[C@]4(C)[C@H]3CC[C@@]21C	Organic compounds	Lipids and lipid-like molecules	Steroids and steroid derivatives	Bile acids, alcohols and derivatives
C=C(C)C1Cc2c(ccc3c2OC2COc4cc(OC)c(OC)cc4C2C3=O)O1	Organic compounds	Phenylpropanoids and polyketides	Isoflavonoids	Rotenoids
CCCCC/C=C\CCCCCCCC(=O)OC[C@H](CO)OC(=O)CCCCCCC/C=C\CCCCC	Organic compounds	Lipids and lipid-like molecules	Glycerolipids	Diradylglycerols
CCCCCCCC/C=C\CCCCCC/C=C\OC[C@@H](O)COP(=O)([O-])OCC[NH3+]	Organic compounds	Lipids and lipid-like molecules	Glycerophospholipids	Glycerophosphoethanolamines
CC(=O)Oc1ccc(C(c2ccc(OC(C)=O)cc2)c2ccccn2)cc1	Organic compounds	Benzenoids	Benzene and substituted derivatives	Diphenylmethanes
COc1ccc2c(=O)c(OC)c(-c3ccccc3)oc2c1	Organic compounds	Phenylpropanoids and polyketides	Flavonoids	O-methylated flavonoids
CCC(C)(CC)c1cc(NC(=O)c2c(OC)cccc2OC)on1	Organic compounds	Benzenoids	Benzene and substituted derivatives	Methoxybenzenes
CCCCCCCCCCCCCCCC/C=C\OC[C@@H](O)COP(=O)([O-])OCC[N+](C)(C)C	Organic compounds	Lipids and lipid-like molecules	Glycerophospholipids	Glycerophosphocholines
CCCCCCCC/C=C/CCCCCCCCCCCC(=O)OC[C@H](COP(=O)([O-])OCC[N+](C)(C)C)OC(=O)CCCCCCCCCCC/C=C/CCCCCCCC	Organic compounds	Lipids and lipid-like molecules	Glycerophospholipids	Glycerophosphocholines
CC(C)C[C@H](NC(=O)[C@H](CC(=O)O)NC(=O)[C@H](C)N)C(=O)N[C@@H](C)C(=O)N[C@@H](CCCCN)C(=O)O	Organic compounds	Organic acids and derivatives	Peptidomimetics	Hybrid peptides
CCCCC/C=C\C/C=C\CCCCCCCCCCCC(=O)O[C@H](COC(=O)CCCCCCC/C=C\CCCCCCC)COP(=O)([O-])OCC[N+](C)(C)C	Organic compounds	Lipids and lipid-like molecules	Glycerophospholipids	Glycerophosphocholines
CCNc1nc(Cl)nc(NC(C)(C)C)n1	Organic compounds	Organoheterocyclic compounds	Triazines	Aminotriazines
CCCCCCCCCCCCCCCC(=O)OCC(COP(=O)(O)OCCN)OC(=O)CCCCCCCC1CC1CCCCCC	Organic compounds	Lipids and lipid-like molecules	Glycerophospholipids	Glycerophosphoethanolamines
CC/C=C\C/C=C\C/C=C\C/C=C\C/C=C\C/C=C\CCC(=O)O[C@H](COC(=O)CCC/C=C\C/C=C\C/C=C\C/C=C\CCCCC)COP(=O)(O)OC[C@@H](O)CO	Organic compounds	Lipids and lipid-like molecules	Glycerophospholipids	Glycerophosphoglycerols
CCCCC/C=C\C/C=C\C/C=C\CCCCC(=O)O[C@H](COC(=O)CCCCCCC/C=C\CCCCCC)COP(=O)(O)O	Organic compounds	Lipids and lipid-like molecules	Glycerophospholipids	Glycerophosphates
CC/C=C\C/C=C\C/C=C\C/C=C\C/C=C\C/C=C\CCC(=O)OC[C@H](COP(=O)(O)OC[C@H](N)C(=O)O)OC(=O)CC/C=C\C/C=C\C/C=C\C/C=C\C/C=C\C/C=C\CC	Organic compounds	Lipids and lipid-like molecules	Glycerophospholipids	Glycerophosphoserines
Cc1c(NC(C)C)c(=O)n(-c2ccccc2)n1C	Organic compounds	Organoheterocyclic compounds	Azoles	Pyrazoles
CCCCCCCC/C=C\CCCCCCCC(=O)OC(COC(=O)CCCCCCCCCCCCCCC)COP(=O)(O)OCC(O)CO	Organic compounds	Lipids and lipid-like molecules	Glycerophospholipids	Glycerophosphoglycerols
C[C@]12CC[C@H]3[C@@H](C=CC4=CC(=O)CC[C@@]43C)[C@@H]1CC[C@@]21CCC(=O)O1	Organic compounds	Lipids and lipid-like molecules	Steroids and steroid derivatives	Steroid lactones
NCCCCNCCCN	Organic compounds	Organic nitrogen compounds	Organonitrogen compounds	Amines
CCCCCC/C=C\CCCCCCCCCC(=O)O[C@H](COC(=O)CCCCCCCCCCCCCCC)COP(=O)(O)OCCN	Organic compounds	Lipids and lipid-like molecules	Glycerophospholipids	Glycerophosphoethanolamines
CNC[C@H](O)[C@@H](O)[C@H](O)[C@H](O)CO	Organic compounds	Organic oxygen compounds	Organooxygen compounds	Carbohydrates and carbohydrate conjugates
O=C(O)c1cc(=O)c2cccc(O)c2[nH]1	Organic compounds	Organoheterocyclic compounds	Quinolines and derivatives	Quinoline carboxylic acids
N#Cc1ccc2c(c1)N(CCCN1CCC(O)CC1)c1ccccc1S2	Organic compounds	Organoheterocyclic compounds	Benzothiazines	Phenothiazines
C[C@H](CCC(=O)O)[C@H]1CCC2=C3CC[C@@H]4C[C@H](O)CC[C@]4(C)[C@H]3C[C@H](O)[C@@]21C	Organic compounds	Lipids and lipid-like molecules	Steroids and steroid derivatives	Bile acids, alcohols and derivatives
CCCCCCCCCCCCCCCCCCCC(=O)O	Organic compounds	Lipids and lipid-like molecules	Fatty Acyls	Fatty acids and conjugates
CC/C=C\C/C=C\C/C=C\C/C=C\C/C=C\C/C=C\CCC(=O)O[C@H](COC(=O)CCCCCCCCCCCCCC)COP(=O)(O)OCCN	Organic compounds	Lipids and lipid-like molecules	Glycerophospholipids	Glycerophosphoethanolamines
CC(=O)OCC(=O)[C@@]1(O)CC[C@H]2[C@@H]3CCC4=CC(=O)CC[C@]4(C)[C@H]3[C@@H](O)C[C@@]21C	Organic compounds	Lipids and lipid-like molecules	Steroids and steroid derivatives	Pregnane steroids
CC/C=C\C/C=C\C/C=C\C/C=C\CCCCC(=O)O[C@H](COC(=O)CCCCCCC/C=C\C/C=C\CCCCC)COP(=O)(O)OCCN	Organic compounds	Lipids and lipid-like molecules	Glycerophospholipids	Glycerophosphoethanolamines
CC/C=C\C/C=C\C/C=C\CCCCCCCC(=O)O[C@H](CO/C=C\CCCCCCCCCCCCCCCC)COP(=O)(O)OCCN	Organic compounds	Lipids and lipid-like molecules	Glycerophospholipids	Glycerophosphoethanolamines
NC(N)=NC(=O)Cc1c(Cl)cccc1Cl	Organic compounds	Benzenoids	Benzene and substituted derivatives	Halobenzenes
NCc1[nH]cc(CCC(=O)O)c1CC(=O)O	Organic compounds	Organic nitrogen compounds	Organonitrogen compounds	Amines
CCCCC/C=C\C/C=C\C/C=C\C/C=C\CCCCCC(=O)OC[C@@H](O)COP(=O)(O)OC[C@H](N)C(=O)O	Organic compounds	Lipids and lipid-like molecules	Glycerophospholipids	Glycerophosphoserines
O=C(O)[C@H]1CCCN1	Organic compounds	Organic acids and derivatives	Carboxylic acids and derivatives	Amino acids, peptides, and analogues
CC/C=C\C/C=C\C/C=C\C/C=C\C/C=C\CCCC(=O)OC[C@H](COP(=O)(O)O[C@H]1C(O)C(O)C(O)[C@@H](O)C1O)OC(=O)CCCCCC/C=C\C/C=C\C/C=C\CCCCC	Organic compounds	Lipids and lipid-like molecules	Glycerophospholipids	Glycerophosphoinositols
CCCCC/C=C\C/C=C\C=C\[C@@H](O)C/C=C\CCCC(=O)O	Organic compounds	Lipids and lipid-like molecules	Fatty Acyls	Eicosanoids
CCCCC/C=C\C/C=C\CCCCCCCCCCCC(=O)O[C@H](COC(=O)CCCCCCCCC/C=C\CCCCCCCC)COP(=O)(O)OC[C@H](N)C(=O)O	Organic compounds	Lipids and lipid-like molecules	Glycerophospholipids	Glycerophosphoserines
CCCCCCCCCCCCCCCC(=O)OCC(COP(=O)(O)OCCN)OC(=O)CCCCCCCCCCCCCC	Organic compounds	Lipids and lipid-like molecules	Glycerophospholipids	Glycerophosphoethanolamines
CCCCCCCCCCCC[C@@H](C(=O)O)[C@H](C)C(=O)O	Organic compounds	Lipids and lipid-like molecules	Fatty Acyls	Fatty acids and conjugates
CC(=O)[C@H]1CC[C@H]2[C@@H]3C[C@H](C)C4=CC(=O)CC[C@]4(C)[C@H]3[C@@H](O)C[C@]12C	Organic compounds	Lipids and lipid-like molecules	Steroids and steroid derivatives	Pregnane steroids
CCCCCCCCNC(C)C(O)c1ccc(SC(C)C)cc1	Organic compounds	Benzenoids	Benzene and substituted derivatives	Phenylpropanes
C[N+](C)(C)CCCC(=O)[O-]	Organic compounds	Lipids and lipid-like molecules	Fatty Acyls	Fatty acids and conjugates
CC/C=C\C/C=C\C/C=C\C/C=C\C/C=C\CCCCCC(=O)OC[C@@H](COC(=O)CCCCCCC/C=C\CCCCCC)OC(=O)CCCCCC/C=C\C/C=C\C/C=C\CCCCC	Organic compounds	Lipids and lipid-like molecules	Glycerolipids	Triradylcglycerols
CCCCCCC/C=C\CCCCCCCC(=O)O[C@H](COC(=O)CCCCCCCCCCCCCCCCCCC)COP(=O)(O)OCCN	Organic compounds	Lipids and lipid-like molecules	Glycerophospholipids	Glycerophosphoethanolamines
CCCCCCCCCCCCCC(=O)O	Organic compounds	Lipids and lipid-like molecules	Fatty Acyls	Fatty acids and conjugates
CCCCCCCC(C)CCCCCCCCC(C)C(=O)O	Organic compounds	Lipids and lipid-like molecules	Fatty Acyls	Fatty acids and conjugates
CC(C)c1ncc([N+](=O)[O-])n1C	Organic compounds	Organoheterocyclic compounds	Azoles	Imidazoles
CCCCC(=O)O[C@H]1CC[C@H]2[C@@H]3CCc4cc(O)ccc4[C@H]3CC[C@]12C	Organic compounds	Lipids and lipid-like molecules	Steroids and steroid derivatives	Steroid esters
COc1cc(OC)cc(OC)c1	Organic compounds	Benzenoids	Phenol ethers	Anisoles
OCc1cccc(O)c1	Organic compounds	Benzenoids	Benzene and substituted derivatives	Benzyl alcohols
O=C(O)c1cn(C2CC2)c2cc(N3CCNCC3)c(F)cc2c1=O	Organic compounds	Organoheterocyclic compounds	Quinolines and derivatives	Quinoline carboxylic acids
O=C(O)c1ccccc1O	Organic compounds	Benzenoids	Benzene and substituted derivatives	Benzoic acids and derivatives
CCN1CCCC1CNC(=O)c1cc(S(=O)(=O)CC)c(N)cc1OC	Organic compounds	Benzenoids	Benzene and substituted derivatives	Benzoic acids and derivatives
CCCCCCCCCCCCCCCCCCOC[C@@H](O)COP(=O)(O)OCCN	Organic compounds	Lipids and lipid-like molecules	Glycerophospholipids	Glycerophosphoethanolamines
Cc1cc2nc3[nH]c(=O)[nH]c(=O)c3nc2cc1C	Organic compounds	Organoheterocyclic compounds	Pteridines and derivatives	Alloxazines and isoalloxazines
COc1cc2c(cc1O)CC[C@@H]1[C@@H]2CC[C@]2(C)C(=O)CC[C@@H]12	Organic compounds	Lipids and lipid-like molecules	Steroids and steroid derivatives	Estrane steroids
C[N+](C)(C)CCCCC(N)C(=O)O	Organic compounds	Organic acids and derivatives	Carboxylic acids and derivatives	Amino acids, peptides, and analogues
CC(C)[C@H](C(=O)O)[C@@H](O)C(=O)O	Organic compounds	Lipids and lipid-like molecules	Fatty Acyls	Fatty acids and conjugates
CCCCCCCCCCCCCCCC(=O)OCC(COP(=O)(O)OCCN)OC(=O)CCCCCCCCCCCCCCC	Organic compounds	Lipids and lipid-like molecules	Glycerophospholipids	Glycerophosphoethanolamines
CC(=O)N[C@H]1[C@@H](O)O[C@H](CO)[C@H](O)[C@@H]1O	Organic compounds	Organic oxygen compounds	Organooxygen compounds	Carbohydrates and carbohydrate conjugates
NC(N)=NC(=O)c1nc(Cl)c(N2CCCCCC2)nc1N	Organic compounds	Organoheterocyclic compounds	Diazines	Pyrazines
C[C@@H]1O[C@@H](OC[C@H]2OC(Oc3c(-c4ccc(O)c(O)c4)oc4cc(O)cc(O)c4c3=O)[C@H](O)[C@@H](O)[C@@H]2O)[C@H](O)[C@H](O)[C@H]1O	Organic compounds	Phenylpropanoids and polyketides	Flavonoids	Flavonoid glycosides
OC[C@H]1O[C@@H]2O[C@@H]3[C@@H](CO)O[C@H](O[C@@H]4[C@@H](CO)O[C@H](O[C@@H]5[C@@H](CO)O[C@H](O[C@@H]6[C@@H](CO)O[C@H](O[C@@H]7[C@@H](CO)O[C@H](O[C@@H]8[C@@H](CO)O[C@H](O[C@@H]9[C@@H](CO)O[C@H](O[C@H]1[C@H](O)[C@H]2O)[C@H](O)[C@H]9O)[C@H](O)[C@H]8O)[C@H](O)[C@H]7O)[C@H](O)[C@H]6O)[C@H](O)[C@H]5O)[C@H](O)[C@H]4O)[C@H](O)[C@H]3O	Organic compounds	Organic oxygen compounds	Organooxygen compounds	Carbohydrates and carbohydrate conjugates
COc1cc(CCNCc2ccccc2OC)c(OC)cc1Cl	Organic compounds	Benzenoids	Benzene and substituted derivatives	Methoxybenzenes
CCCC/C=C\CCCCCCCC(=O)OC[C@H](COP(=O)(O)OC[C@H](N)C(=O)O)OC(=O)CCCCCCC/C=C\CCCCCCCC	Organic compounds	Lipids and lipid-like molecules	Glycerophospholipids	Glycerophosphoserines
CCCCC/C=C\C[C@H](O)/C=C/C=C\C/C=C\CCCC(=O)O	Organic compounds	Lipids and lipid-like molecules	Fatty Acyls	Eicosanoids
Nc1ccccc1S(=O)(=O)O	Organic compounds	Benzenoids	Benzene and substituted derivatives	Benzenesulfonic acids and derivatives
O=C(O)CCC1=C(CC(=O)O)c2cc3nc(cc4[nH]c(cc5[nH]c(cc1n2)c(CC(=O)O)c5CCC(=O)O)c(CC(=O)O)c4CCC(=O)O)C(CC(=O)O)=C3CCC(=O)O	Organic compounds	Organoheterocyclic compounds	Tetrapyrroles and derivatives	Porphyrins
O=C(O)CC[C@@](O)(CC(=O)O)C(=O)O	Organic compounds	Organic acids and derivatives	Carboxylic acids and derivatives	Tricarboxylic acids and derivatives
Nc1nc(=O)c2ncn([C@@H]3O[C@H](COP(=O)(O)OP(=O)(O)O)[C@@H](O)[C@H]3O)c2[nH]1	Organic compounds	Nucleosides, nucleotides, and analogues	Purine nucleotides	Purine ribonucleotides
C=C[C@@]1(C)CC(=O)[C@@]2(O)[C@](C)(O1)[C@@H](O)[C@@H](O)C1C(C)(C)CC[C@H](O)[C@@]12C	Organic compounds	Lipids and lipid-like molecules	Prenol lipids	Triterpenoids
CCCCC/C=C\C/C=C\C/C=C\C/C=C\CCCCCC(=O)O[C@H](COC(=O)CCCCCCC/C=C\C/C=C\CCCCC)COP(=O)(O)OC[C@H](N)C(=O)O	Organic compounds	Lipids and lipid-like molecules	Glycerophospholipids	Glycerophosphoserines
COc1ccc([C@H]2Oc3cc(OC)cc(OC)c3C[C@H]2O)cc1	Organic compounds	Phenylpropanoids and polyketides	Flavonoids	O-methylated flavonoids
CC(C)C[C@H](NC(=O)[C@H](C)NC(=O)[C@H](CC(=O)O)NC(=O)[C@H](C)NC(=O)[C@H](C)N)C(=O)N[C@@H](CC(C)C)C(=O)N[C@@H](CC(C)C)C(=O)N[C@@H](CCCCN)C(=O)O	Organic compounds	Organic acids and derivatives	Peptidomimetics	Hybrid peptides
C[C@H]1CN(c2c(F)c(F)c3c(=O)c(C(=O)O)cn(C4CC4)c3c2F)C[C@@H](C)N1	Organic compounds	Organoheterocyclic compounds	Quinolines and derivatives	Quinoline carboxylic acids
N[C@@H](CSS(=O)(=O)O)C(=O)O	Organic compounds	Organic acids and derivatives	Carboxylic acids and derivatives	Amino acids, peptides, and analogues
CS(=N)(=O)CC[C@H](N)C(=O)O	Organic compounds	Organic acids and derivatives	Carboxylic acids and derivatives	Amino acids, peptides, and analogues
CCCCCCCCCCCCCCCCCCC(=O)OC[C@@H](O)COP(=O)(O)OCCN	Organic compounds	Lipids and lipid-like molecules	Glycerophospholipids	Glycerophosphoethanolamines
CCCC/C=C\CCCCCCCC(=O)OC[C@H](COP(=O)(O)OC[C@@H](O)CO)OC(=O)CCCCCCC/C=C\CCCCCCCC	Organic compounds	Lipids and lipid-like molecules	Glycerophospholipids	Glycerophosphoglycerols
C[C@H](CCC(=O)O)[C@H]1CC[C@@H]2C1[C@@H](O)C[C@H]1[C@H]2CC[C@@H]2C[C@H](OS(=O)(=O)O)CC[C@]12C	Organic compounds	Lipids and lipid-like molecules	Steroids and steroid derivatives	Sulfated steroids
CNCCCC[C@H](N)C(=O)O	Organic compounds	Organic acids and derivatives	Carboxylic acids and derivatives	Amino acids, peptides, and analogues
CC(=O)N[C@@H](CCC(N)=O)C(=O)O	Organic compounds	Organic acids and derivatives	Carboxylic acids and derivatives	Amino acids, peptides, and analogues
CCCCC/C=C\C/C=C\CCCCCCCCCCCC(=O)O[C@H](COC(=O)CCCCCCCCCCCCCCCCCCC)COP(=O)(O)OC[C@H](N)C(=O)O	Organic compounds	Lipids and lipid-like molecules	Glycerophospholipids	Glycerophosphoserines
Cc1nc2sccn2c(=O)c1CCN1CCC(=C(c2ccc(F)cc2)c2ccc(F)cc2)CC1	Organic compounds	Benzenoids	Benzene and substituted derivatives	Diphenylmethanes
CCCCC/C=C\C/C=C\C/C=C\C/C=C\CCCC(=O)O[C@H](COC(=O)CCCCCCCCCCCCCCCCCC)COP(=O)(O)OCCN	Organic compounds	Lipids and lipid-like molecules	Glycerophospholipids	Glycerophosphoethanolamines
CC(=O)O[C@@H]1C[C@@]2(C)C(CC[C@@H]2C(C)=O)C2CCC3=CC(=O)CC[C@]3(C)C21	Organic compounds	Lipids and lipid-like molecules	Steroids and steroid derivatives	Pregnane steroids
C[C@H]1[C@H]2[C@H](C[C@H]3[C@@H]4CC=C5C[C@@H](O)CC[C@]5(C)[C@H]4CC[C@@]32C)O[C@]12CC[C@@H](C)CO2	Organic compounds	Lipids and lipid-like molecules	Prenol lipids	Triterpenoids
CCCC/C=C\CCCCCCCC(=O)OC[C@H](COC(=O)CCCCCCCCCCCCCCCCCCCC)OC(=O)CCCCCCC/C=C\CCCC	Organic compounds	Lipids and lipid-like molecules	Glycerolipids	Triradylcglycerols
C=CCS(=O)C[C@H](N)C(=O)O	Organic compounds	Organic acids and derivatives	Carboxylic acids and derivatives	Amino acids, peptides, and analogues
CCOc1cccc(C(=O)c2ccc(O)c(O)c2O)c1	Organic compounds	Benzenoids	Benzene and substituted derivatives	Benzophenones
CC/C=C\C/C=C\C/C=C\C/C=C\C/C=C\C/C=C\CCC(=O)O[C@H](COC(=O)CCC/C=C\C/C=C\C/C=C\C/C=C\C/C=C\CC)COP(=O)([O-])OCC[N+](C)(C)C	Organic compounds	Lipids and lipid-like molecules	Glycerophospholipids	Glycerophosphocholines
COc1cc(OC)c(OC)cc1C=O	Organic compounds	Benzenoids	Benzene and substituted derivatives	Benzoyl derivatives
CCCCC[C@@H](/C=C/[C@H]1[C@H]2C[C@H](OO2)[C@@H]1C/C=C\CCCC(=O)O)OO	Organic compounds	Lipids and lipid-like molecules	Fatty Acyls	Eicosanoids
CCCCC/C=C\C/C=C\C/C=C\C/C=C\CCCC(=O)O[C@H](CO/C=C\CCCCCCCCCCCCCCCCCC)COP(=O)(O)OCCN	Organic compounds	Lipids and lipid-like molecules	Glycerophospholipids	Glycerophosphoethanolamines
N[C@@H](C[C@@H](O)C(=O)O)C(=O)O	Organic compounds	Organic acids and derivatives	Carboxylic acids and derivatives	Amino acids, peptides, and analogues
CCCCCC/C=C/CCCCCCCCCCCC(=O)OC[C@H](COP(=O)(O)OCCN)OC(=O)CCCCCCCCCCCCCCCCCCC	Organic compounds	Lipids and lipid-like molecules	Glycerophospholipids	Glycerophosphoethanolamines
Oc1ccc(Cl)cc1Cc1cc(Cl)ccc1O	Organic compounds	Benzenoids	Benzene and substituted derivatives	Diphenylmethanes
COC(=O)C1=C(C)NC(C)=C(C(=O)OCCN(C)Cc2ccccc2)C1c1cccc([N+](=O)[O-])c1	Organic compounds	Organoheterocyclic compounds	Pyridines and derivatives	Hydropyridines
O=C1Nc2ccc(Cl)cc2C(c2ccccc2Cl)=NC1O	Organic compounds	Organoheterocyclic compounds	Benzodiazepines	1,4-benzodiazepines
CCCCCCCC/C=C\CCCCCCCC(=O)OC(COC(=O)CCCCCCCCCCCCCCCCC)COP(=O)(O)O	Organic compounds	Lipids and lipid-like molecules	Glycerophospholipids	Glycerophosphates
C[C@H](CCCC(C)(C)O)[C@H]1CC[C@H]2[C@@H]3CC=C4C[C@@H](O)CC[C@]4(C)[C@H]3CC[C@@]21C	Organic compounds	Lipids and lipid-like molecules	Steroids and steroid derivatives	Cholestane steroids
CCN(CC)CCc1c[nH]c2ccccc12	Organic compounds	Organoheterocyclic compounds	Indoles and derivatives	Tryptamines and derivatives
CC(C)NCC(O)c1ccc(N)c(C#N)c1	Organic compounds	Benzenoids	Benzene and substituted derivatives	Benzonitriles
OC[C@H]1O[C@@H](O[C@@H]2[C@@H](CO)O[C@@H](O)[C@H](O)[C@H]2O)[C@H](O)[C@@H](O)[C@@H]1O	Organic compounds	Organic oxygen compounds	Organooxygen compounds	Carbohydrates and carbohydrate conjugates
C=C[C@H](C1=CC(=O)C=CC1=O)c1ccccc1	Organic compounds	Phenylpropanoids and polyketides	Neoflavonoids	Dalbergiones
N[C@H](CC(=O)O)C(=O)O	Organic compounds	Organic acids and derivatives	Carboxylic acids and derivatives	Amino acids, peptides, and analogues
CCCC/C=C\C/C=C\CCCCCCCC(=O)O[C@H](CO/C=C\CCCCCCCCCCCCCC)COP(=O)(O)OC[C@@H](O)CO	Organic compounds	Lipids and lipid-like molecules	Glycerophospholipids	Glycerophosphoglycerols
CCCCCCC/C=C\CCCCCCCC(=O)OC[C@@H](O)COP(=O)(O)OCCN	Organic compounds	Lipids and lipid-like molecules	Glycerophospholipids	Glycerophosphoethanolamines
CC/C(=N\OC/C=C/Cl)C1=C(O)CC(C2CCOCC2)CC1=O	Organic compounds	Organic oxygen compounds	Organooxygen compounds	Carbonyl compounds
O=CNc1ccccc1C(=O)O	Organic compounds	Benzenoids	Benzene and substituted derivatives	Benzoic acids and derivatives
Cc1onc(-c2c(Cl)cccc2Cl)c1C(=O)N[C@@H]1C(=O)N2[C@@H](C(=O)O)C(C)(C)S[C@H]12	Organic compounds	Organic acids and derivatives	Carboxylic acids and derivatives	Amino acids, peptides, and analogues
O=C(O)c1cc(-c2ccccc2)nc2ccccc12	Organic compounds	Organoheterocyclic compounds	Quinolines and derivatives	Phenylquinolines
CCCCC/C=C\C/C=C\C/C=C\C/C=C\CCCC(=O)O[C@H](COC(=O)CCCCCCC/C=C\CCCCCCC)COP(=O)(O)OCCN	Organic compounds	Lipids and lipid-like molecules	Glycerophospholipids	Glycerophosphoethanolamines
CC/C=C\C/C=C\C/C=C\C/C=C\C/C=C\CCCC(=O)OC[C@H](COP(=O)(O)OC[C@@H](O)CO)OC(=O)CCCCCCCCC/C=C\C/C=C\CCCCC	Organic compounds	Lipids and lipid-like molecules	Glycerophospholipids	Glycerophosphoglycerols
CCCCC/C=C\C/C=C\C/C=C\CCCCCCCCC(=O)OC[C@@H](COC(=O)CCCCCCCCCCCC)OC(=O)CCCCCCCCCCCC	Organic compounds	Lipids and lipid-like molecules	Glycerolipids	Triradylcglycerols
CN[C@@H](C)Cc1ccccc1	Organic compounds	Benzenoids	Benzene and substituted derivatives	Phenethylamines
CCCCCCCCCC/C=C\CCCCCCCCCC(=O)O[C@H](CO/C=C\CCCCCCCCCCCCCC)COP(=O)(O)OCCN	Organic compounds	Lipids and lipid-like molecules	Glycerophospholipids	Glycerophosphoethanolamines
CCCCCCCCCCCCCCCCCCCCCCC(=O)O[C@H](COC(=O)CCCCCCCCCCC)COP(=O)([O-])OCC[N+](C)(C)C	Organic compounds	Lipids and lipid-like molecules	Glycerophospholipids	Glycerophosphocholines
C[C@]12CC[C@@H]3[C@@H]4CCC(=O)C=C4CC[C@H]3[C@@H]1CC[C@H]2O	Organic compounds	Lipids and lipid-like molecules	Steroids and steroid derivatives	Estrane steroids
C[C@H](O)[C@H](N)C(=O)O	Organic compounds	Organic acids and derivatives	Carboxylic acids and derivatives	Amino acids, peptides, and analogues
CC(C)c1ccc2c(c1O)CC[C@H]1C3=C(CC[C@]21C)C(=O)OC3	Organic compounds	Lipids and lipid-like molecules	Steroids and steroid derivatives	Oxosteroids
O=C(CO)[C@@H](O)[C@H](O)CO	Organic compounds	Organic oxygen compounds	Organooxygen compounds	Carbohydrates and carbohydrate conjugates
O=c1ccn([C@H]2C[C@H](O)[C@@H](CO)O2)c(=O)[nH]1	Organic compounds	Nucleosides, nucleotides, and analogues	Pyrimidine nucleosides	Pyrimidine 2'-deoxyribonucleosides
CCCCC/C=C\C/C=C\C/C=C\C/C=C\CCCC(=O)OC[C@@H](COC(=O)CCCCCCCCCCCCC)OC(=O)CCCCCCCCCCCCCCCCC	Organic compounds	Lipids and lipid-like molecules	Glycerolipids	Triradylcglycerols
Cc1cc(O)c2c(c1)C(=O)c1cc(O)cc(O)c1C2=O	Organic compounds	Benzenoids	Anthracenes	Anthraquinones
Nc1nc(=O)c2[nH]cnc2[nH]1	Organic compounds	Organoheterocyclic compounds	Imidazopyrimidines	Purines and purine derivatives
COc1cc(C(=O)NCCCCCC(=O)O)cc(OC)c1OC	Organic compounds	Benzenoids	Benzene and substituted derivatives	Benzoic acids and derivatives
CC/C=C\C/C=C\C/C=C\CCCCCCCCCC(=O)NCCO	Organic compounds	Organic nitrogen compounds	Organonitrogen compounds	Amines
C=C1CCC2C(CC2(C)C)C(=O)CCC1O	Organic compounds	Organic oxygen compounds	Organooxygen compounds	Alcohols and polyols
COc1c2ccoc2nc2c(OC)c(OCC(O)C(C)(C)O)ccc12	Organic compounds	Organoheterocyclic compounds	Quinolines and derivatives	Furanoquinolines
CCCCCC/C=C\CCCCCCCC(=O)OCCCCCCCCCCCCCCCCCCCCCCCC	Organic compounds	Lipids and lipid-like molecules	Fatty Acyls	Fatty acid esters
CC/C=C\C/C=C\C/C=C\C/C=C\CCCCC(=O)OC[C@H](COP(=O)(O)O[C@H]1C(O)C(O)C(O)[C@@H](O)C1O)OC(=O)CCCCCCC/C=C\CCCCCCCC	Organic compounds	Lipids and lipid-like molecules	Glycerophospholipids	Glycerophosphoinositols
CC/C=C\C/C=C\C/C=C\C/C=C\CCCCC(=O)O[C@H](COCCCCCCCCCCCCCCCCCCCC)COP(=O)(O)OCCN	Organic compounds	Lipids and lipid-like molecules	Glycerophospholipids	Glycerophosphoethanolamines
CCCCC/C=C\C/C=C\CCCCCCCCCCCC(=O)O[C@H](CO/C=C\CCCCCCCCCCCCCCCCCC)COP(=O)(O)OCCN	Organic compounds	Lipids and lipid-like molecules	Glycerophospholipids	Glycerophosphoethanolamines
CCCCC/C=C\C/C=C\C/C=C\CCCCC(=O)OC[C@H](COP(=O)(O)OCCN)OC(=O)CCCCCCCCCCC/C=C\C/C=C\CCCCC	Organic compounds	Lipids and lipid-like molecules	Glycerophospholipids	Glycerophosphoethanolamines
OC1OC[C@@H](O)[C@@H](O)[C@H]1O	Organic compounds	Organic oxygen compounds	Organooxygen compounds	Carbohydrates and carbohydrate conjugates
COC(=O)C[C@H]1C(C)(C)C(=O)[C@@H]2CC3=C4CC(=O)O[C@@H](c5ccoc5)[C@]4(C)CC[C@@H]3[C@@]1(C)C2=O	Organic compounds	Lipids and lipid-like molecules	Prenol lipids	Triterpenoids
CCCCCCCC/C=C\CCCCCCCC(=O)OCC(COP(=O)(O)OCCN)OC(=O)CCCCCCC/C=C\CCCCCCCC	Organic compounds	Lipids and lipid-like molecules	Glycerophospholipids	Glycerophosphoethanolamines
Cc1ccc(C(=O)c2ccc(CC(=O)O)n2C)cc1	Organic compounds	Organic oxygen compounds	Organooxygen compounds	Carbonyl compounds
CCCCCCCCCC/C=C\CCCCCCCCCC(=O)O[C@H](COC(=O)CCCCCCCCCCCCCCC)COP(=O)(O)OC[C@H](N)C(=O)O	Organic compounds	Lipids and lipid-like molecules	Glycerophospholipids	Glycerophosphoserines
CCCCC/C=C\C/C=C\C/C=C\C/C=C\CCCC(=O)O[C@H](CO)COP(=O)(O)OCCN	Organic compounds	Lipids and lipid-like molecules	Glycerophospholipids	Glycerophosphoethanolamines
Nc1ncnc2c1ncn2[C@H]1C[C@H](O)[C@@H](COP(=O)(O)OP(=O)(O)OP(=O)(O)O)O1	Organic compounds	Nucleosides, nucleotides, and analogues	Purine nucleotides	Purine deoxyribonucleotides
CC(=O)c1ccc2c(c1)N(CCCN(C)C)c1ccccc1S2	Organic compounds	Organoheterocyclic compounds	Benzothiazines	Phenothiazines
CCCCC/C=C\C/C=C\CCCCCCCCOC[C@H](COP(=O)([O-])OCC[N+](C)(C)C)OC(C)=O	Organic compounds	Lipids and lipid-like molecules	Glycerophospholipids	Glycerophosphocholines
O=C(CCNNC(=O)c1ccncc1)NCc1ccccc1	Organic compounds	Organoheterocyclic compounds	Pyridines and derivatives	Pyridinecarboxylic acids and derivatives
N[C@@H](COCc1ccccc1)C(=O)O	Organic compounds	Organic acids and derivatives	Carboxylic acids and derivatives	Amino acids, peptides, and analogues
CC/C=C\C/C=C\C/C=C\C/C=C\C/C=C\C/C=C\CCC(=O)OC[C@H](COP(=O)([O-])OCC[N+](C)(C)C)OC(=O)CCC/C=C\C/C=C\C/C=C\C/C=C\C/C=C\CC	Organic compounds	Lipids and lipid-like molecules	Glycerophospholipids	Glycerophosphocholines
O=P(O)(O)OC[C@H]1OC(O)[C@H](O)[C@@H]1O	Organic compounds	Organic oxygen compounds	Organooxygen compounds	Carbohydrates and carbohydrate conjugates
CCCCC/C=C/C(=O)O	Organic compounds	Lipids and lipid-like molecules	Fatty Acyls	Fatty acids and conjugates
CCCCC/C=C\C/C=C\CCCCCCCC(=O)OC[C@H](COP(=O)(O)OC[C@H](N)C(=O)O)OC(=O)CCCCCCC/C=C\C/C=C\CCCCC	Organic compounds	Lipids and lipid-like molecules	Glycerophospholipids	Glycerophosphoserines
CCCC/C=C\CCCCCCCC(=O)O[C@H](COCCCCCCCCCCCCCCCC)COP(=O)(O)OCCN	Organic compounds	Lipids and lipid-like molecules	Glycerophospholipids	Glycerophosphoethanolamines
CCOC(=O)COc1ccc2c(=O)cc(-c3ccccc3)oc2c1	Organic compounds	Phenylpropanoids and polyketides	Flavonoids	Flavones
COc1ccc([C@@H]2CC(=O)c3c(O)cc(O)cc3O2)cc1O	Organic compounds	Phenylpropanoids and polyketides	Flavonoids	O-methylated flavonoids
CC(=O)NCC(=O)O	Organic compounds	Organic acids and derivatives	Carboxylic acids and derivatives	Amino acids, peptides, and analogues
CC(=O)c1ccc(S(=O)(=O)NC(=O)NC2CCCCC2)cc1	Organic compounds	Organic oxygen compounds	Organooxygen compounds	Carbonyl compounds
CCCCCCCCCC/C=C\CCCCCCCCCC(=O)O[C@H](COC(=O)CCCCCCCCCCCC)COP(=O)(O)O[C@H]1C(O)C(O)C(O)[C@@H](O)C1O	Organic compounds	Lipids and lipid-like molecules	Glycerophospholipids	Glycerophosphoinositols
CCCCCCCCCCCCCCCCCCCCCC(=O)OCC	Organic compounds	Lipids and lipid-like molecules	Fatty Acyls	Fatty acid esters
CCCCC/C=C\C/C=C\C/C=C\C/C=C\CCCCCC(=O)O[C@H](COC(=O)CCCCCCCCCCCCCCCCCCC)COP(=O)(O)OCCN	Organic compounds	Lipids and lipid-like molecules	Glycerophospholipids	Glycerophosphoethanolamines
CN(C)CCc1c[nH]c2cccc(O)c12	Organic compounds	Organoheterocyclic compounds	Indoles and derivatives	Tryptamines and derivatives
CN1CCN(CCCN2c3ccccc3Sc3ccc(C(F)(F)F)cc32)CC1	Organic compounds	Organoheterocyclic compounds	Benzothiazines	Phenothiazines
NC(=O)NC(=O)Cc1ccccc1	Organic compounds	Benzenoids	Benzene and substituted derivatives	Phenylacetamides
Cn1c(=O)c2[nH]cnc2n(C)c1=O	Organic compounds	Organoheterocyclic compounds	Imidazopyrimidines	Purines and purine derivatives
CCCCCCCCCCCCCCCCCCCCCCCCCC(=O)OC[C@@H](O)COP(=O)(O)OCC[N+](C)(C)C	Organic compounds	Lipids and lipid-like molecules	Glycerophospholipids	Glycerophosphocholines
CN(C)CCc1c[nH]c2ccc(Cn3cncn3)cc12	Organic compounds	Organoheterocyclic compounds	Indoles and derivatives	Tryptamines and derivatives
C=CC(=O)O[C@H](COC(=O)CCCCCCCCCCCCCCC)COP(=O)([O-])OCC[N+](C)(C)C	Organic compounds	Lipids and lipid-like molecules	Glycerophospholipids	Glycerophosphocholines
CCCCCCCCCCCCCCCC(=O)O[C@H](COCCCCCCCCCCCCCC)COP(=O)([O-])OCC[N+](C)(C)C	Organic compounds	Lipids and lipid-like molecules	Glycerophospholipids	Glycerophosphocholines
CC/C=C\C/C=C\C/C=C\C/C=C\CCCCC(=O)O[C@H](COC(=O)CCCCCCCCCCCCCCCCCCC)COP(=O)(O)OCCN	Organic compounds	Lipids and lipid-like molecules	Glycerophospholipids	Glycerophosphoethanolamines
CCCCCCCCCCCCCCCC(=O)OC[C@@H](O)COP(=O)(O)O[C@H]1C(O)C(O)C(O)[C@@H](O)C1O	Organic compounds	Lipids and lipid-like molecules	Glycerophospholipids	Glycerophosphoinositols
CCC(C(N)=O)c1ccccc1	Organic compounds	Benzenoids	Benzene and substituted derivatives	Phenylacetamides
CCCCCCCCCCCCCCCCOC[C@H](COP(=O)([O-])OCC[N+](C)(C)C)OC(=O)CC	Organic compounds	Lipids and lipid-like molecules	Glycerophospholipids	Glycerophosphocholines
NC1(c2ccccc2Cl)CCCCC1=O	Organic compounds	Benzenoids	Benzene and substituted derivatives	Halobenzenes
COc1ccc(Cl)cc1C(=O)NCCc1ccc(S(=O)(=O)NC(=O)NC2CCCCC2)cc1	Organic compounds	Benzenoids	Benzene and substituted derivatives	Benzenesulfonamides
CCCC/C=C\CCCCCCCC(=O)OC[C@H](COP(=O)(O)O)OC(=O)CCCCCCCCCCCCCCCCCCCCC	Organic compounds	Lipids and lipid-like molecules	Glycerophospholipids	Glycerophosphates
CC[C@H](C)[C@H](NC(=O)[C@H](Cc1ccc(O)cc1)NC(=O)[C@@H](NC(=O)[C@H](CCCN=C(N)N)NC(=O)[C@@H](N)CC(=O)O)C(C)C)C(=O)N[C@@H](Cc1cnc[nH]1)C(=O)N1CCC[C@H]1C(=O)N[C@@H](Cc1ccccc1)C(=O)O	Organic compounds	Organic acids and derivatives	Carboxylic acids and derivatives	Amino acids, peptides, and analogues
CCCCCCCC/C=C\CCCCCCCCCC(=O)OC[C@@H](O)COP(=O)(O)O[C@H]1C(O)C(O)C(O)[C@@H](O)C1O	Organic compounds	Lipids and lipid-like molecules	Glycerophospholipids	Glycerophosphoinositols
COc1cc2c(cc1OC)C(=O)C(CC1CCN(Cc3ccccc3)CC1)C2	Organic compounds	Organoheterocyclic compounds	Piperidines	Benzylpiperidines
CCOC(=O)C(c1ccccc1)C1CCCCN1	Organic compounds	Organic nitrogen compounds	Organonitrogen compounds	Amines
CCOCCOC(=O)C(C)Oc1ccc(Oc2ncc(C(F)(F)F)cc2Cl)cc1	Organic compounds	Benzenoids	Benzene and substituted derivatives	2-phenoxypropionic acid esters
CC(=O)[C@H]1CC[C@H]2[C@@H]3CC=C4C[C@@H](OS(=O)(=O)O)CC[C@]4(C)[C@H]3CC[C@]12C	Organic compounds	Lipids and lipid-like molecules	Steroids and steroid derivatives	Sulfated steroids
CCCCC/C=C\C/C=C\C/C=C\C/C=C\CCCCCC(=O)O[C@H](COC(=O)CCCC/C=C\C/C=C\C/C=C\CCCCC)COP(=O)([O-])OCC[N+](C)(C)C	Organic compounds	Lipids and lipid-like molecules	Glycerophospholipids	Glycerophosphocholines
COc1cc(C=O)ccc1O	Organic compounds	Benzenoids	Phenols	Methoxyphenols
CC(C)(CO)[C@@H](O)C(=O)NCCCO	Organic compounds	Organic oxygen compounds	Organooxygen compounds	Alcohols and polyols
CC(C)=CCC/C(C)=C/CC/C(C)=C/CC/C(C)=C/CC1=C(C)C(=O)c2ccccc2C1=O	Organic compounds	Lipids and lipid-like molecules	Prenol lipids	Quinone and hydroquinone lipids
CCCCC/C=C\C/C=C\CCCCCCCC(=O)O[C@H](COC(=O)CCCCCCCCCCCCCC)COP(=O)([O-])OCC[N+](C)(C)C	Organic compounds	Lipids and lipid-like molecules	Glycerophospholipids	Glycerophosphocholines
OCCN(CCO)c1nc(N2CCCCC2)c2nc(N(CCO)CCO)nc(N3CCCCC3)c2n1	Organic compounds	Organic nitrogen compounds	Organonitrogen compounds	Amines
CCCCC/C=C\C/C=C\CCCCCCCC(=O)O[C@H](COC(=O)CCCCCCCCCCCCCC)COP(=O)(O)OC[C@@H](O)CO	Organic compounds	Lipids and lipid-like molecules	Glycerophospholipids	Glycerophosphoglycerols
CCCCCCCCCCCCCCCC(=O)OC[C@H](COP(=O)(O)O[C@H]1C(O)C(O)C(O)[C@@H](O)C1O)OC(=O)CCCCCCCCCCCCCCC	Organic compounds	Lipids and lipid-like molecules	Glycerophospholipids	Glycerophosphoinositols
CCCCCCCCCCCC(=O)O[C@H](CC(=O)[O-])C[N+](C)(C)C	Organic compounds	Lipids and lipid-like molecules	Fatty Acyls	Fatty acid esters
CN(CC(=O)O)C(=N)N	Organic compounds	Organic acids and derivatives	Carboxylic acids and derivatives	Amino acids, peptides, and analogues
Cc1cc(C)nc(Nc2ccccc2)n1	Organic compounds	Benzenoids	Benzene and substituted derivatives	Aniline and substituted anilines
N[C@@H](Cc1c[nH]c2ccc(O)cc12)C(=O)O	Organic compounds	Organoheterocyclic compounds	Indoles and derivatives	Tryptamines and derivatives
CCN1C[C@]2(OC(=O)c3ccccc3NC(C)=O)CC[C@H](OC)C34C1C(C[C@@H]32)[C@@]1(O)C[C@H](OC)[C@H]2C[C@@H]4[C@]1(O)[C@H]2OC	Organic compounds	Lipids and lipid-like molecules	Prenol lipids	Diterpenoids
C=C1C[C@@]23CC[C@H]4[C@@](C)(CCC[C@@]4(C)C(=O)O)[C@@H]2CC[C@]1(O[C@@H]1O[C@H](CO)[C@@H](O)[C@H](O)[C@H]1O[C@@H]1O[C@H](CO)[C@@H](O)[C@H](O)[C@H]1O)C3	Organic compounds	Lipids and lipid-like molecules	Prenol lipids	Terpene glycosides
C[C@H](CCC(=O)O)[C@H]1CC[C@H]2[C@@H]3[C@@H](O)C[C@@H]4C[C@H](O)CC[C@]4(C)[C@H]3C[C@H](O)[C@@]21C	Organic compounds	Lipids and lipid-like molecules	Steroids and steroid derivatives	Bile acids, alcohols and derivatives
Nc1ncnc2c1ncn2[C@@H]1O[C@H](COP(=O)(O)OP(=O)(O)O[C@H]2O[C@H](CO)[C@@H](O)[C@H](O)[C@H]2O)[C@@H](O)[C@H]1O	Organic compounds	Nucleosides, nucleotides, and analogues	Purine nucleotides	Purine nucleotide sugars
O=c1cccc(O)[nH]1	Organic compounds	Organoheterocyclic compounds	Pyridines and derivatives	Hydropyridines
O=C(O)CP(=O)(O)O	Organic compounds	Organic acids and derivatives	Organic phosphonic acids and derivatives	Organic phosphonic acids
CCCCCCCCCCCCCCCCCC(=O)OC[C@@H](O)COP(=O)(O)OC[C@@H](O)CO	Organic compounds	Lipids and lipid-like molecules	Glycerophospholipids	Glycerophosphoglycerols
CCCCC/C=C\C/C=C\CCCCCCCCOC(=O)CCCCCCCCCCCCCCCCCCC	Organic compounds	Lipids and lipid-like molecules	Fatty Acyls	Fatty acid esters
CCCCC/C=C\C/C=C\CCCCCCCC(=O)O[C@H](COC(=O)CCCCCCCCCCC)COP(=O)(O)OCCN	Organic compounds	Lipids and lipid-like molecules	Glycerophospholipids	Glycerophosphoethanolamines
CC(=O)OCC(OC(C)=O)C(OC(C)=O)C(OC(C)=O)C(OC(C)=O)C(COC(C)=O)OC(C)=O	Organic compounds	Organic oxygen compounds	Organooxygen compounds	Carbohydrates and carbohydrate conjugates
CC1=C(O)C(=O)C=C2C1=CC=C1[C@@]3(C)CC[C@@]4(C)CC[C@@](C)(C(=O)O)C[C@H]4[C@]3(C)CC[C@@]21C	Organic compounds	Lipids and lipid-like molecules	Prenol lipids	Triterpenoids
NC(=O)N1c2ccccc2CC(=O)c2ccccc21	Organic compounds	Organoheterocyclic compounds	Benzazepines	Dibenzazepines
CC/C=C\C/C=C\C/C=C\C/C=C\CCCCC(=O)OC[C@H](COP(=O)(O)O[C@H]1C(O)C(O)C(O)[C@@H](O)C1O)OC(=O)CCCCCCCCCCC/C=C\C/C=C\CCCCC	Organic compounds	Lipids and lipid-like molecules	Glycerophospholipids	Glycerophosphoinositols
CC1=C(C(=O)O)N2C(=O)[C@@H](NC(=O)[C@H](N)c3ccc(O)cc3)[C@H]2SC1	Organic compounds	Organoheterocyclic compounds	Lactams	Beta lactams
NCC(CC(=O)O)c1ccc(Cl)cc1	Organic compounds	Organic acids and derivatives	Carboxylic acids and derivatives	Amino acids, peptides, and analogues
CN(Cc1cnc2nc(N)nc(N)c2n1)c1ccc(C(=O)N[C@@H](CCC(=O)O)C(=O)O)cc1	Organic compounds	Organic acids and derivatives	Carboxylic acids and derivatives	Amino acids, peptides, and analogues
CC(=O)N[C@H]1[C@H](O[C@H]2[C@@H](O)[C@@H](CO)O[C@@H](O[C@@H]3[C@@H](CO)OC(O)[C@H](O)[C@H]3O)[C@@H]2O)O[C@H](CO)[C@@H](O)[C@@H]1O[C@@H]1O[C@H](CO)[C@H](O)[C@H](O)[C@H]1O	Organic compounds	Organic oxygen compounds	Organooxygen compounds	Carbohydrates and carbohydrate conjugates
CC(C)[C@@H]1NC(=O)[C@H](C)OC(=O)[C@@H](C(C)C)NC(=O)[C@@H](C(C)C)OC(=O)[C@H](C(C)C)NC(=O)[C@H](C)OC(=O)[C@@H](C(C)C)NC(=O)[C@@H](C(C)C)OC(=O)[C@H](C(C)C)NC(=O)[C@H](C)OC(=O)[C@@H](C(C)C)NC(=O)[C@@H](C(C)C)OC1=O	Organic compounds	Organic acids and derivatives	Peptidomimetics	Depsipeptides
C[Se]CCC(N)C(=O)O	Organic compounds	Organic acids and derivatives	Carboxylic acids and derivatives	Amino acids, peptides, and analogues
C[C@H](CCC(=O)NCC(=O)O)[C@H]1CC[C@H]2[C@@H]3CC[C@@H]4C[C@H](OS(=O)(=O)O)CC[C@]4(C)[C@H]3CC[C@@]21C	Organic compounds	Lipids and lipid-like molecules	Steroids and steroid derivatives	Bile acids, alcohols and derivatives
CC(C)N(C(=O)CCl)c1ccccc1	Organic compounds	Benzenoids	Benzene and substituted derivatives	Anilides
C[C@H](CCC(=O)NCCS(=O)(=O)O)[C@H]1CCC2C3C(CC[C@@]21C)[C@@]1(C)CC[C@@H](O)C[C@H]1[C@H](O)[C@@H]3O	Organic compounds	Lipids and lipid-like molecules	Steroids and steroid derivatives	Bile acids, alcohols and derivatives
CC(=O)N[C@@H]1[C@@H](O)CC(O)(C(=O)O)O[C@H]1[C@H](O)[C@H](O)CO	Organic compounds	Organic oxygen compounds	Organooxygen compounds	Carbohydrates and carbohydrate conjugates
CCCCCCCCCCCCCCCCCCCCC(=O)OC[C@@H](O)COP(=O)([O-])OCC[N+](C)(C)C	Organic compounds	Lipids and lipid-like molecules	Glycerophospholipids	Glycerophosphocholines
CCN(C)C(=O)Oc1cccc([C@H](C)N(C)C)c1	Organic compounds	Benzenoids	Benzene and substituted derivatives	Phenoxy compounds
CC/C=C\C/C=C\C/C=C\C/C=C\C/C=C\C/C=C\CCC(=O)O[C@H](COC(=O)CCCCCC/C=C\C/C=C\C/C=C\CCCCC)COP(=O)(O)OCCN	Organic compounds	Lipids and lipid-like molecules	Glycerophospholipids	Glycerophosphoethanolamines
CC/C=C\C/C=C\C/C=C\C/C=C\C/C=C\C/C=C\CCC(=O)O[C@H](COC(=O)CCCCCCCCCCCCCCCCC)COP(=O)(O)O[C@H]1C(O)C(O)C(O)[C@@H](O)C1O	Organic compounds	Lipids and lipid-like molecules	Glycerophospholipids	Glycerophosphoinositols
CCCC/C=C\CCCCCCCC(=O)OC[C@H](COP(=O)(O)OC[C@@H](O)CO)OC(=O)CCCCCCCCCCCCCCCCCCCCC	Organic compounds	Lipids and lipid-like molecules	Glycerophospholipids	Glycerophosphoglycerols
CCCCCCCCCCCCCCCC(=O)OC[C@H](COP(=O)([O-])OCC[N+](C)(C)C)OC(=O)CCCCCCCCCCCCCCC	Organic compounds	Lipids and lipid-like molecules	Glycerophospholipids	Glycerophosphocholines
CCCCC/C=C\C/C=C\C/C=C\C/C=C\CCCC(=O)O[C@H](COC(=O)CCCCCCCCCCCCCCC)COP(=O)(O)OC[C@H](N)C(=O)O	Organic compounds	Lipids and lipid-like molecules	Glycerophospholipids	Glycerophosphoserines
Nc1ncnc2c1ncn2[C@@H]1O[C@H](COP(=O)(O)OP(=O)(O)OC[C@@H](O)[C@@H](O)[C@@H](O)C=O)[C@@H](O)[C@H]1O	Organic compounds	Nucleosides, nucleotides, and analogues	Purine nucleotides	Purine ribonucleotides
O=C(O)CN(CCN(CC(=O)O)CC(=O)O)CC(=O)O	Organic compounds	Organic acids and derivatives	Carboxylic acids and derivatives	Tetracarboxylic acids and derivatives
CC/C=C\C/C=C\C/C=C\C/C=C\C/C=C\CCCC(=O)OC[C@H](COP(=O)([O-])OCC[N+](C)(C)C)OC(=O)CCCCCCCCCCCCCCCC	Organic compounds	Lipids and lipid-like molecules	Glycerophospholipids	Glycerophosphocholines
CCCCCC/C=C\CCCCCCCCCCCC(=O)O[C@H](COC(=O)CCCCCCCCC/C=C\CCCCCC)COP(=O)([O-])OCC[N+](C)(C)C	Organic compounds	Lipids and lipid-like molecules	Glycerophospholipids	Glycerophosphocholines
O=c1ccc2cc(O)c(O)cc2o1	Organic compounds	Phenylpropanoids and polyketides	Coumarins and derivatives	Hydroxycoumarins
CCCCCCCCCCCCCC/C=C\OC[C@@H](O)COP(=O)([O-])OCC[NH3+]	Organic compounds	Lipids and lipid-like molecules	Glycerophospholipids	Glycerophosphoethanolamines
CC/C=C\C/C=C\C/C=C\C/C=C\C/C=C\C/C=C\CCC(=O)OC[C@H](COP(=O)([O-])OCC[N+](C)(C)C)OC(=O)CCCCC/C=C\C/C=C\C/C=C\C/C=C\CCCCC	Organic compounds	Lipids and lipid-like molecules	Glycerophospholipids	Glycerophosphocholines
CC[C@H]1OC(=O)C[C@@H](O)[C@H](C)[C@@H](O[C@@H]2O[C@H](C)[C@@H](O[C@H]3C[C@@](C)(O)[C@@H](O)[C@H](C)O3)[C@H](N(C)C)[C@H]2O)[C@@H](CC=O)C[C@@H](C)C(=O)/C=C/C(C)=C/[C@@H]1CO[C@@H]1O[C@H](C)[C@@H](O)[C@@H](OC)[C@H]1OC	Organic compounds	Organic oxygen compounds	Organooxygen compounds	Carbohydrates and carbohydrate conjugates
CC(=O)NC1C(OC2C(O)C(CO)OC(OC3C(CO)OC(O)C(O)C3O)C2O)OC(CO)C(O)C1OC1OC(CO)C(O)C(O)C1O	Organic compounds	Organic oxygen compounds	Organooxygen compounds	Carbohydrates and carbohydrate conjugates
CCCNC[C@]1(O)[C@H](C)O[C@@H](O[C@H]2[C@H](C)[C@@H](O[C@@H]3O[C@H](C)C[C@H](N(C)C)[C@H]3O)[C@](C)(O)C[C@@H](C)CN[C@H](C)[C@@H](O)[C@](C)(O)[C@@H](CC)OC(=O)[C@@H]2C)C[C@@]1(C)OC	Organic compounds	Organic oxygen compounds	Organooxygen compounds	Carbohydrates and carbohydrate conjugates
CCCCCCCC/C=C\CCCCCCCCCCCC(=O)O[C@H](COC(=O)CCCCCCCCCCCCCCCCCCC)COP(=O)(O)OCCN	Organic compounds	Lipids and lipid-like molecules	Glycerophospholipids	Glycerophosphoethanolamines
CC(C)=CCC/C(C)=C/COP(=O)(O)OP(=O)(O)O	Organic compounds	Lipids and lipid-like molecules	Prenol lipids	Isoprenoid phosphates
CC(=O)O[C@H]1C[C@@H](O)C(C)(C)C2C[C@@H](OC(C)=O)[C@]3(C)C(CC[C@@]4(C)[C@H](c5ccoc5)OC(=O)C5OC543)[C@]21C	Organic compounds	Lipids and lipid-like molecules	Prenol lipids	Triterpenoids
NC(=O)c1ccc[n+]([C@@H]2O[C@H](COP(=O)([O-])O)[C@@H](O)[C@H]2O)c1	Organic compounds	Nucleosides, nucleotides, and analogues	Pyridine nucleotides	Nicotinamide nucleotides
CCCCCCCCCCCCCCCCCCC(=O)OC[C@H](COP(=O)(O)O)OC(=O)CCCCCCCCCCCC	Organic compounds	Lipids and lipid-like molecules	Glycerophospholipids	Glycerophosphates
CCN(CC)C(C)C(=O)c1ccccc1	Organic compounds	Organic oxygen compounds	Organooxygen compounds	Carbonyl compounds
CCCCCCCCC1CC1CCCCCCCC(=O)O[C@H](CO)COP(=O)([O-])OCC[NH3+]	Organic compounds	Lipids and lipid-like molecules	Glycerophospholipids	Glycerophosphoethanolamines
CCCCCCCCCCCCCCCCCC(N)=O	Organic compounds	Organic acids and derivatives	Carboximidic acids and derivatives	Carboximidic acids
C/C=C1\N(C)C(C)CC1(c1ccccc1)c1ccccc1	Organic compounds	Benzenoids	Benzene and substituted derivatives	Diphenylmethanes
CCCCCCCC/C=C\CCCCCCCCCC(=O)OC[C@@H](O)COP(=O)(O)OCCN	Organic compounds	Lipids and lipid-like molecules	Glycerophospholipids	Glycerophosphoethanolamines
CCN(CC)CC(=O)Nc1c(C)cccc1C	Organic compounds	Benzenoids	Benzene and substituted derivatives	Xylenes
CCCCCCCCC/C=C\CCCCCCCC(=O)O[C@H](COC(=O)CCCCCCCCCCCCC)COP(=O)(O)OCCN	Organic compounds	Lipids and lipid-like molecules	Glycerophospholipids	Glycerophosphoethanolamines
Cn1c(=O)[nH]c(=O)c2[nH]c(=O)[nH]c21	Organic compounds	Organoheterocyclic compounds	Imidazopyrimidines	Purines and purine derivatives
CC/C=C\C/C=C\C/C=C\C/C=C\CCCCC(=O)O[C@H](CO/C=C\CCCCCCCCCCCCCC)COP(=O)(O)OCCN	Organic compounds	Lipids and lipid-like molecules	Glycerophospholipids	Glycerophosphoethanolamines
O=c1ccn([C@@H]2O[C@H](COP(=O)(O)OP(=O)(O)OP(=O)(O)O)[C@@H](O)[C@H]2O)c(=O)[nH]1	Organic compounds	Nucleosides, nucleotides, and analogues	Pyrimidine nucleotides	Pyrimidine ribonucleotides
O=C(/C=C/c1ccc(O)c(O)c1)O[C@H](Cc1ccc(O)c(O)c1)C(=O)O	Organic compounds	Phenylpropanoids and polyketides	Cinnamic acids and derivatives	Hydroxycinnamic acids and derivatives
CCCCC/C=C\C/C=C\C/C=C\CCCCCCC(=O)O[C@H](COC(=O)CCCC/C=C\C/C=C\C/C=C\CCCCC)COP(=O)(O)OC[C@@H](O)CO	Organic compounds	Lipids and lipid-like molecules	Glycerophospholipids	Glycerophosphoglycerols
CCCCC/C=C\C/C=C\C/C=C\C/C=C\CCCCCC(=O)O[C@H](COC(=O)CCCCCCC/C=C\CCCCCC)COP(=O)([O-])OCC[N+](C)(C)C	Organic compounds	Lipids and lipid-like molecules	Glycerophospholipids	Glycerophosphocholines
O=C(O)CCCCCCC(=O)NCC(=O)O	Organic compounds	Organic acids and derivatives	Carboxylic acids and derivatives	Amino acids, peptides, and analogues
CCCCC/C=C\C/C=C\CCCCCCCCCCCC(=O)O[C@H](COC(=O)CCCCCCC/C=C\CCCCCCCC)COP(=O)(O)OC[C@H](N)C(=O)O	Organic compounds	Lipids and lipid-like molecules	Glycerophospholipids	Glycerophosphoserines
CC(C)(C)NCC(O)c1ccccc1Cl	Organic compounds	Benzenoids	Benzene and substituted derivatives	Halobenzenes
CCCCC/C=C\C/C=C\C/C=C\CCCCCCC(=O)O[C@H](COC(=O)CCCCCCCCCCCCCCCC)COP(=O)([O-])OCC[N+](C)(C)C	Organic compounds	Lipids and lipid-like molecules	Glycerophospholipids	Glycerophosphocholines
COc1c(OC)c2occc2c2oc(=O)ccc12	Organic compounds	Phenylpropanoids and polyketides	Coumarins and derivatives	Furanocoumarins
NC(=O)N/N=C/c1ccc([N+](=O)[O-])o1	Organic compounds	Organoheterocyclic compounds	Furans	Nitrofurans
CC/C=C\C/C=C\C/C=C\C/C=C\C/C=C\C/C=C\CCC(=O)O[C@H](COCCCCCCCCCCCCCCCCCCCC)COP(=O)([O-])OCC[N+](C)(C)C	Organic compounds	Lipids and lipid-like molecules	Glycerophospholipids	Glycerophosphocholines
CSCC[C@H](NC(=O)[C@@H](N)Cc1c[nH]c2ccccc12)C(=O)NCC(=O)N[C@@H](CCCCN)C(=O)O	Organic compounds	Organic acids and derivatives	Carboxylic acids and derivatives	Amino acids, peptides, and analogues
CN(C)CC/C=C1/c2ccccc2Sc2ccc(Cl)cc21	Organic compounds	Organoheterocyclic compounds	Benzothiopyrans	1-benzothiopyrans
CCCCCCCC/C=C\CCCCCCCCCC(=O)OC[C@@H](O)COP(=O)([O-])OCC[N+](C)(C)C	Organic compounds	Lipids and lipid-like molecules	Glycerophospholipids	Glycerophosphocholines
CCCCC/C=C\C/C=C\C/C=C\CCCCCCC(=O)O[C@H](CO/C=C\CCCCCCCCCCCCCC)COP(=O)(O)OCCN	Organic compounds	Lipids and lipid-like molecules	Glycerophospholipids	Glycerophosphoethanolamines
COc1ccc(-c2cc(=O)c3c(OC(C)=O)cc(OC(C)=O)cc3o2)cc1	Organic compounds	Phenylpropanoids and polyketides	Flavonoids	O-methylated flavonoids
CC(C)c1ccc2c(c1)CCC1C(C)(C(N)=O)CCCC21C	Organic compounds	Lipids and lipid-like molecules	Prenol lipids	Diterpenoids
CCCOc1nc2ccc(I)cc2c(=O)n1CCC	Organic compounds	Organoheterocyclic compounds	Diazanaphthalenes	Benzodiazines
O=C1OC(CN2CCOCC2)CN1/N=C/c1ccc([N+](=O)[O-])o1	Organic compounds	Organoheterocyclic compounds	Furans	Nitrofurans
CN[C@H](C)[C@@H]1CC[C@@H](N)[C@@H](O[C@@H]2[C@@H](N)C[C@@H](N)[C@H](O[C@H]3OC[C@](C)(O)[C@H](NC)[C@H]3O)[C@H]2O)O1	Organic compounds	Organic oxygen compounds	Organooxygen compounds	Carbohydrates and carbohydrate conjugates
COC(=O)C(c1ccccc1)C1CCCCN1	Organic compounds	Organic nitrogen compounds	Organonitrogen compounds	Amines
C[C@]12CC[C@@H](O)C[C@H]1CCc1ccccc12	Organic compounds	Benzenoids	Phenanthrenes and derivatives	Hydrophenanthrenes
NCC(=O)N[C@@H](CCCN=C(N)N)C(=O)NCC(=O)N[C@@H](CC(=O)O)C(=O)N[C@@H](CO)C(=O)O	Organic compounds	Organic acids and derivatives	Carboxylic acids and derivatives	Amino acids, peptides, and analogues
CCCCCCCCCCCCCCCCCC(=O)OC[C@@H](O)COP(=O)(O)O[C@H]1C(O)C(O)C(O)[C@@H](O)C1O	Organic compounds	Lipids and lipid-like molecules	Glycerophospholipids	Glycerophosphoinositols
COc1ccc(C(=O)CC(=O)c2ccc(C(C)(C)C)cc2)cc1	Organic compounds	Phenylpropanoids and polyketides	Linear 1,3-diarylpropanoids	Chalcones and dihydrochalcones
CCCC/C=C\CCCCCCCCCCCCCC/C=C\CC/C=C\CCCC(=O)O	Organic compounds	Lipids and lipid-like molecules	Fatty Acyls	Fatty acids and conjugates
CCOC(=O)C1=C(C)NC(C)=C(C(=O)OC)C1c1cccc([N+](=O)[O-])c1	Organic compounds	Organoheterocyclic compounds	Pyridines and derivatives	Hydropyridines
CC(=O)N[C@H]1[C@H](O[C@H]2[C@@H](O)[C@@H](CO)O[C@@H](O[C@H]([C@H](O)CO)[C@H](O)[C@@H](O)C=O)[C@@H]2O)O[C@H](CO)[C@@H](O[C@@H]2O[C@@H](C)[C@@H](O)[C@@H](O)[C@@H]2O)[C@@H]1O[C@@H]1O[C@H](CO)[C@H](O)[C@H](O)[C@H]1O	Organic compounds	Organic oxygen compounds	Organooxygen compounds	Carbohydrates and carbohydrate conjugates
CC/C=C\C/C=C\C/C=C\C/C=C\C/C=C\C/C=C\CCC(=O)O[C@H](COC(=O)CCCCCCC/C=C\CCCCCC)COP(=O)([O-])OCC[N+](C)(C)C	Organic compounds	Lipids and lipid-like molecules	Glycerophospholipids	Glycerophosphocholines
COc1cc2c(c3oc(=O)c4c(c13)CCC4=O)[C@]1(O)C=CO[C@@H]1O2	Organic compounds	Phenylpropanoids and polyketides	Coumarins and derivatives	Furanocoumarins
COc1ccc(-c2cc(=O)c3c(O)cc(O[C@@H]4O[C@H](CO[C@@H]5O[C@@H](C)[C@H](O)[C@@H](O)[C@H]5O)[C@@H](O)[C@H](O)[C@H]4O)cc3o2)cc1O	Organic compounds	Phenylpropanoids and polyketides	Flavonoids	Flavonoid glycosides
COc1ccc(CCN(C)CCCC(C#N)(c2ccc(OC)c(OC)c2)C(C)C)cc1OC	Organic compounds	Benzenoids	Benzene and substituted derivatives	Phenylbutylamines
CCCC/C=C\C/C=C\CCCCCCCC(=O)O[C@H](COC(=O)CCCCCCC/C=C\CCCCC)COP(=O)(O)OC[C@@H](O)CO	Organic compounds	Lipids and lipid-like molecules	Glycerophospholipids	Glycerophosphoglycerols
CCCCC/C=C\C/C=C\C/C=C\C/C=C\CCCC(=O)OC[C@H](COP(=O)([O-])OCC[N+](C)(C)C)OC(=O)CCCCCCCCCCCCCCCCC	Organic compounds	Lipids and lipid-like molecules	Glycerophospholipids	Glycerophosphocholines
CCCCCCCCCC/C=C\CCCC(=O)OC[C@H](COP(=O)(O)OCCN)OC(=O)CCCCCCCCCCCCCC	Organic compounds	Lipids and lipid-like molecules	Glycerophospholipids	Glycerophosphoethanolamines
CC/C=C\C/C=C\C/C=C\C/C=C\C/C=C\C/C=C\CCC(=O)OC[C@H](COP(=O)(O)OC[C@H](N)C(=O)O)OC(=O)CCCCCCC/C=C\CCCCCCCC	Organic compounds	Lipids and lipid-like molecules	Glycerophospholipids	Glycerophosphoserines
CC/C=C\C/C=C\C/C=C\CCCCCCCC(=O)OC[C@H](COP(=O)(O)OCCN)OC(=O)CCCCCCCCCCCCCCC	Organic compounds	Lipids and lipid-like molecules	Glycerophospholipids	Glycerophosphoethanolamines
NC(=O)NCCC(=O)O	Organic compounds	Organic acids and derivatives	Organic carbonic acids and derivatives	Ureas
CC1COc2c(N3CCN(C)CC3)c(F)cc3c(=O)c(C(=O)O)cn1c23	Organic compounds	Organoheterocyclic compounds	Quinolines and derivatives	Quinoline carboxylic acids
O=C([O-])[C@@H](O)[C@@H](O)C(=O)[O-]	Organic compounds	Organic acids and derivatives	Hydroxy acids and derivatives	Beta hydroxy acids and derivatives
C#C[C@]1(O)CC[C@H]2[C@@H]3CCC4=CC(=O)CC[C@@H]4[C@H]3CC[C@@]21C	Organic compounds	Lipids and lipid-like molecules	Steroids and steroid derivatives	Estrane steroids
CCOC(=O)C1=C(COCCN)NC(C)=C(C(=O)OC)C1c1ccccc1Cl	Organic compounds	Organoheterocyclic compounds	Pyridines and derivatives	Hydropyridines
O=C(/C=C/c1ccc(O)c(O)c1)O[C@@H]1C[C@](O)(C(=O)O)C[C@@H](O)[C@H]1O	Organic compounds	Organic oxygen compounds	Organooxygen compounds	Alcohols and polyols
CCC(O)C(=O)O	Organic compounds	Organic acids and derivatives	Hydroxy acids and derivatives	Alpha hydroxy acids and derivatives
CC[C@H]1OC(=O)[C@H](C)[C@@H](O[C@H]2C[C@@](C)(OC)[C@@H](O)[C@H](C)O2)[C@H](C)[C@@H](O[C@@H]2O[C@H](C)C[C@H](N(C)C)[C@H]2O)[C@](C)(O)C[C@@H](C)/C(=N\OCOCCOC)[C@H](C)[C@@H](O)[C@]1(C)O	Organic compounds	Organic oxygen compounds	Organooxygen compounds	Carbohydrates and carbohydrate conjugates
CC(=O)N[C@@H]1C(O)O[C@H](CO)[C@@H](O)[C@@H]1O	Organic compounds	Organic oxygen compounds	Organooxygen compounds	Carbohydrates and carbohydrate conjugates
CC/C=C\C/C=C\C/C=C\C/C=C\C/C=C\C/C=C\CCC(=O)O[C@H](COC(=O)CCCCCCCCCCCCCCCCCC)COP(=O)(O)OC[C@H](N)C(=O)O	Organic compounds	Lipids and lipid-like molecules	Glycerophospholipids	Glycerophosphoserines
CCCCC/C=C\C/C=C\C/C=C\CCCCC(=O)O[C@H](COC(=O)CCCCCCCCCCC)COC(=O)CCCCCCCCCCC/C=C\C/C=C\CCCCC	Organic compounds	Lipids and lipid-like molecules	Glycerolipids	Triradylcglycerols
Cc1nnc(SCC2=C(C(=O)O)N3C(=O)[C@@H](NC(=O)Cn4cnnn4)[C@H]3SC2)s1	Organic compounds	Organoheterocyclic compounds	Lactams	Beta lactams
N=c1nc(N2CCCCC2)cc(N)n1O	Organic compounds	Organic nitrogen compounds	Organonitrogen compounds	Amines
CCCCCCCCCCCCCCCCCCC(=O)OCC(O)COP(=O)([O-])OCC[N+](C)(C)C	Organic compounds	Lipids and lipid-like molecules	Glycerophospholipids	Glycerophosphocholines
CO/N=C(\C(=O)N[C@@H]1C(=O)N2C(C(=O)O)=C(CSC(=O)c3ccco3)CS[C@H]12)c1csc(N)n1	Organic compounds	Organoheterocyclic compounds	Lactams	Beta lactams
CCCCCCCCCCC/C=C\CCCCC(=O)[O-]	Organic compounds	Lipids and lipid-like molecules	Fatty Acyls	Fatty acids and conjugates
COc1cc2occc2c2oc(=O)ccc12	Organic compounds	Phenylpropanoids and polyketides	Coumarins and derivatives	Furanocoumarins
CC/C=C\C/C=C\C/C=C\C/C=C\CCCCC(=O)OC[C@H](COP(=O)(O)O)OC(=O)CCC/C=C\C/C=C\C/C=C\C/C=C\CCCCC	Organic compounds	Lipids and lipid-like molecules	Glycerophospholipids	Glycerophosphates
CCS(=O)(=O)CCn1c([N+](=O)[O-])cnc1C	Organic compounds	Organoheterocyclic compounds	Azoles	Imidazoles
Nc1ccccc1O	Organic compounds	Benzenoids	Benzene and substituted derivatives	Aniline and substituted anilines
CCS(=O)(=O)CCSP(=O)(OC)OC	Organic compounds	Organosulfur compounds	Sulfonyls	Sulfones
CCC(=O)c1c(O)cc(O)cc1O	Organic compounds	Organic oxygen compounds	Organooxygen compounds	Carbonyl compounds
CCCCCCCC/C=C\CCCCCCCC(=O)OCCCCCCCCCCCCCCCCCCCC	Organic compounds	Lipids and lipid-like molecules	Fatty Acyls	Fatty acid esters
CC/C=C\C/C=C\C/C=C\C/C=C\CCCCC(=O)OC[C@@H](O)COP(=O)(O)OCCN	Organic compounds	Lipids and lipid-like molecules	Glycerophospholipids	Glycerophosphoethanolamines
COc1cc(NS(=O)(=O)c2ccc(N)cc2)ncn1	Organic compounds	Benzenoids	Benzene and substituted derivatives	Benzenesulfonamides
CCCCCCCCCCCCCCCCCCCCCCC(=O)OC[C@@H](O)COP(=O)(O)OCCN	Organic compounds	Lipids and lipid-like molecules	Glycerophospholipids	Glycerophosphoethanolamines
CC(=O)O[C@@H]1C[C@H]2C(C)(C)C(=O)C=C[C@]2(C)[C@H]2CC[C@@]3(C)[C@H](c4ccoc4)OC(=O)[C@H]4O[C@]43[C@]12C	Organic compounds	Lipids and lipid-like molecules	Prenol lipids	Triterpenoids
O=C1O[C@H]([C@@H](O)CO)[C@H](O)[C@@H]1O	Organic compounds	Organoheterocyclic compounds	Lactones	Gamma butyrolactones
CCCCC/C=C\C/C=C\CCCCCCCC(=O)O[C@H](COC(=O)CCCCCCCCCCCCCCC)COP(=O)(O)OC[C@H](N)C(=O)O	Organic compounds	Lipids and lipid-like molecules	Glycerophospholipids	Glycerophosphoserines
COc1cc(-c2coc3cc(OC)c(OC)c(OC)c3c2=O)cc(OC)c1OC	Organic compounds	Phenylpropanoids and polyketides	Isoflavonoids	O-methylated isoflavonoids
COC1=C(OC)C(=O)C(C/C=C(\C)CCC=C(C)C)=C(C)C1=O	Organic compounds	Lipids and lipid-like molecules	Prenol lipids	Quinone and hydroquinone lipids
O=C[C@H](O)[C@H](O)[C@H](O)COP(=O)(O)O	Organic compounds	Organic oxygen compounds	Organooxygen compounds	Carbohydrates and carbohydrate conjugates
CCCCCCCCCCOc1cc2c(=O)c(C(=O)OCC)c[nH]c2cc1OCC	Organic compounds	Organoheterocyclic compounds	Quinolines and derivatives	Quinolones and derivatives
CC(C)C[C@H](NC(=O)CN)C(=O)O	Organic compounds	Organic acids and derivatives	Carboxylic acids and derivatives	Amino acids, peptides, and analogues
CCCCCCCCCCCCCC(=O)OC[C@@H](O)COP(=O)(O)OCCN	Organic compounds	Lipids and lipid-like molecules	Glycerophospholipids	Glycerophosphoethanolamines
CCc1nn(CCCN2CCN(c3cccc(Cl)c3)CC2)c(=O)n1CCOc1ccccc1	Organic compounds	Organoheterocyclic compounds	Diazinanes	Piperazines
CCCCCCCCCCCCCCCCCCCCCC(=O)OC[C@@H](O)COP(=O)(O)OCCN	Organic compounds	Lipids and lipid-like molecules	Glycerophospholipids	Glycerophosphoethanolamines
CCN(CC)CCNC(=O)c1cc(Br)c(N)cc1OC	Organic compounds	Benzenoids	Phenol ethers	Aminophenyl ethers
CO[C@@H]1O[C@H](CO)[C@H](O)[C@H](O)[C@H]1O	Organic compounds	Organic oxygen compounds	Organooxygen compounds	Carbohydrates and carbohydrate conjugates
CC(=O)CC(=O)SCCNC(=O)CCNC(=O)[C@H](O)C(C)(C)COP(=O)(O)OP(=O)(O)OC[C@H]1O[C@@H](n2cnc3c(N)ncnc32)[C@H](O)[C@@H]1OP(=O)(O)O	Organic compounds	Lipids and lipid-like molecules	Fatty Acyls	Fatty acyl thioesters
OC[C@H]1O[C@H](OC2[C@@H](O)[C@@H](O)C(O)[C@@H](O)[C@@H]2O)[C@H](O)[C@@H](O)[C@H]1O	Organic compounds	Organic oxygen compounds	Organooxygen compounds	Carbohydrates and carbohydrate conjugates
Cn1cncc1C[C@H](NC(=O)CCN)C(=O)O	Organic compounds	Organic acids and derivatives	Peptidomimetics	Hybrid peptides
CC1=C(C(=O)O)N2C(=O)[C@@H](NC(=O)[C@H](N)c3ccccc3)[C@H]2SC1	Organic compounds	Organoheterocyclic compounds	Lactams	Beta lactams
CCCCC/C=C\C/C=C\CCCCCCCC(=O)O[C@H](COC(=O)CCCCCCCCC/C=C\CCCCCCCC)COP(=O)(O)O[C@H]1C(O)C(O)C(O)[C@@H](O)C1O	Organic compounds	Lipids and lipid-like molecules	Glycerophospholipids	Glycerophosphoinositols
COc1cc2c3cc1Oc1cc(ccc1O)C[C@@H]1c4c(cc(OC)c(O)c4Oc4ccc(cc4)C[C@@H]3N(C)CC2)CC[N+]1(C)C	Organic compounds	Organic oxygen compounds	Organooxygen compounds	Ethers
CC=CCC=CCC=CCC(=O)OC[C@H](COP(=O)(O)OCC[N+](C)(C)C)OC(=O)CC=CCC=CCC=CC	Organic compounds	Lipids and lipid-like molecules	Glycerophospholipids	Glycerophosphocholines
OC[C@H]1O[C@@H](O[C@@H]2[C@@H](CO)O[C@@H](O[C@@H]3[C@@H](CO)O[C@@H](O[C@@H]4[C@@H](CO)O[C@@H](O[C@@H]5[C@@H](CO)O[C@@H](O[C@@H]6[C@@H](CO)O[C@@H](O)[C@H](O)[C@H]6O)[C@H](O)[C@H]5O)[C@H](O)[C@H]4O)[C@H](O)[C@H]3O)[C@H](O)[C@H]2O)[C@H](O)[C@@H](O)[C@@H]1O	Organic compounds	Organic oxygen compounds	Organooxygen compounds	Carbohydrates and carbohydrate conjugates
CC(C)CC1C(=O)N2CCCC2C2(O)OC(NC(=O)C3C=C4c5cccc6[nH]cc(c56)CC4N(C)C3)(C(C)C)C(=O)N12	Organic compounds	Alkaloids and derivatives	Ergoline and derivatives	Lysergic acids and derivatives
NC(=O)c1cnccn1	Organic compounds	Organoheterocyclic compounds	Diazines	Pyrazines
CCCS(=O)(=O)c1ccc2nc(NC(=O)OC)[nH]c2c1	Organic compounds	Organoheterocyclic compounds	Benzimidazoles	2-benzimidazolylcarbamic acid esters
OCCOCCN1CCN(C(c2ccccc2)c2ccc(Cl)cc2)CC1	Organic compounds	Benzenoids	Benzene and substituted derivatives	Diphenylmethanes
CC(C)C(NC(=O)CCC(N)C(=O)O)C(=O)O	Organic compounds	Organic acids and derivatives	Carboxylic acids and derivatives	Amino acids, peptides, and analogues
CCCCCCCCCCCC(=O)O	Organic compounds	Lipids and lipid-like molecules	Fatty Acyls	Fatty acids and conjugates
O=P(O)(O)OC[C@H]1OC(O)[C@@H](O)[C@@H](O)[C@@H]1O	Organic compounds	Organic oxygen compounds	Organooxygen compounds	Carbohydrates and carbohydrate conjugates
CCCCC/C=C\C/C=C\C/C=C\CCCCC(=O)OC[C@H](COP(=O)(O)OC[C@@H](O)CO)OC(=O)CCCCCCCCC/C=C\CCCCCCCC	Organic compounds	Lipids and lipid-like molecules	Glycerophospholipids	Glycerophosphoglycerols
CCN(CC)[C@@H](C)[C@H](O)c1ccccc1	Organic compounds	Benzenoids	Benzene and substituted derivatives	Phenylpropanes
CCCCC[C@H](O)/C=C/[C@H]1C(=O)C[C@H](O)[C@@H]1C/C=C\CCCC(=O)O	Organic compounds	Lipids and lipid-like molecules	Fatty Acyls	Eicosanoids
COc1c2occc2cc2ccc(=O)oc12	Organic compounds	Phenylpropanoids and polyketides	Coumarins and derivatives	Furanocoumarins
O=C(Nc1ccccc1)N(Cc1ccc(Cl)cc1)C1CCCC1	Organic compounds	Benzenoids	Benzene and substituted derivatives	Halobenzenes
CC1(C)O[C@@H]2C[C@H]3[C@@H]4CCC5=CC(=O)C=C[C@]5(C)[C@H]4[C@@H](O)C[C@]3(C)[C@]2(C(=O)CO)O1	Organic compounds	Lipids and lipid-like molecules	Steroids and steroid derivatives	Hydroxysteroids
O=C(O)/C=C/c1c[nH]c2ccccc12	Organic compounds	Organoheterocyclic compounds	Indoles and derivatives	Indoles
CC/C=C\C/C=C\C/C=C\C/C=C\C/C=C\C/C=C\CCC(=O)O[C@H](COCCCCCCCCCCCCCCCC)COP(=O)(O)OC[C@H](N)C(=O)O	Organic compounds	Lipids and lipid-like molecules	Glycerophospholipids	Glycerophosphoserines
COc1cc(OC)c(-c2c(OC)cc(OC)cc2OC)c(OC)c1	Organic compounds	Benzenoids	Benzene and substituted derivatives	Biphenyls and derivatives
O=c1[nH]c2ccccc2n1C1CCN(CCCC(c2ccc(F)cc2)c2ccc(F)cc2)CC1	Organic compounds	Benzenoids	Benzene and substituted derivatives	Diphenylmethanes
CC(C)(C)NC(=O)[C@H]1CC[C@H]2[C@@H]3CC=C4C=C(C(=O)O)CC[C@]4(C)[C@H]3CC[C@]12C	Organic compounds	Lipids and lipid-like molecules	Steroids and steroid derivatives	Steroid acids
CCCCCCCC(=O)SCCNC(=O)CCNC(=O)[C@H](O)C(C)(C)COP(=O)(O)OP(=O)(O)OC[C@H]1O[C@@H](n2cnc3c(N)ncnc32)[C@H](O)[C@@H]1OP(=O)(O)O	Organic compounds	Lipids and lipid-like molecules	Fatty Acyls	Fatty acyl thioesters
OC1OC[C@@H](O)[C@H](O)[C@@H]1O	Organic compounds	Organic oxygen compounds	Organooxygen compounds	Carbohydrates and carbohydrate conjugates
CCCCCC/C=C\CCCCCCCC(=O)OC[C@H](COP(=O)(O)OC[C@H](N)C(=O)O)OC(=O)CCCCCCCCCCCCCCCCCCC	Organic compounds	Lipids and lipid-like molecules	Glycerophospholipids	Glycerophosphoserines
CC/C=C\C/C=C\C/C=C\C/C=C\C/C=C\C/C=C\CCC(=O)OC[C@H](COP(=O)(O)OC[C@@H](O)CO)OC(=O)CCCCCCC/C=C\C/C=C\C/C=C\CC	Organic compounds	Lipids and lipid-like molecules	Glycerophospholipids	Glycerophosphoglycerols
Nc1c(Cl)cc(C(O)CNC2CCC(O)CC2)cc1Cl	Organic compounds	Benzenoids	Benzene and substituted derivatives	Halobenzenes
CCCCCCCC/C=C\CCCCCCCCCC(=O)O[C@H](COC(=O)CCCCCCCCCCC)COP(=O)(O)O[C@H]1C(O)C(O)C(O)[C@@H](O)C1O	Organic compounds	Lipids and lipid-like molecules	Glycerophospholipids	Glycerophosphoinositols
CC(C)Cn1c(=O)n(C)c(=O)c2[nH]cnc21	Organic compounds	Organoheterocyclic compounds	Imidazopyrimidines	Purines and purine derivatives
CC(C(=O)O)c1cccc(C(=O)c2ccccc2)c1	Organic compounds	Benzenoids	Benzene and substituted derivatives	Benzophenones
O[C@@H](c1cc(C(F)(F)F)nc2c(C(F)(F)F)cccc12)[C@H]1CCCCN1	Organic compounds	Organoheterocyclic compounds	Quinolines and derivatives	4-quinolinemethanols
CC/C=C\C/C=C\C/C=C\CCCCCCCC(=O)OC[C@H](COP(=O)(O)OCCN)OC(=O)CCCCCCC/C=C\CCCCCCCC	Organic compounds	Lipids and lipid-like molecules	Glycerophospholipids	Glycerophosphoethanolamines
CCCCCC/C=C\CCCCCC/C=C\CCCC(=O)O	Organic compounds	Lipids and lipid-like molecules	Fatty Acyls	Fatty acids and conjugates
OCC1OC(OC2C(CO)OC(OC3C(CO)OC(OC4C(CO)OC(OC5C(CO)OC(OC6C(CO)OC(OC7C(CO)OC(OC8C(CO)OC(OC9C(CO)OC(OC%10C(CO)OC(O)C(O)C%10O)C(O)C9O)C(O)C8O)C(O)C7O)C(O)C6O)C(O)C5O)C(O)C4O)C(O)C3O)C(O)C2O)C(O)C(O)C1O	Organic compounds	Organic oxygen compounds	Organooxygen compounds	Carbohydrates and carbohydrate conjugates
CC(=O)N[C@@H](CS)C(=O)O	Organic compounds	Organic acids and derivatives	Carboxylic acids and derivatives	Amino acids, peptides, and analogues
NC[C@H]1O[C@H](O[C@@H]2[C@@H](N)C[C@@H](N)[C@H](O[C@H]3O[C@H](CO)[C@@H](O)[C@H](N)[C@H]3O)[C@H]2O)[C@H](O)[C@@H](O)[C@@H]1O	Organic compounds	Organic oxygen compounds	Organooxygen compounds	Carbohydrates and carbohydrate conjugates
Cn1c(=O)[nH]c2[nH]c(=O)[nH]c(=O)c21	Organic compounds	Organoheterocyclic compounds	Imidazopyrimidines	Purines and purine derivatives
CCCCC/C=C\CCCCCCCC(=O)O[C@H](COC(=O)CCCCCCCCCCC)COP(=O)([O-])OCC[N+](C)(C)C	Organic compounds	Lipids and lipid-like molecules	Glycerophospholipids	Glycerophosphocholines
CCCCC/C=C\C/C=C\C/C=C\C/C=C\CCCCCC(=O)O[C@H](COCCCCCCCCCCCCCCCCCCCC)COP(=O)(O)OCCN	Organic compounds	Lipids and lipid-like molecules	Glycerophospholipids	Glycerophosphoethanolamines
CCCCC/C=C/C/C=C\C[C@@H]1O[C@@H]1C/C=C\CCCC(=O)O	Organic compounds	Lipids and lipid-like molecules	Fatty Acyls	Fatty acids and conjugates
CSc1ncnc2nc[nH]c12	Organic compounds	Organoheterocyclic compounds	Imidazopyrimidines	Purines and purine derivatives
CC/C=C\C/C=C\C/C=C\C/C=C\C/C=C\C/C=C\CCC(=O)O[C@H](COC(=O)CCC/C=C\C/C=C\C/C=C\C/C=C\C/C=C\CC)COP(=O)(O)OC[C@H](N)C(=O)O	Organic compounds	Lipids and lipid-like molecules	Glycerophospholipids	Glycerophosphoserines
COc1c(-c2ccccc2)oc2c(ccc3occc32)c1=O	Organic compounds	Phenylpropanoids and polyketides	Flavonoids	Flavones
CCCCC/C=C\C/C=C\C/C=C\C/C=C\CCCC(=O)OC[C@H](COP(=O)(O)OCCN)OC(=O)CCC/C=C\C/C=C\C/C=C\C/C=C\CCCCC	Organic compounds	Lipids and lipid-like molecules	Glycerophospholipids	Glycerophosphoethanolamines
CC/C=C\C/C=C\C/C=C\C/C=C\C/C=C\CCCC(=O)O[C@H](COC(=O)CCCCCCC/C=C\CCCCCCCCC)COP(=O)([O-])OCC[N+](C)(C)C	Organic compounds	Lipids and lipid-like molecules	Glycerophospholipids	Glycerophosphocholines
CCCCCCCCCCC/C=C/C=C/C=C/C=C/C=C/C=C/C(=O)O	Organic compounds	Lipids and lipid-like molecules	Fatty Acyls	Fatty acids and conjugates
CC[C@H](C)[C@H]1C(=O)O[C@H](C(C)C)C(=O)N(C)[C@@H]([C@@H](C)CC)C(=O)O[C@H](C(C)C)C(=O)N(C)[C@@H]([C@@H](C)CC)C(=O)O[C@H](C(C)C)C(=O)N1C	Organic compounds	Organic acids and derivatives	Peptidomimetics	Depsipeptides
CCCCCCCCC(C)CCCCCCCCCCC(=O)O	Organic compounds	Lipids and lipid-like molecules	Fatty Acyls	Fatty acids and conjugates
CC(=O)OP(=O)(O)O	Organic compounds	Organic acids and derivatives	Organic phosphoric acids and derivatives	Phosphate esters
CCCCCCCCCCCC#CCCC#CC(=O)O	Organic compounds	Lipids and lipid-like molecules	Fatty Acyls	Fatty acids and conjugates
CCCCCCCCCCCCC/C=C\C(=O)O	Organic compounds	Lipids and lipid-like molecules	Fatty Acyls	Fatty acids and conjugates
CCCCC/C=C\C/C=C\C/C=C\C/C=C\CCCC(=O)O[C@@H](CO)COC(=O)CCCCCCC/C=C\C/C=C\CCCCC	Organic compounds	Lipids and lipid-like molecules	Glycerolipids	Diradylglycerols
CCCCC/C=C\CCCC/C=C\C/C=C\CCCC(=O)O[C@H](COC(=O)CCCCCCCCCCCCCCCCC)COP(=O)([O-])OCC[N+](C)(C)C	Organic compounds	Lipids and lipid-like molecules	Glycerophospholipids	Glycerophosphocholines
CCCCC/C=C\C/C=C\C/C=C\C/C=C\CCCCCC(=O)O	Organic compounds	Lipids and lipid-like molecules	Fatty Acyls	Fatty acids and conjugates
O=P(O)(O)O[C@H]1O[C@H](CO)[C@@H](O)[C@H](O)[C@H]1O	Organic compounds	Organic oxygen compounds	Organooxygen compounds	Carbohydrates and carbohydrate conjugates
OC1(c2ccc(Cl)c(C(F)(F)F)c2)CCN(CCCC(c2ccc(F)cc2)c2ccc(F)cc2)CC1	Organic compounds	Benzenoids	Benzene and substituted derivatives	Diphenylmethanes
Cc1ccc(/C(=C\CN2CCCC2)c2cccc(/C=C/C(=O)O)n2)cc1	Organic compounds	Benzenoids	Benzene and substituted derivatives	Styrenes
CCCCCCCC/C=C\CCCCCCCCCC(=O)O[C@H](COC(=O)CCCCCCCCC/C=C\CCCCCCCCCC)COP(=O)(O)OC[C@H](N)C(=O)O	Organic compounds	Lipids and lipid-like molecules	Glycerophospholipids	Glycerophosphoserines
Oc1c(I)cc(Cl)c2cccnc12	Organic compounds	Organoheterocyclic compounds	Quinolines and derivatives	Haloquinolines
CC[C@H](C)[C@H]1O[C@]2(CC[C@@H]1C)C[C@@H]1C[C@@H](C/C=C(\C)[C@@H](O[C@H]3C[C@H](OC)[C@@H](O[C@H]4C[C@H](OC)[C@@H](O)[C@H](C)O4)[C@H](C)O3)[C@@H](C)/C=C/C=C3\CO[C@@H]4[C@H](O)C(C)=C[C@@H](C(=O)O1)[C@]34O)O2	Organic compounds	Phenylpropanoids and polyketides	Macrolides and analogues	Milbemycins
O=P(O)(O)O[C@H]1O[C@H](CO)[C@H](O)[C@H](O)[C@H]1O	Organic compounds	Organic oxygen compounds	Organooxygen compounds	Carbohydrates and carbohydrate conjugates
CC1(C)O[C@@H]2C[C@H]3[C@@H]4C[C@H](F)C5=CC(=O)CC[C@]5(C)[C@H]4[C@@H](O)C[C@]3(C)[C@]2(C(=O)CO)O1	Organic compounds	Lipids and lipid-like molecules	Steroids and steroid derivatives	Hydroxysteroids
COc1cc(O)c(C(C)=O)c(O)c1	Organic compounds	Organic oxygen compounds	Organooxygen compounds	Carbonyl compounds
CCCCCCCCCCC/C=C/C=C/C=C/C=C/C=C/C(=O)O	Organic compounds	Lipids and lipid-like molecules	Fatty Acyls	Fatty acids and conjugates
NC(=O)c1ccccc1O	Organic compounds	Benzenoids	Phenols	1-hydroxy-4-unsubstituted benzenoids
Cn1cnc([N+](=O)[O-])c1Sc1ncnc2nc[nH]c12	Organic compounds	Organosulfur compounds	Thioethers	Aryl thioethers
CCCCCn1cc(C(=O)c2cccc3ccccc23)c2ccccc21	Organic compounds	Organoheterocyclic compounds	Indoles and derivatives	Naphthoylindoles
COc1ccc(-c2coc3c(O)c(O)c(OC)cc3c2=O)cc1	Organic compounds	Phenylpropanoids and polyketides	Isoflavonoids	O-methylated isoflavonoids
CCCC/C=C\C/C=C\CCCCCCCC(=O)O[C@H](COC(=O)CCCCCCC/C=C\CCCC)COP(=O)([O-])OCC[N+](C)(C)C	Organic compounds	Lipids and lipid-like molecules	Glycerophospholipids	Glycerophosphocholines
CCCCC/C=C\CCCCCCCC(=O)O[C@H](CO/C=C\CCCCCCCCCCCCCCCC)COP(=O)([O-])OCC[N+](C)(C)C	Organic compounds	Lipids and lipid-like molecules	Glycerophospholipids	Glycerophosphocholines
CC/C=C\C/C=C\C/C=C\C/C=C\C/C=C\CCCC(=O)O[C@H](COC(=O)CCCCCCCCCCCCCCCCCCCCC)COP(=O)([O-])OCC[N+](C)(C)C	Organic compounds	Lipids and lipid-like molecules	Glycerophospholipids	Glycerophosphocholines
CCCN(CCC)CCc1cccc2c1CC(=O)N2	Organic compounds	Organoheterocyclic compounds	Indoles and derivatives	Indolines
O=P(O)(O)OC[C@H](O)CO	Organic compounds	Lipids and lipid-like molecules	Glycerophospholipids	Glycerophosphates
CC(=O)NCCCCN	Organic compounds	Organic acids and derivatives	Carboximidic acids and derivatives	Carboximidic acids
COc1cc(O)c(C(=O)/C=C/c2ccc(O)c(OC)c2)c(OC)c1	Organic compounds	Phenylpropanoids and polyketides	Linear 1,3-diarylpropanoids	Chalcones and dihydrochalcones
CCCCCC/C=C\CCCCCCCC(=O)O[C@H](COC(=O)CCCCCCCCCCCCC)COP(=O)(O)OCCN	Organic compounds	Lipids and lipid-like molecules	Glycerophospholipids	Glycerophosphoethanolamines
Cc1[nH]c(=O)c(C#N)cc1-c1ccncc1	Organic compounds	Organoheterocyclic compounds	Pyridines and derivatives	Bipyridines and oligopyridines
COc1cc(CC(=O)O)ccc1O	Organic compounds	Benzenoids	Phenols	Methoxyphenols
CCCCC/C=C\C/C=C\CCCCCCCCCCCC(=O)O[C@H](COC(=O)CCCCCCCCCCCC)COP(=O)(O)O[C@H]1C(O)C(O)C(O)[C@@H](O)C1O	Organic compounds	Lipids and lipid-like molecules	Glycerophospholipids	Glycerophosphoinositols
CC(C(=O)O)c1ccc2c(c1)[nH]c1ccc(Cl)cc12	Organic compounds	Organoheterocyclic compounds	Indoles and derivatives	Carbazoles
CC/C=C\C/C=C\C/C=C\C/C=C\C/C=C\CCCC(=O)OC[C@H](COP(=O)([O-])OCC[N+](C)(C)C)OC(=O)CCCCCCCCCCCCCCCCCCC	Organic compounds	Lipids and lipid-like molecules	Glycerophospholipids	Glycerophosphocholines
CC/C=C\C[C@H](O)[C@H](O)/C=C/C=C/C=C\C=C\[C@@H](O)C/C=C\CCC(=O)O	Organic compounds	Lipids and lipid-like molecules	Fatty Acyls	Fatty acids and conjugates
CCCCC/C=C\C/C=C\C/C=C\C/C=C\CCCC(=O)OC[C@@H](COC(=O)CCCCCCCCCCCCC)OC(=O)CCCCCCCCCCCCCCCCCCC	Organic compounds	Lipids and lipid-like molecules	Glycerolipids	Triradylcglycerols
CCCCCCCCCC/C=C\CCCCCCCCCC(=O)O[C@H](CO/C=C\CCCCCCCCCCCCCCCC)COP(=O)(O)OCCN	Organic compounds	Lipids and lipid-like molecules	Glycerophospholipids	Glycerophosphoethanolamines
N[C@@H](CCC[C@H](N)C(=O)O)C(=O)O	Organic compounds	Organic acids and derivatives	Carboxylic acids and derivatives	Amino acids, peptides, and analogues
NC(CCCC(N)C(=O)[O-])C(=O)[O-]	Organic compounds	Organic acids and derivatives	Carboxylic acids and derivatives	Amino acids, peptides, and analogues
CCCCCCCCCCCCCCCCCCCCCCCC(=O)O	Organic compounds	Lipids and lipid-like molecules	Fatty Acyls	Fatty acids and conjugates
CCCC/C=C\CCCCCCCC(=O)O[C@H](COC(=O)CCCCCCCCCCCCCCCC)COP(=O)([O-])OCC[N+](C)(C)C	Organic compounds	Lipids and lipid-like molecules	Glycerophospholipids	Glycerophosphocholines
N=C(N)NCCC[C@H](NC(=O)[C@H](CC(N)=O)NC(=O)[C@H](Cc1ccccc1)NC(=O)[C@@H](N)CC(N)=O)C(=O)O	Organic compounds	Organic acids and derivatives	Carboxylic acids and derivatives	Amino acids, peptides, and analogues
COc1cc(OC)c2c(c1)OC(c1ccccc1)CC2=O	Organic compounds	Phenylpropanoids and polyketides	Flavonoids	O-methylated flavonoids
CCCC/C=C\CCCCCCCC(=O)O[C@H](COC(=O)CCCCCCC/C=C\C/C=C\CCCCC)COP(=O)(O)OCCN	Organic compounds	Lipids and lipid-like molecules	Glycerophospholipids	Glycerophosphoethanolamines
CCCCCCCCCCCCC=CC[C@@H](O)[C@H](COP(=O)([O-])OCC[N+](C)(C)C)NC(=O)CCCCCCCCCCCCCCCCC	Organic compounds	Organic nitrogen compounds	Organonitrogen compounds	Quaternary ammonium salts
CC(=O)N[C@@H](Cc1c[nH]c2ccccc12)C(=O)O	Organic compounds	Organic acids and derivatives	Carboxylic acids and derivatives	Amino acids, peptides, and analogues
CCNc1nc(NC(C)(C)C)nc(SC)n1	Organic compounds	Organoheterocyclic compounds	Triazines	1,3,5-triazines
CC/C=C\C/C=C\C/C=C\C/C=C\C/C=C\CCCC(=O)OC[C@@H](O)COP(=O)(O)OC[C@H](N)C(=O)O	Organic compounds	Lipids and lipid-like molecules	Glycerophospholipids	Glycerophosphoserines
NS(=O)(=O)c1cc2c(cc1C(F)(F)F)NC(Cc1ccccc1)NS2(=O)=O	Organic compounds	Organoheterocyclic compounds	Thiadiazines	Benzothiadiazines
CCCCCCCCCCCCCCCCC(=O)OC[C@H](COP(=O)(O)OCCN)OC(=O)CCCCCCCCCCCC	Organic compounds	Lipids and lipid-like molecules	Glycerophospholipids	Glycerophosphoethanolamines
O=c1c(O)c(-c2ccc(O)cc2)oc2cc(O)cc(O)c12	Organic compounds	Phenylpropanoids and polyketides	Flavonoids	Flavones
CC/C=C\C/C=C\C/C=C\C/C=C\C/C=C\CCCC(=O)O[C@H](COC(=O)CCC/C=C\C/C=C\C/C=C\C/C=C\CCCCC)COP(=O)([O-])OCC[N+](C)(C)C	Organic compounds	Lipids and lipid-like molecules	Glycerophospholipids	Glycerophosphocholines
CCCCCCCCCCCCCCCCCCCCOC[C@H](COP(=O)(O)OCCN)OC(=O)CCCCCCCCCCCCCCC	Organic compounds	Lipids and lipid-like molecules	Glycerophospholipids	Glycerophosphoethanolamines
CCOC(=O)C1=C[C@@H](OC(CC)CC)[C@H](NC(C)=O)[C@@H](N)C1	Organic compounds	Organic acids and derivatives	Carboxylic acids and derivatives	Amino acids, peptides, and analogues
CCC(=O)N(c1ccccc1)C1CCNCC1	Organic compounds	Benzenoids	Benzene and substituted derivatives	Anilides
COc1cc2c(c(OC)c1OC)-c1ccc(O)c(=O)cc1[C@@H](N)CC2	Organic compounds	Hydrocarbon derivatives	Tropones	Tropolones
CCCCC/C=C\C/C=C\C/C=C\CCCCCCC(=O)O[C@H](COCCCCCCCCCCCCCCCC)COP(=O)(O)OC[C@H](N)C(=O)O	Organic compounds	Lipids and lipid-like molecules	Glycerophospholipids	Glycerophosphoserines
CCCCCCCCCCCCCC(=O)SCCNC(=O)CCNC(=O)C(O)C(C)(C)COP(=O)(O)OP(=O)(O)OC[C@H]1O[C@@H](n2cnc3c(N)ncnc32)[C@H](O)[C@@H]1OP(=O)(O)O	Organic compounds	Lipids and lipid-like molecules	Fatty Acyls	Fatty acyl thioesters
Cc1ccc(-c2nc3ccc(C)cn3c2CC(=O)N(C)C)cc1	Organic compounds	Organoheterocyclic compounds	Azoles	Imidazoles
CCC[C@H](N)C(=O)O	Organic compounds	Organic acids and derivatives	Carboxylic acids and derivatives	Amino acids, peptides, and analogues
CCCCC1=NC2(CCCC2)C(=O)N1Cc1ccc(-c2ccccc2-c2nn[nH]n2)cc1	Organic compounds	Benzenoids	Benzene and substituted derivatives	Biphenyls and derivatives
Cc1ccc(/N=C(/O)N(C)C)cc1Cl	Organic compounds	Benzenoids	Benzene and substituted derivatives	N-phenylureas
C[S+](CC[C@H](N)C(=O)[O-])C[C@H]1O[C@@H](n2cnc3c(N)ncnc32)[C@H](O)[C@@H]1O	Organic compounds	Nucleosides, nucleotides, and analogues	5'-deoxyribonucleosides	5'-deoxy-5'-thionucleosides
CCCCCCCCCCCCCCCC(=O)O[C@H]1CC[C@@]2(C)C(=CC[C@@H]3[C@@H]2CC[C@@]2(C)[C@H]3CC[C@@H]2[C@H](C)CCCC(C)C)C1	Organic compounds	Lipids and lipid-like molecules	Steroids and steroid derivatives	Steroid esters
CNC[C@H](O)c1ccc(O)c(O)c1	Organic compounds	Benzenoids	Phenols	Benzenediols
CCCCC/C=C\C/C=C\C/C=C\CCCCC(=O)OC[C@H](COP(=O)(O)OC[C@H](N)C(=O)O)OC(=O)CCCCCCCCCCC/C=C\C/C=C\CCCCC	Organic compounds	Lipids and lipid-like molecules	Glycerophospholipids	Glycerophosphoserines
NCCCC[C@H](N)C(=O)O	Organic compounds	Organic acids and derivatives	Carboxylic acids and derivatives	Amino acids, peptides, and analogues
COc1cc2c(c3oc(=O)c4c(c13)CCC4=O)[C@@H]1C=CO[C@@H]1O2	Organic compounds	Phenylpropanoids and polyketides	Coumarins and derivatives	Furanocoumarins
CC/C=C\C/C=C\C/C=C\C/C=C\C/C=C\C/C=C\CCC(=O)OC[C@H](COP(=O)(O)OCCN)OC(=O)CCCCCCCCCCCCCCCCCC	Organic compounds	Lipids and lipid-like molecules	Glycerophospholipids	Glycerophosphoethanolamines
CCCCC/C=C\C/C=C\C/C=C\C/C=C\CCCC(=O)OC[C@@H](COC(=O)CCCCCCCCCCCCCC)OC(=O)CCCCCCCCCCCCCCCCC	Organic compounds	Lipids and lipid-like molecules	Glycerolipids	Triradylcglycerols
C=CC(C)(O)CCC=C(C)C	Organic compounds	Lipids and lipid-like molecules	Prenol lipids	Monoterpenoids
CCCCCCCC/C=C/CCCCCCCC(=O)OC[C@@H](O)COP(=O)([O-])OCC[NH3+]	Organic compounds	Lipids and lipid-like molecules	Glycerophospholipids	Glycerophosphoethanolamines
OC[C@H]1O[C@@](CO)(O[C@H]2O[C@H](CO[C@H]3O[C@H](CO)[C@H](O)[C@H](O)[C@H]3O)[C@@H](O)[C@H](O)[C@H]2O)[C@@H](O)[C@@H]1O	Organic compounds	Organic oxygen compounds	Organooxygen compounds	Carbohydrates and carbohydrate conjugates
COC(=O)Nc1nc2ccc(Sc3ccccc3)cc2[nH]1	Organic compounds	Organoheterocyclic compounds	Benzimidazoles	2-benzimidazolylcarbamic acid esters
Nc1[nH]c(=O)ncc1F	Organic compounds	Organoheterocyclic compounds	Diazines	Pyrimidines and pyrimidine derivatives
CCCCCCCCCCCCCCCCCC(=O)OCCCC	Organic compounds	Lipids and lipid-like molecules	Fatty Acyls	Fatty acid esters
CCCCC/C=C\C/C=C\CCCCCCCCCC(=O)OC[C@H](COP(=O)(O)OCCN)OC(=O)CCCCCCCCCCC	Organic compounds	Lipids and lipid-like molecules	Glycerophospholipids	Glycerophosphoethanolamines
CCCCCCC(N)C(=O)O	Organic compounds	Organic acids and derivatives	Carboxylic acids and derivatives	Amino acids, peptides, and analogues
Nc1nc(N)nc(NC2CC2)n1	Organic compounds	Organoheterocyclic compounds	Triazines	Aminotriazines
O=C(O)CCCCCCCCCCCCCCCO	Organic compounds	Lipids and lipid-like molecules	Fatty Acyls	Fatty acids and conjugates
Cc1ccccc1C(=O)NCC(=O)O	Organic compounds	Benzenoids	Benzene and substituted derivatives	Benzoic acids and derivatives
OC[C@H]1O[C@H](OC[C@H]2OC(O)[C@H](O)[C@@H](O)[C@@H]2O)[C@H](O)[C@@H](O)[C@@H]1O	Organic compounds	Organic oxygen compounds	Organooxygen compounds	Carbohydrates and carbohydrate conjugates
CC/C=C\C/C=C\C/C=C\C/C=C\C/C=C\CCCC(=O)OC[C@H](COP(=O)([O-])OCC[N+](C)(C)C)OC(=O)CCCCCCC/C=C\CCCCCCCCC	Organic compounds	Lipids and lipid-like molecules	Glycerophospholipids	Glycerophosphocholines
Nc1ncnc2nc[nH]c12	Organic compounds	Organoheterocyclic compounds	Imidazopyrimidines	Purines and purine derivatives
Nc1ccn([C@H]2C[C@H](O)[C@@H](COP(=O)([O-])OP(=O)([O-])[O-])O2)c(=O)n1	Organic compounds	Organic oxygen compounds	Organic oxoanionic compounds	Organic pyrophosphates
CCCCCCCC/C=C\CCCCCCCCCCCC(=O)O[C@H](COC(=O)CCCCCCCCCCCCCCC)COP(=O)(O)OCCN	Organic compounds	Lipids and lipid-like molecules	Glycerophospholipids	Glycerophosphoethanolamines
NC(CO)Cc1cnc[nH]1	Organic compounds	Organic nitrogen compounds	Organonitrogen compounds	Amines
CCOc1ccc(C(=O)c2ccc(O)c(O)c2O)cc1	Organic compounds	Benzenoids	Benzene and substituted derivatives	Benzophenones
CC/C=C\C/C=C\C/C=C\C/C=C\C/C=C\CCCC(=O)O[C@H](CO/C=C\CCCCCCCCCCCCCC)COP(=O)(O)OCCN	Organic compounds	Lipids and lipid-like molecules	Glycerophospholipids	Glycerophosphoethanolamines
CN[C@@H]1[C@H](O[C@H]2[C@H](O[C@@H]3[C@@H](N=C(N)N)[C@H](O)[C@@H](N=C(N)N)[C@H](O)[C@H]3O)O[C@@H](C)[C@]2(O)C=O)O[C@@H](CO)[C@H](O)[C@H]1O	Organic compounds	Organic oxygen compounds	Organooxygen compounds	Carbohydrates and carbohydrate conjugates
O=C(O)CCC(=O)C(=O)O	Organic compounds	Organic acids and derivatives	Keto acids and derivatives	Gamma-keto acids and derivatives
CCCCC/C=C\C/C=C\C/C=C\C/C=C\CCCCCC(=O)OC[C@H](COP(=O)(O)OC[C@@H](O)CO)OC(=O)CCCCCCC/C=C\CCCCCCCC	Organic compounds	Lipids and lipid-like molecules	Glycerophospholipids	Glycerophosphoglycerols
CCCCCCCCCCCCCCCCCCCCCC(=O)OC[C@@H](O)COP(=O)([O-])OCC[N+](C)(C)C	Organic compounds	Lipids and lipid-like molecules	Glycerophospholipids	Glycerophosphocholines
COc1cc2c(cc1OC)[C@@H]1C(=O)c3ccc4c(c3O[C@@H]1CO2)C=CC(C)(C)O4	Organic compounds	Phenylpropanoids and polyketides	Isoflavonoids	Rotenoids
Cc1cccc(C)c1NC(=O)C1CCCCN1C	Organic compounds	Organoheterocyclic compounds	Piperidines	Piperidinecarboxylic acids and derivatives
CCCCCC/C=C\CCCCCCCC(=O)OC[C@H](COP(=O)(O)OCCN)OC(=O)CCCCCCCCC/C=C\CCCCCCCC	Organic compounds	Lipids and lipid-like molecules	Glycerophospholipids	Glycerophosphoethanolamines
O=c1c(O)c(-c2ccccc2)oc2ccccc12	Organic compounds	Phenylpropanoids and polyketides	Flavonoids	Flavones
CCCCCCCCCCCCCCCC(=O)N[C@@H](COP(=O)([O-])OCC[N+](C)(C)C)[C@H](O)CCCCCCCCCCCCCCC	Organic compounds	Lipids and lipid-like molecules	Sphingolipids	Phosphosphingolipids
CCCCCCC/C=C\CCCCCCCC(=O)O[C@H](COC(=O)CCCCCCC/C=C\CCCCCCCC)COP(=O)(O)OCCN	Organic compounds	Lipids and lipid-like molecules	Glycerophospholipids	Glycerophosphoethanolamines
CCCC/C=C\CCCCCCCC(=O)OC[C@H](COP(=O)([O-])OCC[N+](C)(C)C)OC(=O)CCCCCCCCCCCCCCCCCC	Organic compounds	Lipids and lipid-like molecules	Glycerophospholipids	Glycerophosphocholines
Cc1ncc(C[n+]2csc(CCO)c2C)c(N)n1	Organic compounds	Organoheterocyclic compounds	Diazines	Pyrimidines and pyrimidine derivatives
CCCCCCCCCCCCCCCCCCC(=O)OC[C@H](COP(=O)(O)O[C@H]1C(O)C(O)C(O)[C@@H](O)C1O)OC(=O)CCCCCCCCCCCCCCCC	Organic compounds	Lipids and lipid-like molecules	Glycerophospholipids	Glycerophosphoinositols
CC1NCCOC1c1ccccc1	Organic compounds	Organoheterocyclic compounds	Oxazinanes	Morpholines
O=C1c2ccccc2C(=O)c2ccccc21	Organic compounds	Benzenoids	Anthracenes	Anthraquinones
CN1C(=O)CN=C(c2ccccc2F)c2cc([N+](=O)[O-])ccc21	Organic compounds	Organoheterocyclic compounds	Benzodiazepines	1,4-benzodiazepines
CC(=O)Nc1ccc(S(=O)(=O)Nc2cc(C)on2)cc1	Organic compounds	Benzenoids	Benzene and substituted derivatives	Benzenesulfonamides
CCCC(C)(COC(N)=O)COC(=O)NC(C)C	Organic compounds	Organic acids and derivatives	Carboxylic acids and derivatives	Amino acids, peptides, and analogues
CCCCC/C=C\C/C=C\C/C=C\C/C=C\CCCCCC(=O)O[C@H](COCCCCCCCCCCCCCCCCCC)COP(=O)([O-])OCC[N+](C)(C)C	Organic compounds	Lipids and lipid-like molecules	Glycerophospholipids	Glycerophosphocholines
CC(CCc1ccccc1)NCC(O)c1ccc(O)c(C(N)=O)c1	Organic compounds	Benzenoids	Benzene and substituted derivatives	Benzoic acids and derivatives
N[C@@H](CCS(=O)(=O)O)C(=O)O	Organic compounds	Organic acids and derivatives	Carboxylic acids and derivatives	Amino acids, peptides, and analogues
C[C@]12CC[C@@H]3[C@H]4CCC(=O)C=C4CC[C@H]3[C@@H]1CC[C@@H]2O	Organic compounds	Lipids and lipid-like molecules	Steroids and steroid derivatives	Estrane steroids
COc1ccc2c(c1)OCC(Cc1ccc(OC)c(O)c1)C2=O	Organic compounds	Phenylpropanoids and polyketides	Homoisoflavonoids	Homoisoflavans
CC1=NNC(=O)N(/N=C/c2cccnc2)C1	Organic compounds	Organoheterocyclic compounds	Triazines	1,2,4-triazines
COc1cc2c(c3oc(=O)c4c(c13)CCOC4=O)C1C=COC1O2	Organic compounds	Phenylpropanoids and polyketides	Coumarins and derivatives	Furanocoumarins
CCCCC/C=C\C/C=C\C/C=C\C/C=C\CCCCCC(=O)OC[C@@H](O)COP(=O)(O)OCCN	Organic compounds	Lipids and lipid-like molecules	Glycerophospholipids	Glycerophosphoethanolamines
CC(C)[C@H](NC(=O)[C@@H](N)CC(=O)O)C(=O)N[C@@H](CS)C(=O)N[C@@H](CCCCN)C(=O)O	Organic compounds	Organic acids and derivatives	Carboxylic acids and derivatives	Amino acids, peptides, and analogues
N[C@@H](CCC(=O)N[C@@H](CCC(=O)O)C(=O)O)C(=O)O	Organic compounds	Organic acids and derivatives	Carboxylic acids and derivatives	Amino acids, peptides, and analogues
CCCCCCCCCCCCCCCCC(=O)O[C@H](COC(=O)CCCCCCCCCCCCC)COP(=O)(O)OCCN	Organic compounds	Lipids and lipid-like molecules	Glycerophospholipids	Glycerophosphoethanolamines
CCCCC/C=C\CCCCCCCC(=O)OC[C@H](COC(=O)CCCCCCC/C=C\CCCCCCCCC)OC(=O)CCCCCCC/C=C\CCCCCCCCC	Organic compounds	Lipids and lipid-like molecules	Glycerolipids	Triradylcglycerols
C[C@H]1CC[C@@H](C(C)(C)O)CC2=C1CC[C@@H]2C	Organic compounds	Lipids and lipid-like molecules	Prenol lipids	Sesquiterpenoids
CC1(C)OC(=O)C(OCC2CC2)=C1c1ccc(S(C)(=O)=O)cc1	Organic compounds	Benzenoids	Benzene and substituted derivatives	Benzenesulfonyl compounds
CC/C=C/C/C=C/CC/C=C/CC/C=C/CCCCCCC(=O)O	Organic compounds	Lipids and lipid-like molecules	Fatty Acyls	Fatty acids and conjugates
CCCCC/C=C\C/C=C\C/C=C\CCCCCCC(=O)O[C@H](COC(=O)CCCCCCC/C=C\CCCCCC)COP(=O)(O)O[C@H]1C(O)C(O)C(O)[C@@H](O)C1O	Organic compounds	Lipids and lipid-like molecules	Glycerophospholipids	Glycerophosphoinositols
CCCCCCC/C=C\CCCCCCCC(=O)OC[C@H](COP(=O)(O)OCCN)OC(=O)CCCCCCC/C=C\CCCCCCCC	Organic compounds	Lipids and lipid-like molecules	Glycerophospholipids	Glycerophosphoethanolamines
CCCCC/C=C\C/C=C\CCCCCCCCCCCC(=O)OC[C@@H](O)COP(=O)([O-])OCC[N+](C)(C)C	Organic compounds	Lipids and lipid-like molecules	Glycerophospholipids	Glycerophosphocholines
CCCCC/C=C\CCCCCCC/C=C\CCCC(=O)O[C@H](COC(=O)CCCCCCCCCCCCCCCCC)COP(=O)([O-])OCC[N+](C)(C)C	Organic compounds	Lipids and lipid-like molecules	Glycerophospholipids	Glycerophosphocholines
CCCC/C=C\CCCCCCCC(=O)O[C@H](COCCCCCCCCCCCCCCCCCC)COP(=O)(O)OCCN	Organic compounds	Lipids and lipid-like molecules	Glycerophospholipids	Glycerophosphoethanolamines
CC/C=C\C/C=C\C/C=C\C/C=C\C/C=C\CCCC(=O)OC[C@H](COP(=O)([O-])OCC[N+](C)(C)C)OC(=O)CCCCC/C=C\C/C=C\C/C=C\C/C=C\CCCCC	Organic compounds	Lipids and lipid-like molecules	Glycerophospholipids	Glycerophosphocholines
CCN1C[C@@]2(COC)[C@H]3[C@@H](OC)[C@H]4C1[C@]3([C@@H](OC)C[C@H]2O)[C@@H]1C[C@]2(O)[C@@H](OC)[C@H](O)[C@@]4(OC(C)=O)[C@H]1[C@H]2OC(=O)c1ccccc1	Organic compounds	Lipids and lipid-like molecules	Prenol lipids	Diterpenoids
CCCCCCCCCCCCCCCC(=O)O[C@H](CO)COP(=O)([O-])OCC[NH3+]	Organic compounds	Lipids and lipid-like molecules	Glycerophospholipids	Glycerophosphoethanolamines
O=c1cc([C@H]2Oc3cc(O)cc(O)c3C[C@H]2O)cc2c([C@H]3Oc4cc(O)cc(O)c4C[C@H]3O)cc(O)c(O)c2c1O	Organic compounds	Phenylpropanoids and polyketides	Flavonoids	Flavans
S=c1nc[nH]c2nc[nH]c12	Organic compounds	Organoheterocyclic compounds	Imidazopyrimidines	Purines and purine derivatives
OC[C@H]1O[C@H](OC[C@H]2OC(O)[C@H](O)[C@@H](O)[C@@H]2O)[C@H](O)[C@@H](O)[C@H]1O	Organic compounds	Organic oxygen compounds	Organooxygen compounds	Carbohydrates and carbohydrate conjugates
Oc1ccc(Cl)cc1	Organic compounds	Benzenoids	Phenols	Halophenols
CCC1=C(C)CN(C(=O)NCCc2ccc(S(=O)(=O)NC(=O)NC3CCC(C)CC3)cc2)C1=O	Organic compounds	Benzenoids	Benzene and substituted derivatives	Benzenesulfonamides
CCC/C=C\C/C=C\CCCCCCCCCC(=O)O[C@H](COC(=O)CCCCCCCCCCCCC)COP(=O)([O-])OCC[N+](C)(C)C	Organic compounds	Lipids and lipid-like molecules	Glycerophospholipids	Glycerophosphocholines
CC/C=C\C/C=C\C/C=C\C/C=C\CCCCC(=O)O[C@H](COC(=O)CCCCCC/C=C\C/C=C\C/C=C\CCCCC)COP(=O)(O)OC[C@@H](O)CO	Organic compounds	Lipids and lipid-like molecules	Glycerophospholipids	Glycerophosphoglycerols
NC(=O)[C@@H](N)Cc1c[nH]c2ccccc12	Organic compounds	Organoheterocyclic compounds	Indoles and derivatives	Tryptamines and derivatives
CCCCCCCCCCCCCCCC/C=C\OC[C@H](COP(=O)(O)OCCN)OC(=O)CCCCCCCCCCCCC	Organic compounds	Lipids and lipid-like molecules	Glycerophospholipids	Glycerophosphoethanolamines
CC(=O)N[C@H]1C(O)O[C@H](CO)[C@@H](O)[C@@H]1O	Organic compounds	Organic oxygen compounds	Organooxygen compounds	Carbohydrates and carbohydrate conjugates
O=c1oc2cc(O)ccc2s1	Organic compounds	Benzenoids	Phenols	1-hydroxy-2-unsubstituted benzenoids
CC(C)=CC(=O)SCCNC(=O)CCNC(=O)C(O)C(C)(C)COP(=O)(O)OP(=O)(O)OC[C@H]1O[C@@H](n2cnc3c(N)ncnc32)[C@H](O)[C@@H]1OP(=O)(O)O	Organic compounds	Lipids and lipid-like molecules	Fatty Acyls	Fatty acyl thioesters
CCCCC/C=C\C/C=C\CCCCCCCCCC(=O)O[C@H](COC(=O)CCCCCCC/C=C\C/C=C\CCCCC)COP(=O)(O)O	Organic compounds	Lipids and lipid-like molecules	Glycerophospholipids	Glycerophosphates
OCCN1CCN(CCCN2c3ccccc3Sc3ccc(Cl)cc32)CC1	Organic compounds	Organoheterocyclic compounds	Benzothiazines	Phenothiazines
CC/C=C\C/C=C\C/C=C\C/C=C\C/C=C\C/C=C\CCC(=O)O[C@H](COC(=O)CCCCCCC/C=C\CCCCCCCCC)COP(=O)([O-])OCC[N+](C)(C)C	Organic compounds	Lipids and lipid-like molecules	Glycerophospholipids	Glycerophosphocholines
COC(=O)C(C)N(C(=O)c1ccco1)c1c(C)cccc1C	Organic compounds	Benzenoids	Benzene and substituted derivatives	Anilides
CN1C(=O)CCS(=O)(=O)C1c1ccc(Cl)cc1	Organic compounds	Benzenoids	Benzene and substituted derivatives	Halobenzenes
NC(Cc1c[nH]c2ccc(O)cc12)C(=O)O	Organic compounds	Organoheterocyclic compounds	Indoles and derivatives	Tryptamines and derivatives
C=CC[C@]1(O)CC[C@H]2[C@@H]3CCC4=CC(=O)CCC4=C3C=C[C@@]21C	Organic compounds	Lipids and lipid-like molecules	Steroids and steroid derivatives	Estrane steroids
COc1cc2c(cc1OC)Cc1cc(OC)c(OC)cc1Cc1cc(OC)c(OC)cc1C2	Organic compounds	Benzenoids	Phenol ethers	Anisoles
CS(=O)(=O)c1ccc(C(=O)C2C(=O)CCCC2=O)c([N+](=O)[O-])c1	Organic compounds	Organic oxygen compounds	Organooxygen compounds	Carbonyl compounds
CCCC/C=C\CCCCCCCC(=O)O[C@H](CO/C=C\CCCCCCCCCCCCCC)COP(=O)(O)OC[C@@H](O)CO	Organic compounds	Lipids and lipid-like molecules	Glycerophospholipids	Glycerophosphoglycerols
OC[C@H]1O[C@H](O[C@]2(CO[C@]3(CO)O[C@H](CO)[C@@H](O)[C@@H]3O)O[C@H](CO)[C@@H](O)[C@@H]2O)[C@H](O)[C@@H](O)[C@@H]1O	Organic compounds	Organic oxygen compounds	Organooxygen compounds	Carbohydrates and carbohydrate conjugates
CN1[C@H]2CC[C@@H]1C[C@H](OC(c1ccccc1)c1ccccc1)C2	Organic compounds	Benzenoids	Benzene and substituted derivatives	Diphenylmethanes
COc1ccc(-c2cc(=O)c3ccccc3o2)cc1	Organic compounds	Phenylpropanoids and polyketides	Flavonoids	O-methylated flavonoids
OC[C@H](O)C(O)[C@H](O)CO	Organic compounds	Organic oxygen compounds	Organooxygen compounds	Carbohydrates and carbohydrate conjugates
CC/C=C\C/C=C\C/C=C\C/C=C\C/C=C\CCCC(=O)OC[C@H](COP(=O)([O-])OCC[N+](C)(C)C)OC(=O)CCCCCCC/C=C\CCCC	Organic compounds	Lipids and lipid-like molecules	Glycerophospholipids	Glycerophosphocholines
COc1cc(CCN)c(OC)cc1Br	Organic compounds	Benzenoids	Benzene and substituted derivatives	Methoxybenzenes
CC(C)NCC(O)COc1ccc(CC(N)=O)cc1	Organic compounds	Benzenoids	Benzene and substituted derivatives	Phenylacetamides
CN(C)CCc1c[nH]c2ccc(C[C@H]3COC(=O)N3)cc12	Organic compounds	Organoheterocyclic compounds	Indoles and derivatives	Tryptamines and derivatives
COc1ccc2[nH]cc(C[C@H](N)C(=O)O)c2c1	Organic compounds	Organoheterocyclic compounds	Indoles and derivatives	Tryptamines and derivatives
CCCCC/C=C\C/C=C\C/C=C\C/C=C\CCCCCC(=O)O[C@H](COC(=O)CCCCCCCCCCCCCCCCCCC)COP(=O)([O-])OCC[N+](C)(C)C	Organic compounds	Lipids and lipid-like molecules	Glycerophospholipids	Glycerophosphocholines
CC(C)C[C@@H]1NC(=O)[C@H](CCCN)NC(=O)[C@H](C(C)C)NC(=O)[C@H](Cc2ccc(O)cc2)N[C@@H](CCC(=O)O)C(=O)N[C@@H](CC(N)=O)C(=O)[C@@H](Cc2ccccc2)NC(=O)[C@H](Cc2ccccc2)NC(=O)[C@@H]2CCCN2C(=O)[C@@H](Cc2ccccc2)NC1=O	Organic compounds	Organic acids and derivatives	Carboxylic acids and derivatives	Amino acids, peptides, and analogues
CC/C=C\C/C=C\C/C=C\C/C=C\CCCCC(=O)OC[C@H](COP(=O)([O-])OCC[N+](C)(C)C)OC(=O)CCCCCCCCCCCCCCCC	Organic compounds	Lipids and lipid-like molecules	Glycerophospholipids	Glycerophosphocholines
C[C@]12CC[C@H]3[C@@H](CCC4=CC(=O)CC[C@@]43C)[C@@H]1CC[C@@H]2O	Organic compounds	Lipids and lipid-like molecules	Steroids and steroid derivatives	Androstane steroids
COc1ccc(-c2cc(=O)c3c(O)cc(OC)cc3o2)cc1	Organic compounds	Phenylpropanoids and polyketides	Flavonoids	O-methylated flavonoids
CN1c2c(nc(N)[nH]c2=O)NCC1CNc1ccc(C(=O)N[C@H](CCC(=O)O)C(=O)O)cc1	Organic compounds	Organoheterocyclic compounds	Pteridines and derivatives	Pterins and derivatives
CCCC(=O)Nc1ncnc2c1ncn2[C@@H]1O[C@@H]2COP(=O)(O)O[C@H]2[C@H]1OC(=O)CCC	Organic compounds	Nucleosides, nucleotides, and analogues	Purine nucleotides	Cyclic purine nucleotides
CCCCCCCCCCCCCCCCCCCCCCCCCCCCCCCCCCC(=O)O	Organic compounds	Lipids and lipid-like molecules	Fatty Acyls	Fatty acids and conjugates
NCCP(=O)(O)O	Organic compounds	Organic acids and derivatives	Organic phosphonic acids and derivatives	Organic phosphonic acids
CC(=O)OCC(=O)[C@@]12OC3(CCCC3)O[C@@H]1C[C@H]1[C@@H]3CCC4=CC(=O)C=C[C@]4(C)[C@@]3(F)[C@@H](O)C[C@@]12C	Organic compounds	Lipids and lipid-like molecules	Steroids and steroid derivatives	Pregnane steroids
CC(=O)O[C@H]1C[C@@]2(C)[C@@H](C[C@@H](O)[C@H]3[C@@]4(C)CC[C@@H](O)[C@@H](C)[C@@H]4CC[C@@]32C)/C1=C(\CCC=C(C)C)C(=O)O	Organic compounds	Lipids and lipid-like molecules	Steroids and steroid derivatives	Steroid esters
C[C@]12C[C@H](O)[C@H]3[C@@H](CCC4=CC(=O)CC[C@@]43C)[C@@H]1CC[C@]2(O)C(=O)COC(=O)CCC(=O)O	Organic compounds	Lipids and lipid-like molecules	Steroids and steroid derivatives	Pregnane steroids
CC(=O)N[C@@H](Cc1c[nH]c2ccccc12)C(N)=O	Organic compounds	Organoheterocyclic compounds	Indoles and derivatives	Indoles
CC/C=C\C/C=C\C/C=C\C/C=C\CCCCC(=O)O[C@H](COC(=O)CCCCCCCCCCC/C=C\C/C=C\CCCCC)COP(=O)(O)OC[C@@H](O)CO	Organic compounds	Lipids and lipid-like molecules	Glycerophospholipids	Glycerophosphoglycerols
Cc1c(Cl)cccc1Nc1ccccc1C(=O)O	Organic compounds	Benzenoids	Benzene and substituted derivatives	Benzoic acids and derivatives
CC/C=C\C/C=C\C/C=C\C/C=C\C/C=C\C/C=C\CCC(=O)OC[C@H](COP(=O)(O)OC[C@H](N)C(=O)O)OC(=O)CCC/C=C\C/C=C\C/C=C\C/C=C\CCCCC	Organic compounds	Lipids and lipid-like molecules	Glycerophospholipids	Glycerophosphoserines
C=C[C@@](C)(O)CCC1C(=C)C[C@H](O)C2C(C)(C)CCCC12C	Organic compounds	Lipids and lipid-like molecules	Prenol lipids	Diterpenoids
O=C(O)/C=C\c1ccc(O)c(O)c1	Organic compounds	Phenylpropanoids and polyketides	Cinnamic acids and derivatives	Hydroxycinnamic acids and derivatives
CC/C=C\C/C=C\C/C=C\C/C=C\C/C=C\C/C=C\CCC(=O)O[C@H](COC(=O)CCCCCCCCCCCCCCCCCCCCC)COP(=O)([O-])OCC[N+](C)(C)C	Organic compounds	Lipids and lipid-like molecules	Glycerophospholipids	Glycerophosphocholines
CC(=O)NC1C(O)OC(CO)C(O)C1OC1OC(CO)C(O)C(O)C1O	Organic compounds	Organic oxygen compounds	Organooxygen compounds	Carbohydrates and carbohydrate conjugates
CN(C)c1nc(N(C)C)nc(N(C)C)n1	Organic compounds	Organic nitrogen compounds	Organonitrogen compounds	Amines
O=C(O)CCCCCCCC1C=CC2C3CCC=CC3C2C1	Organic compounds	Lipids and lipid-like molecules	Fatty Acyls	Fatty acids and conjugates
CCCCCCCCCCCCCCCC(=O)OC[C@H](COP(=O)(O)OC[C@@H](O)CO)OC(=O)CCCCCCCCC[C@@H]1C[C@@H]1CCCCCC	Organic compounds	Lipids and lipid-like molecules	Glycerophospholipids	Glycerophosphoglycerols
NC(Cc1cc(I)c(Oc2ccc(O)cc2)c(I)c1)C(=O)O	Organic compounds	Organic acids and derivatives	Carboxylic acids and derivatives	Amino acids, peptides, and analogues
O=C(CCCN1CCN(c2ccccn2)CC1)c1ccc(F)cc1	Organic compounds	Organic oxygen compounds	Organooxygen compounds	Carbonyl compounds
Nc1ncnc2c1ncn2C1OC(COP(=O)(O)OP(=O)(O)OCC2OC(O)C(O)C2O)C(O)C1O	Organic compounds	Nucleosides, nucleotides, and analogues	Purine nucleotides	Purine nucleotide sugars
CC/C=C\C/C=C\C/C=C\C/C=C\C/C=C\C/C=C\CCC(=O)O[C@H](COC(=O)CCCCCCCCC/C=C\C/C=C\CCCCC)COP(=O)(O)OCCN	Organic compounds	Lipids and lipid-like molecules	Glycerophospholipids	Glycerophosphoethanolamines
OC[C@H]1O[C@@H](O[C@@H]2[C@@H](CO)O[C@@H](O[C@@H]3[C@@H](CO)O[C@@H](O[C@@H]4[C@@H](CO)OC(O)[C@H](O)[C@H]4O)[C@H](O)[C@H]3O)[C@H](O)[C@H]2O)[C@H](O)[C@@H](O)[C@@H]1O	Organic compounds	Organic oxygen compounds	Organooxygen compounds	Carbohydrates and carbohydrate conjugates
CCCCC/C=C\C/C=C\C/C=C\C/C=C\CCCCCC(=O)OC[C@H](COP(=O)(O)OC[C@H](N)C(=O)O)OC(=O)CCCCC/C=C\C/C=C\C/C=C\C/C=C\CCCCC	Organic compounds	Lipids and lipid-like molecules	Glycerophospholipids	Glycerophosphoserines
CC(C)CC[C@@H](O)[C@@H](C)[C@H]1CC[C@H]2[C@@H]3CC=C4C[C@@H](O)CC[C@]4(C)[C@H]3CC[C@@]21C	Organic compounds	Lipids and lipid-like molecules	Steroids and steroid derivatives	Bile acids, alcohols and derivatives
CC1=CC(=O)CC(C)(C)[C@@]1(O)/C=C/C(C)=C\C(=O)O	Organic compounds	Lipids and lipid-like molecules	Prenol lipids	Sesquiterpenoids
CNC[C@@H](C)CN1c2ccccc2Sc2ccc(OC)cc21	Organic compounds	Organoheterocyclic compounds	Benzothiazines	Phenothiazines
CC(=O)OCC(=O)[C@@]1(O)CC[C@H]2[C@@H]3CCC4=CC(=O)CC[C@]4(C)[C@@]3(F)[C@@H](O)C[C@@]21C	Organic compounds	Lipids and lipid-like molecules	Steroids and steroid derivatives	Pregnane steroids
C/C=C/C(=O)N(CC)c1ccccc1C	Organic compounds	Benzenoids	Benzene and substituted derivatives	Anilides
CCCCC/C=C\C/C=C\C/C=C\C/C=C\CCCCCC(=O)O[C@H](CO/C=C\CCCCCCCCCCCCCCCC)COP(=O)([O-])OCC[N+](C)(C)C	Organic compounds	Lipids and lipid-like molecules	Glycerophospholipids	Glycerophosphocholines
COC(=O)N(OC)c1ccccc1COc1ccn(-c2ccc(Cl)cc2)n1	Organic compounds	Organoheterocyclic compounds	Azoles	Pyrazoles
CCCCC/C=C\C/C=C\CCCC/C=C\CCCC(=O)O[C@H](COC(=O)CCCCCCCCCCCCCCCCC)COP(=O)([O-])OCC[N+](C)(C)C	Organic compounds	Lipids and lipid-like molecules	Glycerophospholipids	Glycerophosphocholines
CSc1nnc(C(C)(C)C)c(=O)n1N	Organic compounds	Organosulfur compounds	Thioethers	Aryl thioethers
CCCCCCCCCCCCCCCCCC(=O)OC[C@H](COP(=O)(O)OC[C@H](N)C(=O)O)OC(=O)CCCCCCCCCCCCCCC	Organic compounds	Lipids and lipid-like molecules	Glycerophospholipids	Glycerophosphoserines
N[C@@H](CCCC(=O)O)C(=O)O	Organic compounds	Organic acids and derivatives	Carboxylic acids and derivatives	Amino acids, peptides, and analogues
CCCCC/C=C\C/C=C\C/C=C\CCCCC(=O)OC[C@H](COP(=O)(O)OCCN)OC(=O)CCCCCCCCCCCCCCCC	Organic compounds	Lipids and lipid-like molecules	Glycerophospholipids	Glycerophosphoethanolamines
CCCCCCCCCCCCCCCC(=O)OC[C@H](COP(=O)(O)O[C@H]1C(O)C(O)C(O)[C@@H](O)C1O)OC(=O)CCCCCCCCCCCCC	Organic compounds	Lipids and lipid-like molecules	Glycerophospholipids	Glycerophosphoinositols
CCCCC/C=C\C/C=C\C/C=C\C/C=C\CCCCCC(=O)O[C@H](COC(=O)CCCCCCCCC/C=C\CCCCCCCCCC)COP(=O)([O-])OCC[N+](C)(C)C	Organic compounds	Lipids and lipid-like molecules	Glycerophospholipids	Glycerophosphocholines
CCCCCCCCCCCCCCCCCC(=O)O[C@H](CO)COP(=O)(O)O	Organic compounds	Lipids and lipid-like molecules	Glycerophospholipids	Glycerophosphates
CCOc1ccc2c(c1)C(C)=CC(C)(C)N2	Organic compounds	Organoheterocyclic compounds	Quinolines and derivatives	Quinolones and derivatives
CON(C)C(=O)Nc1ccc(Cl)cc1	Organic compounds	Benzenoids	Benzene and substituted derivatives	N-phenylureas
FC(F)C(F)(F)OCC(Cn1cncn1)c1ccc(Cl)cc1Cl	Organic compounds	Benzenoids	Benzene and substituted derivatives	Halobenzenes
CCCC[C@H](N)C(=O)O	Organic compounds	Organic acids and derivatives	Carboxylic acids and derivatives	Amino acids, peptides, and analogues
CCCCC/C=C\C/C=C\C/C=C\CCCCC(=O)O[C@H](COC(=O)CCCCCCC/C=C\CCCCCCCCC)COP(=O)(O)OC[C@H](N)C(=O)O	Organic compounds	Lipids and lipid-like molecules	Glycerophospholipids	Glycerophosphoserines
CCCCC[C@H](O)/C=C/[C@H]1[C@H](O)C[C@H](O)[C@@H]1C/C=C\CCCC(=O)O	Organic compounds	Lipids and lipid-like molecules	Fatty Acyls	Eicosanoids
COc1c(-c2coc3cc4c(cc3c2=O)CC(OC(C)=O)C(C)(C)O4)ccc2c1C=CC(C)(C)O2	Organic compounds	Phenylpropanoids and polyketides	Isoflavonoids	Isoflavans
COC(=O)C[C@@H]1C2(C)C(=O)[C@@H](CC3=C4CC(=O)O[C@@H](c5ccoc5)[C@]4(C)CC[C@@H]32)[C@@H](OC(C)=O)C1(C)C	Organic compounds	Lipids and lipid-like molecules	Prenol lipids	Triterpenoids
C[C@H](CCC(=O)NCC(=O)O)[C@H]1CC[C@H]2[C@@H]3CC[C@@H]4C[C@H](O)CC[C@]4(C)[C@H]3C[C@H](O)[C@@]21C	Organic compounds	Lipids and lipid-like molecules	Steroids and steroid derivatives	Bile acids, alcohols and derivatives
Nc1nc2c(ncn2[C@@H]2O[C@H](COP(=O)(O)O)[C@@H](O)[C@H]2O)c(=O)[nH]1	Organic compounds	Nucleosides, nucleotides, and analogues	Purine nucleotides	Purine ribonucleotides
Cc1ccsc1C(=CCCN1CCC[C@@H](C(=O)O)C1)c1sccc1C	Organic compounds	Organoheterocyclic compounds	Piperidines	Piperidinecarboxylic acids and derivatives
CCCCCCCC/C=C\CCCCCCCCCCCCCC(=O)O[C@H](CO)COP(=O)(O)OCCN	Organic compounds	Lipids and lipid-like molecules	Glycerophospholipids	Glycerophosphoethanolamines
O=C(O)CC(Nc1ncnc2c1ncn2[C@@H]1O[C@H](COP(=O)(O)O)[C@@H](O)[C@H]1O)C(=O)O	Organic compounds	Nucleosides, nucleotides, and analogues	Purine nucleotides	Purine ribonucleotides
Clc1ccc(C(Cn2ccnc2)OCc2ccsc2Cl)c(Cl)c1	Organic compounds	Benzenoids	Benzene and substituted derivatives	Benzylethers
CC/C=C\C/C=C\C/C=C\C/C=C\CCCCC(=O)OC[C@H](COP(=O)([O-])OCC[N+](C)(C)C)OC(=O)CCCCCCC/C=C\CCCCC	Organic compounds	Lipids and lipid-like molecules	Glycerophospholipids	Glycerophosphocholines
CC(=O)Oc1ccc(Cl)c2cccnc12	Organic compounds	Organoheterocyclic compounds	Quinolines and derivatives	Haloquinolines
CN/C(=C\[N+](=O)[O-])NCCSCc1csc(CN(C)C)n1	Organic compounds	Organoheterocyclic compounds	Azoles	Thiazoles
CO[C@]12C[C@@H](COC(=O)c3cncc(Br)c3)CN(C)[C@@H]1Cc1cn(C)c3cccc2c13	Organic compounds	Organoheterocyclic compounds	Quinolines and derivatives	Indoloquinolines
O=C(O)/C=C/c1ccccc1	Organic compounds	Phenylpropanoids and polyketides	Cinnamic acids and derivatives	Cinnamic acids
CC(=O)N[C@@H]1[C@@H](O)C[C@@](OP(=O)(O)OC[C@H]2O[C@@H](n3ccc(N)nc3=O)[C@H](O)[C@@H]2O)(C(=O)O)O[C@H]1[C@H](O)[C@H](O)CO	Organic compounds	Nucleosides, nucleotides, and analogues	Pyrimidine nucleotides	Pyrimidine nucleotide sugars
CC/C=C\C/C=C\C/C=C\C/C=C\C/C=C\CCCC(=O)O[C@H](COC(=O)CCCCCCC/C=C\CCCCCC)COP(=O)(O)O[C@H]1C(O)C(O)C(O)[C@@H](O)C1O	Organic compounds	Lipids and lipid-like molecules	Glycerophospholipids	Glycerophosphoinositols
CC/C=C\C/C=C\C/C=C\C/C=C\C/C=C\CCCC(=O)O[C@H](COC(=O)CCCCCCC/C=C\CCCCCCCCC)COP(=O)(O)OC[C@H](N)C(=O)O	Organic compounds	Lipids and lipid-like molecules	Glycerophospholipids	Glycerophosphoserines
CO[C@@H]1[C@@H](OC2OC(C)C(OC3CC(C)(O)C(O)C(C)O3)C(N(C)C)C2O)[C@@H](CC=O)C[C@@H](C)[C@@H](OC2CCC(N(C)C)C(C)O2)/C=C/C=C/C[C@@H](C)OC(=O)C[C@H]1O	Organic compounds	Organic oxygen compounds	Organooxygen compounds	Carbohydrates and carbohydrate conjugates
CC(C)=CC1C(C(=O)OCc2cccc(Oc3ccccc3)c2)C1(C)C	Organic compounds	Lipids and lipid-like molecules	Fatty Acyls	Fatty acid esters
COc1cc(-c2oc3cc(O)cc(O)c3c(=O)c2O)ccc1O	Organic compounds	Phenylpropanoids and polyketides	Flavonoids	Flavones
COc1ccccc1OCCNCC(O)COc1cccc2[nH]c3ccccc3c12	Organic compounds	Organoheterocyclic compounds	Indoles and derivatives	Carbazoles
O=C(O)/C=C/c1ccc(O)c(O)c1	Organic compounds	Phenylpropanoids and polyketides	Cinnamic acids and derivatives	Hydroxycinnamic acids and derivatives
CC(=O)OCC(=O)[C@@]12OC(C)(C)O[C@@H]1C[C@H]1[C@@H]3C[C@H](F)C4=CC(=O)C=C[C@]4(C)[C@@]3(F)[C@@H](O)C[C@@]12C	Organic compounds	Lipids and lipid-like molecules	Steroids and steroid derivatives	Pregnane steroids
C[C@@H]1OC(O)[C@H](O)[C@H](O)[C@H]1O	Organic compounds	Organic oxygen compounds	Organooxygen compounds	Carbohydrates and carbohydrate conjugates
Cc1c[nH]c(=O)[nH]c1=O	Organic compounds	Organoheterocyclic compounds	Diazines	Pyrimidines and pyrimidine derivatives
CCn1cc(C(=O)O)c(=O)c2ccc(C)nc21	Organic compounds	Organoheterocyclic compounds	Diazanaphthalenes	Naphthyridines
C[C@]12C[C@H](O)[C@H]3[C@@H](CCC4=CC(=O)C=C[C@@]43C)[C@@H]1CC[C@]2(O)C(=O)COC(=O)CCC(=O)O	Organic compounds	Lipids and lipid-like molecules	Steroids and steroid derivatives	Pregnane steroids
CCCCCCCCCCCCCCCC(=O)O[C@H](COC(=O)CCCCCCCCCCCCCC)COP(=O)(O)OC[C@H](N)C(=O)O	Organic compounds	Lipids and lipid-like molecules	Glycerophospholipids	Glycerophosphoserines
CC(C)(C)C(O)(CCc1ccc(Cl)cc1)Cn1cncn1	Organic compounds	Benzenoids	Benzene and substituted derivatives	Phenylbutylamines
CN[C@H]1CC[C@@H](c2ccc(Cl)c(Cl)c2)c2ccccc21	Organic compounds	Benzenoids	Tetralins	Tametralines
CCC1(c2ccccc2)C(=O)NCNC1=O	Organic compounds	Organoheterocyclic compounds	Diazines	Pyrimidines and pyrimidine derivatives
C=C1C[C@@]23CC[C@H]4[C@@](C)(CCC[C@@]4(C)C(=O)O)[C@@H]2CC[C@]1(O[C@@H]1O[C@H](CO)[C@@H](O)[C@H](O[C@@H]2O[C@H](CO)[C@@H](O)[C@H](O)[C@H]2O)[C@H]1O[C@@H]1O[C@H](CO)[C@@H](O)[C@H](O)[C@H]1O)C3	Organic compounds	Lipids and lipid-like molecules	Prenol lipids	Terpene glycosides
CCCCCCCCCCCCCCCCCCC(=O)O[C@H](COC(=O)CCCCCCCCCCCCCCCC)COP(=O)(O)O	Organic compounds	Lipids and lipid-like molecules	Glycerophospholipids	Glycerophosphates
CCCCCCCCCCCCCCCCCCC(=O)OC[C@H](COP(=O)([O-])OCC[N+](C)(C)C)OC(=O)CCCCCCCCC	Organic compounds	Lipids and lipid-like molecules	Glycerophospholipids	Glycerophosphocholines
COC(=O)C[C@H]1C(C)(C)C(=O)[C@@H]2CC3=C(CC[C@]4(C)C3=CC(=O)O[C@H]4c3ccoc3)[C@@]1(C)C2=O	Organic compounds	Lipids and lipid-like molecules	Prenol lipids	Triterpenoids
CC(=O)Nc1ccc(O)cc1	Organic compounds	Benzenoids	Phenols	1-hydroxy-2-unsubstituted benzenoids
N[C@@H](CS(=O)(=O)O)C(=O)O	Organic compounds	Organic acids and derivatives	Carboxylic acids and derivatives	Amino acids, peptides, and analogues
CC[C@H](C)[C@H](N)C(=O)O	Organic compounds	Organic acids and derivatives	Carboxylic acids and derivatives	Amino acids, peptides, and analogues
C[N+](C)(C)CC=O	Organic compounds	Organic nitrogen compounds	Organonitrogen compounds	Quaternary ammonium salts
CC(C)C[C@H](N)C(=O)N[C@@H](Cc1c[nH]c2ccccc12)C(=O)N[C@@H](CO)C(=O)N[C@@H](C)C(=O)N[C@@H](CCCCN)C(=O)O	Organic compounds	Organic acids and derivatives	Carboxylic acids and derivatives	Amino acids, peptides, and analogues
CC12CCCC(O)(C1)C1CC(C)(C)C1CC2	Organic compounds	Organic oxygen compounds	Organooxygen compounds	Alcohols and polyols
CCCCCCCCCCCCCCCCCCCCC(=O)OC[C@@H](O)COP(=O)(O)OC[C@H](N)C(=O)O	Organic compounds	Lipids and lipid-like molecules	Glycerophospholipids	Glycerophosphoserines
COc1c(Cl)ccc(Cl)c1C(=O)O	Organic compounds	Benzenoids	Benzene and substituted derivatives	Benzoic acids and derivatives
CCc1nn(C)c(C(=O)NCc2ccc(C(C)(C)C)cc2)c1Cl	Organic compounds	Benzenoids	Benzene and substituted derivatives	Phenylpropanes
CCCCC[C@H](O)/C=C/C=C\C=C\C=C\[C@@H](O)[C@@H](O)CCCC(=O)O	Organic compounds	Lipids and lipid-like molecules	Fatty Acyls	Eicosanoids
CCCCCCCCCCCCCCCCC(=O)OC[C@H](COP(=O)([O-])OCC[N+](C)(C)C)OC(=O)CCCCCCCC	Organic compounds	Lipids and lipid-like molecules	Glycerophospholipids	Glycerophosphocholines
NCC[C@H](O)C(=O)N[C@@H]1C[C@H](N)[C@@H](O[C@H]2O[C@H](CN)[C@@H](O)[C@H](O)[C@H]2O)[C@H](O)[C@H]1O[C@H]1O[C@H](CO)[C@@H](O)[C@H](N)[C@H]1O	Organic compounds	Organic oxygen compounds	Organooxygen compounds	Carbohydrates and carbohydrate conjugates
COc1cc(Cc2cnc(N)nc2N)cc(OC)c1OC	Organic compounds	Benzenoids	Phenol ethers	Anisoles
Nc1ncnc2c1ncn2[C@@H]1O[C@@H]2COP(=O)(O)O[C@H]2[C@H]1O	Organic compounds	Nucleosides, nucleotides, and analogues	Purine nucleotides	Cyclic purine nucleotides
COc1ccc2c(c1)N(C[C@H](C)CN(C)C)c1ccccc1S2	Organic compounds	Organoheterocyclic compounds	Benzothiazines	Phenothiazines
Cc1ccc(O)c(O)c1	Organic compounds	Benzenoids	Phenols	Benzenediols
O=C(O)C(=O)Cc1ccc(O)cc1	Organic compounds	Benzenoids	Benzene and substituted derivatives	Phenylpyruvic acid derivatives
CCCCCCCCC/C=C\CCCCCCCC(=O)OC[C@H](COP(=O)(O)OCCN)OC(=O)CCCCCCCCCCCCCCCCCCCCC	Organic compounds	Lipids and lipid-like molecules	Glycerophospholipids	Glycerophosphoethanolamines
CCCCCCCCSC(=O)Oc1cc(Cl)nnc1-c1ccccc1	Organic compounds	Organoheterocyclic compounds	Diazines	Pyridazines and derivatives
O=P(O)(O)O[C@]1(CO)O[C@H](CO)[C@@H](O)[C@@H]1O	Organic compounds	Organic oxygen compounds	Organooxygen compounds	Carbohydrates and carbohydrate conjugates
CCCCNC(=O)NS(=O)(=O)c1ccc(C)cc1	Organic compounds	Benzenoids	Benzene and substituted derivatives	Benzenesulfonamides
CCCCC/C=C\C/C=C\C/C=C\CCCCCCC(=O)O[C@H](COC(=O)CCCCCCC/C=C\CCCCCC)COP(=O)(O)OCCN	Organic compounds	Lipids and lipid-like molecules	Glycerophospholipids	Glycerophosphoethanolamines
C[Se]CC[C@H](N)C(=O)O	Organic compounds	Organic acids and derivatives	Carboxylic acids and derivatives	Amino acids, peptides, and analogues
CCCC(=O)Nc1ccc(OCC(O)CNC(C)C)c(C(C)=O)c1	Organic compounds	Organic oxygen compounds	Organooxygen compounds	Carbonyl compounds
CCCCCCCCCC/C=C\CCCCCCCCCC(=O)O[C@H](COC(=O)CCCCCCCCCCCCC)COP(=O)(O)O	Organic compounds	Lipids and lipid-like molecules	Glycerophospholipids	Glycerophosphates
CCCCOC(=O)c1ccc(N)cc1	Organic compounds	Benzenoids	Benzene and substituted derivatives	Benzoic acids and derivatives
COc1ccc(CCNCCCC(C#N)(c2ccc(OC)c(OC)c2)C(C)C)cc1OC	Organic compounds	Benzenoids	Benzene and substituted derivatives	Phenylbutylamines
COc1ccc(C(=O)c2ccc(O)cc2)c(O)c1O	Organic compounds	Benzenoids	Benzene and substituted derivatives	Benzophenones
OC[C@H]1O[C@H](O[C@]2(CCl)O[C@H](CCl)[C@@H](O)[C@@H]2O)[C@H](O)[C@@H](O)[C@H]1Cl	Organic compounds	Organic oxygen compounds	Organooxygen compounds	Carbohydrates and carbohydrate conjugates
Cn1cnc(N)c2ncnc1-2	Organic compounds	Organoheterocyclic compounds	Imidazopyrimidines	Purines and purine derivatives
CCCCCCCCCCCCCCCCOC[C@H](COP(=O)([O-])OCC[N+](C)(C)C)OC(=O)CCCCCCCCCCCCCC	Organic compounds	Lipids and lipid-like molecules	Glycerophospholipids	Glycerophosphocholines
CCCCCCCCCCCCC=CC[C@@H](O)[C@H](COP(=O)([O-])OCC[N+](C)(C)C)NC(=O)CCCCCCCCCCC	Organic compounds	Organic nitrogen compounds	Organonitrogen compounds	Quaternary ammonium salts
CC(C)c1c(C(=O)Nc2ccccc2)c(-c2ccccc2)c(-c2ccc(F)cc2)n1CC[C@@H](O)C[C@@H](O)CC(=O)O	Organic compounds	Organoheterocyclic compounds	Pyrroles	Substituted pyrroles
CCCCC/C=C\C/C=C\C/C=C\CCCCCCC(=O)O[C@H](COC(=O)CCCCCCC/C=C\CCCCCCCC)COP(=O)(O)OC[C@H](N)C(=O)O	Organic compounds	Lipids and lipid-like molecules	Glycerophospholipids	Glycerophosphoserines
Fc1ccccc1C1=NCC(=S)N(CC(F)(F)F)c2ccc(Cl)cc21	Organic compounds	Organoheterocyclic compounds	Benzodiazepines	1,4-benzodiazepines
OCC1(O)OC[C@H](O)[C@@H](O)[C@@H]1O	Organic compounds	Organic oxygen compounds	Organooxygen compounds	Carbohydrates and carbohydrate conjugates
CCCCC/C=C\CCCCCCCC(=O)OC[C@H](COC(=O)CCCCCCC/C=C\CCCCCCCCC)OC(=O)CCCCCCC/C=C\CCCCC	Organic compounds	Lipids and lipid-like molecules	Glycerolipids	Triradylcglycerols
CCCCC/C=C\C/C=C\C/C=C\C/C=C\CCCCCC(=O)OC[C@H](COP(=O)(O)OC[C@@H](O)CO)OC(=O)CCCCCCCCCCC/C=C\C/C=C\CCCCC	Organic compounds	Lipids and lipid-like molecules	Glycerophospholipids	Glycerophosphoglycerols
CCCCCCCCCCCCCCCCCCCCCCCC(=O)OC[C@@H](O)COP(=O)([O-])OCC[N+](C)(C)C	Organic compounds	Lipids and lipid-like molecules	Glycerophospholipids	Glycerophosphocholines
CCCCCCCCCCCCCCCCCC(=O)OC[C@H](COP(=O)(O)OC[C@@H](O)CO)OC(=O)CCCCCCCCCCC	Organic compounds	Lipids and lipid-like molecules	Glycerophospholipids	Glycerophosphoglycerols
CCCCCCC/C=C\CCCCCCCC(=O)O[C@H](COC(=O)CCCCCCCCCCCCCCCC)COC(=O)CCCCCCCCCCCCCCCCC	Organic compounds	Lipids and lipid-like molecules	Glycerolipids	Triradylcglycerols
C[C@H](CCC(=O)O)[C@H]1CC[C@H]2[C@@H]3C[C@H](O)[C@@H]4C[C@H](O)CC[C@]4(C)[C@H]3CC[C@@]21C	Organic compounds	Lipids and lipid-like molecules	Steroids and steroid derivatives	Bile acids, alcohols and derivatives
CCCC/C=C\CCCCCCCC(=O)OC[C@H](COP(=O)(O)OC[C@@H](O)CO)OC(=O)CCCCCCCCCCCCCCCCCC	Organic compounds	Lipids and lipid-like molecules	Glycerophospholipids	Glycerophosphoglycerols
Cc1c(OCC(F)(F)F)ccnc1CS(=O)c1nc2ccccc2[nH]1	Organic compounds	Organoheterocyclic compounds	Benzimidazoles	Sulfinylbenzimidazoles
OCc1ccccc1O[C@@H]1O[C@H](CO)[C@@H](O)[C@H](O)[C@H]1O	Organic compounds	Organic oxygen compounds	Organooxygen compounds	Carbohydrates and carbohydrate conjugates
CCCCCCCC/C=C\CCCCCCCC(=O)O[C@H](COCCCCCCCCCCCCCCCC)COP(=O)(O)OCCN	Organic compounds	Lipids and lipid-like molecules	Glycerophospholipids	Glycerophosphoethanolamines
CC(C)(Oc1ccc(CCNC(=O)c2ccc(Cl)cc2)cc1)C(=O)O	Organic compounds	Benzenoids	Benzene and substituted derivatives	Phenoxyacetic acid derivatives
NC(=O)CC[C@H](N)C(=O)O	Organic compounds	Organic acids and derivatives	Carboxylic acids and derivatives	Amino acids, peptides, and analogues
CC/C=C\C/C=C\C/C=C\C/C=C\C/C=C\C/C=C\CCC(=O)OC[C@H](COP(=O)(O)OC[C@H](N)C(=O)O)OC(=O)CCCCCCC/C=C\CCCCCCC	Organic compounds	Lipids and lipid-like molecules	Glycerophospholipids	Glycerophosphoserines
CCCCC/C=C\C/C=C\CCCCCCCCCCCC(=O)O[C@H](CO/C=C\CCCCCCCCCCCCCC)COP(=O)(O)OCCN	Organic compounds	Lipids and lipid-like molecules	Glycerophospholipids	Glycerophosphoethanolamines
CCCCCCCCCCCCCCCCCCCCCC(=O)OC[C@@H](O)COP(=O)(O)OC[C@H](N)C(=O)O	Organic compounds	Lipids and lipid-like molecules	Glycerophospholipids	Glycerophosphoserines
CCCCC/C=C\C/C=C\C/C=C\C/C=C\CCCC(=O)O[C@H](CO/C=C\CCCCCCCCCCCCCCCC)COP(=O)([O-])OCC[N+](C)(C)C	Organic compounds	Lipids and lipid-like molecules	Glycerophospholipids	Glycerophosphocholines
CCCCCCCCCCCCCCCC(=O)OC[C@@H](O)COP(=O)([O-])OCC[NH3+]	Organic compounds	Lipids and lipid-like molecules	Glycerophospholipids	Glycerophosphoethanolamines
COc1ccc(-c2coc3cc(O)ccc3c2=O)cc1	Organic compounds	Phenylpropanoids and polyketides	Isoflavonoids	O-methylated isoflavonoids
CO[C@@H]1[C@@H](O)[C@H](C)O[C@@H](O[C@H]2CC[C@]3(C=O)[C@H]4CC[C@]5(C)[C@@H](C6=CC(=O)OC6)CC[C@]5(O)[C@@H]4CC[C@@H]3C2)[C@H]1O	Organic compounds	Lipids and lipid-like molecules	Steroids and steroid derivatives	Steroid lactones
O=C1c2ccccc2C(=O)C1c1ccccc1	Organic compounds	Benzenoids	Indanes	Indanones
C[C@@H]1C[C@H]2[C@@H]3C[C@H](F)C4=CC(=O)C=C[C@]4(C)[C@@]3(F)[C@@H](O)C[C@]2(C)[C@@]1(O)C(=O)CO	Organic compounds	Lipids and lipid-like molecules	Steroids and steroid derivatives	Hydroxysteroids
NC(N)=NCCC[C@H](N)C(=O)N1CCC[C@H]1C(=O)N1CCC[C@H]1C(=O)NCC(=O)N[C@@H](Cc1ccccc1)C(=O)N[C@@H](CO)C(=O)N1CCC[C@H]1C(=O)N[C@@H](Cc1ccccc1)C(=O)N[C@@H](CCCN=C(N)N)C(=O)O	Organic compounds	Organic acids and derivatives	Carboxylic acids and derivatives	Amino acids, peptides, and analogues
CCCCC/C=C\C/C=C\C/C=C\CCCCC(=O)OC[C@H](COP(=O)([O-])OCC[N+](C)(C)C)OC(=O)CCCCCCC/C=C\CCCCCCCC	Organic compounds	Lipids and lipid-like molecules	Glycerophospholipids	Glycerophosphocholines
CS(=O)(=O)c1ccc2c(c1)N(CCCN1CCC(C(N)=O)CC1)c1ccccc1S2	Organic compounds	Organoheterocyclic compounds	Benzothiazines	Phenothiazines
CC/C=C\C/C=C\C/C=C\C/C=C\C/C=C\CCCC(=O)NCCO	Organic compounds	Organic nitrogen compounds	Organonitrogen compounds	Amines
CC(=O)N[C@H]1[C@H](N)O[C@H](CO)[C@@H](O)[C@@H]1O	Organic compounds	Organic oxygen compounds	Organooxygen compounds	Carbohydrates and carbohydrate conjugates
CCCCC/C=C\C/C=C\C/C=C\CCCCC(=O)OC[C@H](COP(=O)(O)OC[C@H](N)C(=O)O)OC(=O)CCCCCCCCC/C=C\CCCCCCCCCC	Organic compounds	Lipids and lipid-like molecules	Glycerophospholipids	Glycerophosphoserines
CCCCCC/C=C\CCCCCCCC/C=C\OC[C@H](COP(=O)([O-])OCC[N+](C)(C)C)OC(=O)CCCCCCC/C=C\CCCCCC	Organic compounds	Lipids and lipid-like molecules	Glycerophospholipids	Glycerophosphocholines
Cn1cnc2c1c(=O)[nH]c(=O)n2C	Organic compounds	Organoheterocyclic compounds	Imidazopyrimidines	Purines and purine derivatives
COc1ccc2cccc(CCNC(C)=O)c2c1	Organic compounds	Organic acids and derivatives	Carboxylic acids and derivatives	Carboxylic acid derivatives
O=C(O)/C=C(/CC(=O)O)C(=O)O	Organic compounds	Organic acids and derivatives	Carboxylic acids and derivatives	Tricarboxylic acids and derivatives
O=C[C@H](O[C@@H]1O[C@H](CO)[C@@H](O)[C@H](O)[C@H]1O)[C@@H](O)[C@H](O)[C@H](O)CO	Organic compounds	Lipids and lipid-like molecules	Fatty Acyls	Fatty acyl glycosides
CN1[C@H]2C[C@H](OC(=O)[C@H](CO)c3ccccc3)C[C@@H]1[C@H]1O[C@@H]21	Organic compounds	Organic acids and derivatives	Hydroxy acids and derivatives	Beta hydroxy acids and derivatives
CC(CC(C(N)=O)(c1ccccc1)c1ccccc1)N(C)C	Organic compounds	Benzenoids	Benzene and substituted derivatives	Diphenylmethanes
O=Cc1cccc(O)c1	Organic compounds	Organic oxygen compounds	Organooxygen compounds	Carbonyl compounds
CCCC/C=C\CCCCCCCCCCOC[C@@H](O)COP(=O)([O-])OCC[N+](C)(C)C	Organic compounds	Lipids and lipid-like molecules	Glycerophospholipids	Glycerophosphocholines
Nc1ccc(S(=O)(=O)Nc2ccc(Cl)nn2)cc1	Organic compounds	Benzenoids	Benzene and substituted derivatives	Benzenesulfonamides
CC/C=C\C/C=C\C/C=C\C/C=C\C/C=C\CCCC(=O)OC[C@H](COP(=O)(O)OC[C@H](N)C(=O)O)OC(=O)CCCCCCCCC/C=C\CCCCCCCC	Organic compounds	Lipids and lipid-like molecules	Glycerophospholipids	Glycerophosphoserines
NC(CCSSCCC(N)C(=O)O)C(=O)O	Organic compounds	Organic acids and derivatives	Carboxylic acids and derivatives	Amino acids, peptides, and analogues
NC(=O)CCCCC1CCSS1	Organic compounds	Organoheterocyclic compounds	Dithiolanes	Lipoamides
C=C1CC=C(C)CC[C@@H]2[C@@H]1CC2(C)C	Organic compounds	Hydrocarbons	Unsaturated hydrocarbons	Branched unsaturated hydrocarbons
CC(C)(c1ccc(O)cc1)c1ccc(O)cc1	Organic compounds	Benzenoids	Benzene and substituted derivatives	Diphenylmethanes
CCCCCCCCCC/C=C\CCCCCCCCCC(=O)O[C@H](COC(=O)CCCCCCCCCCCC)COP(=O)(O)OC[C@H](N)C(=O)O	Organic compounds	Lipids and lipid-like molecules	Glycerophospholipids	Glycerophosphoserines
Nc1ncnc2c1ncn2[C@@H]1O[C@H](COP(=O)(O)OS(=O)(=O)O)[C@@H](O)[C@H]1O	Organic compounds	Nucleosides, nucleotides, and analogues	Purine nucleotides	Purine ribonucleotides
CCCCCCCCCC/C=C\CCCCCCCCCC(=O)O[C@H](COC(=O)CCCCCCCCCCCCCCCCCCCC)COP(=O)(O)OCCN	Organic compounds	Lipids and lipid-like molecules	Glycerophospholipids	Glycerophosphoethanolamines
CNS(=O)(=O)Cc1ccc2[nH]cc(CCN(C)C)c2c1	Organic compounds	Organoheterocyclic compounds	Indoles and derivatives	Tryptamines and derivatives
CCC(NC(C)C)C(O)c1ccc(O)c2[nH]c(=O)ccc12	Organic compounds	Organoheterocyclic compounds	Quinolines and derivatives	Quinolones and derivatives
CC(=O)CC(=O)CCC(=O)O	Organic compounds	Organic acids and derivatives	Keto acids and derivatives	Medium-chain keto acids and derivatives
CC(Oc1ccc(Oc2ncc(C(F)(F)F)cc2Cl)cc1)C(=O)O	Organic compounds	Benzenoids	Benzene and substituted derivatives	2-phenoxypropionic acids
C[C@H](CCC(=O)NCCS(=O)(=O)O)[C@H]1CC[C@H]2[C@H]3[C@H](C[C@H](O)[C@@]21C)[C@@]1(C)CC[C@@H](O)C[C@H]1C[C@H]3O	Organic compounds	Lipids and lipid-like molecules	Steroids and steroid derivatives	Bile acids, alcohols and derivatives
CCCCCCCC/C=C\CCCCCCCCCC(=O)O[C@H](COC(=O)CCCCCCCCCCC)COP(=O)([O-])OCC[N+](C)(C)C	Organic compounds	Lipids and lipid-like molecules	Glycerophospholipids	Glycerophosphocholines
CCCC/C=C\CCCCCCCC(=O)O[C@H](COC(=O)CCCCCCCCCCCCC)COP(=O)(O)OC[C@@H](O)CO	Organic compounds	Lipids and lipid-like molecules	Glycerophospholipids	Glycerophosphoglycerols
NCCCC[C@H](NC(=O)[C@H](CC(N)=O)NC(=O)[C@H](CCC(=O)O)NC(=O)[C@@H](N)CCC(N)=O)C(=O)O	Organic compounds	Organic acids and derivatives	Carboxylic acids and derivatives	Amino acids, peptides, and analogues
CCCC/C=C\CCCCCCCC(=O)OC[C@H](COC(=O)CCCCCCC/C=C\CCCCCCCCC)OC(=O)CCCCCCC/C=C\CCCCCCCCC	Organic compounds	Lipids and lipid-like molecules	Glycerolipids	Triradylcglycerols
CCCCC/C=C\C/C=C\C/C=C\C/C=C\CCCCCC(=O)O[C@H](COC(=O)CCCCCCCCCCCCC)COP(=O)(O)OC[C@@H](O)CO	Organic compounds	Lipids and lipid-like molecules	Glycerophospholipids	Glycerophosphoglycerols
CCCCC/C=C\C/C=C\CCCCCCCCCCCC(=O)O[C@H](COC(=O)CCCCCCCCCCCC)COP(=O)(O)OCCN	Organic compounds	Lipids and lipid-like molecules	Glycerophospholipids	Glycerophosphoethanolamines
CCCCC/C=C/C=C1/C(=O)C=C[C@@H]1C/C=C\CCCC(=O)O	Organic compounds	Lipids and lipid-like molecules	Fatty Acyls	Eicosanoids
CCCCC/C=C\C/C=C\CCCCCCCCCC(=O)O[C@H](COCCCCCCCCCCCCCCCC)COP(=O)(O)OC[C@@H](O)CO	Organic compounds	Lipids and lipid-like molecules	Glycerophospholipids	Glycerophosphoglycerols
CC/C=C\C/C=C\C/C=C\C/C=C\C/C=C\C/C=C\CCC(=O)OC[C@H](COP(=O)(O)OCCN)OC(=O)CCCCCCCCCCC/C=C\C/C=C\CCCCC	Organic compounds	Lipids and lipid-like molecules	Glycerophospholipids	Glycerophosphoethanolamines
NC[C@H](O)c1ccc(O)cc1	Organic compounds	Benzenoids	Phenols	1-hydroxy-2-unsubstituted benzenoids
CC(=O)OCC[N+](C)(C)C	Organic compounds	Organic nitrogen compounds	Organonitrogen compounds	Quaternary ammonium salts
O=c1cc(-c2ccccc2)oc2cccc(O)c12	Organic compounds	Phenylpropanoids and polyketides	Flavonoids	Flavones
Cn1cc(CCN)c2ccccc21	Organic compounds	Organoheterocyclic compounds	Indoles and derivatives	Tryptamines and derivatives
CCCCCCCCCCCCCCCCCCCCCCCC(=O)O[C@H](CO)COP(=O)(O)OCCN	Organic compounds	Lipids and lipid-like molecules	Glycerophospholipids	Glycerophosphoethanolamines
OCCN1CCN(CCCN2c3ccccc3Sc3ccc(C(F)(F)F)cc32)CC1	Organic compounds	Organoheterocyclic compounds	Benzothiazines	Phenothiazines
CCCCC/C=C\C/C=C\C/C=C\CCCCCCC(=O)OC[C@H](COP(=O)(O)OCCN)OC(=O)CCCCCCCCCCC/C=C\C/C=C\CCCCC	Organic compounds	Lipids and lipid-like molecules	Glycerophospholipids	Glycerophosphoethanolamines
CCCCCCCCCCCCCCC[C@@H](O)[C@H](COP(=O)([O-])OCC[N+](C)(C)C)NC(=O)CCCCCCCCCCCC	Organic compounds	Lipids and lipid-like molecules	Sphingolipids	Phosphosphingolipids
C=C(C)[C@H]1Cc2c(ccc3c2O[C@@H]2COc4cc(OC)c(OC)cc4[C@@H]2C3=O)O1	Organic compounds	Phenylpropanoids and polyketides	Isoflavonoids	Rotenoids
CCCCCCCCCCCCCCCCCCCCCCC(=O)[O-]	Organic compounds	Lipids and lipid-like molecules	Fatty Acyls	Fatty acids and conjugates
NC(CS(=O)(=O)O)C(=O)O	Organic compounds	Organic acids and derivatives	Carboxylic acids and derivatives	Amino acids, peptides, and analogues
COc1ccc2c(c1)O[C@@H]1COc3cc(OC)c(OC)cc3[C@@H]1C2=O	Organic compounds	Phenylpropanoids and polyketides	Isoflavonoids	Rotenoids
CCCCCCCC/C=C\CCCCCCCC(=O)OC[C@H](COP(=O)(O)OC[C@H](N)C(=O)O)OC(=O)CCCCCCCCC/C=C\CCCCCCCCCC	Organic compounds	Lipids and lipid-like molecules	Glycerophospholipids	Glycerophosphoserines
CCCCC/C=C\C/C=C\CCCCCCCCCCCC(=O)O[C@H](COC(=O)CCCCCCC/C=C\C/C=C\CCCCC)COP(=O)([O-])OCC[N+](C)(C)C	Organic compounds	Lipids and lipid-like molecules	Glycerophospholipids	Glycerophosphocholines
CC/C=C\C/C=C\C/C=C\C/C=C\C/C=C\C/C=C\CCCCCCCCCCCCCCC(=O)O	Organic compounds	Lipids and lipid-like molecules	Fatty Acyls	Fatty acids and conjugates
CC(C)(C)c1ccc(C(O)CCCN2CCC(C(O)(c3ccccc3)c3ccccc3)CC2)cc1	Organic compounds	Benzenoids	Benzene and substituted derivatives	Diphenylmethanes
CCOC(=O)[C@H](CCc1ccccc1)N[C@@H](C)C(=O)N1Cc2ccccc2C[C@H]1C(=O)O	Organic compounds	Organic acids and derivatives	Carboxylic acids and derivatives	Amino acids, peptides, and analogues
CC(C)n1c(/C=C/[C@@H](O)C[C@@H](O)CC(=O)O)c(-c2ccc(F)cc2)c2ccccc21	Organic compounds	Organoheterocyclic compounds	Pyrroles	Substituted pyrroles
CCCCCCCC/C=C\C/C=C\C/C=C\CCCC(=O)O[C@H](COC(=O)CCCCCCCCCCCCCCC)COP(=O)([O-])OCC[N+](C)(C)C	Organic compounds	Lipids and lipid-like molecules	Glycerophospholipids	Glycerophosphocholines
COc1cc2c(c3oc(=O)c4c(c13)CCC4=O)[C@@H]1CCO[C@@H]1O2	Organic compounds	Phenylpropanoids and polyketides	Coumarins and derivatives	Furanocoumarins
NCCCNCCCN	Organic compounds	Organic nitrogen compounds	Organonitrogen compounds	Amines
CC(CN(C)C)CN1c2ccccc2Sc2ccccc21	Organic compounds	Organoheterocyclic compounds	Benzothiazines	Phenothiazines
CCCCCCCCCC/C=C\CCCCCCCCCC(=O)O[C@H](CO/C=C\CCCCCCCCCCCCCCCCCC)COP(=O)(O)OCCN	Organic compounds	Lipids and lipid-like molecules	Glycerophospholipids	Glycerophosphoethanolamines
CCCCCCCCCCCCCCCCC(=O)OC[C@@H](O)COP(=O)(O)OC[C@H](N)C(=O)O	Organic compounds	Lipids and lipid-like molecules	Glycerophospholipids	Glycerophosphoserines
CCCC1O[C@@H]2C[C@H]3[C@@H]4CCC5=CC(=O)C=C[C@]5(C)[C@H]4[C@@H](O)C[C@]3(C)[C@]2(C(=O)CO)O1	Organic compounds	Lipids and lipid-like molecules	Steroids and steroid derivatives	Hydroxysteroids
COc1cc(CCN)ccc1O	Organic compounds	Benzenoids	Phenols	Methoxyphenols
Cc1nnc2n1-c1ccc(Cl)cc1C(c1ccccc1)=NC2	Organic compounds	Organoheterocyclic compounds	Benzodiazepines	1,4-benzodiazepines
CC/C=C\C/C=C\C/C=C\C/C=C\C/C=C\C/C=C\CCC(=O)OC[C@@H](O)COP(=O)(O)OCCN	Organic compounds	Lipids and lipid-like molecules	Glycerophospholipids	Glycerophosphoethanolamines
O=c1nc[nH]c2c1ncn2[C@H]1C[C@H](O)[C@@H](CO)O1	Organic compounds	Nucleosides, nucleotides, and analogues	Purine nucleosides	Purine 2'-deoxyribonucleosides
Cn1c(=O)c2[nH]c(C3CCCC3)nc2n(C)c1=O	Organic compounds	Organoheterocyclic compounds	Imidazopyrimidines	Purines and purine derivatives
CC1CCc2cc(F)cc3c(=O)c(C(=O)O)cn1c23	Organic compounds	Organoheterocyclic compounds	Quinolines and derivatives	Quinoline carboxylic acids
CCCCCCCCCCCCCCCCCCCCCC(=O)O[C@H](COC(=O)CCCCCCCCCCCCCCCCCC)COP(=O)(O)OC[C@H](N)C(=O)O	Organic compounds	Lipids and lipid-like molecules	Glycerophospholipids	Glycerophosphoserines
O=C([O-])/C=C\C(=O)[O-]	Organic compounds	Organic acids and derivatives	Carboxylic acids and derivatives	Dicarboxylic acids and derivatives
CCCCc1ccc2nc(NC(=O)OC)[nH]c2c1	Organic compounds	Organoheterocyclic compounds	Benzimidazoles	2-benzimidazolylcarbamic acid esters
C[C@@](O)(CCO)CC(=O)O	Organic compounds	Lipids and lipid-like molecules	Fatty Acyls	Fatty acids and conjugates
CON(C)C(=O)Nc1ccc(Cl)c(Cl)c1	Organic compounds	Benzenoids	Benzene and substituted derivatives	N-phenylureas
C=C(C)C(=O)/C(=C/C(=O)O)OC	Organic compounds	Organic acids and derivatives	Keto acids and derivatives	Medium-chain keto acids and derivatives
CN(C)CC1CCCCC1(O)c1cccc(O)c1	Organic compounds	Benzenoids	Benzene and substituted derivatives	Cyclohexylphenols
CCOC(=O)n1ccn(C)c1=S	Organic compounds	Organoheterocyclic compounds	Azoles	Imidazoles
CC/C=C\C/C=C\C/C=C\C/C=C\C/C=C\CCCCCC(=O)O[C@H](COC(=O)CCC/C=C\C/C=C\C/C=C\C/C=C\C/C=C\CC)COP(=O)(O)OCCN	Organic compounds	Lipids and lipid-like molecules	Glycerophospholipids	Glycerophosphoethanolamines
Cc1ncc(CO)c(C=O)c1O	Organic compounds	Organoheterocyclic compounds	Pyridines and derivatives	Pyridine carboxaldehydes
CCCCCC/C=C\CCCCCCCC(=O)OC[C@H](COP(=O)(O)O[C@H]1C(O)C(O)C(O)[C@@H](O)C1O)OC(=O)CCCCCCCCCCCCCCCCCCCCC	Organic compounds	Lipids and lipid-like molecules	Glycerophospholipids	Glycerophosphoinositols
Clc1ccccc1-c1nnc(-c2ccccc2Cl)nn1	Organic compounds	Benzenoids	Benzene and substituted derivatives	Halobenzenes
COc1c(N2C[C@@H]3CCCN[C@@H]3C2)c(F)cc2c(=O)c(C(=O)O)cn(C3CC3)c12	Organic compounds	Organoheterocyclic compounds	Quinolines and derivatives	Quinoline carboxylic acids
CCN(CC)C(=O)c1cccc(C)c1	Organic compounds	Benzenoids	Benzene and substituted derivatives	Toluenes
O=c1cc(-c2ccc(O)cc2)oc2cc(O[C@@H]3O[C@H](CO)[C@@H](O)[C@H](O)[C@H]3O[C@@H]3OC[C@](O)(CO)[C@H]3O)cc(O)c12	Organic compounds	Phenylpropanoids and polyketides	Flavonoids	Flavonoid glycosides
CN1c2c([nH]c(N)nc2=O)NCC1CNc1ccc(C(=O)N[C@H](CCC(=O)O)C(=O)O)cc1	Organic compounds	Organoheterocyclic compounds	Pteridines and derivatives	Pterins and derivatives
O=C(O)[C@@H](O)[C@@H](O)[C@H](O)[C@@H](O)C(=O)O	Organic compounds	Organic oxygen compounds	Organooxygen compounds	Carbohydrates and carbohydrate conjugates
O=C(O)C(=O)Cc1c[nH]c2ccccc12	Organic compounds	Organoheterocyclic compounds	Indoles and derivatives	Indolyl carboxylic acids and derivatives
CC1=CC2C(CC1=O)C(C)=CCC2C(C)C	Organic compounds	Lipids and lipid-like molecules	Prenol lipids	Sesquiterpenoids
CN(C)Cc1c[nH]c2ccccc12	Organic compounds	Organoheterocyclic compounds	Indoles and derivatives	Indoles
CCCCC/C=C\C/C=C\C/C=C\CCCCCCC(=O)O[C@H](COC(=O)CCCCCCC/C=C\C/C=C\CCCCC)COP(=O)(O)OC[C@H](N)C(=O)O	Organic compounds	Lipids and lipid-like molecules	Glycerophospholipids	Glycerophosphoserines
CC/C=C\C/C=C\C/C=C\C/C=C\C/C=C\CCCCCC(=O)O[C@H](COC(=O)CCCCCCCCC/C=C\CCCCCC)COP(=O)([O-])OCC[N+](C)(C)C	Organic compounds	Lipids and lipid-like molecules	Glycerophospholipids	Glycerophosphocholines
C/C=C/C/C=C\CCCCCCCCOC(C)=O	Organic compounds	Lipids and lipid-like molecules	Fatty Acyls	Fatty alcohol esters
CC(=O)[C@H]1CC[C@H]2[C@@H]3CCC4=CC(=O)CC[C@]4(C)[C@H]3CC[C@]12C	Organic compounds	Lipids and lipid-like molecules	Steroids and steroid derivatives	Pregnane steroids
Nc1ccc(C(=O)[O-])cc1	Organic compounds	Benzenoids	Benzene and substituted derivatives	Benzoic acids and derivatives
CCCCCCCCCCC/C=C\CCCCCOC(=O)CCCCCCCCCCCCCCC	Organic compounds	Lipids and lipid-like molecules	Fatty Acyls	Fatty acid esters
CCCCC/C=C\C/C=C\CCCCCCCC(=O)OC[C@@H](O)COP(=O)(O)OC[C@H](N)C(=O)O	Organic compounds	Lipids and lipid-like molecules	Glycerophospholipids	Glycerophosphoserines
O=C(O)c1cc(=O)c2ccccc2o1	Organic compounds	Organoheterocyclic compounds	Benzopyrans	1-benzopyrans
CC(=O)N[C@H]1C(O)O[C@H](CO)[C@@H](O)[C@@H]1O[C@H](C)C(=O)O	Organic compounds	Organic oxygen compounds	Organooxygen compounds	Carbohydrates and carbohydrate conjugates
CCO[C@@H]1O[C@H](C(=O)O)[C@@H](O)[C@H](O)[C@H]1O	Organic compounds	Organic oxygen compounds	Organooxygen compounds	Carbohydrates and carbohydrate conjugates
CN1C(=O)C(O)N=C(c2ccccc2Cl)c2cc(Cl)ccc21	Organic compounds	Organoheterocyclic compounds	Benzodiazepines	1,4-benzodiazepines
COC(=O)[C@]1(C)CC[C@]2(C)CC[C@]3(C)C4=CC=C5C(=CC(=O)C(O)=C5C)[C@]4(C)CC[C@@]3(C)[C@@H]2C1	Organic compounds	Lipids and lipid-like molecules	Prenol lipids	Triterpenoids
NCCOP(=O)(O)OP(=O)(O)OC[C@H]1O[C@@H](n2ccc(N)nc2=O)[C@H](O)[C@@H]1O	Organic compounds	Nucleosides, nucleotides, and analogues	Pyrimidine nucleotides	Pyrimidine ribonucleotides
CC(C)=CCc1c2c(c3occ(-c4ccc(O)cc4)c(=O)c3c1O)C=CC(C)(C)O2	Organic compounds	Phenylpropanoids and polyketides	Isoflavonoids	Isoflavans
CC(Cc1ccc(C(C)(C)C)cc1)CN1CCCCC1	Organic compounds	Benzenoids	Benzene and substituted derivatives	Phenylpropanes
CCCCCCCC(=O)OC[C@H](COP(=O)(O)OC[C@@H](O)CO)OC(=O)CCCCCCC	Organic compounds	Lipids and lipid-like molecules	Glycerophospholipids	Glycerophosphoglycerols
COc1cc([C@@H]2c3cc4c(cc3[C@H](OC(C)=O)[C@H]3COC(=O)[C@H]23)OCO4)cc(OC)c1OC	Organic compounds	Lignans, neolignans and related compounds	Lignan lactones	Podophyllotoxins
NC(Cc1ccccc1O)C(=O)O	Organic compounds	Organic acids and derivatives	Carboxylic acids and derivatives	Amino acids, peptides, and analogues
COc1ncnc(NS(=O)(=O)c2ccc(N)cc2)c1OC	Organic compounds	Benzenoids	Benzene and substituted derivatives	Benzenesulfonamides
CC(C)C(O)(CC(=O)O)C(=O)O	Organic compounds	Lipids and lipid-like molecules	Fatty Acyls	Fatty acids and conjugates
COc1ccc([C@@H]2CC(=O)c3c(O)cc(O[C@@H]4O[C@H](CO[C@@H]5O[C@@H](C)[C@H](O)[C@@H](O)[C@H]5O)[C@@H](O)[C@H](O)[C@H]4O)cc3O2)cc1O	Organic compounds	Phenylpropanoids and polyketides	Flavonoids	Flavonoid glycosides
CC/C=C\C/C=C\C/C=C\C/C=C\C/C=C\CCCC(=O)O[C@H](COC(=O)CCCC/C=C\C/C=C\C/C=C\C/C=C\CC)COP(=O)([O-])OCC[N+](C)(C)C	Organic compounds	Lipids and lipid-like molecules	Glycerophospholipids	Glycerophosphocholines
O=C(O)[C@H](O)[C@@H](O)[C@H](O)[C@H](O)CO	Organic compounds	Organic oxygen compounds	Organooxygen compounds	Carbohydrates and carbohydrate conjugates
Cc1onc(-c2ccccc2Cl)c1C(=O)N[C@@H]1C(=O)N2[C@@H](C(=O)O)C(C)(C)S[C@H]12	Organic compounds	Organic acids and derivatives	Carboxylic acids and derivatives	Amino acids, peptides, and analogues
CC1=C(/C=C/C(C)=C/C=C/C(C)=C/C=O)C(C)(C)CCC1	Organic compounds	Lipids and lipid-like molecules	Prenol lipids	Retinoids
CCCCC/C=C\C/C=C\CCCCCCCCCC(=O)OC[C@@H](O)COP(=O)(O)O[C@H]1C(O)C(O)C(O)[C@@H](O)C1O	Organic compounds	Lipids and lipid-like molecules	Glycerophospholipids	Glycerophosphoinositols
O=C(/C=C/c1ccccc1)c1ccc(O)cc1O	Organic compounds	Phenylpropanoids and polyketides	Linear 1,3-diarylpropanoids	Chalcones and dihydrochalcones
CCCCC/C=C\C/C=C\CCCCCCCCCCCC(=O)O[C@H](COC(=O)CCCCCCCCCCCCCCC)COP(=O)(O)O	Organic compounds	Lipids and lipid-like molecules	Glycerophospholipids	Glycerophosphates
Cn1cnc2[nH]c(=O)[nH]c(=O)c21	Organic compounds	Organoheterocyclic compounds	Imidazopyrimidines	Purines and purine derivatives
CCCCCC/C=C/CCCCCCCCCC(=O)O[C@H](COC(=O)CCCCCCCCCCCCCCC)COP(=O)([O-])OCC[N+](C)(C)C	Organic compounds	Lipids and lipid-like molecules	Glycerophospholipids	Glycerophosphocholines
NC(=O)N1c2ccccc2C=Cc2ccccc21	Organic compounds	Organoheterocyclic compounds	Benzazepines	Dibenzazepines
CCCC/C=C\C/C=C\CCCCCCCC(=O)O[C@H](COCCCCCCCCCCCCCCCCCC)COP(=O)(O)OCCN	Organic compounds	Lipids and lipid-like molecules	Glycerophospholipids	Glycerophosphoethanolamines
O=Cc1ccc(O)cc1	Organic compounds	Organic oxygen compounds	Organooxygen compounds	Carbonyl compounds
Clc1ccc(CCC(Cn2ccnc2)Sc2c(Cl)cccc2Cl)cc1	Organic compounds	Benzenoids	Benzene and substituted derivatives	Phenylbutylamines
CC(=O)O[C@H](CC(=O)[O-])C[N+](C)(C)C	Organic compounds	Lipids and lipid-like molecules	Fatty Acyls	Fatty acid esters
CCCCC/C=C\C/C=C\C/C=C\CCCCC(=O)O[C@H](CO/C=C\CCCCCCCCCCCCCC)COP(=O)(O)OC[C@@H](O)CO	Organic compounds	Lipids and lipid-like molecules	Glycerophospholipids	Glycerophosphoglycerols
CN1[C@H]2CC[C@@H]1[C@@H](C(=O)O)[C@@H](OC(=O)c1ccccc1)C2	Organic compounds	Benzenoids	Benzene and substituted derivatives	Benzoic acids and derivatives
CCCNC(=O)NS(=O)(=O)c1ccc(Cl)cc1	Organic compounds	Benzenoids	Benzene and substituted derivatives	Benzenesulfonamides
C[C@@H](N)C(=O)N[C@H](C)C(=O)O	Organic compounds	Organic acids and derivatives	Carboxylic acids and derivatives	Amino acids, peptides, and analogues
OC[C@H](O)[C@@H](O)[C@H](O)[C@H](O)CO	Organic compounds	Organic oxygen compounds	Organooxygen compounds	Carbohydrates and carbohydrate conjugates
NC(=O)NC(NC(N)=O)C(=O)O	Organic compounds	Organic acids and derivatives	Carboxylic acids and derivatives	Amino acids, peptides, and analogues
Nc1ccn([C@H]2C[C@H](O)[C@@H](COP(=O)(O)OP(=O)(O)OP(=O)(O)O)O2)c(=O)n1	Organic compounds	Nucleosides, nucleotides, and analogues	Pyrimidine nucleotides	Pyrimidine deoxyribonucleotides
CCCCC/C=C\C/C=C\CCCCCCCCCCCC(=O)O[C@H](COC(=O)CCCCCCCCCCC)COP(=O)(O)OCCN	Organic compounds	Lipids and lipid-like molecules	Glycerophospholipids	Glycerophosphoethanolamines
C[C@]12CC[C@H]3[C@@H](CC[C@H]4CC(=O)CC[C@@]43C)[C@@H]1CCC2=O	Organic compounds	Lipids and lipid-like molecules	Steroids and steroid derivatives	Androstane steroids
CC/C=C\C/C=C\C/C=C\CCCCCCCC(=O)O[C@H](CO/C=C\CCCCCCCCCCCCCCCC)COP(=O)(O)O[C@H]1C(O)C(O)C(O)[C@@H](O)C1O	Organic compounds	Lipids and lipid-like molecules	Glycerophospholipids	Glycerophosphoinositols
CN(C)CCc1ccc(O)cc1	Organic compounds	Benzenoids	Benzene and substituted derivatives	Phenethylamines
Cn1c(=O)[nH]c2[nH]c(=O)n(C)c2c1=O	Organic compounds	Organoheterocyclic compounds	Imidazopyrimidines	Purines and purine derivatives
C[C@@H]1OC(OP(=O)(O)OP(=O)(O)OC[C@H]2O[C@@H](n3cnc4c(=O)nc(N)[nH]c43)[C@H](O)[C@@H]2O)[C@@H](O)[C@H](O)[C@@H]1O	Organic compounds	Nucleosides, nucleotides, and analogues	Purine nucleotides	Purine nucleotide sugars
CC/C=C\C/C=C\C/C=C\C/C=C\CCCCC(=O)OC[C@H](COP(=O)(O)O[C@H]1C(O)C(O)C(O)[C@@H](O)C1O)OC(=O)CCCCCCCCCCCCCCCCCCC	Organic compounds	Lipids and lipid-like molecules	Glycerophospholipids	Glycerophosphoinositols
CC/C=C\C/C=C\C/C=C\C/C=C\C/C=C\C/C=C\CCC(=O)O[C@H](COC(=O)CCCCCCC/C=C\CCCCCCC)COP(=O)(O)OC[C@@H](O)CO	Organic compounds	Lipids and lipid-like molecules	Glycerophospholipids	Glycerophosphoglycerols
CCn1cc(C(=O)O)c(=O)c2cc(F)c(N3CCN(C)CC3)cc21	Organic compounds	Organoheterocyclic compounds	Quinolines and derivatives	Quinoline carboxylic acids
Nc1nc(=O)c2ncn([C@H]3C[C@H](O)[C@@H](COP(=O)(O)OP(=O)(O)O)O3)c2[nH]1	Organic compounds	Nucleosides, nucleotides, and analogues	Purine nucleotides	Purine deoxyribonucleotides
N[C@@H](Cc1ccc(O)c(I)c1)C(=O)O	Organic compounds	Organic acids and derivatives	Carboxylic acids and derivatives	Amino acids, peptides, and analogues
CC(C)[C@H]1OC(=O)[C@H](Cc2ccccc2)N(C)C(=O)[C@@H](C(C)C)OC(=O)[C@H](Cc2ccccc2)N(C)C(=O)[C@@H](C(C)C)OC(=O)[C@H](Cc2ccccc2)N(C)C1=O	Organic compounds	Organic acids and derivatives	Peptidomimetics	Depsipeptides
CCOC(=O)CCC(=O)O[C@H]1[C@H](O[C@@H]2[C@@H](C)[C@H](O[C@H]3C[C@@](C)(OC)[C@@H](O)[C@H](C)O3)[C@@H](C)C(=O)O[C@H](CC)[C@@](C)(O)[C@H](O)[C@@H](C)C(=O)[C@H](C)C[C@@]2(C)O)O[C@H](C)C[C@@H]1N(C)C	Organic compounds	Organic oxygen compounds	Organooxygen compounds	Carbohydrates and carbohydrate conjugates
CCCCC/C=C\C/C=C\C/C=C\CCCCCCC(=O)O[C@H](COC(=O)CCCCCCCCCCCCCCCCCC)COP(=O)(O)O[C@H]1C(O)C(O)C(O)[C@@H](O)C1O	Organic compounds	Lipids and lipid-like molecules	Glycerophospholipids	Glycerophosphoinositols
CCCCC/C=C\C/C=C\CCCCCCCCCCCC(=O)O[C@H](COC(=O)CCCCCCCCCCCCCCCCCCCC)COP(=O)([O-])OCC[N+](C)(C)C	Organic compounds	Lipids and lipid-like molecules	Glycerophospholipids	Glycerophosphocholines
Cc1c(C(N)=O)cc([N+](=O)[O-])cc1[N+](=O)[O-]	Organic compounds	Benzenoids	Benzene and substituted derivatives	Toluenes
CCCCC/C=C\C/C=C\C/C=C\C/C=C\CCCC(=O)OC[C@H](COP(=O)(O)OC[C@H](N)C(=O)O)OC(=O)CCCC/C=C\C/C=C\C/C=C\CCCCC	Organic compounds	Lipids and lipid-like molecules	Glycerophospholipids	Glycerophosphoserines
CCCCC[C@H](O)/C=C/[C@H]1CC2CC(C2)[C@@H]1C/C=C\CCCC(=O)O	Organic compounds	Lipids and lipid-like molecules	Fatty Acyls	Fatty acids and conjugates
CCCCCCCCCCCCC=CC[C@@H](O)[C@H](COP(=O)([O-])OCC[N+](C)(C)C)NC(=O)CCCCCCCCCCCCCCC	Organic compounds	Organic nitrogen compounds	Organonitrogen compounds	Quaternary ammonium salts
CCCCCCCC/C=C\CCCCCCCC(=O)O[C@H](COC(=O)CCCCCCCCCCCCCCCCCC)COP(=O)(O)OC[C@@H](O)CO	Organic compounds	Lipids and lipid-like molecules	Glycerophospholipids	Glycerophosphoglycerols
OC[C@H]1O[C@H](O[C@@H]2[C@@H](CO)O[C@H](O[C@@H]3[C@@H](CO)O[C@H](O)[C@H](O)[C@H]3O)[C@H](O)[C@H]2O)[C@H](O)[C@@H](O)[C@@H]1O	Organic compounds	Organic oxygen compounds	Organooxygen compounds	Carbohydrates and carbohydrate conjugates
CCCCCCCCCCCCCCCC(=O)O[C@H](COC(=O)CCCCCCCC[C@H](C)CCCCCCCC)COP(=O)(O)OCCN	Organic compounds	Lipids and lipid-like molecules	Glycerophospholipids	Glycerophosphoethanolamines
Nc1nc(=O)c2c([nH]1)NCC(CNc1ccc(C(=O)N[C@@H](CCC(=O)O)C(=O)O)cc1)N2	Organic compounds	Organic acids and derivatives	Carboxylic acids and derivatives	Amino acids, peptides, and analogues
CCCCCCCCCCCCCCCCCCCCC(=O)OC[C@H](COP(=O)(O)OC[C@@H](O)CO)OC(=O)CCCCCCCCCCC	Organic compounds	Lipids and lipid-like molecules	Glycerophospholipids	Glycerophosphoglycerols
CCCC/C=C\C/C=C\CCCCCCCC(=O)O[C@H](COC(=O)CCCCCCC/C=C\CCCCCCCCC)COP(=O)(O)O	Organic compounds	Lipids and lipid-like molecules	Glycerophospholipids	Glycerophosphates
CC/C=C\C/C=C\C/C=C\C/C=C\CCCCCCC(=O)OC[C@@H](O)COP(=O)([O-])OCC[N+](C)(C)C	Organic compounds	Lipids and lipid-like molecules	Glycerophospholipids	Glycerophosphocholines
O=C1c2cccc(O)c2C(=O)c2c(O)cccc21	Organic compounds	Benzenoids	Anthracenes	Anthraquinones
CCCCC/C=C\C/C=C\C/C=C\C/C=C\CCCCCC(=O)O[C@H](COC(=O)CCCCCCCCC/C=C\C/C=C\CCCCC)COP(=O)([O-])OCC[N+](C)(C)C	Organic compounds	Lipids and lipid-like molecules	Glycerophospholipids	Glycerophosphocholines
CCCCCCCCCCCCOC(=O)CCCCCCCCC(C)CC	Organic compounds	Lipids and lipid-like molecules	Fatty Acyls	Fatty acid esters
Cn1cnc(CCN)c1	Organic compounds	Organic nitrogen compounds	Organonitrogen compounds	Amines
CNC1=Nc2ccc(Cl)cc2C(c2ccccc2)=[N+]([O-])C1	Organic compounds	Organoheterocyclic compounds	Benzodiazepines	1,4-benzodiazepines
CNC(C)C(=O)c1ccc(OC)cc1	Organic compounds	Organic oxygen compounds	Organooxygen compounds	Carbonyl compounds
CCC(=O)NCC(=O)O	Organic compounds	Organic acids and derivatives	Carboxylic acids and derivatives	Amino acids, peptides, and analogues
CCCCCCCCCCCCCCCCOC[C@H](COP(=O)([O-])OCC[N+](C)(C)C)OC(=O)CCC	Organic compounds	Lipids and lipid-like molecules	Glycerophospholipids	Glycerophosphocholines
C[C@H]1[C@H]2[C@H](C[C@H]3[C@@H]4CC[C@@H]5C[C@@H](O)CC[C@]5(C)[C@H]4CC[C@@]32C)O[C@]12CC[C@@H](C)CO2	Organic compounds	Lipids and lipid-like molecules	Prenol lipids	Triterpenoids
CC/C=C\C/C=C\C/C=C\CCCCCCCC(=O)O[C@H](COC(=O)CCCCCCCCC/C=C\CCCCCCCC)COP(=O)(O)OC[C@@H](O)CO	Organic compounds	Lipids and lipid-like molecules	Glycerophospholipids	Glycerophosphoglycerols
CC1(O)CCOC(=O)C1	Organic compounds	Organoheterocyclic compounds	Lactones	Delta valerolactones
OC(CCN1CCCCC1)(c1ccccc1)C1C[C@H]2C=C[C@@H]1C2	Organic compounds	Organic nitrogen compounds	Organonitrogen compounds	Amines
Cn1nnnc1SCC1=C(C(=O)O)N2C(=O)[C@@H](NC(=O)[C@H](O)c3ccccc3)[C@H]2SC1	Organic compounds	Organoheterocyclic compounds	Lactams	Beta lactams
CC(C)(C)NCC(O)c1cc(Cl)c(N)c(Br)c1	Organic compounds	Benzenoids	Benzene and substituted derivatives	Aniline and substituted anilines
CCCCCCCC/C=C\CCCCCCCCCC(=O)O[C@H](CO/C=C\CCCCCCCCCCCCCC)COP(=O)(O)OC[C@H](N)C(=O)O	Organic compounds	Lipids and lipid-like molecules	Glycerophospholipids	Glycerophosphoserines
CCCCCCCCCCCCCCCC(=O)SCCNC(=O)CCNC(=O)[C@H](O)C(C)(C)COP(=O)(O)OP(=O)(O)OC[C@H]1O[C@@H](n2cnc3c(N)ncnc32)[C@H](O)[C@@H]1OP(=O)(O)O	Organic compounds	Lipids and lipid-like molecules	Fatty Acyls	Fatty acyl thioesters
CC(O)Cn1cnc2c1c(=O)n(C)c(=O)n2C	Organic compounds	Organoheterocyclic compounds	Imidazopyrimidines	Purines and purine derivatives
CC(C)C(=O)NCC(=O)O	Organic compounds	Organic acids and derivatives	Carboxylic acids and derivatives	Amino acids, peptides, and analogues
CCCCC/C=C\CCCCCCCC(=O)O[C@H](COCCCCCCCCCCCCCCCC)COP(=O)(O)OC[C@@H](O)CO	Organic compounds	Lipids and lipid-like molecules	Glycerophospholipids	Glycerophosphoglycerols
CCCCCCCCCCCCCCCCC(=O)OC[C@H](COP(=O)([O-])OCC[N+](C)(C)C)OC(C)=O	Organic compounds	Lipids and lipid-like molecules	Glycerophospholipids	Glycerophosphocholines
C/C=C(\C)C(=O)O[C@H]1C[C@@H](OC(C)=O)[C@@]2(C(=O)OC)CO[C@H]3[C@@H](O)[C@@](C)([C@]45O[C@@]4(C)[C@H]4C[C@@H]5O[C@@H]5OC=C[C@@]54O)[C@@H]4[C@@](O)(C(=O)OC)OC[C@@]14[C@@H]32	Organic compounds	Lipids and lipid-like molecules	Prenol lipids	Triterpenoids
Cc1c(N)c(=O)n(-c2ccccc2)n1C	Organic compounds	Organoheterocyclic compounds	Azoles	Pyrazoles
OC[C@H]1O[C@@](CO)(OC2O[C@H](COC3O[C@H](CO)[C@H](O)[C@H](O)[C@H]3O)[C@@H](O)[C@H](O)[C@H]2O)[C@@H](O)[C@@H]1O	Organic compounds	Organic oxygen compounds	Organooxygen compounds	Carbohydrates and carbohydrate conjugates
CC1(C)O[C@@H]2C[C@H]3[C@@H]4C[C@H](F)C5=CC(=O)C=C[C@]5(C)[C@@]4(F)[C@@H](O)C[C@]3(C)[C@]2(C(=O)CO)O1	Organic compounds	Lipids and lipid-like molecules	Steroids and steroid derivatives	Hydroxysteroids
Cc1cc(=O)oc2c(O)c(O)ccc12	Organic compounds	Phenylpropanoids and polyketides	Coumarins and derivatives	Hydroxycoumarins
CNC(C)C(=O)c1ccc(F)cc1	Organic compounds	Organic oxygen compounds	Organooxygen compounds	Carbonyl compounds
O=C(O)C1(O)C[C@@H](O)C(O)[C@H](O)C1	Organic compounds	Organic oxygen compounds	Organooxygen compounds	Alcohols and polyols
CCCCC/C=C\C/C=C\CCCCCCCCCC(=O)OC[C@H](COP(=O)([O-])OCC[N+](C)(C)C)OC(=O)CCCCCCCCCCCCCC	Organic compounds	Lipids and lipid-like molecules	Glycerophospholipids	Glycerophosphocholines
COc1ccc2[nH]cc(CCNC(C)=O)c2c1	Organic compounds	Organoheterocyclic compounds	Indoles and derivatives	Indoles
CCCCCCCCCCCCCCCC(=O)O[C@H](CC(=O)[O-])C[N+](C)(C)C	Organic compounds	Lipids and lipid-like molecules	Fatty Acyls	Fatty acid esters
COC(=O)Nc1nc2ccc(C(=O)c3ccccc3)cc2[nH]1	Organic compounds	Benzenoids	Benzene and substituted derivatives	Benzophenones
CCCCCC(=O)NCC(=O)O	Organic compounds	Organic acids and derivatives	Carboxylic acids and derivatives	Amino acids, peptides, and analogues
Nc1ccn([C@@H]2O[C@H](CO)[C@@H](OP(=O)(O)O)[C@H]2O)c(=O)n1	Organic compounds	Organic oxygen compounds	Organooxygen compounds	Carbohydrates and carbohydrate conjugates
C[C@@H]1CC[C@H]2C(C)(C)[C@H]3C[C@]21CC[C@@]3(C)O	Organic compounds	Lipids and lipid-like molecules	Prenol lipids	Sesquiterpenoids
N[C@@H](COP(=O)(O)O)C(=O)O	Organic compounds	Organic acids and derivatives	Carboxylic acids and derivatives	Amino acids, peptides, and analogues
CCCCCCCCCCCCCCC(=O)OC[C@@H](O)COP(=O)([O-])OCC[N+](C)(C)C	Organic compounds	Lipids and lipid-like molecules	Glycerophospholipids	Glycerophosphocholines
CC/C=C\C/C=C\C/C=C\C/C=C\C/C=C\CCCC(=O)OC[C@H](COP(=O)(O)OCCN)OC(=O)CCCCCCC/C=C\CCCCCCC	Organic compounds	Lipids and lipid-like molecules	Glycerophospholipids	Glycerophosphoethanolamines
CCCCCCCC/C=C\CCCCCCCCCC(=O)OC[C@H](COP(=O)(O)OCCN)OC(=O)CCCCCCCCCCCCC	Organic compounds	Lipids and lipid-like molecules	Glycerophospholipids	Glycerophosphoethanolamines
CCCCCCCC/C=C\CCCCCCCC(=O)OC(COC(=O)CCCCCCCCCCCCCCCCC)COP(=O)(O)OCC(O)CO	Organic compounds	Lipids and lipid-like molecules	Glycerophospholipids	Glycerophosphoglycerols
CC/C=C\C/C=C\C/C=C\CCCCCCCCCC(=O)O[C@H](COC(=O)CCCCCCCCCCCCCCCCCCC)COP(=O)([O-])OCC[N+](C)(C)C	Organic compounds	Lipids and lipid-like molecules	Glycerophospholipids	Glycerophosphocholines
CCCCC[C@H](O)/C=C/[C@H]1OC(O)C[C@H](O)[C@@H]1C/C=C\CCCC(=O)O	Organic compounds	Lipids and lipid-like molecules	Fatty Acyls	Eicosanoids
CCCSc1ccc2nc(NC(=O)OC)[nH]c2c1	Organic compounds	Organoheterocyclic compounds	Benzimidazoles	2-benzimidazolylcarbamic acid esters
CCCCc1c(C)nc(NCC)[nH]c1=O	Organic compounds	Organoheterocyclic compounds	Diazines	Pyrimidines and pyrimidine derivatives
COC1=CC(=O)C(O)=C/C1=C\C=C\c1ccccc1	Organic compounds	Organic oxygen compounds	Organooxygen compounds	Carbonyl compounds
CCCCCC/C=C\CCCCCCCCCC(=O)O[C@H](COC(=O)CCCCCCC/C=C\CCCCCC)COP(=O)([O-])OCC[N+](C)(C)C	Organic compounds	Lipids and lipid-like molecules	Glycerophospholipids	Glycerophosphocholines
O=C(c1cccc2ccccc12)c1cn(CCCCCF)c2ccccc12	Organic compounds	Organoheterocyclic compounds	Indoles and derivatives	Naphthoylindoles
CCCCCCCCC/C=C\CCCCCCCC(=O)OC[C@@H](O)COP(=O)(O)OCCN	Organic compounds	Lipids and lipid-like molecules	Glycerophospholipids	Glycerophosphoethanolamines
COP(=O)(OC)OC=C(Cl)Cl	Organic compounds	Organic acids and derivatives	Organic phosphoric acids and derivatives	Phosphate esters
NCC(N)C(=O)O	Organic compounds	Organic acids and derivatives	Carboxylic acids and derivatives	Amino acids, peptides, and analogues
CS(=O)CCC(N)C(=O)O	Organic compounds	Organic acids and derivatives	Carboxylic acids and derivatives	Amino acids, peptides, and analogues
CCCCC/C=C\C/C=C\CCCCCCCCCC(=O)O[C@@H](CO)COC(=O)CCCCCCCCCCCC	Organic compounds	Lipids and lipid-like molecules	Glycerolipids	Diradylglycerols
CCCCCCCCCCCCCCCCCCCCCC(=O)OC[C@H](COP(=O)(O)OCCN)OC(=O)CCCCCCCCCCC	Organic compounds	Lipids and lipid-like molecules	Glycerophospholipids	Glycerophosphoethanolamines
CCCCCCCC/C=C\CCCCCCCCCC(=O)O[C@H](COC(=O)CCCCCCCCCCC)COP(=O)(O)OC[C@@H](O)CO	Organic compounds	Lipids and lipid-like molecules	Glycerophospholipids	Glycerophosphoglycerols
CN[C@@H](C)[C@H](O)c1ccccc1	Organic compounds	Benzenoids	Benzene and substituted derivatives	Phenylpropanes
COC(=O)C[C@H]1C(C)(C)C2(O)OC34CC2C(=O)[C@]1(C)C3CC[C@]1(C)C4=CC(=O)O[C@H]1c1ccoc1	Organic compounds	Lipids and lipid-like molecules	Prenol lipids	Triterpenoids
CC(C)NCC(O)COc1cccc2[nH]ccc12	Organic compounds	Organoheterocyclic compounds	Indoles and derivatives	Indoles
CCCCC/C=C\C/C=C\CCCCCCCC(=O)O[C@H](CO/C=C\CCCCCCCCCCCCCCCC)COP(=O)(O)OCCN	Organic compounds	Lipids and lipid-like molecules	Glycerophospholipids	Glycerophosphoethanolamines
O=C(O)CCCCCCCC(=O)O	Organic compounds	Lipids and lipid-like molecules	Fatty Acyls	Fatty acids and conjugates
CCCCCCCC/C=C\CCCCCCCC(=O)O[C@H](COC(=O)CCCCCCCCCCCCCCCCC)COP(=O)(O)O	Organic compounds	Lipids and lipid-like molecules	Glycerophospholipids	Glycerophosphates
CS(=N)(=O)CCC(N)C(=O)O	Organic compounds	Organic acids and derivatives	Carboxylic acids and derivatives	Amino acids, peptides, and analogues
CCCCC/C=C\C/C=C\C/C=C\CCCCCCC(=O)OC[C@@H](O)COP(=O)(O)O[C@H]1C(O)C(O)C(O)[C@@H](O)C1O	Organic compounds	Lipids and lipid-like molecules	Glycerophospholipids	Glycerophosphoinositols
COc1ccc(N2CCNCC2)cc1	Organic compounds	Organoheterocyclic compounds	Diazinanes	Piperazines
CCCCCCCCCCCCCCCC(=O)O[C@H](CO)COP(=O)(O)O	Organic compounds	Lipids and lipid-like molecules	Glycerophospholipids	Glycerophosphates
Nc1ccc(S(=O)(=O)Nc2ncccn2)cc1	Organic compounds	Benzenoids	Benzene and substituted derivatives	Benzenesulfonamides
COc1ccc(-c2cc(C(F)F)nn2-c2ccc(S(N)(=O)=O)cc2)cc1F	Organic compounds	Organoheterocyclic compounds	Azoles	Pyrazoles
CCCCC/C=C\C/C=C\CCCCCCCCCC(=O)OC[C@H](COP(=O)(O)OCCN)OC(=O)CCCCCCCCCCCCCCCCC	Organic compounds	Lipids and lipid-like molecules	Glycerophospholipids	Glycerophosphoethanolamines
Nc1nc2c(ncn2[C@@H]2O[C@H](COP(=O)(O)OP(=O)(O)O[C@H]3O[C@H](CO)[C@@H](O)[C@H](O)[C@@H]3O)[C@@H](O)[C@H]2O)c(=O)[nH]1	Organic compounds	Nucleosides, nucleotides, and analogues	Purine nucleotides	Purine nucleotide sugars
Cc1c(C(C)C)c(=O)n(-c2ccccc2)n1C	Organic compounds	Organoheterocyclic compounds	Azoles	Pyrazoles
CC(C)[C@H](NC(=O)[C@H](CCC(=O)O)NC(=O)[C@@H](NC(=O)[C@H](Cc1ccccc1)NC(=O)[C@H](CCC(=O)O)NC(=O)[C@H](C)N)C(C)C)C(=O)N[C@@H](C[C@@H](C)O)C(=O)N[C@@H](CCCCN)C(=O)O	Organic compounds	Organic acids and derivatives	Carboxylic acids and derivatives	Amino acids, peptides, and analogues
CCCCC/C=C\C/C=C\C/C=C\CCCCC(=O)O[C@H](COC(=O)CCCCCCCCCCCCCCCCCCCC)COP(=O)([O-])OCC[N+](C)(C)C	Organic compounds	Lipids and lipid-like molecules	Glycerophospholipids	Glycerophosphocholines
OC[C@H]1O[C@@H](Oc2ccc(O)cc2)[C@H](O)[C@@H](O)[C@@H]1O	Organic compounds	Organic oxygen compounds	Organooxygen compounds	Carbohydrates and carbohydrate conjugates
CC/C=C\C/C=C\C/C=C\C/C=C\CCCCC(=O)OC[C@H](COP(=O)(O)O[C@H]1C(O)C(O)C(O)[C@@H](O)C1O)OC(=O)CCCCCCCCCCCCCCCCCC	Organic compounds	Lipids and lipid-like molecules	Glycerophospholipids	Glycerophosphoinositols
CCCCC/C=C\CCCCCCCC(=O)OC[C@H](COP(=O)(O)OCCN)OC(=O)CCCCCCC/C=C\CCCCCCCC	Organic compounds	Lipids and lipid-like molecules	Glycerophospholipids	Glycerophosphoethanolamines
Cc1ccc(S(=O)(=O)NC(=O)NN2CC3CCCC3C2)cc1	Organic compounds	Benzenoids	Benzene and substituted derivatives	Benzenesulfonamides
CC[C@@]1([C@@H]2O[C@@H]([C@H]3O[C@@](O)(CO)[C@H](C)C[C@@H]3C)C[C@@H]2C)CC[C@H]([C@]2(C)CC[C@]3(C[C@H](O)[C@@H](C)[C@@H]([C@@H](C)[C@@H](OC)[C@H](C)C(=O)O)O3)O2)O1	Organic compounds	Lipids and lipid-like molecules	Fatty Acyls	Fatty acids and conjugates
CCn1cc(C(=O)O)c(=O)c2cnc(N3CCCC3)nc21	Organic compounds	Organoheterocyclic compounds	Pyridopyrimidines	Pyrido[2,3-d]pyrimidines
O=C1CN=C(c2ccccc2)c2cc(Cl)ccc2N1CC(F)(F)F	Organic compounds	Organoheterocyclic compounds	Benzodiazepines	1,4-benzodiazepines
C[N+](C)(C)CCOP(=O)(O)O	Organic compounds	Organic nitrogen compounds	Organonitrogen compounds	Quaternary ammonium salts
CCC(C)C(=O)O[C@@H]1C[C@@]2(C)[C@H](c3ccoc3)OC(=O)CC23OC2(C)O[C@@]34[C@H](OC(C)=O)[C@@]3(O)C(OC(=O)C5(C)OC5C)C5(C)CC3(O)[C@@](C)([C@H]5CC(=O)OC)[C@@]14O2	Organic compounds	Lipids and lipid-like molecules	Prenol lipids	Triterpenoids
O=C(O)[C@H]1O[C@H](O)[C@H](O)[C@@H](O)[C@H]1O	Organic compounds	Organic oxygen compounds	Organooxygen compounds	Carbohydrates and carbohydrate conjugates
O=c1ccc2cc(O[C@@H]3O[C@H](CO)[C@@H](O)[C@H](O)[C@H]3O)c(O)cc2o1	Organic compounds	Phenylpropanoids and polyketides	Coumarins and derivatives	Coumarin glycosides
NC(N)=NCCC[C@H](N)C(=O)O	Organic compounds	Organic acids and derivatives	Carboxylic acids and derivatives	Amino acids, peptides, and analogues
CC[C@H](NC(=O)CC[C@H]([NH3+])C(=O)[O-])C(=O)NCC(=O)[O-]	Organic compounds	Organic acids and derivatives	Carboxylic acids and derivatives	Amino acids, peptides, and analogues
CC/C=C\C/C=C\C/C=C\C/C=C\C/C=C\C/C=C\CCC(=O)OC[C@H](COP(=O)(O)OC[C@@H](O)CO)OC(=O)CCCCC/C=C\C/C=C\C/C=C\C/C=C\CCCCC	Organic compounds	Lipids and lipid-like molecules	Glycerophospholipids	Glycerophosphoglycerols
CCCCCCCCCCCCCCCCCCCCC(=O)O[C@H](COC(=O)CCCCCCCCCCC)COP(=O)([O-])OCC[N+](C)(C)C	Organic compounds	Lipids and lipid-like molecules	Glycerophospholipids	Glycerophosphocholines
CC12CCC(CC1=O)C2(C)C	Organic compounds	Lipids and lipid-like molecules	Prenol lipids	Monoterpenoids
CC(=O)Oc1cccc(C(=O)O)c1OC(C)=O	Organic compounds	Benzenoids	Benzene and substituted derivatives	Benzoic acids and derivatives
CCCC/C=C\CCCCCCCC(=O)OC[C@H](COP(=O)(O)OC[C@@H](O)CO)OC(=O)CCCCCCCCCCCCCCCCCCCC	Organic compounds	Lipids and lipid-like molecules	Glycerophospholipids	Glycerophosphoglycerols
CC(C)(C)NCC(O)c1cc(Br)c(N)c(Br)c1	Organic compounds	Benzenoids	Benzene and substituted derivatives	Aniline and substituted anilines
N[C@@H](CCOC(=O)CCC(=O)O)C(=O)O	Organic compounds	Organic acids and derivatives	Carboxylic acids and derivatives	Amino acids, peptides, and analogues
O=C(O)c1ccc([O-])cc1	Organic compounds	Benzenoids	Benzene and substituted derivatives	Benzoic acids and derivatives
O=C(O)Cc1ccc(O)cc1	Organic compounds	Benzenoids	Phenols	1-hydroxy-2-unsubstituted benzenoids
CCCCCCCCCCCCC=CC[C@@H](O)[C@H](COP(=O)([O-])OCC[N+](C)(C)C)NC(=O)CCCCCCCCCCCCCCCCCCCCC	Organic compounds	Organic nitrogen compounds	Organonitrogen compounds	Quaternary ammonium salts
COc1cccc(-c2cc(=O)c3cc(OC)ccc3o2)c1	Organic compounds	Phenylpropanoids and polyketides	Flavonoids	O-methylated flavonoids
C/C=C\C/C=C\C/C=C\C/C=C\C/C=C\C/C=C\CCCC(=O)O	Organic compounds	Lipids and lipid-like molecules	Fatty Acyls	Fatty acids and conjugates
CC/C=C\C/C=C\C/C=C\C/C=C\C/C=C\C/C=C\CCC(=O)OC[C@H](COP(=O)(O)OC[C@@H](O)CO)OC(=O)CCCCCCCCC/C=C\C/C=C\CCCCC	Organic compounds	Lipids and lipid-like molecules	Glycerophospholipids	Glycerophosphoglycerols
N[C@@H](CS)C(=O)NCC(=O)O	Organic compounds	Organic acids and derivatives	Carboxylic acids and derivatives	Amino acids, peptides, and analogues
CC(CCC(=O)O)C(=O)O	Organic compounds	Lipids and lipid-like molecules	Fatty Acyls	Fatty acids and conjugates
CCCCCCCC/C=C\CCCCCCCCCCCCCC(=O)O	Organic compounds	Lipids and lipid-like molecules	Fatty Acyls	Fatty acids and conjugates
CC/C=C\C/C=C\C/C=C\C/C=C\C/C=C\C/C=C\CCC(=O)O	Organic compounds	Lipids and lipid-like molecules	Fatty Acyls	Fatty acids and conjugates
COC(=O)[C@@H]1CC2=CC(=O)CC[C@]2(C)[C@@]23O[C@@H]2C[C@@]2(C)[C@@H](CC[C@@]24CCC(=O)O4)[C@H]13	Organic compounds	Lipids and lipid-like molecules	Steroids and steroid derivatives	Steroid lactones
CCCC/C=C\CCCCCCCC(=O)OC[C@H](COP(=O)([O-])OCC[N+](C)(C)C)OC(=O)CCCCCCCCCCCCC	Organic compounds	Lipids and lipid-like molecules	Glycerophospholipids	Glycerophosphocholines
COc1ccc2c3c1O[C@H]1C[C@@H](O)C=C[C@@]31CCN(C)C2	Organic compounds	Alkaloids and derivatives	Amaryllidaceae alkaloids	Galanthamine-type amaryllidaceae alkaloids
CC(C)C[C@H](NC(=O)[C@H](CO)NC(=O)[C@@H](N)C(C)C)C(=O)N[C@@H](C)C(=O)N[C@@H](CCC(=O)O)C(=O)N[C@@H](CCCCN)C(=O)O	Organic compounds	Organic acids and derivatives	Carboxylic acids and derivatives	Amino acids, peptides, and analogues
CC/C=C\C/C=C\C/C=C\C/C=C\CCCCC(=O)OC[C@H](COP(=O)(O)OCCN)OC(=O)CCCCCCCCC/C=C\CCCCCCCCCC	Organic compounds	Lipids and lipid-like molecules	Glycerophospholipids	Glycerophosphoethanolamines
CCCCCCCCCCCCCCCCCCCCC(=O)O[C@H](COC(=O)CCCCCCCCCCCCC)COP(=O)(O)O	Organic compounds	Lipids and lipid-like molecules	Glycerophospholipids	Glycerophosphates
CCc1cccc(C)c1N(C(=O)CCl)C(C)COC	Organic compounds	Benzenoids	Benzene and substituted derivatives	Anilides
CC(=O)SCCNC(=O)CCNC(=O)[C@H](O)C(C)(C)COP(=O)(O)OP(=O)(O)OC[C@H]1O[C@@H](n2cnc3c(N)ncnc32)[C@H](O)[C@@H]1OP(=O)(O)O	Organic compounds	Lipids and lipid-like molecules	Fatty Acyls	Fatty acyl thioesters
Clc1ccc2c(c1)C(N1CCNCC1)=Nc1ccccc1O2	Organic compounds	Organoheterocyclic compounds	Benzoxazepines	Dibenzoxazepines
CCCC/C=C\CCCCCCCC(=O)OC[C@H](COP(=O)([O-])OCC[N+](C)(C)C)OC(=O)CCC/C=C\C/C=C\C/C=C\C/C=C\CCCCC	Organic compounds	Lipids and lipid-like molecules	Glycerophospholipids	Glycerophosphocholines
C=CCCCCCCC#CCCCCCCCC(=O)O	Organic compounds	Lipids and lipid-like molecules	Fatty Acyls	Fatty acids and conjugates
C=C1C[C@@]23CC[C@H]4[C@@](C)(CCC[C@@]4(C)C(=O)O[C@@H]4O[C@H](CO)[C@@H](O)[C@H](O)[C@H]4O[C@@H]4O[C@H](CO)[C@@H](O)[C@H](O)[C@H]4O)[C@@H]2CC[C@]1(O[C@@H]1O[C@H](CO)[C@@H](O)[C@H](O)[C@H]1O[C@@H]1O[C@H](CO)[C@@H](O)[C@H](O)[C@H]1O)C3	Organic compounds	Lipids and lipid-like molecules	Prenol lipids	Terpene glycosides
CC/C=C\C/C=C\C/C=C\C/C=C\C/C=C\C/C=C\CCC(=O)O[C@H](COC(=O)CCC/C=C\C/C=C\C/C=C\C/C=C\CCCCC)COP(=O)(O)OCCN	Organic compounds	Lipids and lipid-like molecules	Glycerophospholipids	Glycerophosphoethanolamines
OC(Cn1cncn1)(c1ccc(F)cc1)c1ccccc1F	Organic compounds	Benzenoids	Benzene and substituted derivatives	Diphenylmethanes
CCCCC/C=C\C/C=C\CCCCCCCCCCCC(=O)O[C@H](COC(=O)CCCCCCCCCCC)COP(=O)(O)OC[C@@H](O)CO	Organic compounds	Lipids and lipid-like molecules	Glycerophospholipids	Glycerophosphoglycerols
CC(=O)NC1C(OP(=O)(O)OP(=O)(O)OCC2OC(n3ccc(=O)[nH]c3=O)C(O)C2O)OC(CO)C(O)C1O	Organic compounds	Nucleosides, nucleotides, and analogues	Pyrimidine nucleotides	Pyrimidine nucleotide sugars
CCCCC/C=C\C/C=C\C/C=C\C/C=C\CCCC(=O)O[C@H](COC(=O)CCCCCCCCCCCCCCCCC)COP(=O)(O)OC[C@H](N)C(=O)O	Organic compounds	Lipids and lipid-like molecules	Glycerophospholipids	Glycerophosphoserines
Nc1nc(=O)c2c([nH]1)NCC1CN(c3ccc(C(=O)NC(CCC(=O)O)C(=O)O)cc3)CN21	Organic compounds	Organoheterocyclic compounds	Pteridines and derivatives	Pterins and derivatives
Cn1c(=O)[nH]c2nc[nH]c2c1=O	Organic compounds	Organoheterocyclic compounds	Imidazopyrimidines	Purines and purine derivatives
CCCCCCCCCCCCCCCCCCCCOC[C@H](COP(=O)(O)OCCN)OC(=O)CCCCCCCCCCCCC	Organic compounds	Lipids and lipid-like molecules	Glycerophospholipids	Glycerophosphoethanolamines
Nc1nccs1	Organic compounds	Organoheterocyclic compounds	Azoles	Thiazoles
O=c1cc(-c2ccccc2)oc2cc(O)cc(O)c12	Organic compounds	Phenylpropanoids and polyketides	Flavonoids	Flavones
CCCCCCCCCC/C=C\CCCCCCCCCC(=O)O[C@H](COC(=O)CCCCCCCCCCCCC)COP(=O)(O)OCCN	Organic compounds	Lipids and lipid-like molecules	Glycerophospholipids	Glycerophosphoethanolamines
CCn1cc(C(=O)O)c(=O)c2cnc(N3CCNCC3)nc21	Organic compounds	Organoheterocyclic compounds	Diazinanes	Piperazines
CC/C=C\C/C=C\C/C=C\C/C=C\C/C=C\CCCC(=O)OC[C@H](COP(=O)([O-])OCC[N+](C)(C)C)OC(=O)CCC/C=C\C/C=C\C/C=C\C/C=C\C/C=C\CC	Organic compounds	Lipids and lipid-like molecules	Glycerophospholipids	Glycerophosphocholines
CC(C)=CCC/C(C)=C/CC/C(C)=C/CC/C=C(\C)CC/C=C(\C)CCC=C(C)C	Organic compounds	Lipids and lipid-like molecules	Prenol lipids	Triterpenoids
CC[C@H](/C=C/[C@@H](C)[C@H]1CC[C@H]2[C@@H]3CCC4=CC(=O)CC[C@]4(C)[C@H]3CC[C@@]21C)C(C)C	Organic compounds	Lipids and lipid-like molecules	Steroids and steroid derivatives	Stigmastanes and derivatives
CCCCC/C=C\C/C=C\C/C=C\CCCCCCC(=O)OC[C@@H](O)COP(=O)(O)OCCN	Organic compounds	Lipids and lipid-like molecules	Glycerophospholipids	Glycerophosphoethanolamines
CCCCC/C=C\C/C=C\C/C=C\C/C=C\CCCC(=O)O[C@H]1CC[C@@]2(C)C(=CC[C@@H]3[C@@H]2CC[C@@]2(C)[C@H]3CC[C@@H]2[C@H](C)CCCC(C)C)C1	Organic compounds	Lipids and lipid-like molecules	Steroids and steroid derivatives	Steroid esters
CCCC/C=C\C/C=C\CCCCCCCC(=O)O[C@H](COC(=O)CCCCCCCCCCCC)COP(=O)([O-])OCC[N+](C)(C)C	Organic compounds	Lipids and lipid-like molecules	Glycerophospholipids	Glycerophosphocholines
CCCC/C=C\CCCCCCCC(=O)OC[C@H](COP(=O)(O)OC[C@H](N)C(=O)O)OC(=O)CCCCCCCCCCC/C=C\C/C=C\CCCCC	Organic compounds	Lipids and lipid-like molecules	Glycerophospholipids	Glycerophosphoserines
C(=C/N1CCN(C(c2ccccc2)c2ccccc2)CC1)\Cc1ccccc1	Organic compounds	Benzenoids	Benzene and substituted derivatives	Diphenylmethanes
CCCCCCCCCCCCCCCC(=O)OC[C@H](COP(=O)(O)OCCN)OC(=O)CCCCCCCCCCCC	Organic compounds	Lipids and lipid-like molecules	Glycerophospholipids	Glycerophosphoethanolamines
CO[C@@]12[C@H](COC(N)=O)C3=C(C(=O)C(C)=C(N)C3=O)N1C[C@@H]1N[C@@H]12	Organic compounds	Organoheterocyclic compounds	Indoles and derivatives	Indolequinones
C[C@@H]1OC(O)[C@@H](O)[C@H](O)[C@@H]1O	Organic compounds	Organic oxygen compounds	Organooxygen compounds	Carbohydrates and carbohydrate conjugates
COc1ccc2c(c1)c(CC(=O)O)c(C)n2C(=O)c1ccc(Cl)cc1	Organic compounds	Organoheterocyclic compounds	Indoles and derivatives	Benzoylindoles
N[C@@H](CCC(=O)O)C(=O)O	Organic compounds	Organic acids and derivatives	Carboxylic acids and derivatives	Amino acids, peptides, and analogues
NC(CCCC(N)C(=O)O)C(=O)O	Organic compounds	Organic acids and derivatives	Carboxylic acids and derivatives	Amino acids, peptides, and analogues
CCCCCCCCCCCCCCCC(=O)OCC(COP(=O)(O)OCC(O)CO)OC(=O)CCCCCCCC1CC1CCCCCC	Organic compounds	Lipids and lipid-like molecules	Glycerophospholipids	Glycerophosphoglycerols
CCCCC/C=C\C/C=C\C/C=C\CCCCCCC(=O)O[C@H](COCCCCCCCCCCCCCCCC)COP(=O)([O-])OCC[N+](C)(C)C	Organic compounds	Lipids and lipid-like molecules	Glycerophospholipids	Glycerophosphocholines
CC/C=C\C/C=C\C/C=C\C/C=C\C/C=C\CCCC(=O)OC[C@H](COP(=O)(O)O)OC(=O)CCCCCCC/C=C\CCCCCCCC	Organic compounds	Lipids and lipid-like molecules	Glycerophospholipids	Glycerophosphates
CC/C=C\C/C=C\C/C=C\C/C=C\C/C=C\CCCC(=O)O[C@H](COCCCCCCCCCCCCCCCC)COP(=O)(O)OC[C@H](N)C(=O)O	Organic compounds	Lipids and lipid-like molecules	Glycerophospholipids	Glycerophosphoserines
CC(C)c1ccc(NC(=O)N(C)C)cc1	Organic compounds	Benzenoids	Benzene and substituted derivatives	N-phenylureas
CCCCCCCCCCCCCCCCCCCC(=O)OCCCCCCCCCCCCCC	Organic compounds	Lipids and lipid-like molecules	Fatty Acyls	Fatty acid esters
NCCCC[C@H](NC(=O)[C@H](CC(=O)O)NC(=O)CNC(=O)[C@@H](N)CC(=O)O)C(=O)O	Organic compounds	Organic acids and derivatives	Peptidomimetics	Hybrid peptides
O=C(COP(=O)(O)O)[C@@H](O)[C@H](O)[C@H](O)CO	Organic compounds	Organic oxygen compounds	Organooxygen compounds	Carbohydrates and carbohydrate conjugates
CC(=O)N[C@H]1[C@H](O)O[C@H](CO)[C@@H](O)[C@@H]1O	Organic compounds	Organic oxygen compounds	Organooxygen compounds	Carbohydrates and carbohydrate conjugates
CC(=O)N[C@H]1[C@@H](O[C@H]([C@H](C=O)O[C@H]2O[C@H](CO)[C@H](O)[C@H](O)[C@H]2O)[C@H](O[C@H]2O[C@H](CO)[C@H](O)[C@H](O)[C@H]2O[C@@H]2O[C@@H](C)[C@@H](O)[C@@H](O)[C@@H]2O)[C@@H](CO)O[C@@H]2O[C@@H](C)[C@@H](O)[C@@H](O)[C@@H]2O)O[C@H](CO)[C@@H](O)[C@@H]1O	Organic compounds	Organic oxygen compounds	Organooxygen compounds	Carbohydrates and carbohydrate conjugates
CN1C[C@H](CNC(=O)OCc2ccccc2)C[C@@H]2c3cccc4c3c(cn4C)C[C@H]21	Organic compounds	Organoheterocyclic compounds	Quinolines and derivatives	Indoloquinolines
CCCCCCCC/C=C\CCCCCCCC(=O)SCCNC(=O)CCNC(=O)[C@H](O)C(C)(C)COP(=O)(O)OP(=O)(O)OC[C@H]1O[C@@H](n2cnc3c(N)ncnc32)[C@H](O)[C@@H]1OP(=O)(O)O	Organic compounds	Lipids and lipid-like molecules	Fatty Acyls	Fatty acyl thioesters
CCCCCCCCCOC(=O)CC(C)C	Organic compounds	Lipids and lipid-like molecules	Fatty Acyls	Fatty alcohol esters
COC(=O)C1=C(C)NC(C)=C(C(=O)OC(C)(C)CN(C)CCC(c2ccccc2)c2ccccc2)C1c1cccc([N+](=O)[O-])c1	Organic compounds	Benzenoids	Benzene and substituted derivatives	Diphenylmethanes
NS(=O)(=O)c1cc2c(cc1Cl)NC=NS2(=O)=O	Organic compounds	Organoheterocyclic compounds	Thiadiazines	Benzothiadiazines
CC(C)(CO)[C@@H](O)C(=O)NCCC(=O)[O-]	Organic compounds	Organic acids and derivatives	Carboxylic acids and derivatives	Amino acids, peptides, and analogues
C[C@H](NC(=O)CC[C@H](N)C(=O)O)C(=O)O	Organic compounds	Organic acids and derivatives	Carboxylic acids and derivatives	Amino acids, peptides, and analogues
O=C(O[C@@H]1Cc2c(O)cc(O)cc2O[C@@H]1c1cc(O)c(O)c(O)c1)c1cc(O)c(O)c(O)c1	Organic compounds	Phenylpropanoids and polyketides	Flavonoids	Flavans
c1ccc2[nH]ccc2c1	Organic compounds	Organoheterocyclic compounds	Indoles and derivatives	Indoles
NCCOP(=O)(O)O	Organic compounds	Organic acids and derivatives	Organic phosphoric acids and derivatives	Phosphate esters
CCCCCCCC/C=C\CCCCCCCC(=O)OC[C@@H](O)COP(=O)(O)OC[C@@H](O)CO	Organic compounds	Lipids and lipid-like molecules	Glycerophospholipids	Glycerophosphoglycerols
CCCCCC/C=C\CCCCCCCC(=O)OCC(COP(=O)(O)OCCN)OC(=O)CCCCCCC/C=C\CCCCCCCC	Organic compounds	Lipids and lipid-like molecules	Glycerophospholipids	Glycerophosphoethanolamines
O=C(O)CNC(=O)CCc1ccccc1	Organic compounds	Organic acids and derivatives	Carboxylic acids and derivatives	Amino acids, peptides, and analogues
c1ccc(CN2CCNCC2)cc1	Organic compounds	Benzenoids	Benzene and substituted derivatives	Phenylmethylamines
CCCCCCCCCCCCCCCCCC(=O)OC[C@H](COP(=O)([O-])OCC[N+](C)(C)C)OC(=O)CCCCCCCCCCC	Organic compounds	Lipids and lipid-like molecules	Glycerophospholipids	Glycerophosphocholines
CC1=C(CCC(=O)O)c2cc3nc(cc4[nH]c(cc5[nH]c(cc1n2)c(C)c5C(C)O)c(C)c4C(C)O)C(C)=C3CCC(=O)O	Organic compounds	Organoheterocyclic compounds	Tetrapyrroles and derivatives	Porphyrins
CCNC1(c2cccc(OC)c2)CCCCC1=O	Organic compounds	Benzenoids	Phenol ethers	Anisoles
CCCCCCCCCC(=O)SCCNC(=O)CCNC(=O)[C@H](O)C(C)(C)COP(=O)(O)OP(=O)(O)OC[C@H]1O[C@@H](n2cnc3c(N)ncnc32)[C@H](O)[C@@H]1OP(=O)(O)O	Organic compounds	Lipids and lipid-like molecules	Fatty Acyls	Fatty acyl thioesters
CCCC/C=C\C/C=C\CCCCCCCC(=O)O[C@H](COC(=O)CCCCCCC/C=C\CCCC)COP(=O)(O)OC[C@H](N)C(=O)O	Organic compounds	Lipids and lipid-like molecules	Glycerophospholipids	Glycerophosphoserines
CCCCC/C=C\C/C=C\CCCCCCCC(=O)O[C@H](COCCCCCCCCCCCCCCCC)COP(=O)(O)OCCN	Organic compounds	Lipids and lipid-like molecules	Glycerophospholipids	Glycerophosphoethanolamines
COc1c(C)c2c(c(O)c1C/C=C(\C)CCC(=O)OCCN1CCOCC1)C(=O)OC2	Organic compounds	Organoheterocyclic compounds	Isocoumarans	Isobenzofuranones
COC(=O)C[C@H]1C(C)(C)C(=O)[C@@H]2CC3C4=CC(=O)O[C@@H](c5ccoc5)[C@]4(C)CCC3[C@@]1(C)C2=O	Organic compounds	Lipids and lipid-like molecules	Prenol lipids	Triterpenoids
Nc1c(Cl)c(F)nc(OCC(=O)O)c1Cl	Organic compounds	Organoheterocyclic compounds	Pyridines and derivatives	Halopyridines
CSC1=N[C@@](C)(c2ccccc2)C(=O)N1Nc1ccccc1	Organic compounds	Organic acids and derivatives	Carboxylic acids and derivatives	Amino acids, peptides, and analogues
NC(=O)N[C@@H](CC(=O)O)C(=O)O	Organic compounds	Organic acids and derivatives	Carboxylic acids and derivatives	Amino acids, peptides, and analogues
CCCCC/C=C\C/C=C\C/C=C\CCCCCCC(=O)OC[C@H](COP(=O)(O)OC[C@H](N)C(=O)O)OC(=O)CCCCCCC/C=C\C/C=C\CCCCC	Organic compounds	Lipids and lipid-like molecules	Glycerophospholipids	Glycerophosphoserines
N[C@@H](CCCCNC(=O)CCCC[C@@H]1SC[C@@H]2NC(=O)N[C@H]12)C(=O)O	Organic compounds	Organic acids and derivatives	Carboxylic acids and derivatives	Amino acids, peptides, and analogues
O=c1ccn([C@H]2C[C@H](O)[C@@H](COP(=O)(O)OP(=O)(O)OP(=O)(O)O)O2)c(=O)[nH]1	Organic compounds	Nucleosides, nucleotides, and analogues	Pyrimidine nucleotides	Pyrimidine deoxyribonucleotides
CCCCCCCCCCC/C=C\CCCCC(=O)O[C@H](COC(=O)CCCCCCCCCCCCCCCCC)COP(=O)([O-])OCC[N+](C)(C)C	Organic compounds	Lipids and lipid-like molecules	Glycerophospholipids	Glycerophosphocholines
CC/C=C\C/C=C\C/C=C\C/C=C\C/C=C\CCCC(=O)O[C@H](COC(=O)CCCCCCCCC/C=C\CCCCCCCCCC)COP(=O)([O-])OCC[N+](C)(C)C	Organic compounds	Lipids and lipid-like molecules	Glycerophospholipids	Glycerophosphocholines
CC/C=C\C/C=C\C/C=C\C/C=C\C/C=C\CCCC(=O)O[C@H](CO/C=C\CCCCCCCCCCCCCCCC)COP(=O)(O)OCCN	Organic compounds	Lipids and lipid-like molecules	Glycerophospholipids	Glycerophosphoethanolamines
C[C@@H]1NC(=O)N[C@@H]1CCCCCC(=O)O	Organic compounds	Lipids and lipid-like molecules	Fatty Acyls	Fatty acids and conjugates
COC(=O)C1=CO[C@@H](O[C@@H]2O[C@H](CO)[C@@H](O)[C@H](O)[C@H]2O)[C@H]2[C@@H]1C[C@H](O)[C@@H]2C	Organic compounds	Lipids and lipid-like molecules	Prenol lipids	Terpene glycosides
CCOC(=O)c1c(C)cc(O)c(C=O)c1O	Organic compounds	Benzenoids	Benzene and substituted derivatives	Benzoic acids and derivatives
C[C@]12CC[C@@H]3c4ccc(OS(=O)(=O)O)cc4CC[C@H]3[C@@H]1CCC2=O	Organic compounds	Lipids and lipid-like molecules	Steroids and steroid derivatives	Sulfated steroids
COc1cc(-c2coc3cc(OCc4ccccc4)c(OC)c(O)c3c2=O)cc(O)c1OC	Organic compounds	Phenylpropanoids and polyketides	Isoflavonoids	O-methylated isoflavonoids
CCN(CC)CCCC(C)Nc1ccnc2cc(Cl)ccc12	Organic compounds	Organoheterocyclic compounds	Quinolines and derivatives	Aminoquinolines and derivatives
CCCCCCCCCCCCCCOC[C@H](COP(=O)([O-])OCC[N+](C)(C)C)OC(C)=O	Organic compounds	Lipids and lipid-like molecules	Glycerophospholipids	Glycerophosphocholines
O=c1c(O)c(-c2ccccc2)oc2cc(O)cc(O)c12	Organic compounds	Phenylpropanoids and polyketides	Flavonoids	Flavones
CC/C=C\C/C=C\C/C=C\CCCCCCCC(=O)O[C@H](COC(=O)CCCCCCCCCCC)COP(=O)([O-])OCC[N+](C)(C)C	Organic compounds	Lipids and lipid-like molecules	Glycerophospholipids	Glycerophosphocholines
CC(=O)NS(=O)(=O)c1ccc(N)cc1	Organic compounds	Benzenoids	Benzene and substituted derivatives	Benzenesulfonamides
CC/C=C\C/C=C\C/C=C\C/C=C\C/C=C\C/C=C\CCC(=O)O[C@H](COC(=O)CCCCCCCCC/C=C\CCCCCCCCCC)COP(=O)(O)OC[C@H](N)C(=O)O	Organic compounds	Lipids and lipid-like molecules	Glycerophospholipids	Glycerophosphoserines
O=P(O)(O)OC[C@H]1O[C@@](O)(COP(=O)(O)O)[C@@H](O)[C@@H]1O	Organic compounds	Organic oxygen compounds	Organooxygen compounds	Carbohydrates and carbohydrate conjugates
CCCC/C=C\C/C=C\CCCCCCCC(=O)OC[C@H](COP(=O)([O-])OCC[N+](C)(C)C)OC(=O)CCCC/C=C\C/C=C\C/C=C\CCCCC	Organic compounds	Lipids and lipid-like molecules	Glycerophospholipids	Glycerophosphocholines
CC/C=C\C/C=C\C/C=C\C/C=C\CCCCC(=O)O[C@H](COC(=O)CCCCCC/C=C\C/C=C\C/C=C\CCCCC)COP(=O)([O-])OCC[N+](C)(C)C	Organic compounds	Lipids and lipid-like molecules	Glycerophospholipids	Glycerophosphocholines
CCCCCCCC/C=C\CCCCCCCC(=O)O[C@H](COC(=O)CCCCCCCCCCC)COP(=O)(O)OC[C@@H](O)CO	Organic compounds	Lipids and lipid-like molecules	Glycerophospholipids	Glycerophosphoglycerols
CCCCC/C=C\C/C=C\CCCCCCCC(=O)O[C@H](COC(=O)CCCCCCCCCCCCCCCCC)COP(=O)(O)O	Organic compounds	Lipids and lipid-like molecules	Glycerophospholipids	Glycerophosphates
CCCCCCCCCCCCCCCC(=O)O[C@H](COC(=O)CCCCCCCCCCCC)COP(=O)(O)OC[C@@H](O)CO	Organic compounds	Lipids and lipid-like molecules	Glycerophospholipids	Glycerophosphoglycerols
NC(=O)c1ncn([C@@H]2O[C@H](COP(=O)(O)O)[C@@H](O)[C@H]2O)c1N	Organic compounds	Nucleosides, nucleotides, and analogues	Imidazole ribonucleosides and ribonucleotides	1-ribosyl-imidazolecarboxamides
CCCCC/C=C\C/C=C\C/C=C\C/C=C\CCCCCC(=O)OC[C@@H](COC(=O)CCCCCCCCCCCCC)OC(=O)CCCCCCCCCCCCC	Organic compounds	Lipids and lipid-like molecules	Glycerolipids	Triradylcglycerols
CC1C(c2ccc(Cl)cc2)SC(=O)N1C(=O)NC1CCCCC1	Organic compounds	Benzenoids	Benzene and substituted derivatives	Halobenzenes
CCCCCCCCCCC1CCC(=O)O1	Organic compounds	Organoheterocyclic compounds	Lactones	Gamma butyrolactones
CCCCC/C=C\C/C=C\CCCCCCCCCCCC(=O)OC[C@H](COP(=O)([O-])OCC[N+](C)(C)C)OC(=O)CCCCCCCCCCC/C=C\C/C=C\CCCCC	Organic compounds	Lipids and lipid-like molecules	Glycerophospholipids	Glycerophosphocholines
C[C@]12CC[C@H](O)C[C@H]1CC[C@@H]1[C@@H]2C[C@@H](O)[C@]2(C)[C@@H](C3=CC(=O)OC3)CC[C@]12O	Organic compounds	Lipids and lipid-like molecules	Steroids and steroid derivatives	Steroid lactones
C[C@]12CC[C@H]3[C@@H](CC[C@H]4C[C@H](O)CC[C@@]43C)[C@@H]1CCC2=O	Organic compounds	Lipids and lipid-like molecules	Steroids and steroid derivatives	Androstane steroids
CCCCCCCCCCCCCCCCCCC(=O)OC[C@H](COP(=O)([O-])OCC[N+](C)(C)C)OC(=O)CCCCCCCCCCC	Organic compounds	Lipids and lipid-like molecules	Glycerophospholipids	Glycerophosphocholines
CC/C=C\C/C=C\C/C=C\C/C=C\C/C=C\CCCCCC(=O)O[C@H](COC(=O)CCCCCCCCCCCCCCCCC)COP(=O)([O-])OCC[N+](C)(C)C	Organic compounds	Lipids and lipid-like molecules	Glycerophospholipids	Glycerophosphocholines
OC[C@H]1O[C@H](O[C@]2(CO)O[C@H](CO)[C@@H](O)[C@@H]2O)[C@H](O)[C@@H](O)[C@@H]1O	Organic compounds	Organic oxygen compounds	Organooxygen compounds	Carbohydrates and carbohydrate conjugates
N[C@@H](Cc1cc(I)c(Oc2cc(I)c(O)c(I)c2)c(I)c1)C(=O)O	Organic compounds	Organic acids and derivatives	Carboxylic acids and derivatives	Amino acids, peptides, and analogues
COc1c(-c2coc3cc4c(cc3c2=O)CC(O)C(C)(C)O4)ccc2c1C=CC(C)(C)O2	Organic compounds	Phenylpropanoids and polyketides	Isoflavonoids	Isoflavans
O=C(O)[C@H](O)COP(=O)(O)O	Organic compounds	Organic oxygen compounds	Organooxygen compounds	Carbohydrates and carbohydrate conjugates
Nc1nc(/C(=C/CC(=O)O)C(=O)N[C@@H]2C(=O)N3C(C(=O)O)=CCS[C@H]23)cs1	Organic compounds	Organoheterocyclic compounds	Lactams	Beta lactams
O=c1oc2ccccc2c(O)c1Cc1c(O)c2ccccc2oc1=O	Organic compounds	Phenylpropanoids and polyketides	Coumarins and derivatives	Hydroxycoumarins
CCCCC/C=C\C/C=C\CCCCCCCCCC(=O)O[C@H](COC(=O)CCCCCCCCCCCCCCCCCCC)COP(=O)(O)OCCN	Organic compounds	Lipids and lipid-like molecules	Glycerophospholipids	Glycerophosphoethanolamines
CC(=O)Oc1c(C)c(C)c2c(c1C)CCC(C)(CCCC(C)CCCC(C)CCCC(C)C)O2	Organic compounds	Lipids and lipid-like molecules	Prenol lipids	Quinone and hydroquinone lipids
CCCCC/C=C\C[C@H]1O[C@H]1C/C=C\C/C=C\CCCC(=O)O	Organic compounds	Lipids and lipid-like molecules	Fatty Acyls	Eicosanoids
CCCC/C=C\C/C=C\CCCCCCCC(=O)O[C@@H](COC(=O)CCCCCCC/C=C\C/C=C\CCCCC)COC(=O)CCCCCCCCCCCCCCC	Organic compounds	Lipids and lipid-like molecules	Glycerolipids	Triradylcglycerols
CC/C=C\C/C=C\C/C=C\C/C=C\C/C=C\C/C=C\CCC(=O)OC[C@H](COP(=O)(O)OC[C@H](N)C(=O)O)OC(=O)CCCCCCCCCCC/C=C\C/C=C\CCCCC	Organic compounds	Lipids and lipid-like molecules	Glycerophospholipids	Glycerophosphoserines
N[C@@H](CCCCN[C@@H](CCC(=O)O)C(=O)O)C(=O)O	Organic compounds	Organic acids and derivatives	Carboxylic acids and derivatives	Amino acids, peptides, and analogues
CCCCC/C=C\C/C=C\C/C=C\C/C=C\CCCC(=O)O[C@H](COC(=O)CCCC/C=C\C/C=C\C/C=C\CCCCC)COP(=O)(O)OCCN	Organic compounds	Lipids and lipid-like molecules	Glycerophospholipids	Glycerophosphoethanolamines
CCCCCCCCCCCCCCCCCCCC(=O)O[C@H](COC(=O)CCCCCCCCCCC)COP(=O)([O-])OCC[N+](C)(C)C	Organic compounds	Lipids and lipid-like molecules	Glycerophospholipids	Glycerophosphocholines
O=C(O)c1cc(O)ccc1O	Organic compounds	Benzenoids	Benzene and substituted derivatives	Benzoic acids and derivatives
CN1CC(=O)N2[C@H](Cc3c([nH]c4ccccc34)[C@H]2c2ccc3c(c2)OCO3)C1=O	Organic compounds	Organoheterocyclic compounds	Indoles and derivatives	Pyridoindoles
CC#Cc1cc(C)nc(Nc2ccccc2)n1	Organic compounds	Benzenoids	Benzene and substituted derivatives	Aniline and substituted anilines
C=C(CC(=O)O)C(=O)O	Organic compounds	Lipids and lipid-like molecules	Fatty Acyls	Fatty acids and conjugates
CC/C=C\C/C=C\C/C=C\C/C=C\C/C=C\C/C=C\CCC(=O)OC[C@@H](O)COP(=O)(O)O[C@H]1C(O)C(O)C(O)[C@@H](O)C1O	Organic compounds	Lipids and lipid-like molecules	Glycerophospholipids	Glycerophosphoinositols
CC/C=C\C=C/C=C\C=C/C=C\CCCCCCCC(=O)O[C@H](COC(=O)CCCCCCCCCCCCCCCCC)COP(=O)([O-])OCC[N+](C)(C)C	Organic compounds	Lipids and lipid-like molecules	Glycerophospholipids	Glycerophosphocholines
CCCCC/C=C\C/C=C\CCCCCCCCCCCC(=O)O[C@H](COC(=O)CCCCCCC/C=C\C/C=C\CCCCC)COP(=O)(O)OC[C@H](N)C(=O)O	Organic compounds	Lipids and lipid-like molecules	Glycerophospholipids	Glycerophosphoserines
C#C[C@]1(OC(C)=O)CC[C@H]2[C@@H]3CCC4=C/C(=N/O)CC[C@@H]4[C@H]3CC[C@@]21CC	Organic compounds	Lipids and lipid-like molecules	Steroids and steroid derivatives	Steroid esters
CCCCC/C=C\C/C=C\CCCCCCCCCC(=O)O[C@H](COC(=O)CCCCCCCCCCCCC)COP(=O)(O)OCCN	Organic compounds	Lipids and lipid-like molecules	Glycerophospholipids	Glycerophosphoethanolamines
C[C@]12CC[C@@H]3c4ccc(O)cc4CC[C@H]3[C@@H]1CCC2=O	Organic compounds	Lipids and lipid-like molecules	Steroids and steroid derivatives	Estrane steroids
CCCCC/C=C\C/C=C\C/C=C\CCCCCCC(=O)OC[C@H](COP(=O)(O)OC[C@@H](O)CO)OC(=O)CCCCCCCCC/C=C\CCCCCCCC	Organic compounds	Lipids and lipid-like molecules	Glycerophospholipids	Glycerophosphoglycerols
CCCCCCCCCCCCCCCCCC(=O)OC[C@@H](O)COP(=O)([O-])OCC[N+](C)(C)C	Organic compounds	Lipids and lipid-like molecules	Glycerophospholipids	Glycerophosphocholines
O=C(NC(=O)c1c(F)cccc1F)Nc1cc(Cl)c(F)c(Cl)c1F	Organic compounds	Benzenoids	Benzene and substituted derivatives	Halobenzenes
CCCC(NC)C(=O)c1ccccc1	Organic compounds	Organic oxygen compounds	Organooxygen compounds	Carbonyl compounds
CCCCC/C=C\C/C=C\C/C=C\C/C=C\CCCCCC(=O)NCCO	Organic compounds	Organic nitrogen compounds	Organonitrogen compounds	Amines
CSCC[C@H](NC(C)=O)C(=O)O	Organic compounds	Organic acids and derivatives	Carboxylic acids and derivatives	Amino acids, peptides, and analogues
OC[C@H]1O[C@@H](O[C@@H]2[C@@H](CO)O[C@@H](O[C@@H]3[C@@H](CO)O[C@@H](O[C@@H]4[C@@H](CO)OC(O)[C@@H](O)[C@H]4O)[C@@H](O)[C@H]3O)[C@@H](O)[C@H]2O)[C@@H](O)[C@@H](O)[C@@H]1O	Organic compounds	Organic oxygen compounds	Organooxygen compounds	Carbohydrates and carbohydrate conjugates
CCCCOc1cc(CC2CNC(=O)N2)ccc1OC	Organic compounds	Benzenoids	Phenol ethers	Anisoles
CN(C)C(N)=NCCC[C@H](N)C(=O)O	Organic compounds	Organic acids and derivatives	Carboxylic acids and derivatives	Amino acids, peptides, and analogues
CCCn1cnc2c1c(=O)n(CCCCC(C)=O)c(=O)n2C	Organic compounds	Organoheterocyclic compounds	Imidazopyrimidines	Purines and purine derivatives
OC1OC[C@H](O)[C@H](O)[C@H]1O	Organic compounds	Organic oxygen compounds	Organooxygen compounds	Carbohydrates and carbohydrate conjugates
CCOC(=O)[C@H](CCc1ccccc1)N[C@@H](C)C(=O)N1[C@H](C(=O)O)C[C@H]2CCCC[C@@H]21	Organic compounds	Organic acids and derivatives	Carboxylic acids and derivatives	Amino acids, peptides, and analogues
CCCCCCCC/C=C\CCCCCCCC(=O)OC[C@@H](O)COP(=O)(O)O	Organic compounds	Lipids and lipid-like molecules	Glycerophospholipids	Glycerophosphates
CC/C=C\C/C=C\C/C=C\CCCCCCCC(=O)O[C@H](COC(=O)CCCCCCCCCCCCCCC)COP(=O)(O)OCCN	Organic compounds	Lipids and lipid-like molecules	Glycerophospholipids	Glycerophosphoethanolamines
CN1C(C(=O)Nc2ccccn2)=C(O)c2sccc2S1(=O)=O	Organic compounds	Organic acids and derivatives	Carboxylic acids and derivatives	Amino acids, peptides, and analogues
CCCCC(O)(Cn1cncn1)c1ccc(Cl)cc1Cl	Organic compounds	Benzenoids	Benzene and substituted derivatives	Halobenzenes
COc1cc(-c2coc3cc(O)c(OC)c(O)c3c2=O)cc(O)c1OC	Organic compounds	Phenylpropanoids and polyketides	Isoflavonoids	O-methylated isoflavonoids
N=C(N)Nc1nc(CSCCC(=N)NS(N)(=O)=O)cs1	Organic compounds	Organoheterocyclic compounds	Azoles	Thiazoles
CCCCCCCC/C=C\CCCCCCCC(=O)OC(COC(=O)CCCCCCCCCCCCCCC)COP(=O)(O)OCCN	Organic compounds	Lipids and lipid-like molecules	Glycerophospholipids	Glycerophosphoethanolamines
NC(=O)c1cc[n+](CC2=C(C(=O)[O-])N3C(=O)[C@@H](NC(=O)Cc4cccs4)[C@H]3SC2)cc1	Organic compounds	Organoheterocyclic compounds	Lactams	Beta lactams
CCCC/C=C\CCCCCCCC(=O)OC[C@H](COC(=O)CCCCCCCCCCCCCCCCCCC)OC(=O)CCCCCCCCCCCCCCCCCCC	Organic compounds	Lipids and lipid-like molecules	Glycerolipids	Triradylcglycerols
CC/C=C\C/C=C\C/C=C\C/C=C\C/C=C\C/C=C\CCC(=O)OC[C@H](COP(=O)(O)OCCN)OC(=O)CCCC/C=C\C/C=C\C/C=C\CCCCC	Organic compounds	Lipids and lipid-like molecules	Glycerophospholipids	Glycerophosphoethanolamines
OC[C@H]1O[C@@H](O)[C@H](O)[C@@H](O)[C@@H]1O[C@@H]1O[C@H](CO)[C@H](O)[C@H](O)[C@H]1O	Organic compounds	Organic oxygen compounds	Organooxygen compounds	Carbohydrates and carbohydrate conjugates
CC(CCC(=O)O)CC(=O)O	Organic compounds	Lipids and lipid-like molecules	Fatty Acyls	Fatty acids and conjugates
O=C1CN=C(c2ccccc2Cl)c2cc(Br)ccc2N1	Organic compounds	Organoheterocyclic compounds	Benzodiazepines	1,4-benzodiazepines
NC(=O)CC[C@H](NC(=O)Cc1ccccc1)C(=O)O	Organic compounds	Organic acids and derivatives	Carboxylic acids and derivatives	Amino acids, peptides, and analogues
CC(=O)Oc1cc(OC(C)=O)c2c(c1)O[C@H](c1ccc(OC(C)=O)c(OC(C)=O)c1)[C@H](OC(C)=O)C2	Organic compounds	Phenylpropanoids and polyketides	Flavonoids	Flavans
CC(C)CCC[C@@H](C)[C@H]1CC[C@H]2[C@@H]3CC=C4C[C@@H](OS(=O)(=O)O)CC[C@]4(C)[C@H]3CC[C@@]21C	Organic compounds	Lipids and lipid-like molecules	Steroids and steroid derivatives	Cholestane steroids
CCCCCC/C=C\CCCCCCCC(=O)OC[C@H](COP(=O)(O)O[C@H]1C(O)C(O)C(O)[C@@H](O)C1O)OC(=O)CCCCCCC/C=C\CCCCCC	Organic compounds	Lipids and lipid-like molecules	Glycerophospholipids	Glycerophosphoinositols
C[C@]12C=CC(=O)C=C1CC[C@@H]1[C@@H]2CC[C@]2(C)C(=O)CC[C@@H]12	Organic compounds	Lipids and lipid-like molecules	Steroids and steroid derivatives	Androstane steroids
CCCCCC/C=C\CCCCCCCCC(=O)OC[C@@H](O)COP(=O)([O-])OCC[N+](C)(C)C	Organic compounds	Lipids and lipid-like molecules	Glycerophospholipids	Glycerophosphocholines
CCCCCCCCC/C=C\CCCCCCCC(=O)O[C@H](COCCCCCCCCCCCCCCCC)COP(=O)(O)OCCN	Organic compounds	Lipids and lipid-like molecules	Glycerophospholipids	Glycerophosphoethanolamines
OC(CCN1CCCC1)(c1ccccc1)C1CCCCC1	Organic compounds	Organic nitrogen compounds	Organonitrogen compounds	Amines
C=C(C)[C@H]1CC=C(C(=O)O)CC1	Organic compounds	Lipids and lipid-like molecules	Prenol lipids	Monoterpenoids
CC/C=C\C/C=C\C/C=C\C/C=C\C/C=C\C/C=C\CCC(=O)O[C@H](COC(=O)CCCCCCCCCCCCCCC)COP(=O)(O)OC[C@@H](O)CO	Organic compounds	Lipids and lipid-like molecules	Glycerophospholipids	Glycerophosphoglycerols
CCCC=CCC=CCC=CCC=CCC=CCC=CCC(=O)OC[C@H](COP(=O)(O)OC[C@H](N)C(=O)O)OC(=O)CC=CCC=CCC=CCC=CCC=CCCCCCC	Organic compounds	Lipids and lipid-like molecules	Glycerophospholipids	Glycerophosphoserines
CCC(=O)O[C@]1(C(=O)CCl)[C@@H](C)C[C@H]2[C@@H]3CCC4=CC(=O)C=C[C@]4(C)[C@@]3(F)[C@@H](O)C[C@@]21C	Organic compounds	Lipids and lipid-like molecules	Steroids and steroid derivatives	Pregnane steroids
CCCCC/C=C\C/C=C\C/C=C\C/C=C\CCCCCC(=O)O[C@H](COC(=O)CCCCCCCCCCCCC)COP(=O)(O)O	Organic compounds	Lipids and lipid-like molecules	Glycerophospholipids	Glycerophosphates
OCCN1CCN(CC/C=C2/c3ccccc3Sc3ccc(Cl)cc32)CC1	Organic compounds	Organoheterocyclic compounds	Benzothiopyrans	1-benzothiopyrans
CC/C=C\C/C=C\C/C=C\C/C=C\C/C=C\C/C=C\CCC(=O)OC[C@H](COP(=O)([O-])OCC[N+](C)(C)C)OC(=O)CC/C=C\C/C=C\C/C=C\C/C=C\C/C=C\C/C=C\CC	Organic compounds	Lipids and lipid-like molecules	Glycerophospholipids	Glycerophosphocholines
O=C(O)c1ccc(=O)[nH]c1	Organic compounds	Organoheterocyclic compounds	Pyridines and derivatives	Pyridinecarboxylic acids and derivatives
CN(C)C(=O)Nc1ccc(Cl)c(Cl)c1	Organic compounds	Benzenoids	Benzene and substituted derivatives	N-phenylureas
O=C(O)c1c[nH]c2ccccc12	Organic compounds	Organoheterocyclic compounds	Indoles and derivatives	Indolecarboxylic acids and derivatives
CN1CCN(C(c2ccccc2)c2ccccc2)CC1	Organic compounds	Benzenoids	Benzene and substituted derivatives	Diphenylmethanes
CCCCCCCC/C=C\CCCCCCCC(=O)O[C@H](COC(=O)CCCCCCCCCCCCCCCC)COP(=O)([O-])OCC[N+](C)(C)C	Organic compounds	Lipids and lipid-like molecules	Glycerophospholipids	Glycerophosphocholines
CC/C=C\C/C=C\C/C=C\CCCCCCCC(=O)OC[C@H](COP(=O)(O)OCCN)OC(=O)CCCCCCC/C=C\CCCCCC	Organic compounds	Lipids and lipid-like molecules	Glycerophospholipids	Glycerophosphoethanolamines
CCCCCCCCCCCCCCCCOC[C@H](COP(=O)([O-])OCC[N+](C)(C)C)OC(=O)CCCCCCCCCCCC	Organic compounds	Lipids and lipid-like molecules	Glycerophospholipids	Glycerophosphocholines
OC[C@H]1OC(O)[C@H](O)[C@@H](O)[C@H]1O	Organic compounds	Organic oxygen compounds	Organooxygen compounds	Carbohydrates and carbohydrate conjugates
Oc1c(Cl)cc(Cl)c2cccnc12	Organic compounds	Organoheterocyclic compounds	Quinolines and derivatives	Haloquinolines
CCCCCCCCCC1CC1CCCCCCC(=O)O	Organic compounds	Lipids and lipid-like molecules	Fatty Acyls	Fatty acids and conjugates
CC/C=C\C/C=C\C/C=C\C/C=C\CCCCC(=O)OC[C@H](COP(=O)(O)OC[C@H](N)C(=O)O)OC(=O)CCCCCCCCC/C=C\C/C=C\CCCCC	Organic compounds	Lipids and lipid-like molecules	Glycerophospholipids	Glycerophosphoserines
CCCCCCCCCCCCCCCCCCCCCC(=O)OC[C@@H](COC(=O)CCCCCCCCCCC)OC(=O)CCCCCCCCCCC	Organic compounds	Lipids and lipid-like molecules	Glycerolipids	Triradylcglycerols
CC(C)NCC(O)c1ccc(O)c(O)c1	Organic compounds	Benzenoids	Phenols	Benzenediols
CCCCC/C=C\C/C=C\C/C=C\C/C=C\CCCC(=O)OC[C@H](COP(=O)(O)O[C@H]1C(O)C(O)C(O)[C@@H](O)C1O)OC(=O)CCCCCCC/C=C\CCCCCCCC	Organic compounds	Lipids and lipid-like molecules	Glycerophospholipids	Glycerophosphoinositols
C=Cc1c(C)c2cc3[nH]c(cc4nc(cc5nc(cc1[nH]2)C(C)=C5CCC(=O)O)C(CCC(=O)O)=C4C)c(C)c3C=C	Organic compounds	Organoheterocyclic compounds	Tetrapyrroles and derivatives	Porphyrins
CCCCCCC(=O)OC/C=C(\C)CCC=C(C)C	Organic compounds	Lipids and lipid-like molecules	Fatty Acyls	Fatty alcohol esters
CS(=O)(=O)c1ccc([C@@H](O)[C@@H](CO)NC(=O)C(Cl)Cl)cc1	Organic compounds	Benzenoids	Benzene and substituted derivatives	Benzenesulfonyl compounds
CCCCCCCCCCCCCCCCCCC(=O)O[C@H](COC(=O)CCCCCCCCCCC)COP(=O)([O-])OCC[N+](C)(C)C	Organic compounds	Lipids and lipid-like molecules	Glycerophospholipids	Glycerophosphocholines
CC/C=C\C/C=C\C/C=C\C/C=C\C/C=C\CCCC(=O)O[C@H](COC(=O)CCCCCCCCC/C=C\C/C=C\CCCCC)COP(=O)(O)OCCN	Organic compounds	Lipids and lipid-like molecules	Glycerophospholipids	Glycerophosphoethanolamines
CCn1cc(C(=O)O)c(=O)c2cc(F)c(N3CCNCC3)cc21	Organic compounds	Organoheterocyclic compounds	Quinolines and derivatives	Quinoline carboxylic acids
Cc1nc2ccccn2c(=O)c1CCN1CCC(C(=O)c2ccc(F)cc2)CC1	Organic compounds	Organic oxygen compounds	Organooxygen compounds	Carbonyl compounds
C[C@H](CCC(=O)O)[C@H]1CC[C@H]2[C@H]3[C@H](CC[C@@]21C)[C@@]1(C)CC[C@@H](O)C[C@H]1C[C@H]3OS(=O)(=O)O	Organic compounds	Lipids and lipid-like molecules	Steroids and steroid derivatives	Bile acids, alcohols and derivatives
CC[C@@H](C)C(=O)O[C@H]1[C@H](O)[C@H]2[C@@H](CN3C[C@@H](C)CC[C@H]3[C@@]2(C)O)[C@@H]2C[C@]34O[C@]5(O)[C@@H](OC(=O)[C@@](C)(O)CC)CC[C@@]3(C)[C@@H]5[C@@H](OC(C)=O)[C@@H](OC(C)=O)[C@H]4[C@@]21O	Organic compounds	Lipids and lipid-like molecules	Steroids and steroid derivatives	Steroidal alkaloids
OC1OC[C@@H](O)[C@H](O)[C@H]1O	Organic compounds	Organic oxygen compounds	Organooxygen compounds	Carbohydrates and carbohydrate conjugates
CCCCCCCCCC/C=C\CCCCCCCCCC(=O)O[C@H](COCCCCCCCCCCCCCCCC)COP(=O)(O)OC[C@@H](O)CO	Organic compounds	Lipids and lipid-like molecules	Glycerophospholipids	Glycerophosphoglycerols
CCCC/C=C\CCCCCCCC(=O)O[C@@H](COC(=O)CCCCCCC/C=C\CCCCC)COC(=O)CCCCCCCCCCCC	Organic compounds	Lipids and lipid-like molecules	Glycerolipids	Triradylcglycerols
O=C(O)CNCP(=O)(O)O	Organic compounds	Organic acids and derivatives	Carboxylic acids and derivatives	Amino acids, peptides, and analogues
OC[C@H]1O[C@H](O[C@@H]2[C@@H](CO)O[C@@H](O)[C@H](O)[C@H]2O)[C@H](O)[C@@H](O)[C@@H]1O	Organic compounds	Organic oxygen compounds	Organooxygen compounds	Carbohydrates and carbohydrate conjugates
CC/C=C\C/C=C\C/C=C\CCCCCCCC(=O)O[C@@H](CO)COC(=O)CCCCCCCCCCCCCCC	Organic compounds	Lipids and lipid-like molecules	Fatty Acyls	Lineolic acids and derivatives
O=c1[nH]c(=O)c2[nH]c(=O)[nH]c2[nH]1	Organic compounds	Organoheterocyclic compounds	Imidazopyrimidines	Purines and purine derivatives
CCCC/C=C\C/C=C\CCCCCCCC(=O)O[C@H](COC(=O)CCCCCCCCCCCCCCCCCC)COP(=O)(O)OC[C@H](N)C(=O)O	Organic compounds	Lipids and lipid-like molecules	Glycerophospholipids	Glycerophosphoserines
O=C(O)CC(C(=O)O)C(O)C(=O)O	Organic compounds	Organic acids and derivatives	Carboxylic acids and derivatives	Tricarboxylic acids and derivatives
CC/C=C\C/C=C\C/C=C\C/C=C\C/C=C\C/C=C\CCC(=O)O[C@H](COC(=O)CCCCC/C=C\C/C=C\C/C=C\C/C=C\CCCCC)COP(=O)(O)OCCN	Organic compounds	Lipids and lipid-like molecules	Glycerophospholipids	Glycerophosphoethanolamines
CCCCC/C=C\C/C=C\C/C=C\CCCCCCCCCCC(=O)O	Organic compounds	Lipids and lipid-like molecules	Fatty Acyls	Fatty acids and conjugates
COc1c(O)cc2oc3cc(O)c(CC=C(C)C)c(O)c3c(=O)c2c1CC=C(C)C	Organic compounds	Organoheterocyclic compounds	Benzopyrans	1-benzopyrans
CC(C)(O)CC[C@@H](O)[C@](C)(O)[C@H]1CC[C@@]2(O)C3=CC(=O)[C@@H]4C[C@@H](O)[C@@H](O)C[C@]4(C)[C@H]3CC[C@]12C	Organic compounds	Lipids and lipid-like molecules	Steroids and steroid derivatives	Bile acids, alcohols and derivatives
CCCN1C[C@H](C)[C@@H](O)[C@](C)(O)[C@@H](CC)OC(=O)[C@H](C)[C@@H](O[C@H]2C[C@@](C)(OC)[C@@H](O)[C@H](C)O2)[C@H](C)[C@@H](O[C@@H]2O[C@H](C)C[C@H](N(C)C)[C@H]2O)[C@](C)(O)C[C@H]1C	Organic compounds	Organic oxygen compounds	Organooxygen compounds	Carbohydrates and carbohydrate conjugates
CCCCC/C=C\C/C=C\C/C=C\C/C=C\CCCC(=O)O[C@H](COC(=O)CCCCCCCCCCC/C=C\C/C=C\CCCCC)COP(=O)(O)OCCN	Organic compounds	Lipids and lipid-like molecules	Glycerophospholipids	Glycerophosphoethanolamines
NC(CCO)C(=O)O	Organic compounds	Organic acids and derivatives	Carboxylic acids and derivatives	Amino acids, peptides, and analogues
CCCCCC/C=C\CCCCCCCCCC(=O)OC[C@H](COP(=O)([O-])OCC[N+](C)(C)C)OC(=O)CCCCCCC/C=C\CCCCCC	Organic compounds	Lipids and lipid-like molecules	Glycerophospholipids	Glycerophosphocholines
CCCCC/C=C\C/C=C\C/C=C\C/C=C\CCCCCC(=O)O[C@H](COC(=O)CCCCCCCCCCC/C=C\C/C=C\CCCCC)COP(=O)(O)OCCN	Organic compounds	Lipids and lipid-like molecules	Glycerophospholipids	Glycerophosphoethanolamines
N[C@@H](CCC(=O)N[C@@H](CSSC[C@H](NC(=O)CC[C@H](N)C(=O)O)C(=O)NCC(=O)O)C(=O)NCC(=O)O)C(=O)O	Organic compounds	Organic acids and derivatives	Carboxylic acids and derivatives	Amino acids, peptides, and analogues
O=Cc1ccccc1O[C@@H]1O[C@H](CO)[C@@H](O)[C@H](O)[C@H]1O	Organic compounds	Organic oxygen compounds	Organooxygen compounds	Carbohydrates and carbohydrate conjugates
CCCCCCCCCCCCCCC[C@@H](O)[C@H](COP(=O)([O-])OCC[N+](C)(C)C)NC(=O)CCCCCCCCCCC	Organic compounds	Lipids and lipid-like molecules	Sphingolipids	Phosphosphingolipids
CCCCCCCCCCCCCC[C@@H](O)[C@@H](O)[C@@H](N)CO	Organic compounds	Organic nitrogen compounds	Organonitrogen compounds	Amines
N#Cc1nn(-c2c(Cl)cc(C(F)(F)F)cc2Cl)c(N)c1S(=O)C(F)(F)F	Organic compounds	Organoheterocyclic compounds	Azoles	Pyrazoles
CC/C=C\C/C=C\C/C=C\C/C=C\C/C=C\CCCC(=O)O[C@H](COCCCCCCCCCCCCCCCC)COP(=O)([O-])OCC[N+](C)(C)C	Organic compounds	Lipids and lipid-like molecules	Glycerophospholipids	Glycerophosphocholines
CC/C=C\C/C=C\C/C=C\C/C=C\C/C=C\C/C=C\CCC(=O)NCCO	Organic compounds	Organic nitrogen compounds	Organonitrogen compounds	Amines
CCCCC/C=C\C/C=C\C/C=C\C/C=C\CCCC(=O)O[C@H](COC(=O)CCCCCCCCCCCCCCC)COP(=O)(O)O	Organic compounds	Lipids and lipid-like molecules	Glycerophospholipids	Glycerophosphates
CCCCC/C=C\C/C=C\C/C=C\C/C=C\CCCCCC(=O)O[C@H](COC(=O)CCCC/C=C\C/C=C\C/C=C\CCCCC)COP(=O)(O)OC[C@@H](O)CO	Organic compounds	Lipids and lipid-like molecules	Glycerophospholipids	Glycerophosphoglycerols
CCCCCCCCCCCCCCC(C(=O)O)C(O)(CC(=O)OC)C(=O)O	Organic compounds	Organic acids and derivatives	Carboxylic acids and derivatives	Tricarboxylic acids and derivatives
CCCCC/C=C\C/C=C\CCCCCCCCCC(=O)O[C@H](COCCCCCCCCCCCCCCCCCCCC)COP(=O)(O)OCCN	Organic compounds	Lipids and lipid-like molecules	Glycerophospholipids	Glycerophosphoethanolamines
Cc1ccc(-c2nc3ccc(C(=O)O)cn3c2CC(=O)N(C)C)cc1	Organic compounds	Organoheterocyclic compounds	Azoles	Imidazoles
O=C([O-])C(O)C(O)C(=O)[O-]	Organic compounds	Organic acids and derivatives	Hydroxy acids and derivatives	Beta hydroxy acids and derivatives
O=C(O[C@@H]1Cc2c(O)cc(O)cc2O[C@@H]1c1cc(=O)c(O)c2c(O)c(O)cc([C@H]3Oc4cc(O)cc(O)c4C[C@H]3OC(=O)c3cc(O)c(O)c(O)c3)c2c1)c1cc(O)c(O)c(O)c1	Organic compounds	Phenylpropanoids and polyketides	Flavonoids	Flavans
CC/C=C\C/C=C\C/C=C\C/C=C\C/C=C\C/C=C\CCC(=O)O[C@H](CO/C=C\CCCCCC/C=C\CCCCCCCC)COP(=O)(O)OCCN	Organic compounds	Lipids and lipid-like molecules	Glycerophospholipids	Glycerophosphoethanolamines
CC1Cc2ccccc2N1NC(=O)c1ccc(Cl)c(S(N)(=O)=O)c1	Organic compounds	Benzenoids	Benzene and substituted derivatives	Benzenesulfonamides
Cc1cc2nc3c(=O)[nH]c(=O)nc-3n(C[C@H](O)[C@H](O)[C@H](O)CO)c2cc1C	Organic compounds	Organoheterocyclic compounds	Pteridines and derivatives	Alloxazines and isoalloxazines
OC[C@H]1O[C@@](CO)(O[C@H]2O[C@H](CO[C@H]3O[C@H](CO[C@H]4O[C@H](CO)[C@H](O)[C@H](O)[C@H]4O)[C@H](O)[C@H](O)[C@H]3O)[C@@H](O)[C@H](O)[C@H]2O)[C@@H](O)[C@@H]1O	Organic compounds	Organic oxygen compounds	Organooxygen compounds	Carbohydrates and carbohydrate conjugates
CCCCC/C=C\C/C=C\C/C=C\CCCCC(=O)O[C@H](COC(=O)CCCCCCCCCCCCC)COP(=O)([O-])OCC[N+](C)(C)C	Organic compounds	Lipids and lipid-like molecules	Glycerophospholipids	Glycerophosphocholines
O=c1cc(-c2ccc(O)cc2)oc2cc(O)ccc12	Organic compounds	Phenylpropanoids and polyketides	Flavonoids	Flavones
O=C(O)CNC(=O)c1ccccc1O	Organic compounds	Benzenoids	Benzene and substituted derivatives	Benzoic acids and derivatives
CC/C=C\C[C@H](O)/C=C/C=C\C=C\C=C\[C@@H](O)[C@@H](O)C/C=C\CCC(=O)O	Organic compounds	Lipids and lipid-like molecules	Fatty Acyls	Fatty acids and conjugates
CCCCC/C=C\C[C@@H](O)/C=C/C=C/C=C\[C@@H](O)CCCC(=O)O	Organic compounds	Lipids and lipid-like molecules	Fatty Acyls	Eicosanoids
CCCCCCCC(=O)OC[C@H](COP(=O)(O)OCCN)OC(=O)CCCCCCC	Organic compounds	Lipids and lipid-like molecules	Glycerophospholipids	Glycerophosphoethanolamines
CC(C)=CCOP(=O)(O)OP(=O)(O)O	Organic compounds	Lipids and lipid-like molecules	Prenol lipids	Isoprenoid phosphates
CCCCCCCCCCCCCCCCC(=O)O[C@H](COC(=O)CCCCCCCCCCC)COP(=O)(O)OCCN	Organic compounds	Lipids and lipid-like molecules	Glycerophospholipids	Glycerophosphoethanolamines
Oc1c(Br)cc(Br)c2cccnc12	Organic compounds	Organoheterocyclic compounds	Quinolines and derivatives	Haloquinolines
Cc1ncc([N+](=O)[O-])n1CC(C)O	Organic compounds	Organoheterocyclic compounds	Azoles	Imidazoles
CCCCC/C=C\C/C=C\C/C=C\C/C=C\CCCCCC(=O)O[C@H](COC(=O)CCCCCCCCCCCCCCCC)COP(=O)(O)OCCN	Organic compounds	Lipids and lipid-like molecules	Glycerophospholipids	Glycerophosphoethanolamines
CNC1(c2ccccc2Cl)CCCCC1=O	Organic compounds	Benzenoids	Benzene and substituted derivatives	Halobenzenes
C[C@H](CCC(=O)O)[C@H]1CC[C@H]2[C@@H]3C(=O)C[C@@H]4CC(=O)CC[C@]4(C)[C@H]3CC(=O)[C@@]21C	Organic compounds	Lipids and lipid-like molecules	Steroids and steroid derivatives	Bile acids, alcohols and derivatives
O=c1ncnc2[nH][nH]cc1-2	Organic compounds	Organoheterocyclic compounds	Pyrazolopyrimidines	Pyrazolo[3,4-d]pyrimidines
CN1CC[C@@]2(C)c3cc(O)ccc3N(C)[C@@H]12	Organic compounds	Organoheterocyclic compounds	Indoles and derivatives	Pyrroloindoles
OC[C@@H]1CCCN2CCCC[C@H]12	Organic compounds	Alkaloids and derivatives	Lupin alkaloids	Lupinine-type alkaloids
OC(CCN1CCCCC1)(c1ccccc1)C1CCCCC1	Organic compounds	Organic nitrogen compounds	Organonitrogen compounds	Amines
CCCCC/C=C\C/C=C\C/C=C\C/C=C\CCCCCC(=O)O[C@H](COC(=O)CCCCCCCCC/C=C\CCCCCCCCCC)COP(=O)(O)OCCN	Organic compounds	Lipids and lipid-like molecules	Glycerophospholipids	Glycerophosphoethanolamines
O=c1c(O)c(-c2ccc(O)c(O)c2)oc2cc(O)cc(O)c12	Organic compounds	Phenylpropanoids and polyketides	Flavonoids	Flavones
CC/C=C\C/C=C\C/C=C\C/C=C\C/C=C\C/C=C\CCC(=O)OC[C@H](COP(=O)(O)OC[C@H](N)C(=O)O)OC(=O)CCC/C=C\C/C=C\C/C=C\C/C=C\C/C=C\CC	Organic compounds	Lipids and lipid-like molecules	Glycerophospholipids	Glycerophosphoserines
CCCCCCCC/C=C\C/C=C\CCCCC(=O)OC[C@H](COP(=O)(O)OCCN)OC(=O)CCCC/C=C\C/C=C\CCCCCCCC	Organic compounds	Lipids and lipid-like molecules	Glycerophospholipids	Glycerophosphoethanolamines
CCCCCCCCCCCCCCCC(=O)OCC(COP(=O)(O)OCCN)OC(=O)CCCCCCCC1CC1CCCC	Organic compounds	Lipids and lipid-like molecules	Glycerophospholipids	Glycerophosphoethanolamines
CCCCc1nc(Cl)c(CO)n1Cc1ccc(-c2ccccc2-c2nn[nH]n2)cc1	Organic compounds	Benzenoids	Benzene and substituted derivatives	Biphenyls and derivatives
O=C(O)CCCCCCCCCO	Organic compounds	Organic acids and derivatives	Hydroxy acids and derivatives	Medium-chain hydroxy acids and derivatives
COc1cc(O)c2c(=O)c(-c3ccc(O)cc3)coc2c1	Organic compounds	Phenylpropanoids and polyketides	Isoflavonoids	O-methylated isoflavonoids
c1ccc2c(c1)[nH]c1cnccc12	Organic compounds	Organoheterocyclic compounds	Indoles and derivatives	Pyridoindoles
CCCCCCCCCCCCCCCCC(=O)OCCCCCCCCCCCC(C)C	Organic compounds	Lipids and lipid-like molecules	Fatty Acyls	Fatty acid esters
N[C@@H](Cc1cnc[nH]1)C(=O)O	Organic compounds	Organic acids and derivatives	Carboxylic acids and derivatives	Amino acids, peptides, and analogues
CCCCCCCCCCCCCCCCCC(=O)OC[C@H](O)[C@H]1OC(=O)C(O)=C1O	Organic compounds	Lipids and lipid-like molecules	Fatty Acyls	Fatty acid esters
Cc1ccc(NC(=O)N(C)C)cc1Cl	Organic compounds	Benzenoids	Benzene and substituted derivatives	N-phenylureas
CCCCCCCC/C=C\CCCCCCCC(=O)OC(CC(=O)[O-])C[N+](C)(C)C	Organic compounds	Lipids and lipid-like molecules	Fatty Acyls	Fatty acid esters
CCC(NC(=O)CCC(N)C(=O)O)C(=O)NCC(=O)O	Organic compounds	Organic acids and derivatives	Carboxylic acids and derivatives	Amino acids, peptides, and analogues
O=C1CC[C@@H](C(=O)O)N1	Organic compounds	Organic acids and derivatives	Carboxylic acids and derivatives	Amino acids, peptides, and analogues
CCCCCCCC/C=C/CCCCCCCC(=O)O[C@H](COC(=O)CCCCCCCCCCCCCCC)COP(=O)([O-])OCC[N+](C)(C)C	Organic compounds	Lipids and lipid-like molecules	Glycerophospholipids	Glycerophosphocholines
Nc1ccc(S(=O)(=O)Nc2nccs2)cc1	Organic compounds	Benzenoids	Benzene and substituted derivatives	Benzenesulfonamides
CCCCC/C=C\C/C=C\C/C=C\CCCCC(=O)O[C@H](COC(=O)CCCCCCCCCCCCCCC)COP(=O)(O)O[C@H]1C(O)C(O)C(O)[C@@H](O)C1O	Organic compounds	Lipids and lipid-like molecules	Glycerophospholipids	Glycerophosphoinositols
CCCCCCCCCCCCCCCCCC(=O)O[C@H](COCCCCCCCCCCCCCC)COP(=O)([O-])OCC[N+](C)(C)C	Organic compounds	Lipids and lipid-like molecules	Glycerophospholipids	Glycerophosphocholines
CCCCCCCCC/C=C\CCCCCCCC(=O)OC[C@@H](COC(=O)CCCCCCCCCCCCCCC)OC(=O)CCCCCCC/C=C\CCCCCCCCC	Organic compounds	Lipids and lipid-like molecules	Glycerolipids	Triradylcglycerols
COc1cc(OC)c2c(=O)cc(-c3ccccc3)oc2c1	Organic compounds	Phenylpropanoids and polyketides	Flavonoids	O-methylated flavonoids
CC1(C)S[C@@H]2[C@H](NC(=O)Cc3ccccc3)C(=O)N2[C@H]1C(=O)O	Organic compounds	Organic acids and derivatives	Carboxylic acids and derivatives	Amino acids, peptides, and analogues
CCCC/C=C\CCCCCCCC(=O)O[C@H](COCCCCCCCCCCCCCCCC)COP(=O)([O-])OCC[N+](C)(C)C	Organic compounds	Lipids and lipid-like molecules	Glycerophospholipids	Glycerophosphocholines
COCCc1ccc(OCC(O)CNC(C)C)cc1	Organic compounds	Benzenoids	Phenols	Tyrosols and derivatives
O=C1C=C2CC3(O)COc4c(ccc(O)c4O)C3=C2C=C1O	Organic compounds	Organoheterocyclic compounds	Benzopyrans	1-benzopyrans
CCCCC/C=C\C/C=C\C/C=C\C/C=C\CCCC(=O)O[C@H](COC(=O)CCCCCCCCCCCCCCCCCCC)COP(=O)([O-])OCC[N+](C)(C)C	Organic compounds	Lipids and lipid-like molecules	Glycerophospholipids	Glycerophosphocholines
CCCCCCCCCCCCCCC(=O)OC[C@@H](O)COP(=O)([O-])OCC[NH3+]	Organic compounds	Lipids and lipid-like molecules	Glycerophospholipids	Glycerophosphoethanolamines
C=C1C[C@@]23CC[C@H]4[C@@](C)(CCC[C@@]4(C)C(=O)O[C@@H]4O[C@H](CO)[C@@H](O)[C@H](O)[C@H]4O)[C@@H]2CC[C@]1(O[C@@H]1O[C@H](CO)[C@@H](O)[C@H](O[C@@H]2O[C@H](CO)[C@@H](O)[C@H](O)[C@H]2O)[C@H]1O[C@@H]1O[C@H](CO)[C@@H](O)[C@H](O)[C@H]1O)C3	Organic compounds	Lipids and lipid-like molecules	Prenol lipids	Terpene glycosides
CCCCCCCC/C=C\CCCCCCCCCC(=O)OC[C@H](COP(=O)(O)O[C@H]1C(O)C(O)C(O)[C@@H](O)C1O)OC(=O)CCCCCCCCCCC	Organic compounds	Lipids and lipid-like molecules	Glycerophospholipids	Glycerophosphoinositols
COCCCC/C(=N\OCCN)c1ccc(C(F)(F)F)cc1	Organic compounds	Benzenoids	Benzene and substituted derivatives	Trifluoromethylbenzenes
CCCCC/C=C\C/C=C\CCCCCCCCCCCC(=O)O[C@H](COC(=O)CCCCCCCCCCCCCCCCCCCCC)COP(=O)(O)OCCN	Organic compounds	Lipids and lipid-like molecules	Glycerophospholipids	Glycerophosphoethanolamines
Nc1ccc(S(=O)(=O)c2ccc(N)cc2)cc1	Organic compounds	Benzenoids	Benzene and substituted derivatives	Benzenesulfonyl compounds
CCCCC/C=C\C/C=C\C/C=C\C/C=C\CCCCCCCCCCCC(=O)O	Organic compounds	Lipids and lipid-like molecules	Fatty Acyls	Fatty acids and conjugates
OC[C@H]1O[C@@H]2O[C@@H]3[C@@H](CO)O[C@H](O[C@@H]4[C@@H](CO)O[C@H](O[C@@H]5[C@@H](CO)O[C@H](O[C@@H]6[C@@H](CO)O[C@H](O[C@@H]7[C@@H](CO)O[C@H](O[C@H]1[C@H](O)[C@H]2O)[C@H](O)[C@H]7O)[C@H](O)[C@H]6O)[C@H](O)[C@H]5O)[C@H](O)[C@H]4O)[C@H](O)[C@H]3O	Organic compounds	Organic oxygen compounds	Organooxygen compounds	Carbohydrates and carbohydrate conjugates
CC/C=C\C/C=C\C/C=C\C/C=C\C/C=C\CCCCCCCCCC(=O)O	Organic compounds	Lipids and lipid-like molecules	Fatty Acyls	Fatty acids and conjugates
CN(C)CCC=C1c2ccccc2COc2ccccc21	Organic compounds	Organoheterocyclic compounds	Benzoxepines	Dibenzoxepines
CC(=O)c1c(O)cc(O)cc1O	Organic compounds	Organic oxygen compounds	Organooxygen compounds	Carbonyl compounds
CC[C@H](O)C(=O)O	Organic compounds	Organic acids and derivatives	Hydroxy acids and derivatives	Alpha hydroxy acids and derivatives
O=C(N/N=C/c1ccc([N+](=O)[O-])o1)c1ccc(O)cc1	Organic compounds	Benzenoids	Benzene and substituted derivatives	Benzoic acids and derivatives
CCCCC/C=C\C/C=C\CCCCCCCCCCCC(=O)O[C@H](COCCCCCCCCCCCCCCCCCCCC)COP(=O)(O)OCCN	Organic compounds	Lipids and lipid-like molecules	Glycerophospholipids	Glycerophosphoethanolamines
Cc1cc(O)cc(=O)o1	Organic compounds	Organoheterocyclic compounds	Pyrans	Pyranones and derivatives
O=c1cc(-c2ccccc2)oc2cc(O)c(O)c(O)c12	Organic compounds	Phenylpropanoids and polyketides	Flavonoids	Flavones
CCCCCCCCCCCCCCCCCCCC(=O)O[C@H](COCCCCCCCCCCCCCCCC)COP(=O)(O)OCCN	Organic compounds	Lipids and lipid-like molecules	Glycerophospholipids	Glycerophosphoethanolamines
CCCCC/C=C\C/C=C\C/C=C\C/C=C\CCCC(=O)O[C@H](COC(=O)CCCCCCC/C=C\C/C=C\CCCCC)COP(=O)(O)OCCN	Organic compounds	Lipids and lipid-like molecules	Glycerophospholipids	Glycerophosphoethanolamines
CCCCCCCCCCCCCCCCCCOC(=O)C(C)CC	Organic compounds	Lipids and lipid-like molecules	Fatty Acyls	Fatty alcohol esters
COc1ccc(C(=O)c2ccccc2)c(O)c1	Organic compounds	Benzenoids	Benzene and substituted derivatives	Benzophenones
CCC(C)C(NC(=O)C(N)Cc1c[nH]c2ccccc12)C(=O)NC(CCCN=C(N)N)C(=O)O	Organic compounds	Organic acids and derivatives	Carboxylic acids and derivatives	Amino acids, peptides, and analogues
CCCC/C=C\C/C=C\CCCCCCCC(=O)O[C@H](CO/C=C\CCCCCCCCCCCCCCCC)COP(=O)(O)OCCN	Organic compounds	Lipids and lipid-like molecules	Glycerophospholipids	Glycerophosphoethanolamines
Nc1nc(N)c2nc(CNc3ccc(C(=O)N[C@@H](CCC(=O)O)C(=O)O)cc3)cnc2n1	Organic compounds	Organoheterocyclic compounds	Pteridines and derivatives	Pterins and derivatives
C[C@@H]1CC[C@H]2[C@@H](C)C(=O)O[C@@H]3O[C@@]4(C)CC[C@@H]1[C@]32OO4	Organic compounds	Lipids and lipid-like molecules	Prenol lipids	Terpene lactones
C[C@H](CCC(=O)O)[C@H]1CC[C@H]2[C@H]3[C@H](CC[C@@]21C)[C@@]1(C)CC[C@@H](O)C[C@H]1C[C@H]3O	Organic compounds	Lipids and lipid-like molecules	Steroids and steroid derivatives	Bile acids, alcohols and derivatives
CC(C)C[C@@H](N)C(=O)O	Organic compounds	Organic acids and derivatives	Carboxylic acids and derivatives	Amino acids, peptides, and analogues
Cc1cn([C@H]2C[C@H](O)[C@@H](COP(=O)(O)OP(=O)(O)OP(=O)(O)O)O2)c(=O)[nH]c1=O	Organic compounds	Nucleosides, nucleotides, and analogues	Pyrimidine nucleotides	Pyrimidine deoxyribonucleotides
C=C1C2CCC3(C4C[C@H]5C6(CCC[C@@]5(C)CN(CC)C46)[C@H]3[C@H]2O)[C@@H]1O	Organic compounds	Lipids and lipid-like molecules	Prenol lipids	Diterpenoids
CC(C)(C)NCC(O)c1cc(Cl)c(N)c(C(F)(F)F)c1	Organic compounds	Benzenoids	Benzene and substituted derivatives	Trifluoromethylbenzenes
Nc1nc(=O)c2ncn([C@H]3C[C@H](O)[C@@H](CO)O3)c2[nH]1	Organic compounds	Nucleosides, nucleotides, and analogues	Purine nucleosides	Purine 2'-deoxyribonucleosides
CC/C=C\C/C=C\C/C=C\C/C=C\C/C=C\C/C=C\CCC(=O)OC[C@H](COP(=O)(O)O)OC(=O)CCCCCCCCCCCCC	Organic compounds	Lipids and lipid-like molecules	Glycerophospholipids	Glycerophosphates
O=C(O)c1cc(O)ccc1[O-]	Organic compounds	Benzenoids	Benzene and substituted derivatives	Benzoic acids and derivatives
O=C(O)CNC(=O)c1ccccc1	Organic compounds	Benzenoids	Benzene and substituted derivatives	Benzoic acids and derivatives
CCCCC/C=C\C/C=C\C/C=C\C/C=C\CCCC(=O)OC[C@@H](O)COP(=O)(O)OC[C@H](N)C(=O)O	Organic compounds	Lipids and lipid-like molecules	Glycerophospholipids	Glycerophosphoserines
Cc1ccc(-c2c(Cl)nc(C#N)n2S(=O)(=O)N(C)C)cc1	Organic compounds	Organoheterocyclic compounds	Azoles	Imidazoles
CC1(C)C[C@@H]2C(=O)CC[C@H]3O[C@]3(C)CC[C@H]21	Organic compounds	Organic oxygen compounds	Organooxygen compounds	Carbonyl compounds
CCCCC/C=C\C=C\C(=O)CCCCCCCC(=O)O	Organic compounds	Lipids and lipid-like molecules	Fatty Acyls	Lineolic acids and derivatives
CC(=O)[C@@]1(O)CC[C@H]2[C@@H]3CCC4=CC(=O)CC[C@]4(C)[C@H]3CC[C@@]21C	Organic compounds	Lipids and lipid-like molecules	Steroids and steroid derivatives	Pregnane steroids
COc1c(N2CCNC(C)C2)c(F)cc2c(=O)c(C(=O)O)cn(C3CC3)c12	Organic compounds	Organoheterocyclic compounds	Quinolines and derivatives	Quinoline carboxylic acids
CCCC/C=C\CCCCCCCC(=O)OC[C@H](COP(=O)([O-])OCC[N+](C)(C)C)OC(=O)CCCCC/C=C\C/C=C\C/C=C\C/C=C\CCCCC	Organic compounds	Lipids and lipid-like molecules	Glycerophospholipids	Glycerophosphocholines
O=C(O)CNC(=O)Cc1ccccc1	Organic compounds	Organic acids and derivatives	Carboxylic acids and derivatives	Amino acids, peptides, and analogues
Cc1cccc(CN2CCN(C(c3ccccc3)c3ccc(Cl)cc3)CC2)c1	Organic compounds	Benzenoids	Benzene and substituted derivatives	Diphenylmethanes
CCCCCCC/C=C\CCCCCCCC(=O)O[C@H](CO/C=C\CCCCCCCCCCCCCC)COP(=O)(O)OCCN	Organic compounds	Lipids and lipid-like molecules	Glycerophospholipids	Glycerophosphoethanolamines
C[C@H](CCC(=O)NCC(=O)O)[C@H]1CC[C@H]2[C@@H]3[C@@H](O)C[C@@H]4C[C@H](O)CC[C@]4(C)[C@H]3CC[C@@]21C	Organic compounds	Lipids and lipid-like molecules	Steroids and steroid derivatives	Bile acids, alcohols and derivatives
CC(C)=CCC[C@]1(C)C=Cc2c(O)c3c(c(CC=C(C)C)c2O1)O[C@]12C(=C[C@@H]4C[C@H]1C(C)(C)O[C@@]2(C/C=C(/C)C(=O)O)C4=O)C3=O	Organic compounds	Organoheterocyclic compounds	Benzopyrans	1-benzopyrans
CCCCC/C=C\C/C=C\C/C=C\C/C=C\CCCC(=O)O[C@H](COC(=O)CCCCCCC/C=C\CCCCCCCCC)COP(=O)(O)OC[C@H](N)C(=O)O	Organic compounds	Lipids and lipid-like molecules	Glycerophospholipids	Glycerophosphoserines
Cc1cc(C(C)(C)C)cc(C)c1CC1=NCCN1	Organic compounds	Benzenoids	Benzene and substituted derivatives	Phenylpropanes
NCCS(=O)O	Organic compounds	Organic acids and derivatives	Sulfinic acids and derivatives	Sulfinic acids
Nc1nc(=O)c2ncn([C@@H]3O[C@H](COP(=O)(O)OP(=O)(O)O[C@H]4O[C@H](CO)[C@@H](O)[C@H](O)[C@H]4O)[C@@H](O)[C@H]3O)c2[nH]1	Organic compounds	Nucleosides, nucleotides, and analogues	Purine nucleotides	Purine nucleotide sugars
CC/C=C\C/C=C\C/C=C\C/C=C\C/C=C\C/C=C\CCC(=O)O[C@H](COC(=O)CCCCCCC/C=C\C/C=C\CCCC)COP(=O)([O-])OCC[N+](C)(C)C	Organic compounds	Lipids and lipid-like molecules	Glycerophospholipids	Glycerophosphocholines
CCN(CC)C(=O)c1ccc(O)c(OC)c1	Organic compounds	Benzenoids	Phenols	Methoxyphenols
OCC1OC(OC2C(CO)OC(OC3C(CO)OC(OC4C(CO)OC(OC5C(CO)OC(O)C(O)C5O)C(O)C4O)C(O)C3O)C(O)C2O)C(O)C(O)C1O	Organic compounds	Organic oxygen compounds	Organooxygen compounds	Carbohydrates and carbohydrate conjugates
CC(C)CCCC(C)N	Organic compounds	Organic nitrogen compounds	Organonitrogen compounds	Amines
O=C1CCc2cc(OCCCCc3nnnn3C3CCCCC3)ccc2N1	Organic compounds	Organoheterocyclic compounds	Quinolines and derivatives	Quinolones and derivatives
NC(N)=Nc1nc(CSCC/C(N)=N/S(N)(=O)=O)cs1	Organic compounds	Organoheterocyclic compounds	Azoles	Thiazoles
CCCCC/C=C\C/C=C\CCCCCCCCCCCC(=O)O[C@H](COC(=O)CCCCCCCCCCCCCCCCC)COP(=O)(O)O[C@H]1C(O)C(O)C(O)[C@@H](O)C1O	Organic compounds	Lipids and lipid-like molecules	Glycerophospholipids	Glycerophosphoinositols
O=C(CCCN1CC=C(n2c(=O)[nH]c3ccccc32)CC1)c1ccc(F)cc1	Organic compounds	Organic oxygen compounds	Organooxygen compounds	Carbonyl compounds
O=C(CCCN1CCC(O)(c2ccc(Cl)cc2)CC1)c1ccc(F)cc1	Organic compounds	Organic oxygen compounds	Organooxygen compounds	Carbonyl compounds
COc1cccc([C@@]2(O)CCCC[C@@H]2CN(C)C)c1	Organic compounds	Benzenoids	Phenol ethers	Anisoles
CCCCCCCCCC/C=C\CCCCCCCCCC(=O)O[C@H](COC(=O)CCCCCCCCCCCCCCCCC)COP(=O)(O)O	Organic compounds	Lipids and lipid-like molecules	Glycerophospholipids	Glycerophosphates
CCCCCC/C=C\CCCCCCCCCCCC(=O)O[C@H](COC(=O)CCCCCCCCCCCCCCCCC)COP(=O)([O-])OCC[N+](C)(C)C	Organic compounds	Lipids and lipid-like molecules	Glycerophospholipids	Glycerophosphocholines
COc1cc(OC)c2c(=O)c(-c3ccc4c(c3)OCO4)coc2c1	Organic compounds	Phenylpropanoids and polyketides	Isoflavonoids	O-methylated isoflavonoids
Cc1cccc(Nc2ccccc2C(=O)O)c1C	Organic compounds	Benzenoids	Benzene and substituted derivatives	Benzoic acids and derivatives
COc1cc2c(cc1OC)[C@@H]1C(=O)c3ccc4oc(C(C)C)cc4c3O[C@@H]1CO2	Organic compounds	Phenylpropanoids and polyketides	Isoflavonoids	Rotenoids
CCCCCCCCCC/C=C\CCCCCCCCCC(=O)OC[C@@H](O)COP(=O)(O)OC[C@H](N)C(=O)O	Organic compounds	Lipids and lipid-like molecules	Glycerophospholipids	Glycerophosphoserines
CCCCC/C=C\C/C=C\C/C=C\CCCCC(=O)O[C@H](COC(=O)CCCCCCCCC/C=C\CCCCCCCC)COP(=O)(O)O	Organic compounds	Lipids and lipid-like molecules	Glycerophospholipids	Glycerophosphates
CCCCCCCC(=O)OC[C@H](COP(=O)(O)O)OC(=O)CCCCCCC	Organic compounds	Lipids and lipid-like molecules	Glycerophospholipids	Glycerophosphates
CCCCCCCCCC/C=C\CCCCCCCCCC(=O)OC[C@@H](COC(=O)CCCCCCCCCCCC)OC(=O)CCCCCCCCCCCC	Organic compounds	Lipids and lipid-like molecules	Glycerolipids	Triradylcglycerols
CC/C=C\C/C=C\C/C=C\CCCCCCCC(=O)O[C@H](COC(=O)CCCC/C=C\C/C=C\C/C=C\CCCCC)COP(=O)(O)O[C@H]1C(O)C(O)C(O)[C@@H](O)C1O	Organic compounds	Lipids and lipid-like molecules	Glycerophospholipids	Glycerophosphoinositols
O=C(O)CCC(=O)Nc1ccc(S(=O)(=O)Nc2nccs2)cc1	Organic compounds	Benzenoids	Benzene and substituted derivatives	Benzenesulfonamides
CCCCC/C=C\C/C=C\C/C=C\CCCCCCC(=O)OC[C@H](COP(=O)(O)O)OC(=O)CCCCCCCCCCCCCCC	Organic compounds	Lipids and lipid-like molecules	Glycerophospholipids	Glycerophosphates
N[C@@H](Cc1ccccc1)C(=O)O	Organic compounds	Organic acids and derivatives	Carboxylic acids and derivatives	Amino acids, peptides, and analogues
CCCCCCCCCCCCCCCCCC(=O)O[C@H](COC(=O)CCCCCCCC)COP(=O)([O-])OCC[N+](C)(C)C	Organic compounds	Lipids and lipid-like molecules	Glycerophospholipids	Glycerophosphocholines
CN1CCN(c2c(F)cc3c(=O)c(C(=O)O)cn(CCF)c3c2F)CC1	Organic compounds	Organoheterocyclic compounds	Quinolines and derivatives	Quinoline carboxylic acids
C[C@H]1O[C@H](O[C@@H]2[C@@H](CO)O[C@H](O[C@@H]3[C@@H](CO)OC(O)[C@H](O)[C@H]3O)[C@H](O)[C@H]2O)[C@H](O)[C@@H](O)[C@@H]1N[C@H]1C=C(CO)[C@@H](O)[C@H](O)[C@H]1O	Organic compounds	Organic oxygen compounds	Organooxygen compounds	Carbohydrates and carbohydrate conjugates
CCCCCCCC/C=C\CCCCCCCC(=O)O	Organic compounds	Lipids and lipid-like molecules	Fatty Acyls	Fatty acids and conjugates
CCCCCCCCCCCCCCCC/C=C\OC[C@H](COP(=O)(O)OCCN)OC(=O)CCCCCCCCCCCCCCCCCCCCC	Organic compounds	Lipids and lipid-like molecules	Glycerophospholipids	Glycerophosphoethanolamines
N[C@@H](Cc1ccc(N(CCCl)CCCl)cc1)C(=O)O	Organic compounds	Organic acids and derivatives	Carboxylic acids and derivatives	Amino acids, peptides, and analogues
OC1OC[C@@H](O[C@@H]2OC[C@@H](O)[C@H](O)[C@H]2O)[C@H](O)[C@H]1O	Organic compounds	Organic oxygen compounds	Organooxygen compounds	Carbohydrates and carbohydrate conjugates
CCCCC/C=C\C/C=C\CCCCCCCCCCCC(=O)O[C@H](COC(=O)CCCCCCCCCCCCCC)COP(=O)([O-])OCC[N+](C)(C)C	Organic compounds	Lipids and lipid-like molecules	Glycerophospholipids	Glycerophosphocholines
Cc1cn([C@H]2C[C@H](O)[C@@H](COP(=O)(O)OP(=O)(O)O)O2)c(=O)[nH]c1=O	Organic compounds	Nucleosides, nucleotides, and analogues	Pyrimidine nucleotides	Pyrimidine deoxyribonucleotides
O=C(O)C[C@@H](O)C(=O)O	Organic compounds	Organic acids and derivatives	Hydroxy acids and derivatives	Beta hydroxy acids and derivatives
O=c1nc[nH]c2nc[nH]c12	Organic compounds	Organoheterocyclic compounds	Imidazopyrimidines	Purines and purine derivatives
CCCCC/C=C\C/C=C\C/C=C\CCCCCCC(=O)O[C@H](COC(=O)CCCCCCCCCCCC)COP(=O)(O)OCCN	Organic compounds	Lipids and lipid-like molecules	Glycerophospholipids	Glycerophosphoethanolamines
CNC(C)C(=O)c1ccc(C)cc1	Organic compounds	Organic oxygen compounds	Organooxygen compounds	Carbonyl compounds
CC/C=C\C/C=C\C/C=C\C/C=C\C/C=C\C/C=C\CCCCCCC(=O)O	Organic compounds	Lipids and lipid-like molecules	Fatty Acyls	Fatty acids and conjugates
CCCCC/C=C\C/C=C\CCCCCCCC(=O)O[C@H](COC(=O)CCCCCCCCCCCC)COP(=O)(O)OC[C@@H](O)CO	Organic compounds	Lipids and lipid-like molecules	Glycerophospholipids	Glycerophosphoglycerols
CCCCC/C=C\C/C=C\C/C=C\C/C=C\C/C=C\CCC(=O)O[C@H](CO)COP(=O)(O)OCCN	Organic compounds	Lipids and lipid-like molecules	Glycerophospholipids	Glycerophosphoethanolamines
CCCCCCCC/C=C\CCCCCCCC(=O)OC[C@@H](O)COP(=O)(O)O[C@H]1C(O)C(O)C(O)[C@@H](O)C1O	Organic compounds	Lipids and lipid-like molecules	Glycerophospholipids	Glycerophosphoinositols
O=C(O)C(O)C(O)C(=O)O	Organic compounds	Organic oxygen compounds	Organooxygen compounds	Carbohydrates and carbohydrate conjugates
C=CC1=C(C(=O)O)N2C(=O)[C@@H](NC(=O)/C(=N\O)c3csc(N)n3)[C@H]2SC1	Organic compounds	Organoheterocyclic compounds	Lactams	Beta lactams
C[C@H](CCC(=O)NCCS(=O)(=O)O)[C@H]1CC[C@H]2[C@@H]3CC[C@@H]4C[C@H](O)CC[C@]4(C)[C@H]3C[C@H](O)[C@@]21C	Organic compounds	Lipids and lipid-like molecules	Steroids and steroid derivatives	Bile acids, alcohols and derivatives
CCCCC/C=C\C/C=C\C/C=C\C/C=C\CCCCCC(=O)OC[C@H](COP(=O)(O)OC[C@H](N)C(=O)O)OC(=O)CCC/C=C\C/C=C\C/C=C\C/C=C\CCCCC	Organic compounds	Lipids and lipid-like molecules	Glycerophospholipids	Glycerophosphoserines
CC/C=C\C/C=C\C/C=C\C/C=C\C/C=C\C/C=C\CCC(=O)O[C@H](COC(=O)CCCCCCCCCCC/C=C\C/C=C\CCCCC)COP(=O)([O-])OCC[N+](C)(C)C	Organic compounds	Lipids and lipid-like molecules	Glycerophospholipids	Glycerophosphocholines
CCCCC/C=C\C/C=C\C/C=C\CCCCCCC(=O)O[C@H](COC(=O)CCCCCCCCCCC)COP(=O)([O-])OCC[N+](C)(C)C	Organic compounds	Lipids and lipid-like molecules	Glycerophospholipids	Glycerophosphocholines
C[C@]12CC[C@@H]3c4ccc(O)cc4CC[C@H]3[C@@H]1C[C@H](O)[C@@H]2O	Organic compounds	Lipids and lipid-like molecules	Steroids and steroid derivatives	Estrane steroids
C[C@@H]1O[C@@H](OC[C@H]2O[C@@H](Oc3c(-c4ccc(OCCO)c(OCCO)c4)oc4cc(OCCO)cc(O)c4c3=O)[C@H](O)[C@@H](O)[C@@H]2O)[C@H](O)[C@H](O)[C@H]1O	Organic compounds	Phenylpropanoids and polyketides	Flavonoids	Flavonoid glycosides
C[C@H](CCC(=O)NCCS(=O)(=O)O)[C@H]1CC[C@H]2[C@@H]3[C@@H](O)C[C@@H]4C[C@H](O)CC[C@]4(C)[C@H]3CC[C@@]21C	Organic compounds	Lipids and lipid-like molecules	Steroids and steroid derivatives	Bile acids, alcohols and derivatives
CCCCCCCC/C=C\CCCCCCCCCC(=O)O[C@H](CO/C=C\CCCCCCCCCCCCCCCC)COP(=O)(O)OCCN	Organic compounds	Lipids and lipid-like molecules	Glycerophospholipids	Glycerophosphoethanolamines
CCCCCCCCCCCCCCCC(=O)NCCO	Organic compounds	Organic acids and derivatives	Carboximidic acids and derivatives	Carboximidic acids
CCCC/C=C\C/C=C\CCCCCCCC(=O)OC[C@H](COP(=O)(O)OCCN)OC(=O)CCCCC/C=C\C/C=C\C/C=C\C/C=C\CCCCC	Organic compounds	Lipids and lipid-like molecules	Glycerophospholipids	Glycerophosphoethanolamines
CC[C@H]1OC(=O)[C@H](C)[C@@H](O[C@H]2C[C@@](C)(OC)[C@@H](O)[C@H](C)O2)[C@H](C)[C@@H](O[C@@H]2O[C@H](C)C[C@H](N(C)C)[C@H]2O)[C@](C)(O)C[C@@H](C)C(=O)[C@H](C)[C@@H](O)[C@]1(C)O	Organic compounds	Organic oxygen compounds	Organooxygen compounds	Carbohydrates and carbohydrate conjugates
CCCCCCCCC/C=C\CCCCCCCC(=O)OC[C@@H](O)COP(=O)([O-])OCC[N+](C)(C)C	Organic compounds	Lipids and lipid-like molecules	Glycerophospholipids	Glycerophosphocholines
CC(=O)Oc1ccc2c(c1OC(C)=O)OCC1(O)Cc3c(cc(OC(C)=O)c(OC(C)=O)c3OC(C)=O)C21	Organic compounds	Organic acids and derivatives	Carboxylic acids and derivatives	Pentacarboxylic acids and derivatives
C=C1C2CC[C@@]3(C)[C@H](c4ccoc4)OC(=O)C[C@]13O[C@H]1CC(O)C(C)(C)C(CC(=O)OC)[C@@]21C	Organic compounds	Organoheterocyclic compounds	Lactones	Delta valerolactones
CC(=O)CC(c1ccccc1)c1c(O)c2ccccc2oc1=O	Organic compounds	Phenylpropanoids and polyketides	Coumarins and derivatives	Hydroxycoumarins
COc1ccc(CN(CCN(C)C)c2ccccn2)cc1	Organic compounds	Benzenoids	Benzene and substituted derivatives	Benzylamines
O=c1c(O)c(-c2ccccc2)oc2cc(O)ccc12	Organic compounds	Phenylpropanoids and polyketides	Flavonoids	Flavones
CCCCC/C=C\C/C=C\C/C=C\C/C=C\CCCC(=O)OC[C@H](COP(=O)(O)OCCN)OC(=O)CCCCCCCCCCCCCC	Organic compounds	Lipids and lipid-like molecules	Glycerophospholipids	Glycerophosphoethanolamines
NCCc1ccc(O)cc1	Organic compounds	Benzenoids	Benzene and substituted derivatives	Phenethylamines
CC/C=C\C/C=C\C/C=C\C/C=C\C/C=C\CCCC(=O)O[C@H](COC(=O)CCCCC/C=C\C/C=C\C/C=C\C/C=C\CCCCC)COP(=O)(O)OCCN	Organic compounds	Lipids and lipid-like molecules	Glycerophospholipids	Glycerophosphoethanolamines
CCCCC/C=C\C/C=C\CCCCCCCC(=O)OC[C@H](COP(=O)(O)OC[C@@H](O)CO)OC(=O)CCCCCCC/C=C\CCCCCCCC	Organic compounds	Lipids and lipid-like molecules	Glycerophospholipids	Glycerophosphoglycerols
CC[C@H]1OC(=O)C[C@@H](O)[C@H](C)[C@@H](O[C@@H]2O[C@H](C)[C@@H](O)[C@H](N(C)C)[C@H]2O)[C@@H](CCN2C[C@@H](C)C[C@@H](C)C2)C[C@@H](C)C(=O)/C=C/C(C)=C/[C@@H]1CO[C@@H]1O[C@H](C)[C@@H](O)[C@@H](OC)[C@H]1OC	Organic compounds	Organic oxygen compounds	Organooxygen compounds	Carbohydrates and carbohydrate conjugates
C[C@H](CCC(=O)NCCS(=O)(=O)O)[C@H]1CC[C@H]2[C@@H]3C[C@H](O)[C@@H]4C[C@H](O)CC[C@]4(C)[C@H]3CC[C@@]21C	Organic compounds	Lipids and lipid-like molecules	Steroids and steroid derivatives	Bile acids, alcohols and derivatives
CC(=O)Nc1cccc(O)c1	Organic compounds	Benzenoids	Benzene and substituted derivatives	Anilides
CCCCCCCCCCCCCCCCOC[C@H](COP(=O)([O-])OCC[N+](C)(C)C)OC(=O)CCCCC	Organic compounds	Lipids and lipid-like molecules	Glycerophospholipids	Glycerophosphocholines
CC/C=C\C/C=C\C/C=C\C/C=C\C/C=C\C/C=C\CCC(=O)O[C@H](COC(=O)CCCCCCCCCCC)COP(=O)([O-])OCC[N+](C)(C)C	Organic compounds	Lipids and lipid-like molecules	Glycerophospholipids	Glycerophosphocholines
CCN1CCN(C(=O)N[C@@H](C(=O)N[C@@H]2C(=O)N3C(C(=O)O)=C(CSc4nnnn4C)CS[C@H]23)c2ccc(O)cc2)C(=O)C1=O	Organic compounds	Organic acids and derivatives	Carboxylic acids and derivatives	Amino acids, peptides, and analogues
Nc1ncnc2c1ncn2[C@@H]1O[C@H](COP(=O)(O)O)[C@@H](OP(=O)(O)O)[C@H]1O	Organic compounds	Nucleosides, nucleotides, and analogues	Purine nucleotides	Purine ribonucleotides
CC/C=C\C/C=C\C/C=C\C/C=C\C/C=C\C/C=C\CCC(=O)O[C@H](COCCCCCCCCCCCCCCCCCCCC)COP(=O)(O)OCCN	Organic compounds	Lipids and lipid-like molecules	Glycerophospholipids	Glycerophosphoethanolamines
CCCCC/C=C\C/C=C\CCCCCCCCCCCC(=O)O[C@H](COC(=O)CCCCCCCCCCCCCCCCC)COP(=O)(O)OC[C@H](N)C(=O)O	Organic compounds	Lipids and lipid-like molecules	Glycerophospholipids	Glycerophosphoserines
CCCC/C=C\CCCCCCCC(=O)OC[C@H](COP(=O)(O)OC[C@@H](O)CO)OC(=O)CCCCCCC/C=C\CCCCCC	Organic compounds	Lipids and lipid-like molecules	Glycerophospholipids	Glycerophosphoglycerols
CCOc1ccc(NC(C)=O)cc1	Organic compounds	Benzenoids	Benzene and substituted derivatives	Anilides
CCCCCCCCCCCCCCCCCCCCCCCCCC(=O)O[C@H](COC(=O)CCCCCCCCCCCCC)COP(=O)([O-])OCC[N+](C)(C)C	Organic compounds	Lipids and lipid-like molecules	Glycerophospholipids	Glycerophosphocholines
O=C1Cc2cc(CCN3CCN(c4nsc5ccccc45)CC3)c(Cl)cc2N1	Organic compounds	Organoheterocyclic compounds	Diazinanes	Piperazines
O=C(O)c1cn(-c2ccc(F)cc2)c2cc(N3CCNCC3)c(F)cc2c1=O	Organic compounds	Organoheterocyclic compounds	Quinolines and derivatives	Phenylquinolines
CCCCCCCC/C=C\C/C=C\C/C=C\CCCC(=O)OC[C@H](COP(=O)([O-])OCC[N+](C)(C)C)OC(=O)CCCCCCCCCCCCC	Organic compounds	Lipids and lipid-like molecules	Glycerophospholipids	Glycerophosphocholines
COc1cc(O)cc(OC)c1OC	Organic compounds	Benzenoids	Phenols	Methoxyphenols
CCCCCCCCCCCCCCCC/C=C\OC[C@H](COP(=O)([O-])OCC[N+](C)(C)C)OC(=O)CCCCCCCCCCCCCCCCC	Organic compounds	Lipids and lipid-like molecules	Glycerophospholipids	Glycerophosphocholines
CCCCC/C=C\C/C=C\CCCCCCCC(=O)OC[C@@H](O)COP(=O)(O)O[C@H]1C(O)C(O)C(O)[C@@H](O)C1O	Organic compounds	Lipids and lipid-like molecules	Glycerophospholipids	Glycerophosphoinositols
CCCCCCCCCCCCCCCC(=O)O[C@H](COC(=O)CCCCCCCCCCCCCC)COP(=O)(O)OC[C@@H](O)CO	Organic compounds	Lipids and lipid-like molecules	Glycerophospholipids	Glycerophosphoglycerols
C[C@]12C[C@H](O)[C@@]3(F)[C@@H](CCC4=CC(=O)C=C[C@@]43C)[C@@H]1C[C@@H](O)[C@]2(O)C(=O)CO	Organic compounds	Lipids and lipid-like molecules	Steroids and steroid derivatives	Hydroxysteroids
C[C@]12C[C@H](O)[C@H]3[C@@H](CCC4=CC(=O)CC[C@@]43C)[C@@H]1CC[C@@H]2C(=O)CO	Organic compounds	Lipids and lipid-like molecules	Steroids and steroid derivatives	Hydroxysteroids
Cc1c(C)c2c(c(C)c1O)CCC(C)(CCCC(C)CCCC(C)CCCC(C)C)O2	Organic compounds	Lipids and lipid-like molecules	Prenol lipids	Quinone and hydroquinone lipids
Oc1cccc2c1cc1ccc3cccc4ccc2c1c34	Organic compounds	Benzenoids	Pyrenes	Benzopyrenes
CCCCCCCCCCCCCCCCCCCCCC(=O)O[C@H](COCCCCCCCCCCCCCCCC)COP(=O)([O-])OCC[N+](C)(C)C	Organic compounds	Lipids and lipid-like molecules	Glycerophospholipids	Glycerophosphocholines
Nc1nc(=O)c2nc([C@H](O)[C@H](O)CO)cnc2[nH]1	Organic compounds	Organoheterocyclic compounds	Pteridines and derivatives	Pterins and derivatives
CCCCCCCCCCCCCCCC(=O)O[C@H](CO)COP(=O)(O)OCCN	Organic compounds	Lipids and lipid-like molecules	Glycerophospholipids	Glycerophosphoethanolamines
CCCCC/C=C\C/C=C\C/C=C\CCCCC(=O)[O-]	Organic compounds	Lipids and lipid-like molecules	Fatty Acyls	Lineolic acids and derivatives
OC[C@H]1O[C@H](OC[C@H]2OC(O)(CO)[C@@H](O)[C@@H]2O)[C@H](O)[C@@H](O)[C@@H]1O	Organic compounds	Organic oxygen compounds	Organooxygen compounds	Carbohydrates and carbohydrate conjugates
C=C1C2CCC(C2)C1(C)C	Organic compounds	Lipids and lipid-like molecules	Prenol lipids	Monoterpenoids
Nc1[nH]c(=O)nc2nc[nH]c12	Organic compounds	Organoheterocyclic compounds	Imidazopyrimidines	Purines and purine derivatives
Fc1ccc(C(c2ccc(F)cc2)N2CCN(C/C=C/c3ccccc3)CC2)cc1	Organic compounds	Benzenoids	Benzene and substituted derivatives	Diphenylmethanes
CC(=O)N[C@H]1C(O)O[C@H](COP(=O)(O)O)[C@@H](O)[C@@H]1O	Organic compounds	Organic oxygen compounds	Organooxygen compounds	Carbohydrates and carbohydrate conjugates
Nc1ccc(C(=O)NCC(=O)O)cc1	Organic compounds	Benzenoids	Benzene and substituted derivatives	Benzoic acids and derivatives
CCCCC/C=C\C/C=C\C/C=C\C/C=C\CCCC(=O)OC[C@@H](O)COP(=O)(O)OC[C@@H](O)CO	Organic compounds	Lipids and lipid-like molecules	Glycerophospholipids	Glycerophosphoglycerols
O=C(O)CCCc1ccc(N(CCCl)CCCl)cc1	Organic compounds	Organic nitrogen compounds	Organonitrogen compounds	Nitrogen mustard compounds
CC[C@H](C)[C@H]1C(=O)O[C@H](C(C)C)C(=O)N(C)[C@@H]([C@@H](C)CC)C(=O)O[C@H](C(C)C)C(=O)N(C)[C@@H](C(C)C)C(=O)O[C@H](C(C)C)C(=O)N1C	Organic compounds	Organic acids and derivatives	Peptidomimetics	Depsipeptides
Cc1c2oc3c(C)ccc(C(=O)N[C@@H]4C(=O)N[C@H](C(C)C)C(=O)N5CCC[C@H]5C(=O)N(C)CC(=O)N(C)[C@@H](C(C)C)C(=O)O[C@@H]4C)c3nc-2c(C(=O)N[C@@H]2C(=O)N[C@H](C(C)C)C(=O)N3CCC[C@H]3C(=O)N(C)CC(=O)N(C)[C@@H](C(C)C)C(=O)O[C@@H]2C)c(N)c1=O	Organic compounds	Organic acids and derivatives	Peptidomimetics	Depsipeptides
CCCCCCCC/C=C\CCCCCCCC(=O)O[C@H](COCCCCCCCCCCCCCCCCCCCC)COP(=O)(O)OCCN	Organic compounds	Lipids and lipid-like molecules	Glycerophospholipids	Glycerophosphoethanolamines
CCOC(=O)C1(c2ccccc2)CCN(C)CC1	Organic compounds	Organoheterocyclic compounds	Piperidines	Phenylpiperidines
CN(C)CCOC(C)(c1ccccc1)c1ccccn1	Organic compounds	Benzenoids	Benzene and substituted derivatives	Benzylethers
COc1cc(CC(N)C(=O)O)ccc1O	Organic compounds	Organic acids and derivatives	Carboxylic acids and derivatives	Amino acids, peptides, and analogues
CC/C=C\C/C=C\C/C=C\C/C=C\CCCCC(=O)OC[C@H](COP(=O)(O)OCCN)OC(=O)CCCCCCC/C=C\CCCCCC	Organic compounds	Lipids and lipid-like molecules	Glycerophospholipids	Glycerophosphoethanolamines
NCCCNCCCCNCCCN	Organic compounds	Organic nitrogen compounds	Organonitrogen compounds	Amines
CCCCCCCCCCCCCCCCCCCCCCCC(=O)N[C@@H](CO)[C@H](O)CCCCCCCCCCCCCCC	Organic compounds	Lipids and lipid-like molecules	Sphingolipids	Ceramides
CCCCCC/C=C\CCCCCCCC(=O)OC[C@H](COP(=O)([O-])OCC[N+](C)(C)C)OC(C)=O	Organic compounds	Lipids and lipid-like molecules	Glycerophospholipids	Glycerophosphocholines
COc1cc(C(CO)OS(=O)(=O)O)ccc1O	Organic compounds	Benzenoids	Phenols	Methoxyphenols
CCCCOc1cc(C(=O)NCCN(CC)CC)c2ccccc2n1	Organic compounds	Organoheterocyclic compounds	Quinolines and derivatives	Quinolones and derivatives
CCCCC/C=C\C/C=C\CCCCCCCC(=O)O	Organic compounds	Lipids and lipid-like molecules	Fatty Acyls	Lineolic acids and derivatives
CC1(C)[C@@H](O)CC[C@@]2(C)[C@H]1CC[C@]1(C)[C@@H]2C(=O)C=C2[C@@H]3C[C@@](C)(C(=O)O)CC[C@]3(C)CC[C@]21C	Organic compounds	Lipids and lipid-like molecules	Prenol lipids	Triterpenoids
CC/C=C\C/C=C\C/C=C\C/C=C\C/C=C\C/C=C\CCC(=O)O[C@H](CO/C=C\CCCCCCCCCCCCCC)COP(=O)(O)OCCN	Organic compounds	Lipids and lipid-like molecules	Glycerophospholipids	Glycerophosphoethanolamines
CCCCC/C=C\C/C=C\C/C=C\CCCCCCC(=O)OC[C@H](COP(=O)(O)OC[C@H](N)C(=O)O)OC(=O)CCCCCCCCC/C=C\CCCCCCCCCC	Organic compounds	Lipids and lipid-like molecules	Glycerophospholipids	Glycerophosphoserines
CC/C=C\C/C=C\C/C=C\C/C=C\C/C=C\C/C=C\CCCCCCCCCCC(=O)O	Organic compounds	Lipids and lipid-like molecules	Fatty Acyls	Fatty acids and conjugates
Nc1ncnc2c1ncn2[C@@H]1O[C@H](COP(=O)(O)OP(=O)(O)OP(=O)(O)O)[C@@H](O)[C@H]1O	Organic compounds	Nucleosides, nucleotides, and analogues	Purine nucleotides	Purine ribonucleotides
CCCCC/C=C\C/C=C\C/C=C\C/C=C\CCCCCC(=O)O[C@H](COC(=O)CCCCCCCCCCC)COP(=O)(O)OC[C@@H](O)CO	Organic compounds	Lipids and lipid-like molecules	Glycerophospholipids	Glycerophosphoglycerols
CC(C)c1cc(Oc2ccccc2)cc(C(C)C)c1NC(=S)NC(C)(C)C	Organic compounds	Benzenoids	Benzene and substituted derivatives	Diphenylethers
NC(=O)[C@@H]1CCCN1C(=O)[C@H](Cc1cnc[nH]1)NC(=O)[C@@H]1CCC(=O)N1	Organic compounds	Organic acids and derivatives	Carboxylic acids and derivatives	Amino acids, peptides, and analogues
CN[C@@H]1[C@@H](O)[C@@H](O[C@@H]2[C@@H](O)[C@H](O[C@H]3O[C@H]([C@@H](C)N)CC[C@H]3N)[C@@H](N)C[C@H]2N)OC[C@]1(C)O	Organic compounds	Organic oxygen compounds	Organooxygen compounds	Carbohydrates and carbohydrate conjugates
CCCCCCCCCCCCCCCC(=O)OC[C@H](COP(=O)(O)O[C@H]1C(O)C(O)C(O)[C@@H](O)C1O)OC(=O)CCCCCCCCCCC	Organic compounds	Lipids and lipid-like molecules	Glycerophospholipids	Glycerophosphoinositols
O=c1c(O)c(-c2cc(O)c(O)c(O)c2)oc2cc(O)cc(O)c12	Organic compounds	Phenylpropanoids and polyketides	Flavonoids	Flavones
CCCCC/C=C\C/C=C\C/C=C\C/C=C\CCCC(=O)O[C@H](COCCCCCCCCCCCCCCCC)COP(=O)(O)OCCN	Organic compounds	Lipids and lipid-like molecules	Glycerophospholipids	Glycerophosphoethanolamines
O=C[C@H](O)COP(=O)(O)O	Organic compounds	Organic oxygen compounds	Organooxygen compounds	Carbohydrates and carbohydrate conjugates
CC(=O)Nc1ccc(S(=O)(=O)c2ccc(NC(C)=O)cc2)cc1	Organic compounds	Benzenoids	Benzene and substituted derivatives	Anilides
COc1ccc(NS(=O)(=O)c2ccc(N)cc2)nn1	Organic compounds	Benzenoids	Benzene and substituted derivatives	Benzenesulfonamides
CCCCCCC/C=C\CCCCCCCC(=O)O[C@H](COC(=O)CCCCCCCCCCCC)COP(=O)(O)OC[C@@H](O)CO	Organic compounds	Lipids and lipid-like molecules	Glycerophospholipids	Glycerophosphoglycerols
O=C1NCCN1CCN1CCC(c2cn(-c3ccc(F)cc3)c3ccc(Cl)cc23)CC1	Organic compounds	Organoheterocyclic compounds	Pyrroles	Substituted pyrroles
NC(CSCC[C@H](N)C(=O)O)C(=O)O	Organic compounds	Organic acids and derivatives	Carboxylic acids and derivatives	Amino acids, peptides, and analogues
CCCCCC[C@H]1C(=O)O[C@H](C)[C@H](NC(=O)c2cccc(NC=O)c2O)C(=O)O[C@@H](C)[C@@H]1OC(=O)CC(C)C	Organic compounds	Organic acids and derivatives	Carboxylic acids and derivatives	Amino acids, peptides, and analogues
CC/C=C/C=C/C=C/C=C/CCCCCCCC(=O)O[C@H](COC(=O)CCCCCCCCCCCCCCCCC)COP(=O)([O-])OCC[N+](C)(C)C	Organic compounds	Lipids and lipid-like molecules	Glycerophospholipids	Glycerophosphocholines
CO/C=C(/C(=O)OC)c1ccccc1Oc1cc(Oc2ccccc2C#N)ncn1	Organic compounds	Benzenoids	Benzene and substituted derivatives	Phenyl-beta-methoxyacrylates
CN1C(=O)CC[C@H]1c1cccnc1	Organic compounds	Organoheterocyclic compounds	Pyridines and derivatives	Pyrrolidinylpyridines
CC(=O)O[C@]1(C(C)=O)CC[C@H]2[C@@H]3C=C(Cl)C4=CC(=O)[C@@H]5C[C@@H]5[C@]4(C)[C@H]3CC[C@@]21C	Organic compounds	Lipids and lipid-like molecules	Steroids and steroid derivatives	Pregnane steroids
COc1ccc2c(c1)OCC(Cc1ccc(OC)c(OC(C)=O)c1)C2=O	Organic compounds	Phenylpropanoids and polyketides	Homoisoflavonoids	Homoisoflavans
CCCC/C=C\C/C=C\CCCCCCCC(=O)OC[C@H](COC(=O)CCCCCCCCC/C=C\CCCCCCCCCC)OC(=O)CCCCCCC/C=C\C/C=C\CCCC	Organic compounds	Lipids and lipid-like molecules	Glycerolipids	Triradylcglycerols
O=C(O)c1c[nH]c(=O)[nH]c1=O	Organic compounds	Organoheterocyclic compounds	Diazines	Pyrimidines and pyrimidine derivatives
CCCCC/C=C\C/C=C\C/C=C\C/C=C\C/C=C\CCC(=O)O[C@H](COCCCCCCCCCCCCCCCC)COP(=O)(O)OCCN	Organic compounds	Lipids and lipid-like molecules	Glycerophospholipids	Glycerophosphoethanolamines
OC[C@H]1O[C@H](O[C@H]2O[C@H](CO)[C@@H](O)[C@H](O)[C@H]2O)[C@H](O)[C@@H](O)[C@@H]1O	Organic compounds	Organic oxygen compounds	Organooxygen compounds	Carbohydrates and carbohydrate conjugates
CN1CCN(C2=Nc3cc(Cl)ccc3Nc3ccccc32)CC1	Organic compounds	Organoheterocyclic compounds	Benzodiazepines	Dibenzodiazepines
CCCCC/C=C\C/C=C\C/C=C\CCCCC(=O)O[C@H](COC(=O)CCCCCCCCC/C=C\C/C=C\CCCCC)COP(=O)(O)O[C@H]1C(O)C(O)C(O)[C@@H](O)C1O	Organic compounds	Lipids and lipid-like molecules	Glycerophospholipids	Glycerophosphoinositols
c1ncc2[nH]cnc2n1	Organic compounds	Organoheterocyclic compounds	Imidazopyrimidines	Purines and purine derivatives
CC(=O)OCC(=O)[C@H]1CC[C@H]2[C@@H]3CCC4=CC(=O)CC[C@]4(C)[C@H]3CC[C@]12C	Organic compounds	Lipids and lipid-like molecules	Steroids and steroid derivatives	Pregnane steroids
CCC(=O)N(c1ccccc1)C1(COC)CCN(CCc2cccs2)CC1	Organic compounds	Benzenoids	Benzene and substituted derivatives	Anilides
CCN(Cc1ccc(Cl)nc1)/C(=C/[N+](=O)[O-])NC	Organic compounds	Organoheterocyclic compounds	Pyridines and derivatives	Halopyridines
CCCC(C)CCCCCCCCCCCCCC(=O)O	Organic compounds	Lipids and lipid-like molecules	Fatty Acyls	Fatty acids and conjugates
CN(C(=O)CN(CCO)CC(=O)N(C)C(C)(C)Cc1ccccc1)C(C)(C)Cc1ccccc1	Organic compounds	Benzenoids	Benzene and substituted derivatives	Phenethylamines
COc1cc([C@@H]2c3cc4c(cc3[C@H](O)[C@H]3COC(=O)[C@H]23)OCO4)cc(OC)c1OC	Organic compounds	Lignans, neolignans and related compounds	Lignan lactones	Podophyllotoxins
Nc1ccncc1	Organic compounds	Organoheterocyclic compounds	Pyridines and derivatives	Aminopyridines and derivatives
CCCC[C@@H](C)[C@@H](OC(=O)C[C@@H](CC(=O)O)C(=O)O)[C@H](C[C@@H](C)CCCCCC[C@@H](O)C[C@H](O)[C@H](C)N)OC(=O)C[C@@H](CC(=O)O)C(=O)O	Organic compounds	Organic acids and derivatives	Carboxylic acids and derivatives	Fumonisins
CC/C=C\C/C=C\C/C=C\C/C=C\C/C=C\C/C=C\CCC(=O)OC[C@H](COP(=O)([O-])OCC[N+](C)(C)C)OC(=O)CCCCCCC/C=C\CCCCCCC	Organic compounds	Lipids and lipid-like molecules	Glycerophospholipids	Glycerophosphocholines
CC(C)C[C@H](NC(=O)[C@H](Cc1c[nH]cn1)NC(=O)[C@@H](N)CC(=O)O)C(=O)N[C@H](C(=O)NCC(=O)N[C@@H](CCCNC(=N)N)C(=O)O)C(C)C	Organic compounds	Organic acids and derivatives	Carboxylic acids and derivatives	Amino acids, peptides, and analogues
COc1cc2c(cc1OC)C(=O)OC2	Organic compounds	Organoheterocyclic compounds	Isocoumarans	Isobenzofuranones
O=C(Nc1ccccc1-c1ccc(Cl)cc1)c1cccnc1Cl	Organic compounds	Benzenoids	Benzene and substituted derivatives	Anilides
CCCCCCC/C=C\CCCCCCCC(=O)OC[C@H](COP(=O)(O)OCCN)OC(=O)CCCCCCC/C=C\CCCCCCCCC	Organic compounds	Lipids and lipid-like molecules	Glycerophospholipids	Glycerophosphoethanolamines
C[N+](C)(C)CCO	Organic compounds	Organic nitrogen compounds	Organonitrogen compounds	Quaternary ammonium salts
CNC(=O)Oc1cccc(N=CN(C)C)c1	Organic compounds	Benzenoids	Benzene and substituted derivatives	Phenyl methylcarbamates
COc1cc2nc(N(C)CCCNC(=O)C3CCCO3)nc(N)c2cc1OC	Organic compounds	Organoheterocyclic compounds	Diazanaphthalenes	Benzodiazines
CC(C)=CCc1c2c(c3occ(-c4ccc(O)c(O)c4)c(=O)c3c1O)C=CC(C)(C)O2	Organic compounds	Phenylpropanoids and polyketides	Isoflavonoids	Isoflavans
CCCC/C=C\C/C=C\CCCCCCCC(=O)OC[C@H](COP(=O)([O-])OCC[N+](C)(C)C)OC(=O)CCCCCCCCCCC/C=C\C/C=C\CCCCC	Organic compounds	Lipids and lipid-like molecules	Glycerophospholipids	Glycerophosphocholines
NCCc1c[nH]c2ccc(O)cc12	Organic compounds	Organoheterocyclic compounds	Indoles and derivatives	Tryptamines and derivatives
CCCCCCCCCCCCCCCCOC[C@H](COP(=O)([O-])OCC[N+](C)(C)C)OC(C)=O	Organic compounds	Lipids and lipid-like molecules	Glycerophospholipids	Glycerophosphocholines
O=C(O)[C@H]1OC(O)[C@H](O)[C@@H](O)[C@H]1O	Organic compounds	Organic oxygen compounds	Organooxygen compounds	Carbohydrates and carbohydrate conjugates
CCCCC/C=C\C/C=C\CCCCCCCC(=O)O[C@H](COC(=O)CCCCCCCCCCCCCCCCCC)COP(=O)(O)OCCN	Organic compounds	Lipids and lipid-like molecules	Glycerophospholipids	Glycerophosphoethanolamines
CCCCCCCCCCCCCCCCCC(=O)OC[C@@H](O)COP(=O)(O)OC[C@H](N)C(=O)O	Organic compounds	Lipids and lipid-like molecules	Glycerophospholipids	Glycerophosphoserines
CCCCCCCCCC/C=C\CCCCCCCCCC(=O)OC[C@@H](O)COP(=O)([O-])OCC[N+](C)(C)C	Organic compounds	Lipids and lipid-like molecules	Glycerophospholipids	Glycerophosphocholines
CN1CCC[C@@H]1Cc1c[nH]c2ccc(CCS(=O)(=O)c3ccccc3)cc12	Organic compounds	Organoheterocyclic compounds	Indoles and derivatives	Indoles
C=C1CC[C@H](O)C/C1=C/C=C1\CCC[C@@]2(C)[C@H]1CC[C@@H]2[C@H](C)CCCC(C)(C)O	Organic compounds	Lipids and lipid-like molecules	Steroids and steroid derivatives	Vitamin D and derivatives
CCOC(=O)Nc1nc2ccccc2[nH]1	Organic compounds	Organoheterocyclic compounds	Benzimidazoles	2-benzimidazolylcarbamic acid esters
CCCN1C[C@H](CSC)C[C@@H]2c3cccc4[nH]cc(c34)C[C@H]21	Organic compounds	Organoheterocyclic compounds	Quinolines and derivatives	Indoloquinolines
CCCC(C)CC(C)CC(C)CC(C)OC=O	Organic compounds	Lipids and lipid-like molecules	Fatty Acyls	Fatty alcohol esters
CCCCCCCCC/C=C\CCCCCCCC(=O)O[C@H](CO/C=C\CCCCCCCCCCCCCCCCCC)COP(=O)(O)OCCN	Organic compounds	Lipids and lipid-like molecules	Glycerophospholipids	Glycerophosphoethanolamines
N[C@H](CO)Cc1cnc[nH]1	Organic compounds	Organic nitrogen compounds	Organonitrogen compounds	Amines
CP(=O)(O)CCC(N)C(=O)O	Organic compounds	Organic acids and derivatives	Carboxylic acids and derivatives	Amino acids, peptides, and analogues
O=C(O)[C@@H](O)[C@@H](O)[C@@H](O)CO	Organic compounds	Organic oxygen compounds	Organooxygen compounds	Carbohydrates and carbohydrate conjugates
O=S(=O)(O)c1cc(I)c(O)c2ncccc12	Organic compounds	Organoheterocyclic compounds	Quinolines and derivatives	Hydroxyquinolines
CC(=O)Oc1ccccc1C(=O)O	Organic compounds	Benzenoids	Benzene and substituted derivatives	Benzoic acids and derivatives
O=P(O)(O)OC1O[C@H](CO)[C@@H](O)[C@H](O)[C@@H]1O	Organic compounds	Organic oxygen compounds	Organooxygen compounds	Carbohydrates and carbohydrate conjugates
CC(=O)Nc1cc([As](=O)(O)O)ccc1O	Organic compounds	Benzenoids	Benzene and substituted derivatives	Anilides
CC1=CC2C(C(C)C)CCC(C)(O)C2CC1	Organic compounds	Lipids and lipid-like molecules	Prenol lipids	Sesquiterpenoids
CC(C)[C@H](NC(=O)[C@@H](N)Cc1ccc(O)cc1)C(=O)N[C@@H](CCCNC(=N)N)C(=O)O	Organic compounds	Organic acids and derivatives	Carboxylic acids and derivatives	Amino acids, peptides, and analogues
CC(C)(C)NCC(O)c1cc(O)cc(O)c1	Organic compounds	Benzenoids	Phenols	Benzenediols
CC(=O)Nc1ccc(S(=O)(=O)Nc2ccc([N+](=O)[O-])cc2)cc1	Organic compounds	Benzenoids	Benzene and substituted derivatives	Sulfanilides
CCCCC/C=C\C/C=C\CCCCCCCC(=O)OC[C@@H](O)COP(=O)([O-])OCC[N+](C)(C)C	Organic compounds	Lipids and lipid-like molecules	Glycerophospholipids	Glycerophosphocholines
CCCCCCCCCC/C=C\CCCCCCCCCC(=O)O[C@H](COC(=O)CCCCCCCCCCC)COP(=O)(O)O	Organic compounds	Lipids and lipid-like molecules	Glycerophospholipids	Glycerophosphates
CCCCCCCCC/C=C\CCCCCCCC(=O)O[C@H](COC(=O)CCCCCCCCCCCC)COP(=O)(O)OCCN	Organic compounds	Lipids and lipid-like molecules	Glycerophospholipids	Glycerophosphoethanolamines
CCCCC1(COC(=O)CCC(=O)O)C(=O)N(c2ccccc2)N(c2ccccc2)C1=O	Organic compounds	Lipids and lipid-like molecules	Fatty Acyls	Fatty acid esters
CC(=O)NCCCCCN	Organic compounds	Organic acids and derivatives	Carboxylic acids and derivatives	Carboxylic acid derivatives
Oc1cccc2c(O)cccc12	Organic compounds	Benzenoids	Naphthalenes	Naphthols and derivatives
NS(=O)(=O)c1cc(C(=O)O)c(NCc2ccco2)cc1Cl	Organic compounds	Benzenoids	Benzene and substituted derivatives	Benzenesulfonamides
CC(C)=CCc1c(O)cc2oc(C)cc(=O)c2c1O	Organic compounds	Organoheterocyclic compounds	Benzopyrans	1-benzopyrans
COc1ccccc1N1CCNCC1	Organic compounds	Organoheterocyclic compounds	Diazinanes	Piperazines
C#CCOc1ccc(CCNC(=O)C(OCC#C)c2ccc(Cl)cc2)cc1OC	Organic compounds	Benzenoids	Benzene and substituted derivatives	Benzylethers
CCCCCCC/C=C\CCCCCCCC(=O)OC[C@H](COP(=O)(O)OC[C@H](N)C(=O)O)OC(=O)CCCCCCCCCCCCCCCCCCCC	Organic compounds	Lipids and lipid-like molecules	Glycerophospholipids	Glycerophosphoserines
C[C@@H]1O[C@@H](Oc2c(-c3ccc(O)c(O)c3)oc3cc(O)cc(O)c3c2=O)[C@H](O)[C@H](O)[C@H]1O	Organic compounds	Phenylpropanoids and polyketides	Flavonoids	Flavonoid glycosides
CCCCC/C=C\C/C=C\C/C=C\C/C=C\CCCCCC(=O)O[C@H](COC(=O)CCCCCC/C=C\C/C=C\C/C=C\CCCCC)COP(=O)(O)OCCN	Organic compounds	Lipids and lipid-like molecules	Glycerophospholipids	Glycerophosphoethanolamines
CC/C=C\C/C=C\C/C=C\C/C=C\C/C=C\C/C=C\CCC(=O)OC[C@H](COP(=O)(O)OC[C@@H](O)CO)OC(=O)CCCC/C=C\C/C=C\C/C=C\C/C=C\CC	Organic compounds	Lipids and lipid-like molecules	Glycerophospholipids	Glycerophosphoglycerols
O=C([O-])c1cccnc1	Organic compounds	Organoheterocyclic compounds	Pyridines and derivatives	Pyridinecarboxylic acids and derivatives
CCCC/C=C\CCCCCCCC(=O)O[C@H](CO/C=C\CCCCCCCCCCCCCCCCCC)COP(=O)(O)OCCN	Organic compounds	Lipids and lipid-like molecules	Glycerophospholipids	Glycerophosphoethanolamines
CC/C=C\C/C=C\C/C=C\C/C=C\C/C=C\C/C=C\CCCCCCCCCCCCCCCCC(=O)O	Organic compounds	Lipids and lipid-like molecules	Fatty Acyls	Fatty acids and conjugates
Cc1nc(-c2ccc(OCC(C)C)c(C#N)c2)sc1C(=O)O	Organic compounds	Organoheterocyclic compounds	Azoles	Thiazoles
O=S(=O)(O)Oc1c[nH]c2ccccc12	Organic compounds	Organic acids and derivatives	Organic sulfuric acids and derivatives	Arylsulfates
C[C@H](CCC(=O)O)[C@H]1CC[C@H]2[C@H]3[C@H](C[C@H](O)[C@@]21C)[C@@]1(C)CCC(=O)C[C@H]1C[C@H]3O	Organic compounds	Lipids and lipid-like molecules	Steroids and steroid derivatives	Bile acids, alcohols and derivatives
C[C@H](CCC(=O)NCCS(=O)(=O)O)[C@H]1CC[C@H]2[C@@H]3CC[C@@H]4C[C@H](O)CC[C@]4(C)[C@H]3CC[C@@]21C	Organic compounds	Lipids and lipid-like molecules	Steroids and steroid derivatives	Bile acids, alcohols and derivatives
CC(=O)N[C@@H](Cc1ccc(O)cc1)C(=O)O	Organic compounds	Organic acids and derivatives	Carboxylic acids and derivatives	Amino acids, peptides, and analogues
CN(C)CCCN1c2ccccc2Sc2ccc(Cl)cc21	Organic compounds	Organoheterocyclic compounds	Benzothiazines	Phenothiazines
CC/C=C\C/C=C\C/C=C\C/C=C\C/C=C\C/C=C\CCC(=O)O[C@H](COC(=O)CCCCCCCCCCCCCC/C=C\C/C=C\C/C=C\C=C/CC/C=C\C/C=C\CC)COP(=O)([O-])OCC[N+](C)(C)C	Organic compounds	Lipids and lipid-like molecules	Glycerophospholipids	Glycerophosphocholines
CC(=O)OC1C(=O)C2(C)C(O)CC3OCC3(OC(C)=O)C2C(OC(=O)c2ccccc2)C2(O)CC(OC(=O)C(O)C(NC(=O)c3ccccc3)c3ccccc3)C(C)=C1C2(C)C	Organic compounds	Lipids and lipid-like molecules	Prenol lipids	Diterpenoids
CC(=O)O[C@H]1CC[C@@]2(C)C(C[C@@H](OC(C)=O)[C@]3(C)C2CC[C@@]2(C)[C@H](c4ccoc4)OC(=O)[C@H]4O[C@]423)C1(C)C	Organic compounds	Lipids and lipid-like molecules	Prenol lipids	Triterpenoids
Nc1nc(=O)c2ncn([C@H]3C[C@H](O)[C@@H](COP(=O)(O)OP(=O)(O)OP(=O)(O)O)O3)c2[nH]1	Organic compounds	Nucleosides, nucleotides, and analogues	Purine nucleotides	Purine deoxyribonucleotides
CC(=O)Nc1nnc(S(N)(=O)=O)s1	Organic compounds	Organoheterocyclic compounds	Azoles	Thiadiazoles
CN1C(=O)CN=C(c2ccccc2F)c2cc(N)ccc21	Organic compounds	Organoheterocyclic compounds	Benzodiazepines	1,4-benzodiazepines
COc1ccc(-c2cc(=O)c3c(O)c(OC)c(O[C@@H]4O[C@H](CO[C@@H]5O[C@@H](C)[C@H](O)[C@@H](O)[C@H]5O)[C@@H](O)[C@H](O)[C@H]4O)cc3o2)cc1	Organic compounds	Phenylpropanoids and polyketides	Flavonoids	Flavonoid glycosides
CC(C)CCCC1(C)C=Cc2c(O)c3c(c(CCC(C)C)c2O1)OC12C(CC4CC1C(C)(C)OC2(CCC(C)C(=O)O)C4O)C3=O	Organic compounds	Organoheterocyclic compounds	Benzopyrans	1-benzopyrans
CCN(CCO)CCCC(C)Nc1ccnc2cc(Cl)ccc12	Organic compounds	Organoheterocyclic compounds	Quinolines and derivatives	Aminoquinolines and derivatives
OC[C@H]1OC(O)[C@H](O)[C@@H](O)[C@@H]1O	Organic compounds	Organic oxygen compounds	Organooxygen compounds	Carbohydrates and carbohydrate conjugates
C[C@]12C[C@H](O)[C@H]3[C@@H](CCC4=CC(=O)C=C[C@@]43C)[C@@H]1CC[C@]2(O)C(=O)CO	Organic compounds	Lipids and lipid-like molecules	Steroids and steroid derivatives	Hydroxysteroids
C=C[C@]1(C)C[C@@H](OC(=O)CSC(C)(C)CNC(=O)[C@H](N)C(C)C)[C@]2(C)[C@H](C)CC[C@]3(CCC(=O)[C@H]32)[C@@H](C)[C@@H]1O	Organic compounds	Lipids and lipid-like molecules	Prenol lipids	Diterpenoids
Cc1ccc2c(c1)CC[C@H]1CC(=O)CC[C@]21C	Organic compounds	Benzenoids	Phenanthrenes and derivatives	Hydrophenanthrenes
CCCCCCCCCCCCCCCC(=O)N[C@@H](CO[C@@H]1O[C@H](CO)[C@@H](O)C(O)C1O)[C@H](O)CCCCCCCCCCCCCCC	Organic compounds	Lipids and lipid-like molecules	Sphingolipids	Glycosphingolipids
C[C@H](CCC(=O)O)[C@H]1CC[C@H]2[C@@H]3CC[C@@H]4C[C@H](O)CC[C@]4(C)[C@H]3C[C@H](O)[C@@]21C	Organic compounds	Lipids and lipid-like molecules	Steroids and steroid derivatives	Bile acids, alcohols and derivatives
CCCCCCCCCCCCCCCCCOC[C@H](COP(=O)([O-])OCC[N+](C)(C)C)OC(=O)CCCCCCCCCCCCCCCC	Organic compounds	Lipids and lipid-like molecules	Glycerophospholipids	Glycerophosphocholines
CCCCCC/C=C\CCCCCCCC(=O)OC[C@@H](O)COP(=O)(O)O	Organic compounds	Lipids and lipid-like molecules	Glycerophospholipids	Glycerophosphates
C/C=C1\[C@H]2C=C(C)C[C@]1(N)c1ccc(=O)[nH]c1C2	Organic compounds	Organoheterocyclic compounds	Quinolines and derivatives	Quinolones and derivatives
CC(C)[C@@H](C)/C=C/[C@@H](C)[C@H]1CC[C@H]2/C(=C/C=C3\C[C@@H](O)CC[C@@H]3C)CCC[C@@]21C	Organic compounds	Lipids and lipid-like molecules	Steroids and steroid derivatives	Vitamin D and derivatives
C[C@]12CC[C@@H]3c4ccc(O)cc4CC[C@H]3[C@@H]1CC[C@@H]2O	Organic compounds	Lipids and lipid-like molecules	Steroids and steroid derivatives	Estrane steroids
CCCCCCCCCCCCCCCCCCC(=O)OC[C@@H](O)COP(=O)(O)OC[C@H](N)C(=O)O	Organic compounds	Lipids and lipid-like molecules	Glycerophospholipids	Glycerophosphoserines
Nc1nnc(-c2cccc(Cl)c2Cl)c(N)n1	Organic compounds	Benzenoids	Benzene and substituted derivatives	Halobenzenes
Cc1nccn1CC1CCc2c(c3ccccc3n2C)C1=O	Organic compounds	Organoheterocyclic compounds	Indoles and derivatives	Carbazoles
O=C(NCC1CCCCN1)c1cc(OCC(F)(F)F)ccc1OCC(F)(F)F	Organic compounds	Benzenoids	Benzene and substituted derivatives	Benzoic acids and derivatives
CCCCCCCC/C=C\CCCCCCCCCCCC(=O)O	Organic compounds	Lipids and lipid-like molecules	Fatty Acyls	Fatty acids and conjugates
CCCC/C=C\CCCCCCCCOC(=O)CCCCCCCCCCCCC	Organic compounds	Lipids and lipid-like molecules	Fatty Acyls	Fatty acid esters
CCCCCCCC/C=C\CCCCCCCCCC(=O)O[C@H](CO/C=C\CCCCCCCCCCCCCC)COP(=O)(O)OCCN	Organic compounds	Lipids and lipid-like molecules	Glycerophospholipids	Glycerophosphoethanolamines
CCCCC/C=C\C/C=C\CCCCCCCCCC(=O)O[C@H](COC(=O)CCCCCCC/C=C\CCCCCC)COP(=O)(O)OCCN	Organic compounds	Lipids and lipid-like molecules	Glycerophospholipids	Glycerophosphoethanolamines
CCCCCC/C=C\CCCCCCCC(=O)O	Organic compounds	Lipids and lipid-like molecules	Fatty Acyls	Fatty acids and conjugates
O=c1nc[nH]c2c1ncn2[C@H]1C[C@H](O)[C@@H](COP(=O)(O)O)O1	Organic compounds	Nucleosides, nucleotides, and analogues	Purine nucleotides	Purine deoxyribonucleotides
CCCCC/C=C\C/C=C\C/C=C\C/C=C\CCCC(=O)O[C@H](COC(=O)CCCCCCCCCCCCCCCC)COP(=O)(O)OC[C@H](N)C(=O)O	Organic compounds	Lipids and lipid-like molecules	Glycerophospholipids	Glycerophosphoserines
Cc1ccc2nc(-c3ccc(C(=O)O)cc3)c(CC(=O)N(C)C)n2c1	Organic compounds	Organoheterocyclic compounds	Azoles	Imidazoles
OCc1cc([C@@H](O)CNCCCCCCOCCCCc2ccccc2)ccc1O	Organic compounds	Benzenoids	Benzene and substituted derivatives	Benzyl alcohols
CCCCCCCCCCCCCCCCCC(=O)O[C@H](CC(=O)[O-])C[N+](C)(C)C	Organic compounds	Lipids and lipid-like molecules	Fatty Acyls	Fatty acid esters
CCCCC/C=C\C/C=C\CCCCCCCCCC(=O)OC[C@H](COP(=O)(O)O[C@H]1C(O)C(O)C(O)[C@@H](O)C1O)OC(=O)CCCCCCCCCCCCC	Organic compounds	Lipids and lipid-like molecules	Glycerophospholipids	Glycerophosphoinositols
CCN1CCCC1CNC(=O)c1cc(S(N)(=O)=O)ccc1OC	Organic compounds	Benzenoids	Benzene and substituted derivatives	Benzenesulfonamides
C[C@@H]1O[C@@H](O[C@H]2C[C@@H](O)[C@]3(CO)[C@H]4[C@H](O)C[C@]5(C)[C@@H](C6=CC(=O)OC6)CC[C@]5(O)[C@@H]4CC[C@]3(O)C2)[C@H](O)[C@H](O)[C@H]1O	Organic compounds	Lipids and lipid-like molecules	Steroids and steroid derivatives	Steroid lactones
Nc1nc(=O)c2ncn([C@@H]3O[C@H](COP(=O)(O)OP(=O)(O)OP(=O)(O)O)[C@@H](O)[C@H]3O)c2[nH]1	Organic compounds	Nucleosides, nucleotides, and analogues	Purine nucleotides	Purine ribonucleotides
O=C(O)CCCCCCCCC(=O)O	Organic compounds	Lipids and lipid-like molecules	Fatty Acyls	Fatty acids and conjugates
OC[C@H]1OC(O)[C@@H](O)[C@@H](O)[C@@H]1O	Organic compounds	Organic oxygen compounds	Organooxygen compounds	Carbohydrates and carbohydrate conjugates
CCCCC/C=C\C/C=C\CCCCCCCCCCCC(=O)O[C@H](COC(=O)CCCCCCCCCCCCC)COP(=O)(O)O	Organic compounds	Lipids and lipid-like molecules	Glycerophospholipids	Glycerophosphates
CCCCC/C=C\C/C=C\C/C=C\CCCCC(=O)O[C@H](COCCCCCCCCCCCCCCCC)COP(=O)([O-])OCC[N+](C)(C)C	Organic compounds	Lipids and lipid-like molecules	Glycerophospholipids	Glycerophosphocholines
CCCCCCCCCCC(=O)OC[C@H](COP(=O)([O-])OCC[N+](C)(C)C)OC(=O)CCCCCCCCCC	Organic compounds	Lipids and lipid-like molecules	Glycerophospholipids	Glycerophosphocholines
CCCCCCCC/C=C\CCCCCCCCCC(=O)O[C@H](COC(=O)CCCCCCC/C=C\CCCCCCCCC)COP(=O)([O-])OCC[N+](C)(C)C	Organic compounds	Lipids and lipid-like molecules	Glycerophospholipids	Glycerophosphocholines
CCOC(=O)NCCOc1ccc(Oc2ccccc2)cc1	Organic compounds	Benzenoids	Benzene and substituted derivatives	Diphenylethers
CC(C)=CCC[C@@H](C)[C@H]1CC[C@H]2[C@@H]3CC=C4C[C@@H](O)CC[C@]4(C)[C@H]3CC[C@@]21C	Organic compounds	Lipids and lipid-like molecules	Steroids and steroid derivatives	Cholestane steroids
O=C1CN=C(c2ccccn2)c2cc(Br)ccc2N1	Organic compounds	Organoheterocyclic compounds	Benzodiazepines	1,4-benzodiazepines
CCCCCCCC(=O)OCC(C)CCCC(C)C	Organic compounds	Lipids and lipid-like molecules	Fatty Acyls	Fatty acid esters
CCC(=O)C(CC(C)N(C)C)(c1ccccc1)c1ccccc1	Organic compounds	Benzenoids	Benzene and substituted derivatives	Diphenylmethanes
COC[C@]12CN(C)C3[C@@H]4[C@H](OC)[C@H]1[C@@]3([C@@H](OC)C[C@H]2O)[C@@H]1C[C@]2(O)[C@@H](OC)[C@H](O)[C@@]4(OC(C)=O)[C@H]1[C@H]2OC(=O)c1ccccc1	Organic compounds	Lipids and lipid-like molecules	Prenol lipids	Diterpenoids
CC(=O)O[C@@H]1CC2C(C)(C)[C@H](O)CC[C@]2(C)C2CC[C@@]3(C)[C@H](c4ccoc4)OC(=O)C4OC43[C@@]21C	Organic compounds	Lipids and lipid-like molecules	Prenol lipids	Triterpenoids
CN1C2CCC1CC(OC(c1ccccc1)c1ccccc1N)C2	Organic compounds	Benzenoids	Benzene and substituted derivatives	Diphenylmethanes
C[C@]12CC[C@H]3[C@@H](CCC4=C(Cl)C(=O)CC[C@@]43C)[C@@H]1CC[C@@H]2O	Organic compounds	Lipids and lipid-like molecules	Steroids and steroid derivatives	Androstane steroids
CCCCCCCCCCCCCCCCCCCCC(=O)OC[C@H](COP(=O)(O)OC[C@@H](O)CO)OC(=O)CCCCCCCCCCCCCC	Organic compounds	Lipids and lipid-like molecules	Glycerophospholipids	Glycerophosphoglycerols
CCCCC/C=C\C/C=C\CCCCCCCC(=O)O[C@H](COCCCCCCCCCCCCCCCCCCCC)COP(=O)([O-])OCC[N+](C)(C)C	Organic compounds	Lipids and lipid-like molecules	Glycerophospholipids	Glycerophosphocholines
Cc1ncc(C[n+]2csc(CCOP(=O)(O)O)c2C)c(N)n1	Organic compounds	Organoheterocyclic compounds	Diazines	Pyrimidines and pyrimidine derivatives
C=C1[C@H]2CC[C@@]3(C)[C@H](c4ccoc4)OC(=O)C[C@]13O[C@H]1C[C@H](O)C(C)(C)[C@H](CC(=O)OC)[C@]12C	Organic compounds	Organoheterocyclic compounds	Lactones	Delta valerolactones
COC1=CC(=O)C=C(OC)C1=O	Organic compounds	Organic oxygen compounds	Organooxygen compounds	Carbonyl compounds
C[N+](C)(C)C[C@H](O)CC(=O)[O-]	Organic compounds	Organic nitrogen compounds	Organonitrogen compounds	Quaternary ammonium salts
CCCCC/C=C\C/C=C\CCCCCCCCCCCC(=O)O[C@H](COC(=O)CCCCCCCCCCCCCCC)COP(=O)(O)OC[C@@H](O)CO	Organic compounds	Lipids and lipid-like molecules	Glycerophospholipids	Glycerophosphoglycerols
COc1cc2oc3cc(OC)c(OC)c(CC=C(C)C)c3c(=O)c2c(O)c1CC=C(C)C	Organic compounds	Organoheterocyclic compounds	Benzopyrans	1-benzopyrans
CCN1CCN(C(=O)N[C@@H](C(=O)N[C@@H]2C(=O)N3[C@@H](C(=O)O)C(C)(C)S[C@H]23)c2ccccc2)C(=O)C1=O	Organic compounds	Organic acids and derivatives	Carboxylic acids and derivatives	Amino acids, peptides, and analogues
O=C(O)CCCCCCCCCCCO	Organic compounds	Organic acids and derivatives	Hydroxy acids and derivatives	Medium-chain hydroxy acids and derivatives
Nc1c(O)cccc1C(=O)CC(N)C(=O)O	Organic compounds	Organic oxygen compounds	Organooxygen compounds	Carbonyl compounds
C/C(=N\C#N)N(C)Cc1ccc(Cl)nc1	Organic compounds	Organoheterocyclic compounds	Pyridines and derivatives	Halopyridines
CC(O)CCCC(=O)O	Organic compounds	Lipids and lipid-like molecules	Fatty Acyls	Fatty acids and conjugates
CC/C=C\C/C=C\C/C=C\C/C=C\C/C=C\C/C=C\CCC(=O)O[C@H](COC(=O)CCCCCCC/C=C\C/C=C\CCCCC)COP(=O)([O-])OCC[N+](C)(C)C	Organic compounds	Lipids and lipid-like molecules	Glycerophospholipids	Glycerophosphocholines
CCCCC/C=C\C/C=C\CCCCCCCCCC(=O)OC[C@@H](O)COP(=O)(O)OC[C@@H](O)CO	Organic compounds	Lipids and lipid-like molecules	Glycerophospholipids	Glycerophosphoglycerols
Nc1ccn([C@H]2C[C@H](O)[C@@H](COP(=O)(O)O)O2)c(=O)n1	Organic compounds	Nucleosides, nucleotides, and analogues	Pyrimidine nucleotides	Pyrimidine deoxyribonucleotides
O=C(O)CCCCCCC(=O)O	Organic compounds	Lipids and lipid-like molecules	Fatty Acyls	Fatty acids and conjugates
Cc1cc(=O)[nH]c(=S)[nH]1	Organic compounds	Organoheterocyclic compounds	Diazines	Pyrimidines and pyrimidine derivatives
CCCCC/C=C\C/C=C\CCCCCCCCCC(=O)OC[C@@H](COC(=O)CCCCCCCCCCC)OC(=O)CCCCCCCCCCC	Organic compounds	Lipids and lipid-like molecules	Glycerolipids	Triradylcglycerols
CCCCC/C=C\C/C=C\C/C=C\C/C=C\CCCCCC(=O)O[C@H](COC(=O)CCCC/C=C\C/C=C\C/C=C\CCCCC)COP(=O)(O)OC[C@H](N)C(=O)O	Organic compounds	Lipids and lipid-like molecules	Glycerophospholipids	Glycerophosphoserines
CCCCCCC=CCC=CCC=CCC=CCC=CCC(=O)OC[C@@H](O)COP(=O)(O)OCC(O)CO	Organic compounds	Lipids and lipid-like molecules	Glycerophospholipids	Glycerophosphoglycerols
CC1=CC(=O)c2ccccc2C1=O	Organic compounds	Benzenoids	Naphthalenes	Naphthoquinones
CCCCC/C=C\C/C=C\C/C=C\C/C=C\CCCCCC(=O)O[C@H](COC(=O)CCCCCCCCCCCCCCCCCCCCC)COP(=O)([O-])OCC[N+](C)(C)C	Organic compounds	Lipids and lipid-like molecules	Glycerophospholipids	Glycerophosphocholines
Fc1ccc([C@@H]2CCNC[C@H]2COc2ccc3c(c2)OCO3)cc1	Organic compounds	Organoheterocyclic compounds	Piperidines	Phenylpiperidines
CCCCC/C=C\C/C=C\CCCCCCCCCC(=O)O[C@H](COC(=O)CCCCCCC/C=C\CCCCCC)COP(=O)(O)O	Organic compounds	Lipids and lipid-like molecules	Glycerophospholipids	Glycerophosphates
CCCCC/C=C\CCCCCCCC(=O)OC[C@H](COP(=O)([O-])OCC[N+](C)(C)C)OC(=O)CCCCCCC/C=C\CCCCC	Organic compounds	Lipids and lipid-like molecules	Glycerophospholipids	Glycerophosphocholines
Cc1coc2c1C(=O)C(=O)c1c-2ccc2c1CCCC2(C)C	Organic compounds	Lipids and lipid-like molecules	Prenol lipids	Diterpenoids
N[C@@H](CCC(=O)N[C@@H](CS)C(=O)NCC(=O)O)C(=O)O	Organic compounds	Organic acids and derivatives	Carboxylic acids and derivatives	Amino acids, peptides, and analogues
CCCCCCCCCCOC(C)=O	Organic compounds	Lipids and lipid-like molecules	Fatty Acyls	Fatty alcohol esters
Cc1cn([C@H]2C[C@H](O)[C@@H](CO)O2)c(=O)[nH]c1=O	Organic compounds	Nucleosides, nucleotides, and analogues	Pyrimidine nucleosides	Pyrimidine 2'-deoxyribonucleosides
O=C1CN=C(c2ccccc2)c2cc(Cl)ccc2N1	Organic compounds	Organoheterocyclic compounds	Benzodiazepines	1,4-benzodiazepines
CCCCCCCCCCC[C@@H](C[C@@H]1OC(=O)[C@H]1CCCCCC)OC(=O)[C@H](CC(C)C)NC=O	Organic compounds	Organic acids and derivatives	Carboxylic acids and derivatives	Amino acids, peptides, and analogues
CNCCCN1c2ccccc2CCc2ccccc21	Organic compounds	Organoheterocyclic compounds	Benzazepines	Dibenzazepines
COc1cc2ccc(=O)oc2c2ccoc12	Organic compounds	Phenylpropanoids and polyketides	Coumarins and derivatives	Furanocoumarins
CCCC1C(=O)N2C(N(C)C)=Nc3ccc(C)cc3N2C1=O	Organic compounds	Organoheterocyclic compounds	Triazines	Aminotriazines
CCCCC/C=C\C/C=C\C/C=C\C/C=C\C/C=C\CCC(=O)O[C@H](COC(=O)CCCCCCCCCCCCC)COP(=O)([O-])OCC[N+](C)(C)C	Organic compounds	Lipids and lipid-like molecules	Glycerophospholipids	Glycerophosphocholines
CC[C@@H](c1cccc(O)c1)[C@@H](C)CN(C)C	Organic compounds	Benzenoids	Benzene and substituted derivatives	Phenylpropanes
CCCCC(=O)N(Cc1ccc(-c2ccccc2-c2nn[nH]n2)cc1)[C@H](C(=O)O)C(C)C	Organic compounds	Organic acids and derivatives	Carboxylic acids and derivatives	Amino acids, peptides, and analogues
CC(C)C[C@H](NC(=O)[C@H](CC(=O)O)NC(=O)[C@@H](NC(=O)[C@H](CC(C)C)NC(=O)[C@@H](N)C(C)C)C(C)C)C(=O)N[C@@H](CCC(=O)O)C(=O)N[C@@H](CCCNC(=N)N)C(=O)O	Organic compounds	Organic acids and derivatives	Peptidomimetics	Hybrid peptides
CCCCCCCCCCCCCCCCCCC(=O)OC[C@@H](O)COP(=O)([O-])OCC[N+](C)(C)C	Organic compounds	Lipids and lipid-like molecules	Glycerophospholipids	Glycerophosphocholines
COc1ccc(-c2cc(=O)c3c(O)cc(O)cc3o2)cc1O	Organic compounds	Phenylpropanoids and polyketides	Flavonoids	O-methylated flavonoids
O=C(NC(=O)c1c(F)cccc1F)Nc1cc(Cl)c(OC(F)(F)C(F)C(F)(F)F)cc1Cl	Organic compounds	Benzenoids	Benzene and substituted derivatives	N-phenylureas
COc1ccc(CC(=O)O)cc1	Organic compounds	Benzenoids	Phenol ethers	Anisoles
COc1cc2c(c3oc(=O)c4c(c13)CCOC4=O)[C@@H]1CCO[C@@H]1O2	Organic compounds	Phenylpropanoids and polyketides	Coumarins and derivatives	Furanocoumarins
CCCCC/C=C\C/C=C\C/C=C\CCCCC(=O)OC[C@@H](O)COP(=O)(O)OCCN	Organic compounds	Lipids and lipid-like molecules	Glycerophospholipids	Glycerophosphoethanolamines
O=C(O)CC[C@H](O)C(=O)O	Organic compounds	Organic acids and derivatives	Hydroxy acids and derivatives	Short-chain hydroxy acids and derivatives
CC/C=C\C/C=C\C/C=C\C/C=C\C/C=C\CCCCCC(=O)O[C@H](COC(=O)CCCCCCCCCCCCCCCC)COP(=O)([O-])OCC[N+](C)(C)C	Organic compounds	Lipids and lipid-like molecules	Glycerophospholipids	Glycerophosphocholines
CC/C=C\C/C=C\C/C=C\CCCCCCCC(=O)OC[C@H](COP(=O)(O)O)OC(=O)CCCCCCC/C=C\CCCCCCCC	Organic compounds	Lipids and lipid-like molecules	Glycerophospholipids	Glycerophosphates
CCCCCCCCCC(=O)O	Organic compounds	Lipids and lipid-like molecules	Fatty Acyls	Fatty acids and conjugates
NC(=O)c1ccc(N)nc1	Organic compounds	Organoheterocyclic compounds	Pyridines and derivatives	Pyridinecarboxylic acids and derivatives
CCCCCCCCCCCCCCCCCC(=O)OC[C@H](COP(=O)(O)OC[C@H](N)C(=O)O)OC(=O)CCCCCCCCCCC	Organic compounds	Lipids and lipid-like molecules	Glycerophospholipids	Glycerophosphoserines
CCCC/C=C\CCCCCCCC(=O)OC[C@H](COP(=O)(O)OC[C@@H](O)CO)OC(=O)CCCCCCCCC/C=C\C/C=C\CCCCC	Organic compounds	Lipids and lipid-like molecules	Glycerophospholipids	Glycerophosphoglycerols
NC(CCS)C(=O)O	Organic compounds	Organic acids and derivatives	Carboxylic acids and derivatives	Amino acids, peptides, and analogues
Nc1nc(=O)c2nc(CNc3ccc(C(=O)N[C@@H](CCC(=O)O)C(=O)O)cc3)cnc2[nH]1	Organic compounds	Organic acids and derivatives	Carboxylic acids and derivatives	Amino acids, peptides, and analogues
CCCCC/C=C\C/C=C\C/C=C\C/C=C\CCCCCC(=O)OC[C@@H](O)COP(=O)([O-])OCC[N+](C)(C)C	Organic compounds	Lipids and lipid-like molecules	Glycerophospholipids	Glycerophosphocholines
Cc1ncc(COP(=O)(O)O)c(CN)c1O	Organic compounds	Organoheterocyclic compounds	Pyridines and derivatives	Pyridoxamines
C[C@]12CCC(=O)C=C1CC[C@@H]1[C@@H]2[C@@H](O)C[C@]2(C=O)[C@@H](C(=O)CO)CC[C@@H]12	Organic compounds	Lipids and lipid-like molecules	Steroids and steroid derivatives	Hydroxysteroids
CCCCC/C=C\C/C=C\CCCCCCCC(=O)O[C@H](COC(=O)CCCCCCCCC/C=C\CCCCCCCC)COP(=O)(O)OC[C@@H](O)CO	Organic compounds	Lipids and lipid-like molecules	Glycerophospholipids	Glycerophosphoglycerols
CC(=O)N1CCN(c2ccc(OC[C@H]3CO[C@](Cn4ccnc4)(c4ccc(Cl)cc4Cl)O3)cc2)CC1	Organic compounds	Organoheterocyclic compounds	Diazinanes	Piperazines
C=C(C)CCOP(=O)(O)OP(=O)(O)O	Organic compounds	Lipids and lipid-like molecules	Prenol lipids	Isoprenoid phosphates
CCn1cc(C(=O)O)c(=O)c2cc(F)c(N3CCNC(C)C3)c(F)c21	Organic compounds	Organoheterocyclic compounds	Quinolines and derivatives	Quinoline carboxylic acids
CC(=O)N[C@H]1[C@H](OC2[C@@H](O)[C@@H](CO)O[C@@H](O[C@H]([C@H](O)CO)[C@H](O[C@@H]3O[C@@H](C)[C@@H](O)[C@@H](O)[C@@H]3O)[C@@H](O)C=O)[C@@H]2O)O[C@H](CO)[C@@H](O[C@@H]2O[C@@H](C)[C@@H](O)[C@@H](O)[C@@H]2O)[C@@H]1O[C@@H]1O[C@H](CO)[C@H](O)[C@H](O)[C@H]1O	Organic compounds	Organic oxygen compounds	Organooxygen compounds	Carbohydrates and carbohydrate conjugates
CC/C=C\C/C=C\C/C=C\C/C=C\C/C=C\CCCC(=O)O[C@H]1CC[C@@]2(C)C(=CC[C@@H]3[C@@H]2CC[C@@]2(C)[C@H]3CC[C@@H]2[C@H](C)CCCC(C)C)C1	Organic compounds	Lipids and lipid-like molecules	Steroids and steroid derivatives	Steroid esters
CCCCCCCCCCCCCCCCCCC(=O)O[C@H](COC(=O)CCCCCCCCCCC)COP(=O)(O)OC[C@H](N)C(=O)O	Organic compounds	Lipids and lipid-like molecules	Glycerophospholipids	Glycerophosphoserines
C[C@H](CCC(=O)O)[C@H]1CC[C@H]2[C@@H]3C(=O)C[C@@H]4C[C@H](O)CC[C@]4(C)[C@H]3CC(=O)[C@@]21C	Organic compounds	Lipids and lipid-like molecules	Steroids and steroid derivatives	Bile acids, alcohols and derivatives
CC1CCN(CCCC(=O)c2ccc(F)cc2)CC1	Organic compounds	Organic oxygen compounds	Organooxygen compounds	Carbonyl compounds
CC(=O)N[C@@H](CO)C(=O)O	Organic compounds	Organic acids and derivatives	Carboxylic acids and derivatives	Amino acids, peptides, and analogues
CC/C=C\C/C=C\C/C=C\C/C=C\C/C=C\C/C=C\CCC(=O)OC[C@@H](O)COP(=O)(O)OC[C@@H](O)CO	Organic compounds	Lipids and lipid-like molecules	Glycerophospholipids	Glycerophosphoglycerols
CCCCCCCC/C=C\CCCCCCCC(=O)OC[C@@H](COC(=O)CCCCCCCCCCCC)OC(=O)CCCCCCCCCCCC	Organic compounds	Lipids and lipid-like molecules	Glycerolipids	Triradylcglycerols
CCCOc1ccc2nc(NC(=O)OC)[nH]c2c1	Organic compounds	Organoheterocyclic compounds	Benzimidazoles	2-benzimidazolylcarbamic acid esters
C#CCN(C)[C@H](C)Cc1ccccc1	Organic compounds	Benzenoids	Benzene and substituted derivatives	Phenethylamines
CC(C)C1CCC(C(=O)N[C@H](Cc2ccccc2)C(=O)O)CC1	Organic compounds	Organic acids and derivatives	Carboxylic acids and derivatives	Amino acids, peptides, and analogues
O=C(O)c1cccc(O)c1[O-]	Organic compounds	Benzenoids	Benzene and substituted derivatives	Benzoic acids and derivatives
CC/C=C\C/C=C\C/C=C\C/C=C\C/C=C\CCCC(=O)OC[C@@H](O)COP(=O)(O)OCCN	Organic compounds	Lipids and lipid-like molecules	Glycerophospholipids	Glycerophosphoethanolamines
CNCCC[C@@]1(c2ccc(F)cc2)OCc2cc(C#N)ccc21	Organic compounds	Benzenoids	Benzene and substituted derivatives	Phenylbutylamines
CCCCCCCCCCCC(=O)SCCNC(=O)CCNC(=O)[C@H](O)C(C)(C)COP(=O)(O)OP(=O)(O)OC[C@H]1O[C@@H](n2cnc3c(N)ncnc32)[C@H](O)[C@@H]1OP(=O)(O)O	Organic compounds	Lipids and lipid-like molecules	Fatty Acyls	Fatty acyl thioesters
CCN(CC)C(=S)SSC(=S)N(CC)CC	Organic compounds	Organic nitrogen compounds	Organonitrogen compounds	Amines
O=c1ccn([C@@H]2O[C@H](COP(=O)(O)OP(=O)(O)O[C@H]3O[C@H](CO)[C@@H](O)[C@H](O)[C@H]3O)[C@@H](O)[C@H]2O)c(=O)[nH]1	Organic compounds	Nucleosides, nucleotides, and analogues	Pyrimidine nucleotides	Pyrimidine nucleotide sugars
FC(F)(F)c1cccc(N2CCNCC2)c1	Organic compounds	Organoheterocyclic compounds	Diazinanes	Piperazines
CC/C=C\C/C=C\C/C=C\CCCCCCCC(=O)O[C@H](COC(=O)CCCCCCCCCCCCCCC)COP(=O)(O)O[C@H]1C(O)C(O)C(O)[C@@H](O)C1O	Organic compounds	Lipids and lipid-like molecules	Glycerophospholipids	Glycerophosphoinositols
CCCCC/C=C\C/C=C\CCCCCCCCCCCC(=O)O[C@H](COC(=O)CCCCCCC/C=C\C/C=C\CCCCC)COP(=O)(O)OCCN	Organic compounds	Lipids and lipid-like molecules	Glycerophospholipids	Glycerophosphoethanolamines
CC1=C(C/C=C(\C)CCC[C@H](C)CCC[C@H](C)CCCC(C)C)C(=O)c2ccccc2C1=O	Organic compounds	Lipids and lipid-like molecules	Prenol lipids	Quinone and hydroquinone lipids
Cn1c(=O)[nH]c(=O)c2c1[nH]c(=O)n2C	Organic compounds	Organoheterocyclic compounds	Imidazopyrimidines	Purines and purine derivatives
CCCCCCCCCCCCCCCCC(=O)OC[C@@H](O)COP(=O)(O)OCCN	Organic compounds	Lipids and lipid-like molecules	Glycerophospholipids	Glycerophosphoethanolamines
CCCC/C=C\C/C=C\CCCCCCCC(=O)O[C@@H](CO)COC(=O)CCCCCCCCCCCCCCCC	Organic compounds	Lipids and lipid-like molecules	Glycerolipids	Diradylglycerols
CCCCC/C=C\C/C=C\C/C=C\CCCCCCC(=O)O[C@H](COC(=O)CCCCCCCCCCCCCCCCCCCCC)COP(=O)(O)OCCN	Organic compounds	Lipids and lipid-like molecules	Glycerophospholipids	Glycerophosphoethanolamines
CCCCCCCC/C=C\CCCCCCCCCC(=O)O[C@H](COC(=O)CCCCCCCCCCCCCCCCCC)COP(=O)([O-])OCC[N+](C)(C)C	Organic compounds	Lipids and lipid-like molecules	Glycerophospholipids	Glycerophosphocholines
COc1ccc2c(c1)c(CC(=O)OCC(=O)O)c(C)n2C(=O)c1ccc(Cl)cc1	Organic compounds	Organoheterocyclic compounds	Indoles and derivatives	Benzoylindoles
CCCCCCCC/C=C\CCCCCCCCCCCCCC(=O)O[C@H](COC(=O)CCCCCCCCCCCCC)COP(=O)([O-])OCC[N+](C)(C)C	Organic compounds	Lipids and lipid-like molecules	Glycerophospholipids	Glycerophosphocholines
C=C[C@H]1[C@H](O[C@@H]2O[C@H](CO)[C@@H](O)[C@H](O)[C@H]2O)OC=C(C(=O)OC)[C@H]1CC=O	Organic compounds	Lipids and lipid-like molecules	Prenol lipids	Terpene glycosides
CCCCC/C=C\C/C=C\CCCCCCCC(=O)OC	Organic compounds	Lipids and lipid-like molecules	Fatty Acyls	Lineolic acids and derivatives
CCCCCCCCCCCCCCCCCCCCCCCCCCCC(=O)OC[C@@H](O)COP(=O)(O)OCC[N+](C)(C)C	Organic compounds	Lipids and lipid-like molecules	Glycerophospholipids	Glycerophosphocholines
CCCCCCCCCCCCCCCCCC(=O)O[C@H](CO)COP(=O)(O)OCCN	Organic compounds	Lipids and lipid-like molecules	Glycerophospholipids	Glycerophosphoethanolamines
Nc1ccccc1C(=O)O	Organic compounds	Benzenoids	Benzene and substituted derivatives	Benzoic acids and derivatives
COc1ccc2c(=O)c(CC(=O)O)coc2c1	Organic compounds	Organoheterocyclic compounds	Benzopyrans	1-benzopyrans
CCCCCCCC/C=C\CCCCCCCC(=O)O[C@H](COC(=O)CCCCCCCCCCCCCCCCC)COP(=O)(O)OC[C@H](N)C(=O)O	Organic compounds	Lipids and lipid-like molecules	Glycerophospholipids	Glycerophosphoserines
CCCCCCCCCCCCCCC(=O)O[C@H](CO)COP(=O)([O-])OCC[NH3+]	Organic compounds	Lipids and lipid-like molecules	Glycerophospholipids	Glycerophosphoethanolamines
CN(CC(=O)O)/C(N)=N/P(=O)(O)O	Organic compounds	Organic acids and derivatives	Carboxylic acids and derivatives	Amino acids, peptides, and analogues
O=[N+]([O-])O[C@H]1CO[C@H]2[C@@H]1OC[C@H]2O[N+](=O)[O-]	Organic compounds	Organoheterocyclic compounds	Furofurans	Isosorbides
CCCCC/C=C\C/C=C\C/C=C\C/C=C\CCCC(=O)OC[C@H](COP(=O)(O)OC[C@@H](O)CO)OC(=O)CCCCCCC/C=C\CCCCCC	Organic compounds	Lipids and lipid-like molecules	Glycerophospholipids	Glycerophosphoglycerols
COC(=O)Cc1c[nH]c2ccccc12	Organic compounds	Organoheterocyclic compounds	Indoles and derivatives	Indolyl carboxylic acids and derivatives
CCCCCCCCCCCCCC(=O)OC[C@H](COP(=O)([O-])OCC[N+](C)(C)C)OC(C)=O	Organic compounds	Lipids and lipid-like molecules	Glycerophospholipids	Glycerophosphocholines
CCCCC/C=C\C/C=C\C/C=C\C/C=C\CCCCCC(=O)O[C@H](COC(=O)CCCCCCCCCCCCCC)COP(=O)([O-])OCC[N+](C)(C)C	Organic compounds	Lipids and lipid-like molecules	Glycerophospholipids	Glycerophosphocholines
C[C@H](CCC(=O)NCCS(=O)(=O)O)[C@H]1CC[C@H]2[C@@H]3CC[C@@H]4C[C@H](OS(=O)(=O)O)CC[C@]4(C)[C@H]3CC[C@@]21C	Organic compounds	Lipids and lipid-like molecules	Steroids and steroid derivatives	Bile acids, alcohols and derivatives
CCCCCCCCCCCCCCCCCC(=O)O[C@H](COC(=O)CCCCCCCCCCCCCCC)COP(=O)(O)OCCN	Organic compounds	Lipids and lipid-like molecules	Glycerophospholipids	Glycerophosphoethanolamines
CCC[C@@H]1C[C@@H](C(=O)N[C@H]([C@@H](C)O)[C@H]2O[C@H](SC)[C@H](O)[C@@H](O)[C@H]2O)N(C)C1	Organic compounds	Organic acids and derivatives	Carboxylic acids and derivatives	Amino acids, peptides, and analogues
COc1c2c(cc3occ(-c4ccc5c(c4)OCO5)c(=O)c13)OC(C)(C)C=C2	Organic compounds	Phenylpropanoids and polyketides	Isoflavonoids	Isoflavans
CCCCCCCCCC/C=C\CCCCCCCCCC(=O)O[C@H](COC(=O)CCCCCCCCCCC)COP(=O)(O)O[C@H]1C(O)C(O)C(O)[C@@H](O)C1O	Organic compounds	Lipids and lipid-like molecules	Glycerophospholipids	Glycerophosphoinositols
COc1cc(OC)c2c(=O)c(-c3ccccc3)c(C)oc2c1OC	Organic compounds	Phenylpropanoids and polyketides	Isoflavonoids	O-methylated isoflavonoids
CCC(C)CCCCCCCCCCCCCC/C=C\CC/C=C\CCCC(=O)O	Organic compounds	Lipids and lipid-like molecules	Fatty Acyls	Fatty acids and conjugates
C(=C/c1ccccc1)\CN1CCN(C(c2ccccc2)c2ccccc2)CC1	Organic compounds	Benzenoids	Benzene and substituted derivatives	Diphenylmethanes
CC(C)Oc1cc(-n2nc(C(C)(C)C)oc2=O)c(Cl)cc1Cl	Organic compounds	Benzenoids	Benzene and substituted derivatives	Halobenzenes
Nc1nc(=O)c2ncn([C@@H]3O[C@H](COP(=O)(O)OP(=O)(O)O[C@H]4O[C@H](CO)[C@@H](O)[C@H](O)[C@@H]4O)[C@@H](O)[C@H]3O)c2[nH]1	Organic compounds	Nucleosides, nucleotides, and analogues	Purine nucleotides	Purine nucleotide sugars
CCCCC/C=C\C/C=C\C/C=C\C/C=C\CCCC(=O)OC[C@@H](O)COP(=O)(O)O	Organic compounds	Lipids and lipid-like molecules	Glycerophospholipids	Glycerophosphates
CCCCC/C=C\C/C=C\CCCCCCCCCCCC(=O)O[C@H](COC(=O)CCCCCCCCC/C=C\C/C=C\CCCCC)COP(=O)(O)OCCN	Organic compounds	Lipids and lipid-like molecules	Glycerophospholipids	Glycerophosphoethanolamines
O=C(O)/C=C/c1cnc[nH]1	Organic compounds	Organoheterocyclic compounds	Azoles	Imidazoles
CN/C(=C\[N+](=O)[O-])NCCSCc1ccc(CN(C)C)o1	Organic compounds	Organic nitrogen compounds	Organonitrogen compounds	Amines
COc1ccc(-c2coc3cc(OC)ccc3c2=O)cc1	Organic compounds	Phenylpropanoids and polyketides	Isoflavonoids	O-methylated isoflavonoids
Cc1cc(NS(=O)(=O)c2ccc(N)cc2)no1	Organic compounds	Benzenoids	Benzene and substituted derivatives	Benzenesulfonamides
C=CC1=C(C)/C(=C/c2[nH]c(Cc3[nH]c(/C=C4\NC(=O)C(C)=C4C=C)c(C)c3CCC(=O)O)c(CCC(=O)O)c2C)NC1=O	Organic compounds	Organoheterocyclic compounds	Tetrapyrroles and derivatives	Bilirubins
Cc1c(N(C)C)c(=O)n(-c2ccccc2)n1C	Organic compounds	Organoheterocyclic compounds	Azoles	Pyrazoles
N=C(N)NCCC[C@H](NC(=O)[C@H](CC(=O)O)NC(=O)[C@H](CO)NC(=O)[C@H](CO)NC(=O)[C@@H](N)Cc1ccccc1)C(=O)O	Organic compounds	Organic acids and derivatives	Peptidomimetics	Hybrid peptides
CCCC/C=C\C/C=C\CCCCCCCC(=O)OC[C@H](COP(=O)(O)OCCN)OC(=O)CCCCCCC/C=C\CCCCCCCCC	Organic compounds	Lipids and lipid-like molecules	Glycerophospholipids	Glycerophosphoethanolamines
CCCCCCCCCCCCCCCCCC(=O)O[C@H](COC(=O)CCCCC)COP(=O)([O-])OCC[N+](C)(C)C	Organic compounds	Lipids and lipid-like molecules	Glycerophospholipids	Glycerophosphocholines
CC(=O)N[C@@H](CC(N)=O)C(=O)O	Organic compounds	Organic acids and derivatives	Carboxylic acids and derivatives	Amino acids, peptides, and analogues
CCCCC/C=C\C/C=C\C/C=C\CCCCCCC(=O)O[C@H](COC(=O)CCCCCCCCCCCCCCC)COP(=O)(O)O[C@H]1C(O)C(O)C(O)[C@@H](O)C1O	Organic compounds	Lipids and lipid-like molecules	Glycerophospholipids	Glycerophosphoinositols
CCCCCCCCCCCCC=CC[C@@H](O)[C@H](CO)NC(=O)CCCCCCCCCCCCCCCCCCC	Organic compounds	Organic oxygen compounds	Organooxygen compounds	Alcohols and polyols
CCCCC/C=C\C/C=C\CCCCCCCC(=O)O[C@H](CO)COP(=O)(O)OCCN	Organic compounds	Lipids and lipid-like molecules	Glycerophospholipids	Glycerophosphoethanolamines
CCCCC/C=C\C/C=C\CCCCCCCCCCCC(=O)O[C@H](COC(=O)CCCCCCCCCCCCCCCCC)COP(=O)(O)OCCN	Organic compounds	Lipids and lipid-like molecules	Glycerophospholipids	Glycerophosphoethanolamines
O=C1CCc2ccc(OCCCCN3CCN(c4cccc(Cl)c4Cl)CC3)cc2N1	Organic compounds	Organoheterocyclic compounds	Diazinanes	Piperazines
CN1[C@H]2CC(OC(=O)[C@H](CO)c3ccccc3)C[C@@H]1[C@H]1O[C@@H]21	Organic compounds	Organic acids and derivatives	Hydroxy acids and derivatives	Beta hydroxy acids and derivatives
CCCCC/C=C\C/C=C\C/C=C\C/C=C\CCCC(=O)OC[C@H](COP(=O)([O-])OCC[N+](C)(C)C)OC(=O)CCCCCCCCCCCCCCCCCCCC	Organic compounds	Lipids and lipid-like molecules	Glycerophospholipids	Glycerophosphocholines
CCCCC/C=C\CCCCCCCC(=O)OC[C@H](COP(=O)(O)OC[C@@H](O)CO)OC(=O)CCCCCCC/C=C\CCCCCCCC	Organic compounds	Lipids and lipid-like molecules	Glycerophospholipids	Glycerophosphoglycerols
Nc1c(Cl)c(Cl)nc(C(=O)O)c1Cl	Organic compounds	Organoheterocyclic compounds	Pyridines and derivatives	Pyridinecarboxylic acids and derivatives
CCCCCCCCCCCCCCCCCC(=O)O	Organic compounds	Lipids and lipid-like molecules	Fatty Acyls	Fatty acids and conjugates
C=C1C[C@@]23CC[C@H]4[C@@](C)(CCC[C@@]4(C)C(=O)O[C@@H]4O[C@H](CO)[C@@H](O)[C@H](O)[C@H]4O)[C@@H]2CC[C@]1(O[C@@H]1O[C@H](CO)[C@@H](O)[C@H](O)[C@H]1O[C@@H]1O[C@H](CO)[C@@H](O)[C@H](O)[C@H]1O)C3	Organic compounds	Lipids and lipid-like molecules	Prenol lipids	Terpene glycosides
NC(N)=NCC(=O)O	Organic compounds	Organic acids and derivatives	Carboxylic acids and derivatives	Amino acids, peptides, and analogues
CC(C)CCC[C@@H](C)[C@H]1CC[C@H]2[C@@H]3C(=O)C=C4C[C@@H](O)CC[C@]4(C)[C@H]3CC[C@@]21C	Organic compounds	Lipids and lipid-like molecules	Steroids and steroid derivatives	Cholestane steroids
NCCC(=O)N[C@@H](Cc1cnc[nH]1)C(=O)O	Organic compounds	Organic acids and derivatives	Peptidomimetics	Hybrid peptides
CC(C)C[C@H](NC(=O)[C@H](C)NC(=O)[C@H](CO)NC(=O)[C@@H](N)C(C)C)C(=O)N[C@@H](Cc1ccc(O)cc1)C(=O)N[C@@H](CCCCN)C(=O)O	Organic compounds	Organic acids and derivatives	Carboxylic acids and derivatives	Amino acids, peptides, and analogues
CCCCC/C=C\C/C=C\CCCCCCCCCCCC(=O)O[C@H](COC(=O)CCCCCCCCCCCCCCCC)COP(=O)(O)OC[C@H](N)C(=O)O	Organic compounds	Lipids and lipid-like molecules	Glycerophospholipids	Glycerophosphoserines
CCCCCCc1ccc(O)cc1O	Organic compounds	Benzenoids	Phenols	Benzenediols
CC(C)Oc1ccc2c(=O)c(-c3ccccc3)coc2c1	Organic compounds	Phenylpropanoids and polyketides	Isoflavonoids	Isoflav-2-enes
CCCCCC/C=C\CCCCCCCC(=O)OCC(COP(=O)(O)O)OC(=O)CCCCCCC/C=C\CCCCCCCC	Organic compounds	Lipids and lipid-like molecules	Glycerophospholipids	Glycerophosphates
CCCCCCCCCCCCCCCCCCCCCCCC(=O)O[C@H](COC(=O)CCCCCCCCCCCCC)COP(=O)([O-])OCC[N+](C)(C)C	Organic compounds	Lipids and lipid-like molecules	Glycerophospholipids	Glycerophosphocholines
CC(C)=CCN1CCC2(C)c3cc(O)ccc3CC1C2C	Organic compounds	Alkaloids and derivatives	6,7-benzomorphans	2,6-dimethyl-3-benzazocines
CC/C=C\C/C=C\C/C=C\C/C=C\C/C=C\CCCC(=O)O[C@H](CO/C=C\CCCCCCCCCCCCCCCCCC)COP(=O)(O)O[C@H]1C(O)C(O)C(O)[C@@H](O)C1O	Organic compounds	Lipids and lipid-like molecules	Glycerophospholipids	Glycerophosphoinositols
CCCCC/C=C\C/C=C\C/C=C\C/C=C\CCCC(=O)O[C@H](CO/C=C\CCCCCCCCCCCCCC)COP(=O)(O)OCCN	Organic compounds	Lipids and lipid-like molecules	Glycerophospholipids	Glycerophosphoethanolamines
CCCCCCCC/C=C\CCCCCCCC(=O)OCC(COP(=O)(O)O)OC(=O)CCCCCCC/C=C\CCCCCCCC	Organic compounds	Lipids and lipid-like molecules	Glycerophospholipids	Glycerophosphates
CCOc1nc2cccc(C(=O)OC(C)OC(=O)OC3CCCCC3)c2n1Cc1ccc(-c2ccccc2-c2nn[nH]n2)cc1	Organic compounds	Benzenoids	Benzene and substituted derivatives	Biphenyls and derivatives
O=c1[nH]cnc2c1ncn2[C@@H]1O[C@H](COP(=O)(O)O)[C@@H](O)[C@H]1O	Organic compounds	Nucleosides, nucleotides, and analogues	Purine nucleotides	Purine ribonucleotides
CCCCCCCC/C=C\CCCCCCCC(=O)OCC(O)CO	Organic compounds	Lipids and lipid-like molecules	Glycerolipids	Monoradylglycerols
CN1CCN(CC/C=C2/c3ccccc3Sc3ccc(S(=O)(=O)N(C)C)cc32)CC1	Organic compounds	Organoheterocyclic compounds	Benzothiopyrans	1-benzothiopyrans
CCCCCCCCC(=O)O	Organic compounds	Lipids and lipid-like molecules	Fatty Acyls	Fatty acids and conjugates
CCCCC/C=C\C/C=C\CCCCCCCC(=O)O[C@H](COC(=O)CCCCCCCCCCCCCCC)COP(=O)(O)O	Organic compounds	Lipids and lipid-like molecules	Glycerophospholipids	Glycerophosphates
O=c1c(O)c(-c2ccc(O)c(O)c2)oc2cc(O)ccc12	Organic compounds	Phenylpropanoids and polyketides	Flavonoids	Flavones
CCCCCCC/C=C\CCCCCCCC(=O)OC[C@H](COC(=O)CCCCCCCCC/C=C\CCCCCCCCCC)OC(=O)CCCCCCC/C=C\CCCCCCC	Organic compounds	Lipids and lipid-like molecules	Glycerolipids	Triradylcglycerols
CCCCCCC/C=C\CCCCCCCC(=O)O[C@H](COC(=O)CCCCCCCCCCCC)COP(=O)(O)O[C@H]1C(O)C(O)C(O)[C@@H](O)C1O	Organic compounds	Lipids and lipid-like molecules	Glycerophospholipids	Glycerophosphoinositols
Cc1ncc(COP(=O)(O)O)c(CO)c1O	Organic compounds	Organoheterocyclic compounds	Pyridines and derivatives	Pyridoxines
CN1CC(=O)N=C1N	Organic compounds	Organic acids and derivatives	Carboxylic acids and derivatives	Amino acids, peptides, and analogues
N[C@H]1[C@@H](OP(=O)(O)O)O[C@H](CO)[C@@H](O)[C@@H]1O	Organic compounds	Organic oxygen compounds	Organooxygen compounds	Carbohydrates and carbohydrate conjugates
Oc1c(I)cc(I)c2cccnc12	Organic compounds	Organoheterocyclic compounds	Quinolines and derivatives	Haloquinolines
CCCCC/C=C\C/C=C\C/C=C\CCCCCCC(=O)O[C@H](COCCCCCCCCCCCCCCCCCC)COP(=O)(O)OCCN	Organic compounds	Lipids and lipid-like molecules	Glycerophospholipids	Glycerophosphoethanolamines
Nc1ccn([C@@H]2O[C@H](COP(=O)(O)OP(=O)(O)OP(=O)(O)O)[C@@H](O)[C@H]2O)c(=O)n1	Organic compounds	Organic oxygen compounds	Organooxygen compounds	Carbohydrates and carbohydrate conjugates
CC/C=C\C=C\C=C\C=C/CCCCCCCC(=O)O[C@H](COC(=O)CCCCCCCCCCCCCCC)COP(=O)([O-])OCC[N+](C)(C)C	Organic compounds	Lipids and lipid-like molecules	Glycerophospholipids	Glycerophosphocholines
CCCCCCCCCCCCCCCCCCCC=CCC=CCC(=O)OC[C@@H](O)COP(=O)(O)OCC[N+](C)(C)C	Organic compounds	Lipids and lipid-like molecules	Glycerophospholipids	Glycerophosphocholines
COc1cc(O)c2c(=O)cc(C)oc2c1CC=C(C)C	Organic compounds	Organoheterocyclic compounds	Benzopyrans	1-benzopyrans
Nc1ccc2c(c1)C(c1ccccc1)=NCC(=O)N2	Organic compounds	Organoheterocyclic compounds	Benzodiazepines	1,4-benzodiazepines
O=c1c(-c2cc(O)c(O)c(O)c2)coc2cc(O)c(O)c(O)c12	Organic compounds	Phenylpropanoids and polyketides	Isoflavonoids	Isoflav-2-enes
OC[C@H]1O[C@@H](O[C@@H]2[C@@H](CO)O[C@@H](O[C@@H]3[C@@H](CO)O[C@@H](O[C@@H]4[C@@H](CO)O[C@@H](O[C@@H]5[C@@H](CO)OC(O)[C@H](O)[C@H]5O)[C@H](O)[C@H]4O)[C@H](O)[C@H]3O)[C@H](O)[C@H]2O)[C@H](O)[C@@H](O)[C@@H]1O	Organic compounds	Organic oxygen compounds	Organooxygen compounds	Carbohydrates and carbohydrate conjugates
Nc1ccc(S(=O)(=O)Nc2ccnn2-c2ccccc2)cc1	Organic compounds	Organoheterocyclic compounds	Azoles	Pyrazoles
O=c1cccc[nH]1	Organic compounds	Organoheterocyclic compounds	Pyridines and derivatives	Hydropyridines
COc1ccc(-c2oc3c(CC=C(C)C)c(O[C@@H]4O[C@H](CO)[C@@H](O)[C@H](O)[C@H]4O)cc(O)c3c(=O)c2O[C@@H]2O[C@@H](C)[C@H](O)[C@@H](O)[C@H]2O)cc1	Organic compounds	Phenylpropanoids and polyketides	Flavonoids	Flavonoid glycosides
Nc1ccc(O)c(C(=O)O)c1	Organic compounds	Benzenoids	Benzene and substituted derivatives	Benzoic acids and derivatives
CCCCCCCCCCCCCC(=O)OC[C@@H](O)COP(=O)([O-])OCC[N+](C)(C)C	Organic compounds	Lipids and lipid-like molecules	Glycerophospholipids	Glycerophosphocholines
COc1cc(NS(C)(=O)=O)ccc1Nc1c2ccccc2nc2ccccc12	Organic compounds	Organoheterocyclic compounds	Quinolines and derivatives	Benzoquinolines
CCc1oc2ccccc2c1C(=O)c1cc(Br)c(O)c(Br)c1	Organic compounds	Organic oxygen compounds	Organooxygen compounds	Carbonyl compounds
CC(C)(O/N=C(\C(=O)N[C@@H]1C(=O)N2C(C(=O)[O-])=C(C[n+]3ccccc3)CS[C@H]12)c1csc(N)n1)C(=O)O	Organic compounds	Organoheterocyclic compounds	Lactams	Beta lactams
CCCCCCCCCCCCCCCCCCCCCCCCCCCCCCCCC(=O)O	Organic compounds	Lipids and lipid-like molecules	Fatty Acyls	Fatty acids and conjugates
CC/C=C\C/C=C\C/C=C\C/C=C\C/C=C\C/C=C\CCC(=O)OC[C@H](COP(=O)(O)OC[C@@H](O)CO)OC(=O)CCCCCC/C=C\C/C=C\C/C=C\CCCCC	Organic compounds	Lipids and lipid-like molecules	Glycerophospholipids	Glycerophosphoglycerols
CCCCCCCCCCCCC=CC[C@@H](O)[C@H](CO)NC(=O)CCCCCCCCCCCCCCCCCCCCCCC	Organic compounds	Organic oxygen compounds	Organooxygen compounds	Alcohols and polyols
CCCCC/C=C\C/C=C\CCCCCCCCCCCC(=O)O[C@H](COCCCCCCCCCCCCCCCCCC)COP(=O)([O-])OCC[N+](C)(C)C	Organic compounds	Lipids and lipid-like molecules	Glycerophospholipids	Glycerophosphocholines
C[C@@H]1C[C@H]2[C@@H]3CCC4=CC(=O)C=C[C@]4(C)[C@@]3(F)[C@@H](O)C[C@]2(C)[C@@]1(O)C(=O)CO	Organic compounds	Lipids and lipid-like molecules	Steroids and steroid derivatives	Hydroxysteroids
CCCCC/C=C\C/C=C\C/C=C\CCCCC(=O)O[C@H](COCCCCCCCCCCCCCCCCCC)COP(=O)(O)OC[C@H](N)C(=O)O	Organic compounds	Lipids and lipid-like molecules	Glycerophospholipids	Glycerophosphoserines
O=c1ccn([C@H]2C[C@H](O)[C@@H](COP(=O)(O)O)O2)c(=O)[nH]1	Organic compounds	Nucleosides, nucleotides, and analogues	Pyrimidine nucleotides	Pyrimidine deoxyribonucleotides
CCCCCCCC/C=C\CCCCCCCC(=O)O[C@H](COC(=O)CCCCCCCCCCCCCCC)COP(=O)(O)OC[C@H](N)C(=O)O	Organic compounds	Lipids and lipid-like molecules	Glycerophospholipids	Glycerophosphoserines
OC[C@H]1O[C@H](O[C@H]2[C@H](O)[C@@H](CO)O[C@@]2(CO)O[C@H]2O[C@H](CO)[C@@H](O)[C@H](O)[C@H]2O)[C@H](O)[C@@H](O)[C@@H]1O	Organic compounds	Organic oxygen compounds	Organooxygen compounds	Carbohydrates and carbohydrate conjugates
CN[C@H]1[C@@H](O)[C@@H](NC)[C@H](O)[C@H]2O[C@@H]3O[C@H](C)CC(=O)[C@]3(O)O[C@H]12	Organic compounds	Organoheterocyclic compounds	Dioxanes	1,4-dioxanes
O=c1ccn([C@@H]2O[C@H](COP(=O)(O)OP(=O)(O)O[C@H]3O[C@H](CO)[C@H](O)[C@H](O)[C@H]3O)[C@@H](O)[C@H]2O)c(=O)[nH]1	Organic compounds	Nucleosides, nucleotides, and analogues	Pyrimidine nucleotides	Pyrimidine nucleotide sugars
CCCCCCCCCCCCCCC(=O)NCCO	Organic compounds	Organic nitrogen compounds	Organonitrogen compounds	Amines
CCCCCC/C=C\CCCCCCCC(=O)OCC(COP(=O)(O)OCC(O)CO)OC(=O)CCCCCCCC1CC1CCCCCC	Organic compounds	Lipids and lipid-like molecules	Glycerophospholipids	Glycerophosphoglycerols
CCCCCCCCCCCCCCCCC(=O)OC[C@H](COP(=O)(O)OC[C@H](N)C(=O)O)OC(=O)CCCCCCCCCCCCCCCC	Organic compounds	Lipids and lipid-like molecules	Glycerophospholipids	Glycerophosphoserines
CCCCCCCC/C=C\CCCCCCCC(=O)OC(COC(=O)CCCCCCCCCCCCCCC)COP(=O)(O)O	Organic compounds	Lipids and lipid-like molecules	Glycerophospholipids	Glycerophosphates
CC(C)c1c(CN(C)C(C)Cc2ccccc2)n(C)n(-c2ccccc2)c1=O	Organic compounds	Organoheterocyclic compounds	Azoles	Pyrazoles
Nc1nc2ccc(C(=O)c3ccccc3)cc2[nH]1	Organic compounds	Benzenoids	Benzene and substituted derivatives	Benzophenones
Nc1ncnc2c1ncn2[C@H]1C[C@H](O)[C@@H](CO)O1	Organic compounds	Nucleosides, nucleotides, and analogues	Purine nucleosides	Purine 2'-deoxyribonucleosides
CCCCC/C=C\C/C=C\CCCCCCCCCCCC(=O)O[C@H](COC(=O)CCCCCCCCCCCCC)COP(=O)(O)OC[C@H](N)C(=O)O	Organic compounds	Lipids and lipid-like molecules	Glycerophospholipids	Glycerophosphoserines
CCCCC/C=C\C/C=C\C/C=C\C/C=C\CCCC(=O)OC[C@H](COP(=O)(O)O[C@H]1C(O)C(O)C(O)[C@@H](O)C1O)OC(=O)CCCCCCC/C=C\C/C=C\CCCCC	Organic compounds	Lipids and lipid-like molecules	Glycerophospholipids	Glycerophosphoinositols
CCN(C(C)=O)c1cccc(-c2ccnc3c(C#N)cnn23)c1	Organic compounds	Organoheterocyclic compounds	Diazines	Pyrimidines and pyrimidine derivatives
Cc1ncc2n1-c1ccc(Cl)cc1C(c1ccccc1F)=NC2	Organic compounds	Organoheterocyclic compounds	Benzodiazepines	1,4-benzodiazepines
Oc1cc(O)c2c(c1)O[C@H](c1ccc(O)c(O)c1)[C@H](O)C2	Organic compounds	Phenylpropanoids and polyketides	Flavonoids	Flavans
O=C(O)[C@H](O)CO	Organic compounds	Organic oxygen compounds	Organooxygen compounds	Carbohydrates and carbohydrate conjugates
CC/C=C\C/C=C\C/C=C\C/C=C\C/C=C\CCCC(=O)OC[C@H](COP(=O)(O)OCCN)OC(=O)CCCCCCCCC/C=C\CCCCCCCC	Organic compounds	Lipids and lipid-like molecules	Glycerophospholipids	Glycerophosphoethanolamines
CC/C=C\C/C=C\C/C=C\C/C=C\C/C=C\C/C=C\CCC(=O)OC[C@H](COP(=O)([O-])OCC[N+](C)(C)C)OC(=O)CCCCCC/C=C\C/C=C\C/C=C\CCCCC	Organic compounds	Lipids and lipid-like molecules	Glycerophospholipids	Glycerophosphocholines
CC(C)C(=O)Nc1ccc([N+](=O)[O-])c(C(F)(F)F)c1	Organic compounds	Benzenoids	Benzene and substituted derivatives	Trifluoromethylbenzenes
CC(O)(CC(=O)O)CC(=O)O	Organic compounds	Lipids and lipid-like molecules	Fatty Acyls	Fatty acids and conjugates
O=c1c(O)c(-c2ccc(O)cc2O)oc2cc(O)cc(O)c12	Organic compounds	Phenylpropanoids and polyketides	Flavonoids	Flavones
CCCCC/C=C\C/C=C\C/C=C\CCCCC(=O)OC[C@H](COP(=O)([O-])OCC[N+](C)(C)C)OC(=O)CCCCCCCCC/C=C\C/C=C\CCCCC	Organic compounds	Lipids and lipid-like molecules	Glycerophospholipids	Glycerophosphocholines
COc1ccc2c(c1OC)OC[C@@H](c1ccc(OC)c(OC)c1OC)C2	Organic compounds	Phenylpropanoids and polyketides	Isoflavonoids	O-methylated isoflavonoids
CC(C)CCCCCCCCC(C)CCC(=O)O	Organic compounds	Lipids and lipid-like molecules	Fatty Acyls	Fatty acids and conjugates
CC/C=C\C/C=C\C/C=C\C/C=C\C/C=C\CCCC(=O)O[C@H](CO/C=C\CCCCCCCCCCCCCCCC)COP(=O)([O-])OCC[N+](C)(C)C	Organic compounds	Lipids and lipid-like molecules	Glycerophospholipids	Glycerophosphocholines
O=C(O)/C=C(\CC(=O)O)C(=O)O	Organic compounds	Organic acids and derivatives	Carboxylic acids and derivatives	Tricarboxylic acids and derivatives
C=CCSCC1Nc2cc(Cl)c(S(N)(=O)=O)cc2S(=O)(=O)N1	Organic compounds	Organoheterocyclic compounds	Thiadiazines	Benzothiadiazines
CC1=C2[C@H]3OC(=O)[C@@H](C)[C@@H]3CC[C@@]2(C)C=CC1=O	Organic compounds	Lipids and lipid-like molecules	Prenol lipids	Terpene lactones
CCCCC/C=C\C/C=C\CCCCCCCCCC(=O)OC[C@H](COP(=O)(O)O[C@H]1C(O)C(O)C(O)[C@@H](O)C1O)OC(=O)CCCCCCCCCCCCCCC	Organic compounds	Lipids and lipid-like molecules	Glycerophospholipids	Glycerophosphoinositols
CCN1CCN(c2cc3c(cc2F)c(=O)c(C(=O)O)cn3C2CC2)CC1	Organic compounds	Organoheterocyclic compounds	Quinolines and derivatives	Quinoline carboxylic acids
CC/C=C\C/C=C\C/C=C\C/C=C\C/C=C\CCCC(=O)O[C@H](COC(=O)CCCCCCCCCCCCCCC)COP(=O)(O)OC[C@H](N)C(=O)O	Organic compounds	Lipids and lipid-like molecules	Glycerophospholipids	Glycerophosphoserines
CCCCC/C=C\C/C=C\C/C=C\CCCCC(=O)O[C@H](COCCCCCCCCCCCCCCCCCC)COP(=O)(O)OCCN	Organic compounds	Lipids and lipid-like molecules	Glycerophospholipids	Glycerophosphoethanolamines
COc1ccccc1OCC(O)CN1CCN(CC(=O)Nc2c(C)cccc2C)CC1	Organic compounds	Benzenoids	Phenol ethers	Anisoles
Cn1cc(C(N)=O)ccc1=O	Organic compounds	Organoheterocyclic compounds	Pyridines and derivatives	Pyridinecarboxylic acids and derivatives
CC(C)=CC1C(C(=O)O)C1(C)C	Organic compounds	Lipids and lipid-like molecules	Prenol lipids	Monoterpenoids
CCCCCCCCCC/C=C\CCCCCCCCCC(=O)OC[C@@H](COC(=O)CCCCCCCCCCC)OC(=O)CCCCCCCCCCC	Organic compounds	Lipids and lipid-like molecules	Glycerolipids	Triradylcglycerols
O=C(O)C(CO)OP(=O)(O)O	Organic compounds	Organic oxygen compounds	Organooxygen compounds	Carbohydrates and carbohydrate conjugates
C[C@]12CC(=O)[C@H]3[C@@H](CCC4=CC(=O)CC[C@@]43C)[C@@H]1CC[C@]2(O)C(=O)CO	Organic compounds	Lipids and lipid-like molecules	Steroids and steroid derivatives	Hydroxysteroids
CCCCCCCCCCCCCC(=O)OC[C@@H](O)COP(=O)([O-])OCC[NH3+]	Organic compounds	Lipids and lipid-like molecules	Glycerophospholipids	Glycerophosphoethanolamines
O=c1c(-c2ccc(O)cc2)coc2cc(O)ccc12	Organic compounds	Phenylpropanoids and polyketides	Isoflavonoids	Isoflav-2-enes
CC/C=C\C/C=C\C/C=C\C/C=C\CCCCC(=O)OC[C@H](COP(=O)([O-])OCC[N+](C)(C)C)OC(=O)CCCCC/C=C\C/C=C\C/C=C\C/C=C\CCCCC	Organic compounds	Lipids and lipid-like molecules	Glycerophospholipids	Glycerophosphocholines
CCCC/C=C\CCCCCCCC(=O)OC[C@H](COP(=O)([O-])OCC[N+](C)(C)C)OC(=O)CCCCCC/C=C\C/C=C\C/C=C\CCCCC	Organic compounds	Lipids and lipid-like molecules	Glycerophospholipids	Glycerophosphocholines
CCCCC/C=C\C/C=C\C/C=C\CCCCC(=O)O[C@H](CO/C=C\CCCCCCCCCCCCCCCCCC)COP(=O)(O)OCCN	Organic compounds	Lipids and lipid-like molecules	Glycerophospholipids	Glycerophosphoethanolamines
CCCCCCCCCCCCCCCCCCCC(=O)OC[C@@H](O)COP(=O)(O)OC[C@H](N)C(=O)O	Organic compounds	Lipids and lipid-like molecules	Glycerophospholipids	Glycerophosphoserines
O=C(CCCN1CCC2(CC1)C(=O)NCN2c1ccccc1)c1ccc(F)cc1	Organic compounds	Organic oxygen compounds	Organooxygen compounds	Carbonyl compounds
OC[C@H]1O[C@@H](O[C@@H]2[C@@H](CO)O[C@H](O)[C@H](O)[C@H]2O)[C@H](O)[C@@H](O)[C@@H]1O	Organic compounds	Organic oxygen compounds	Organooxygen compounds	Carbohydrates and carbohydrate conjugates
CN(C)CC(=O)O	Organic compounds	Organic acids and derivatives	Carboxylic acids and derivatives	Amino acids, peptides, and analogues
COc1cc(OC)c2c(c1)O[C@H](c1ccc(OC)c(OC)c1)[C@@H](O)C2	Organic compounds	Phenylpropanoids and polyketides	Flavonoids	Flavans
CC(=O)[C@H]1CC[C@H]2[C@@H]3CC=C4C[C@@H](O)CC[C@]4(C)[C@H]3CC[C@]12C	Organic compounds	Lipids and lipid-like molecules	Steroids and steroid derivatives	Pregnane steroids
OC[C@H]1O[C@H](O[C@H]2[C@H](O)[C@H](O)COC2(O)CO)[C@H](O)[C@@H](O)[C@@H]1O	Organic compounds	Organic oxygen compounds	Organooxygen compounds	Carbohydrates and carbohydrate conjugates
CCCC/C=C\CCCCCCCC(=O)O[C@H](COC(=O)CCC/C=C\C/C=C\C/C=C\C/C=C\CCCCC)COP(=O)([O-])OCC[N+](C)(C)C	Organic compounds	Lipids and lipid-like molecules	Glycerophospholipids	Glycerophosphocholines
COc1ccc(/C=C/C(=O)O)cc1	Organic compounds	Phenylpropanoids and polyketides	Cinnamic acids and derivatives	Cinnamic acids
O=c1[nH]cc(CO)c(=O)[nH]1	Organic compounds	Organoheterocyclic compounds	Diazines	Pyrimidines and pyrimidine derivatives
COc1cc(C(O)C(=O)O)ccc1O	Organic compounds	Benzenoids	Phenols	Methoxyphenols
CCCCCCCCCC/C=C\CCCCCCCCCC(=O)O[C@H](CO/C=C\CCCCCCCCCCCCCCCCCC)COP(=O)([O-])OCC[N+](C)(C)C	Organic compounds	Lipids and lipid-like molecules	Glycerophospholipids	Glycerophosphocholines
CCCCCCCCCCCCCCCCC(C(=O)O)C(O)(CC(=O)O)C(=O)O	Organic compounds	Organic acids and derivatives	Carboxylic acids and derivatives	Tricarboxylic acids and derivatives
C=C1C[C@@]23CC[C@H]4[C@@](C)(CCC[C@@]4(C)C(=O)O[C@@H]4O[C@H](CO)[C@@H](O)[C@H](O)[C@H]4O)[C@@H]2CC[C@]1(O[C@@H]1O[C@H](CO)[C@@H](O)[C@H](O)[C@H]1O[C@@H]1O[C@@H](C)[C@H](O)[C@@H](O)[C@H]1O)C3	Organic compounds	Lipids and lipid-like molecules	Prenol lipids	Terpene glycosides
CC/C=C\C/C=C\C/C=C\C/C=C\C/C=C\C/C=C\CCC(=O)O[C@H](COC(=O)CCCCCCCCCCCCCCC)COP(=O)(O)O	Organic compounds	Lipids and lipid-like molecules	Glycerophospholipids	Glycerophosphates
Cn1c(=O)[nH]c2[nH]c(=O)[nH]c2c1=O	Organic compounds	Organoheterocyclic compounds	Imidazopyrimidines	Purines and purine derivatives
C=C[C@@]1(C)CC(=O)[C@@]2(O)[C@](C)(O1)[C@@H](OC(C)=O)[C@@H](O)[C@H]1C(C)(C)CC[C@H](O)[C@@]12C	Organic compounds	Lipids and lipid-like molecules	Prenol lipids	Triterpenoids
CC[C@H](C)C(=O)O[C@H]1C[C@@H](C)C=C2C=C[C@H](C)[C@H](CC[C@@H]3C[C@@H](O)CC(=O)O3)[C@H]21	Organic compounds	Organoheterocyclic compounds	Lactones	Delta valerolactones
CC/C=C\C/C=C\C/C=C\C/C=C\C/C=C\C/C=C\CCC(=O)OC[C@H](COP(=O)(O)OC[C@@H](O)CO)OC(=O)CCCCCCCCCCCCCCCCCCC	Organic compounds	Lipids and lipid-like molecules	Glycerophospholipids	Glycerophosphoglycerols
COc1cc(O)c(C(=O)/C=C/c2ccc(OC)c(O)c2)c(OC)c1	Organic compounds	Phenylpropanoids and polyketides	Linear 1,3-diarylpropanoids	Chalcones and dihydrochalcones
C[C@]12CC[C@H]3[C@@H](CCC4=CC(=O)CC[C@@]43C)[C@@H]1CC[C@]2(O)C(=O)CO	Organic compounds	Lipids and lipid-like molecules	Steroids and steroid derivatives	Hydroxysteroids
CCN(CC)CCNC(=O)c1cc(Cl)c(N)cc1OC	Organic compounds	Benzenoids	Phenol ethers	Aminophenyl ethers
CCCCC/C=C\C/C=C\C/C=C\C/C=C\CCCCCC(=O)O[C@H](COC(=O)CCCCCCCCCCCCCCCCCCCC)COP(=O)(O)OCCN	Organic compounds	Lipids and lipid-like molecules	Glycerophospholipids	Glycerophosphoethanolamines
CCCCC/C=C\C/C=C\CCCCCCCCCCCC(=O)O[C@H](COC(=O)CCCCCCC/C=C\C/C=C\CCCCC)COP(=O)(O)O[C@H]1C(O)C(O)C(O)[C@@H](O)C1O	Organic compounds	Lipids and lipid-like molecules	Glycerophospholipids	Glycerophosphoinositols
O=c1cc(-c2cc(O)c(O)c(O)c2)oc2cc(O)cc(O)c12	Organic compounds	Phenylpropanoids and polyketides	Flavonoids	Flavones
CCCCCCCCCCCCCCCCCCCC(=O)O[C@H](COC(=O)CCCCCCCCCCC)COP(=O)(O)OCCN	Organic compounds	Lipids and lipid-like molecules	Glycerophospholipids	Glycerophosphoethanolamines
CC(=O)N[C@H](Cc1c[nH]c2ccccc12)C(=O)O	Organic compounds	Organic acids and derivatives	Carboxylic acids and derivatives	Amino acids, peptides, and analogues
CC(C)=CCOc1cc2oc(=O)ccc2cc1O	Organic compounds	Phenylpropanoids and polyketides	Coumarins and derivatives	Hydroxycoumarins
CC1(C)CCC(Cc2ccc(Cl)cc2)C1(O)Cn1cncn1	Organic compounds	Lipids and lipid-like molecules	Prenol lipids	Monoterpenoids
CCCCCCCCCCCCCCCCCC(=O)SCCNC(=O)CCNC(=O)[C@H](O)C(C)(C)COP(=O)(O)OP(=O)(O)OC[C@H]1O[C@@H](n2cnc3c(N)ncnc32)[C@H](O)[C@@H]1OP(=O)(O)O	Organic compounds	Lipids and lipid-like molecules	Fatty Acyls	Fatty acyl thioesters
CCCCC/C=C\C/C=C\CCCCCCCCCCCC(=O)OC[C@H](COP(=O)([O-])OCC[N+](C)(C)C)OC(=O)CCCCCCCCCCCCCCCCCCCCC	Organic compounds	Lipids and lipid-like molecules	Glycerophospholipids	Glycerophosphocholines
Nc1ncnc2c1ncn2[C@@H]1O[C@H](COP(=O)(O)O)[C@@H](O)[C@H]1O	Organic compounds	Nucleosides, nucleotides, and analogues	Purine nucleotides	Purine ribonucleotides
CCN(Cc1ccncc1)C(=O)C(CO)c1ccccc1	Organic compounds	Benzenoids	Benzene and substituted derivatives	Phenylacetamides
CCCCCCCCCCCCCCCCCCCC(=O)O[C@@H](CO)COC(=O)CCCCCCCCCCC	Organic compounds	Lipids and lipid-like molecules	Glycerolipids	Diradylglycerols
CCCCCCCCCCCCCCCC(=O)O[C@H](COC(=O)CCCCCCCCCCC)COP(=O)(O)OC[C@H](N)C(=O)O	Organic compounds	Lipids and lipid-like molecules	Glycerophospholipids	Glycerophosphoserines
O=C(O)Cc1c[nH]c2ccccc12	Organic compounds	Organoheterocyclic compounds	Indoles and derivatives	Indolyl carboxylic acids and derivatives
O=c1cc(CO)occ1O	Organic compounds	Organoheterocyclic compounds	Pyrans	Pyranones and derivatives
CCCCCCCCCC/C=C\CCCCCCCCCC(=O)O[C@H](COC(=O)CCCCCCCCCCCCCC)COP(=O)([O-])OCC[N+](C)(C)C	Organic compounds	Lipids and lipid-like molecules	Glycerophospholipids	Glycerophosphocholines
CC/C=C\C/C=C\C/C=C\C/C=C\CCCCC(=O)OC[C@H](COP(=O)(O)OC[C@@H](O)CO)OC(=O)CCCCC/C=C\C/C=C\C/C=C\C/C=C\CCCCC	Organic compounds	Lipids and lipid-like molecules	Glycerophospholipids	Glycerophosphoglycerols
O=C(O)c1cc(=O)[nH]c(=O)[nH]1	Organic compounds	Organoheterocyclic compounds	Diazines	Pyrimidines and pyrimidine derivatives
CCCCC/C=C\C/C=C\C/C=C\C/C=C\CCCC(=O)O[C@H](COC(=O)CCCCCCCCC/C=C\C/C=C\CCCCC)COP(=O)([O-])OCC[N+](C)(C)C	Organic compounds	Lipids and lipid-like molecules	Glycerophospholipids	Glycerophosphocholines
CN[C@@H]1[C@@H](O[C@H]2O[C@H](CO)[C@@H](N)[C@H](O)[C@H]2O)O[C@H]2C[C@@H](N)[C@@H](O[C@@H]3[C@@H](N)C[C@@H](N)[C@H](O)[C@H]3O)O[C@@H]2[C@@H]1O	Organic compounds	Organic oxygen compounds	Organooxygen compounds	Carbohydrates and carbohydrate conjugates
CCOCN(C(=O)CCl)c1c(C)cccc1CC	Organic compounds	Benzenoids	Benzene and substituted derivatives	Anilides
CCCCC/C=C\C/C=C\CCCCCCCC(=O)NCCO	Organic compounds	Organic nitrogen compounds	Organonitrogen compounds	Amines
O=C1CN=C(c2ccccc2)c2cc(Cl)ccc2N1CC1CC1	Organic compounds	Organoheterocyclic compounds	Benzodiazepines	1,4-benzodiazepines
COc1cc(CCN)c(OC)cc1I	Organic compounds	Benzenoids	Benzene and substituted derivatives	Methoxybenzenes
CC/C=C\C/C=C\C/C=C\C/C=C\C/C=C\CCCC(=O)O	Organic compounds	Lipids and lipid-like molecules	Fatty Acyls	Fatty acids and conjugates
CCCC(C(=O)c1ccc2c(c1)OCO2)N1CCCC1	Organic compounds	Benzenoids	Benzene and substituted derivatives	Butyrophenones
OC[C@H]1O[C@@H]2O[C@@H]3[C@@H](CO)O[C@H](O[C@@H]4[C@@H](CO)O[C@H](O[C@@H]5[C@@H](CO)O[C@H](O[C@@H]6[C@@H](CO)O[C@H](O[C@@H]7[C@@H](CO)O[C@H](O[C@@H]8[C@@H](CO)O[C@H](O[C@H]1[C@H](O)[C@H]2O)[C@H](O)[C@H]8O)[C@H](O)[C@H]7O)[C@H](O)[C@H]6O)[C@H](O)[C@H]5O)[C@H](O)[C@H]4O)[C@H](O)[C@H]3O	Organic compounds	Organic oxygen compounds	Organooxygen compounds	Carbohydrates and carbohydrate conjugates
CCCC/C=C\CCCCCCCCOC(=O)CCCCCCCCCCCCCCCCCCCCC	Organic compounds	Lipids and lipid-like molecules	Fatty Acyls	Fatty acid esters
CCCCC/C=C\C/C=C\C/C=C\C/C=C\CCCCCC(=O)O[C@H](COC(=O)CCCCCCC/C=C\CCCCC)COP(=O)([O-])OCC[N+](C)(C)C	Organic compounds	Lipids and lipid-like molecules	Glycerophospholipids	Glycerophosphocholines
O=C(O)[C@@H]1CCCCN1	Organic compounds	Organic acids and derivatives	Carboxylic acids and derivatives	Amino acids, peptides, and analogues
CCOP(=S)(OCC)SCS(=O)(=O)C(C)(C)C	Organic compounds	Organic acids and derivatives	Organic dithiophosphoric acids and derivatives	Dithiophosphate O-esters
OC[C@H]1O[C@H](O[C@@H]2[C@@H](CO)O[C@H](O[C@@H]3[C@@H](CO)O[C@H](O[C@@H]4[C@@H](CO)OC(O)[C@H](O)[C@H]4O)[C@H](O)[C@H]3O)[C@H](O)[C@H]2O)[C@H](O)[C@@H](O)[C@@H]1O	Organic compounds	Organic oxygen compounds	Organooxygen compounds	Carbohydrates and carbohydrate conjugates
C=C1C[C@@]23CC[C@H]4[C@@](C)(CCC[C@@]4(C)C(=O)O[C@@H]4O[C@H](CO)[C@@H](O)[C@H](O)[C@H]4O)[C@@H]2CC[C@]1(O[C@@H]1O[C@H](CO)[C@@H](O)[C@H](O)[C@H]1O)C3	Organic compounds	Lipids and lipid-like molecules	Prenol lipids	Terpene glycosides
C=CC(C)(C)C12CC3C(=O)N/C(=C/c4cnc[nH]4)C(=O)N3C1Nc1ccccc12	Organic compounds	Organoheterocyclic compounds	Indoles and derivatives	Pyrroloindoles
N[C@@H](Cc1ccccc1Cl)C(=O)O	Organic compounds	Organic acids and derivatives	Carboxylic acids and derivatives	Amino acids, peptides, and analogues
CCCCCCCCCCCCCCCCCCCCCC(=O)O[C@H](COC(=O)CCCCCCCCCCCCCCCC)COP(=O)([O-])OCC[N+](C)(C)C	Organic compounds	Lipids and lipid-like molecules	Glycerophospholipids	Glycerophosphocholines
NCCC[C@@H](N)C(=O)O	Organic compounds	Organic acids and derivatives	Carboxylic acids and derivatives	Amino acids, peptides, and analogues
CN1CCN(C2=c3ccccc3=Nc3ccc(Cl)cc3N2)CC1	Organic compounds	Organoheterocyclic compounds	Benzodiazepines	Dibenzodiazepines
C[As](C)(=O)O	Organic compounds	Organometallic compounds	Organometalloid compounds	Organoarsenic compounds
C=C1C[C@H]2[C@@H]3C=C(C)C4=CC(=O)CC[C@]4(C)[C@H]3CC[C@]2(C)[C@@]1(OC(C)=O)C(C)=O	Organic compounds	Lipids and lipid-like molecules	Steroids and steroid derivatives	Pregnane steroids
CC/C=C\C/C=C\C/C=C\C/C=C\C/C=C\CCCC(=O)O[C@H](COCCCCCCCCCCCCCCCC)COP(=O)(O)OCCN	Organic compounds	Lipids and lipid-like molecules	Glycerophospholipids	Glycerophosphoethanolamines
C[C@H](CCC(=O)NCCS(=O)(=O)O)[C@H]1CC[C@H]2[C@H]3[C@H](CC[C@@]21C)[C@@]1(C)CC[C@@H](O)C[C@H]1C[C@H]3O	Organic compounds	Lipids and lipid-like molecules	Steroids and steroid derivatives	Bile acids, alcohols and derivatives
Nc1cc(C(=O)O)ccc1[O-]	Organic compounds	Benzenoids	Benzene and substituted derivatives	Benzoic acids and derivatives
C[C@H](CCC(=O)O)[C@H]1CC[C@H]2[C@@H]3CC[C@@H]4CC(=O)CC[C@]4(C)[C@H]3CC[C@@]21C	Organic compounds	Lipids and lipid-like molecules	Steroids and steroid derivatives	Bile acids, alcohols and derivatives
C[C@H]1CCCC(=O)CCC/C=C/c2cc(O)cc(O)c2C(=O)O1	Organic compounds	Phenylpropanoids and polyketides	Macrolides and analogues	Zearalenones
CCCCC/C=C\C/C=C\CCCCCCCC(=O)OC[C@@H](O)COP(=O)(O)OC[C@@H](O)CO	Organic compounds	Lipids and lipid-like molecules	Glycerophospholipids	Glycerophosphoglycerols
O=P(O)(O)OCC(O)CO	Organic compounds	Lipids and lipid-like molecules	Glycerophospholipids	Glycerophosphates
CCCCC/C=C\C/C=C\CCCCCCCCCCCC(=O)O[C@H](COC(=O)CCCCCCCCCCCCCC)COP(=O)(O)OC[C@@H](O)CO	Organic compounds	Lipids and lipid-like molecules	Glycerophospholipids	Glycerophosphoglycerols
CCCCCCCCCCCCCCC(=O)O	Organic compounds	Lipids and lipid-like molecules	Fatty Acyls	Fatty acids and conjugates
CCOC(=O)c1ncn2c1CN(C)C(=O)c1cc(F)ccc1-2	Organic compounds	Organoheterocyclic compounds	Benzodiazepines	1,4-benzodiazepines
CCCCCCCCCCCCCCCC/C=C\OC[C@@H](O)COP(=O)([O-])OCC[NH3+]	Organic compounds	Lipids and lipid-like molecules	Glycerophospholipids	Glycerophosphoethanolamines
CC/C=C\C/C=C\C/C=C\C/C=C\CCCCC(=O)OC[C@H](COP(=O)(O)O)OC(=O)CCCCCCCCC/C=C\CCCCCCCC	Organic compounds	Lipids and lipid-like molecules	Glycerophospholipids	Glycerophosphates
CCCCCC/C=C\CCCCCCCC(=O)OCC(COP(=O)(O)OCC(O)CO)OC(=O)CCCCCCC/C=C\CCCCCCCC	Organic compounds	Lipids and lipid-like molecules	Glycerophospholipids	Glycerophosphoglycerols
COc1c(O)cc2c(-c3ccccc3)cc(=O)oc2c1OC	Organic compounds	Phenylpropanoids and polyketides	Neoflavonoids	Neoflavones
CCCCC[C@H](CC(=O)NO)C(=O)N[C@H](C(=O)N1CCC[C@H]1CO)C(C)C	Organic compounds	Organic acids and derivatives	Carboxylic acids and derivatives	Amino acids, peptides, and analogues
CCCCCCCCCC/C=C/CCCCCCCC(=O)OC[C@H](COP(=O)([O-])OCC[N+](C)(C)C)OC(=O)CCCCCCC/C=C/CCCCCCCCCC	Organic compounds	Lipids and lipid-like molecules	Glycerophospholipids	Glycerophosphocholines
C[C@H]1C[C@H]2[C@@H]3CCC4=CC(=O)C=C[C@]4(C)[C@@]3(F)[C@@H](O)C[C@]2(C)[C@@]1(O)C(=O)CCl	Organic compounds	Lipids and lipid-like molecules	Steroids and steroid derivatives	Pregnane steroids
Cc1cc(C)nc(NS(=O)(=O)c2ccc(N)cc2)n1	Organic compounds	Benzenoids	Benzene and substituted derivatives	Benzenesulfonamides
CSc1nc(NC(C)C)nc(NC(C)C)n1	Organic compounds	Organoheterocyclic compounds	Triazines	1,3,5-triazines
CCCCC/C=C\C/C=C\C/C=C\C/C=C\CCCC(=O)O[C@H](COC(=O)CCCCCC/C=C\C/C=C\C/C=C\CCCCC)COP(=O)(O)O[C@H]1C(O)C(O)C(O)[C@@H](O)C1O	Organic compounds	Lipids and lipid-like molecules	Glycerophospholipids	Glycerophosphoinositols
Nc1nc(=O)c2[nH]c(=O)cnc2[nH]1	Organic compounds	Organoheterocyclic compounds	Pteridines and derivatives	Pterins and derivatives
CC(C)=CCCC1(C)C=Cc2c(O)c3c(c(CC=C(C)C)c2O1)OC12C(CC4CC1C(C)(C)OC2(C/C=C(/C)C(=O)O)C4O)C3=O	Organic compounds	Organoheterocyclic compounds	Benzopyrans	1-benzopyrans
CC(C)(C)[C@@H](O)[C@@H](Cc1ccc(Cl)cc1)n1cncn1	Organic compounds	Benzenoids	Benzene and substituted derivatives	Phenethylamines
CCCC[C@@H](C)[C@@H](OC(=O)C[C@@H](CC(=O)O)C(=O)O)[C@H](C[C@@H](C)CCCCCCCC[C@H](O)[C@H](C)N)OC(=O)C[C@@H](CC(=O)O)C(=O)O	Organic compounds	Organic acids and derivatives	Carboxylic acids and derivatives	Fumonisins
CC/C=C\C/C=C\C/C=C\C/C=C\C/C=C\C/C=C\CCC(=O)OC[C@H](COP(=O)(O)OC[C@H](N)C(=O)O)OC(=O)CCCCCCCCC/C=C\CCCCCCCCCC	Organic compounds	Lipids and lipid-like molecules	Glycerophospholipids	Glycerophosphoserines
CCCCCCCCCCCCCCCCCCOC[C@H](COP(=O)(O)OCCN)OC(=O)CCCCCCCCCCCCCCCCC	Organic compounds	Lipids and lipid-like molecules	Glycerophospholipids	Glycerophosphoethanolamines
CCCCCCCCCCCCCCCCCC(=O)[O-]	Organic compounds	Lipids and lipid-like molecules	Fatty Acyls	Fatty acids and conjugates
CC(C)CCCC(C)CCCC(C)CCCC(C)CC(=O)O	Organic compounds	Lipids and lipid-like molecules	Prenol lipids	Diterpenoids
COc1ccc(/C=C/C(=O)c2ccc(O)cc2O)cc1	Organic compounds	Phenylpropanoids and polyketides	Linear 1,3-diarylpropanoids	Chalcones and dihydrochalcones
O=C(O)CCC(=O)O	Organic compounds	Organic acids and derivatives	Carboxylic acids and derivatives	Dicarboxylic acids and derivatives
CC(=O)OCC(=O)[C@@]1(OC(C)=O)[C@@H](C)C[C@H]2[C@@H]3C[C@H](F)C4=CC(=O)C=C[C@]4(C)[C@@]3(F)[C@@H](O)C[C@@]21C	Organic compounds	Lipids and lipid-like molecules	Steroids and steroid derivatives	Pregnane steroids
CCCCC/C=C\C/C=C\CCCCCCCCCCCC(=O)O[C@H](COC(=O)CCCCCCCCCCC)COP(=O)(O)OC[C@H](N)C(=O)O	Organic compounds	Lipids and lipid-like molecules	Glycerophospholipids	Glycerophosphoserines
O=C(O)Cc1c[nH]c2ccc(O)cc12	Organic compounds	Organoheterocyclic compounds	Indoles and derivatives	Indolyl carboxylic acids and derivatives
c1ccc2c(c1)cc1ccc3cccc4ccc2c1c34	Organic compounds	Benzenoids	Pyrenes	Benzopyrenes
CCCCC/C=C\C/C=C\C/C=C\C/C=C\CCCCCC(=O)O[C@H](COC(=O)CCCCCCC/C=C\CCCCCCCCC)COP(=O)([O-])OCC[N+](C)(C)C	Organic compounds	Lipids and lipid-like molecules	Glycerophospholipids	Glycerophosphocholines
NC(N)=N[C@@H](CC(=O)O)C(=O)O	Organic compounds	Organic acids and derivatives	Carboxylic acids and derivatives	Amino acids, peptides, and analogues
CCCCCCCCCCCCCCCC(=O)OCC(O)COP(=O)([O-])OCC[N+](C)(C)C	Organic compounds	Lipids and lipid-like molecules	Glycerophospholipids	Glycerophosphocholines
C[C@@](O)(CCO)CC(=O)[O-]	Organic compounds	Lipids and lipid-like molecules	Fatty Acyls	Fatty acids and conjugates
CC/C=C\C/C=C\C/C=C\C/C=C\C/C=C\C/C=C\CCC(=O)O[C@H](COC(=O)CCCCC/C=C\C/C=C\C/C=C\C/C=C\CCCCC)COP(=O)(O)OC[C@@H](O)CO	Organic compounds	Lipids and lipid-like molecules	Glycerophospholipids	Glycerophosphoglycerols
CC/C=C\C/C=C\C/C=C\C/C=C\C/C=C\CCCC(=O)OC[C@H](COP(=O)(O)OCCN)OC(=O)CCCCC/C=C\C/C=C\C/C=C\C/C=C\CCCCC	Organic compounds	Lipids and lipid-like molecules	Glycerophospholipids	Glycerophosphoethanolamines
CCCCC/C=C\C/C=C\C/C=C\C/C=C\C/C=C\CCCCCCCCCCCCC(=O)O	Organic compounds	Lipids and lipid-like molecules	Fatty Acyls	Fatty acids and conjugates
C[C@H](CCC(=O)O)[C@H]1CC[C@H]2[C@H]3[C@H](CC[C@@]21C)[C@@]1(C)CC[C@@H](O)C[C@H]1[C@H](O)[C@@H]3O	Organic compounds	Lipids and lipid-like molecules	Steroids and steroid derivatives	Bile acids, alcohols and derivatives
CCCCCCCCCCCCCCCCCCC(=O)OC[C@H](COP(=O)([O-])OCC[N+](C)(C)C)OC(C)=O	Organic compounds	Lipids and lipid-like molecules	Glycerophospholipids	Glycerophosphocholines
CCCCCC/C=C\CCCCCCCC(=O)OC[C@H](COP(=O)(O)OC[C@@H](O)CO)OC(=O)CCCCCCCCCCCCCCCCCCC	Organic compounds	Lipids and lipid-like molecules	Glycerophospholipids	Glycerophosphoglycerols
CCCCCCCCCCCCCCCCCCCCCCCCCCC(=O)O	Organic compounds	Lipids and lipid-like molecules	Fatty Acyls	Fatty acids and conjugates
CCNC(C)C(=O)c1ccccc1	Organic compounds	Organic oxygen compounds	Organooxygen compounds	Carbonyl compounds
CC(=O)NCCc1c[nH]c2ccc(O)cc12	Organic compounds	Organoheterocyclic compounds	Indoles and derivatives	Hydroxyindoles
COc1cc(O)c(C(C)=O)c(OC)c1	Organic compounds	Organic oxygen compounds	Organooxygen compounds	Carbonyl compounds
CC1CC2C3CCC4=CC(=O)C=CC4(C)C3(F)C(O)CC2(C)C1C(=O)CO	Organic compounds	Lipids and lipid-like molecules	Steroids and steroid derivatives	Hydroxysteroids
CCCCCCCCCCCCCCC(=O)OC[C@@H](O)COP(=O)(O)OCCN	Organic compounds	Lipids and lipid-like molecules	Glycerophospholipids	Glycerophosphoethanolamines
CC/C=C\C/C=C\C/C=C\C/C=C\CCCCC(=O)OC[C@H](COP(=O)(O)OCCN)OC(=O)CCCCCCCCC/C=C\C/C=C\CCCCC	Organic compounds	Lipids and lipid-like molecules	Glycerophospholipids	Glycerophosphoethanolamines
CCCCC/C=C\C/C=C\CCCCCCCC(=O)O[C@H](COC(=O)CCCCCCCCCCCCC)COP(=O)(O)OC[C@H](N)C(=O)O	Organic compounds	Lipids and lipid-like molecules	Glycerophospholipids	Glycerophosphoserines
CC/C=C\C/C=C\C/C=C\C/C=C\C/C=C\CCCC(=O)O[C@H](COC(=O)CCCCCCCCC/C=C\CCCCCC)COP(=O)([O-])OCC[N+](C)(C)C	Organic compounds	Lipids and lipid-like molecules	Glycerophospholipids	Glycerophosphocholines
CC/C=C\C/C=C\C/C=C\C/C=C\CCCCCCC(=O)OC[C@H](COP(=O)([O-])OCC[N+](C)(C)C)OC(=O)CCCCCCCCCCCCCCCCCCC	Organic compounds	Lipids and lipid-like molecules	Glycerophospholipids	Glycerophosphocholines
CCCCCCCC=CCC=CCC=CCC=CCC=CCC=CCC(=O)OC[C@@H](O)COP(=O)(O)OCC[N+](C)(C)C	Organic compounds	Lipids and lipid-like molecules	Glycerophospholipids	Glycerophosphocholines
CC1(C)S[C@@H]2[C@H](NC(=O)[C@H](N)c3ccccc3)C(=O)N2[C@H]1C(=O)O	Organic compounds	Organoheterocyclic compounds	Lactams	Beta lactams
N=C(N)NCCC[C@H](NC(=O)CNC(=O)[C@H](CC(=O)O)NC(=O)[C@@H](N)CO)C(=O)NCC(=O)O	Organic compounds	Organic acids and derivatives	Carboxylic acids and derivatives	Amino acids, peptides, and analogues
CCCCCCCC/C=C/CCCCCCCC(=O)OC[C@H](COP(=O)(O)OC[C@@H](O)CO)OC(=O)CCCCCCC/C=C/CCCCCCCC	Organic compounds	Lipids and lipid-like molecules	Glycerophospholipids	Glycerophosphoglycerols
CON(C)C(=O)Nc1ccc(Br)cc1	Organic compounds	Benzenoids	Benzene and substituted derivatives	N-phenylureas
CCCCCCC/C=C\CCCCCCCC(=O)OC[C@H](COP(=O)(O)O[C@H]1C(O)C(O)C(O)[C@@H](O)C1O)OC(=O)CCCCCCCCC/C=C\CCCCCCCC	Organic compounds	Lipids and lipid-like molecules	Glycerophospholipids	Glycerophosphoinositols
N[C@@H](CSCC(=O)O)C(=O)O	Organic compounds	Organic acids and derivatives	Carboxylic acids and derivatives	Amino acids, peptides, and analogues
CSc1nc2cc(Oc3cccc(Cl)c3Cl)c(Cl)cc2[nH]1	Organic compounds	Organic oxygen compounds	Organooxygen compounds	Ethers
CCCCCCCCCCCCCCCCCCCC(=O)N[C@@H](COP(=O)([O-])OCC[N+](C)(C)C)[C@H](O)CCCCCCCCCCCCCCC	Organic compounds	Lipids and lipid-like molecules	Sphingolipids	Phosphosphingolipids
CCCCCC/C=C\CCCCCCCC(=O)OCC(COP(=O)(O)OCC(O)CO)OC(=O)CCCCCCC/C=C\CCCCCC	Organic compounds	Lipids and lipid-like molecules	Glycerophospholipids	Glycerophosphoglycerols
COP(=O)(OC)C(O)C(Cl)(Cl)Cl	Organic compounds	Organic acids and derivatives	Organic phosphonic acids and derivatives	Phosphonic acid diesters
O=C(CO)[C@@H](O)[C@H](O)COP(=O)(O)O	Organic compounds	Organic oxygen compounds	Organooxygen compounds	Carbohydrates and carbohydrate conjugates
O=C(O)c1ccccc1[O-]	Organic compounds	Benzenoids	Benzene and substituted derivatives	Benzoic acids and derivatives
CCOC(=O)c1cncn1C(C)c1ccccc1	Organic compounds	Organoheterocyclic compounds	Azoles	Imidazoles
CC1=NS(=O)(=O)c2cc(Cl)ccc2N1	Organic compounds	Organoheterocyclic compounds	Thiadiazines	Benzothiadiazines
C/C=C(\C)C(=O)NCC(=O)O	Organic compounds	Organic acids and derivatives	Carboxylic acids and derivatives	Amino acids, peptides, and analogues
CCCCCCCCCCCCCC(=O)O[C@H](CO)COP(=O)([O-])OCC[NH3+]	Organic compounds	Lipids and lipid-like molecules	Glycerophospholipids	Glycerophosphoethanolamines
CC(C)CCCCCCCCCCCCCCCCCCCCCCCCC(=O)O	Organic compounds	Lipids and lipid-like molecules	Fatty Acyls	Fatty acids and conjugates
CC/C=C\C/C=C\C/C=C\C/C=C\C/C=C\C/C=C\CCC(=O)O[C@H](COC(=O)CCCCC/C=C\C/C=C\C/C=C\C/C=C\CCCCC)COP(=O)(O)OC[C@H](N)C(=O)O	Organic compounds	Lipids and lipid-like molecules	Glycerophospholipids	Glycerophosphoserines
O=c1nc[nH]c2c1ncn2[C@@H]1O[C@H](COP(=O)(O)O)[C@@H](O)[C@H]1O	Organic compounds	Nucleosides, nucleotides, and analogues	Purine nucleotides	Purine ribonucleotides
Cn1cncc1C[C@H](N)C(=O)O	Organic compounds	Organic acids and derivatives	Carboxylic acids and derivatives	Amino acids, peptides, and analogues
CCCCCCCC/C=C\CCCCCCCC(=O)OC[C@H](COP(=O)(O)OC[C@H](N)C(=O)O)OC(=O)CCCCCCCCCCCCCC	Organic compounds	Lipids and lipid-like molecules	Glycerophospholipids	Glycerophosphoserines
C[C@]12C[C@H](O)[C@H]3[C@@H](CC[C@@H]4C[C@H](O)CC[C@]34C)[C@@H]1CC[C@@H]2C(=O)CO	Organic compounds	Lipids and lipid-like molecules	Steroids and steroid derivatives	Hydroxysteroids
CC/C=C\C/C=C\C/C=C\CCCCCCCC(=O)O	Organic compounds	Lipids and lipid-like molecules	Fatty Acyls	Lineolic acids and derivatives
CC/C=C\C/C=C\C/C=C\C/C=C\C/C=C\C/C=C\CCC(=O)OC[C@H](COP(=O)(O)OCCN)OC(=O)CCCC/C=C\C/C=C\C/C=C\C/C=C\CC	Organic compounds	Lipids and lipid-like molecules	Glycerophospholipids	Glycerophosphoethanolamines
CC/C=C\C/C=C\C/C=C\C/C=C\CCCCC(=O)OC[C@H](COP(=O)(O)O)OC(=O)CCCCCCCCCCCCCCCCCCC	Organic compounds	Lipids and lipid-like molecules	Glycerophospholipids	Glycerophosphates
CCCCCCCCCC(=O)OC[C@H](COP(=O)(O)OCCN)OC(=O)CCCCCCCCC	Organic compounds	Lipids and lipid-like molecules	Glycerophospholipids	Glycerophosphoethanolamines
CCCCCCC/C=C\CCCCCCCC(=O)O[C@H](COC(=O)CCCCCCCCCCCCCCCCCCCCC)COP(=O)(O)OCCN	Organic compounds	Lipids and lipid-like molecules	Glycerophospholipids	Glycerophosphoethanolamines
COC(=O)C[C@H]1C2(C)CC34OC5(C)O[C@]6(C7/C(=C(/O)C(C)C)C(=O)O[C@@H](c8ccoc8)[C@]7(C)C(OC(C)=O)[C@@H](OC(C)=O)[C@]6(O5)[C@]13C)[C@H](OC(C)=O)[C@@]4(O)C2OC(=O)C(C)C	Organic compounds	Lipids and lipid-like molecules	Prenol lipids	Triterpenoids
CC/C=C\C/C=C\C/C=C\C/C=C\C/C=C\CCCC(=O)O[C@H](COC(=O)CCCC/C=C\C/C=C\C/C=C\CCCCC)COP(=O)([O-])OCC[N+](C)(C)C	Organic compounds	Lipids and lipid-like molecules	Glycerophospholipids	Glycerophosphocholines
CCCCCCC/C=C\CCCCCCCC(=O)OC[C@@H](O)COP(=O)(O)OC[C@@H](O)CO	Organic compounds	Lipids and lipid-like molecules	Glycerophospholipids	Glycerophosphoglycerols
Cc1occc(=O)c1O	Organic compounds	Organoheterocyclic compounds	Pyrans	Pyranones and derivatives
CCCCCCCC/C=C\CCCCCCCCCC(=O)OC[C@@H](COC(=O)CCCCCCCCCCCC)OC(=O)CCCCCCCCC/C=C\CCCCCCCC	Organic compounds	Lipids and lipid-like molecules	Glycerolipids	Triradylcglycerols
O=C(O)c1c(Cl)ccc2cc(Cl)cnc12	Organic compounds	Organoheterocyclic compounds	Quinolines and derivatives	Quinoline carboxylic acids
CCCCCCCC/C=C\CCCCCCCCCCCCCC(=O)OC[C@H](COP(=O)([O-])OCC[N+](C)(C)C)OC(=O)CCCCCCC/C=C\CCCCCCCC	Organic compounds	Lipids and lipid-like molecules	Glycerophospholipids	Glycerophosphocholines
CC/C=C\C/C=C\C/C=C\C/C=C\CCCCC(=O)O[C@H](CO/C=C\CCCCCCCCCCCCCCCC)COP(=O)(O)OC[C@H](N)C(=O)O	Organic compounds	Lipids and lipid-like molecules	Glycerophospholipids	Glycerophosphoserines
CSc1ccc2c(c1)N(CCC1CCCCN1C)c1ccccc1S2	Organic compounds	Organoheterocyclic compounds	Benzothiazines	Phenothiazines
Cc1nnc2n1-c1ccc(Cl)cc1C(c1ccccc1Cl)=NC2	Organic compounds	Organoheterocyclic compounds	Benzodiazepines	1,4-benzodiazepines
Cc1cnc(=O)[nH]c1N	Organic compounds	Organoheterocyclic compounds	Diazines	Pyrimidines and pyrimidine derivatives
CC/C=C/C=C/C=C/C=C/CCCCCCCC(=O)O[C@H](COC(=O)CCCCCCCCCCCCC)COP(=O)([O-])OCC[N+](C)(C)C	Organic compounds	Lipids and lipid-like molecules	Glycerophospholipids	Glycerophosphocholines
CC(Cc1ccc(O)cc1)NCC(O)c1cc(O)cc(O)c1	Organic compounds	Benzenoids	Benzene and substituted derivatives	Phenethylamines
CC(=O)NC1C(OC2C(O)C(CO)OC(OC(C(O)CO)C(O)C(O)C=O)C2O)OC(CO)C(O)C1O	Organic compounds	Organic oxygen compounds	Organooxygen compounds	Carbohydrates and carbohydrate conjugates
O=P(O)(O)N(CCO)CC(O)CO	Organic compounds	Organic acids and derivatives	Organic phosphoric acids and derivatives	Organic phosphoramides
CCCCCCCCCCCCCCCCOC[C@H](COP(=O)([O-])OCC[N+](C)(C)C)OC(=O)CCCCCCCCCCC	Organic compounds	Lipids and lipid-like molecules	Glycerophospholipids	Glycerophosphocholines
O=C(O)C[C@H](O)C(=O)O	Organic compounds	Organic acids and derivatives	Hydroxy acids and derivatives	Beta hydroxy acids and derivatives
CCCCC/C=C\C/C=C\CCCCCCCCCC(=O)O[C@H](COC(=O)CCCCCCCCCCCCC)COP(=O)([O-])OCC[N+](C)(C)C	Organic compounds	Lipids and lipid-like molecules	Glycerophospholipids	Glycerophosphocholines
CCCC/C=C\CCCCCCCC(=O)OCCCCCCCCCCCC	Organic compounds	Lipids and lipid-like molecules	Fatty Acyls	Fatty acid esters
O=c1c(-c2ccccc2)coc2cc(O)cc(O)c12	Organic compounds	Phenylpropanoids and polyketides	Isoflavonoids	Isoflav-2-enes
N[C@@H](Cc1ccc(O)c([N+](=O)[O-])c1)C(=O)O	Organic compounds	Organic acids and derivatives	Carboxylic acids and derivatives	Amino acids, peptides, and analogues
CS(=O)(=O)c1nc2cc(Oc3cccc(Cl)c3Cl)c(Cl)cc2[nH]1	Organic compounds	Organoheterocyclic compounds	Benzimidazoles	Sulfinylbenzimidazoles
COC(=O)c1c(Cl)nn(C)c1S(=O)(=O)NC(=O)Nc1nc(OC)cc(OC)n1	Organic compounds	Organoheterocyclic compounds	Azoles	Pyrazoles
CCCCCCCCCCCCCCCC(=O)OCC(COP(=O)(O)O)OC(=O)CCCCCCCC1CC1CCCCCC	Organic compounds	Lipids and lipid-like molecules	Glycerophospholipids	Glycerophosphates
O=C(O)[C@@H](O)[C@@H](O)C(=O)O	Organic compounds	Organic oxygen compounds	Organooxygen compounds	Carbohydrates and carbohydrate conjugates
O=C(O)C(COP(=O)(O)O)OP(=O)(O)O	Organic compounds	Organic oxygen compounds	Organooxygen compounds	Carbohydrates and carbohydrate conjugates
CC(=O)OCC(=O)[C@@]1(O)[C@H](OC(C)=O)C[C@H]2[C@@H]3CCC4=CC(=O)C=C[C@]4(C)[C@@]3(F)[C@@H](O)C[C@@]21C	Organic compounds	Lipids and lipid-like molecules	Steroids and steroid derivatives	Pregnane steroids
CCC1(c2ccc(N)cc2)CCC(=O)NC1=O	Organic compounds	Benzenoids	Benzene and substituted derivatives	Aniline and substituted anilines
COc1ccc2[nH]cc(CCN)c2c1	Organic compounds	Organoheterocyclic compounds	Indoles and derivatives	Tryptamines and derivatives
CCCCCCC/C=C\CCCCCCCC(=O)O[C@H](CO/C=C\CCCCCCCCCCCCCC)COP(=O)(O)OC[C@@H](O)CO	Organic compounds	Lipids and lipid-like molecules	Glycerophospholipids	Glycerophosphoglycerols
CC(C)(C(=O)O)c1ccc(C(O)CCCN2CCC(C(O)(c3ccccc3)c3ccccc3)CC2)cc1	Organic compounds	Benzenoids	Benzene and substituted derivatives	Diphenylmethanes
CC/C=C\C/C=C\C/C=C\C/C=C\C/C=C\C/C=C\CCC(=O)O[C@H](COC(=O)CCC/C=C\C/C=C\C/C=C\C/C=C\CCCCC)COP(=O)(O)OC[C@H](N)C(=O)O	Organic compounds	Lipids and lipid-like molecules	Glycerophospholipids	Glycerophosphoserines
O=C1CC2(CCCC2)CC(=O)N1CCCCN1CCN(c2ncccn2)CC1	Organic compounds	Organoheterocyclic compounds	Diazinanes	Piperazines
CCCCCC/C=C\CCCCCCCC(=O)O[C@H](COC(=O)CCCCCCC/C=C\CCCCCCCCC)COP(=O)(O)OC[C@H](N)C(=O)O	Organic compounds	Lipids and lipid-like molecules	Glycerophospholipids	Glycerophosphoserines
CCCCC/C=C\C/C=C\C/C=C\C/C=C\CCCCCC(=O)OC[C@H](COP(=O)(O)OCCN)OC(=O)CCCCCCCCC/C=C\C/C=C\CCCCC	Organic compounds	Lipids and lipid-like molecules	Glycerophospholipids	Glycerophosphoethanolamines
CCOc1ccc(NC(=O)CC(C)O)cc1	Organic compounds	Benzenoids	Benzene and substituted derivatives	Anilides
O=C(O)[C@H](O)[C@@H](O)[C@H](O[C@@H]1O[C@H](CO)[C@H](O)[C@H](O)[C@H]1O)[C@H](O)CO	Organic compounds	Lipids and lipid-like molecules	Fatty Acyls	Fatty acyl glycosides
CCCCC/C=C\C/C=C\C/C=C\C/C=C\CCCCCC(=O)O[C@H](COC(=O)CCCCCCCCCCCCCCCC)COP(=O)(O)O[C@H]1C(O)C(O)C(O)[C@@H](O)C1O	Organic compounds	Lipids and lipid-like molecules	Glycerophospholipids	Glycerophosphoinositols
CC/C=C\C/C=C\C/C=C\C/C=C\C/C=C\C/C=C\CCC(=O)OC[C@H](COP(=O)(O)OC[C@@H](O)CO)OC(=O)CCC/C=C\C/C=C\C/C=C\C/C=C\C/C=C\CC	Organic compounds	Lipids and lipid-like molecules	Glycerophospholipids	Glycerophosphoglycerols
CCCCCCCCCCCCCCCCC(=O)OC[C@@H](O)COP(=O)([O-])OCC[N+](C)(C)C	Organic compounds	Lipids and lipid-like molecules	Glycerophospholipids	Glycerophosphocholines
CON(C)C(=O)Nc1ccc(Br)c(Cl)c1	Organic compounds	Benzenoids	Benzene and substituted derivatives	N-phenylureas
CNC[C@@H](C)CN1c2ccccc2S(=O)c2ccc(OC)cc21	Organic compounds	Organoheterocyclic compounds	Benzothiazines	Phenothiazines
CC/C=C\C/C=C\C/C=C\CCCCCCCC(=O)OC[C@H](COP(=O)(O)OCCN)OC(=O)CCCCC/C=C\C/C=C\C/C=C\C/C=C\CCCCC	Organic compounds	Lipids and lipid-like molecules	Glycerophospholipids	Glycerophosphoethanolamines
CCCC[C@@H](C)[C@@H](OC(=O)CC(CC(=O)O)C(=O)O)[C@H](C[C@@H](C)C[C@H](O)CCCCCC[C@@H](O)[C@H](C)N)OC(=O)CC(CC(=O)O)C(=O)O	Organic compounds	Organic acids and derivatives	Carboxylic acids and derivatives	Fumonisins
COc1c2ccccc2nc2occc12	Organic compounds	Organoheterocyclic compounds	Quinolines and derivatives	Furanoquinolines
NCC[Se][Se]CCN	Organic compounds	Organometallic compounds	Organometalloid compounds	Organoselenium compounds
O=C(O)C1=C[C@@H](O)[C@@H](O)[C@H](O)C1	Organic compounds	Organic oxygen compounds	Organooxygen compounds	Alcohols and polyols
Cc1cc2cc3c(C)cc(=O)oc3c(C)c2o1	Organic compounds	Phenylpropanoids and polyketides	Coumarins and derivatives	Furanocoumarins
CC(C)CCCC(C)CCCC(C)CCCC(C)C(=O)O	Organic compounds	Lipids and lipid-like molecules	Prenol lipids	Diterpenoids
CC/C=C\C/C=C\C/C=C\C/C=C\C/C=C\CCCCCC(=O)O[C@H](COCCCCCCCCCCCCCCCC)COP(=O)(O)OCCN	Organic compounds	Lipids and lipid-like molecules	Glycerophospholipids	Glycerophosphoethanolamines
CCCCC/C=C\C=C\C(O)CCCCCCCC(=O)O	Organic compounds	Lipids and lipid-like molecules	Fatty Acyls	Lineolic acids and derivatives
NC(=O)NCCC[C@H](N)C(=O)O	Organic compounds	Organic acids and derivatives	Carboxylic acids and derivatives	Amino acids, peptides, and analogues
CC(=O)N[C@@H](C)C(=O)O	Organic compounds	Organic acids and derivatives	Carboxylic acids and derivatives	Amino acids, peptides, and analogues
Cc1ncc([N+](=O)[O-])n1C	Organic compounds	Organoheterocyclic compounds	Azoles	Imidazoles
CCCCCCCCCCCCCCC[C@@H](O)[C@@H](N)CO	Organic compounds	Organic nitrogen compounds	Organonitrogen compounds	Amines
C[C@H]1C[C@H]2[C@@H]3CCC4=CC(=O)C=C[C@]4(C)[C@@]3(F)[C@@H](O)C[C@]2(C)[C@@]1(O)C(=O)CO	Organic compounds	Lipids and lipid-like molecules	Steroids and steroid derivatives	Hydroxysteroids
CCCCC/C=C\C/C=C\CCCCCCCC(=O)OC[C@@H](O)COP(=O)(O)O	Organic compounds	Lipids and lipid-like molecules	Glycerophospholipids	Glycerophosphates
COC[C@@]12CC[C@H](OC)[C@]34C([C@H]([C@H](OC)[C@H]13)[C@@]1(OC(C)=O)[C@@H](O)[C@H](OC)[C@@]3(O)C[C@@H]4[C@@H]1[C@H]3OC(=O)c1ccccc1)N(C)C2	Organic compounds	Lipids and lipid-like molecules	Prenol lipids	Diterpenoids
CC(C)(CO)[C@@H](O)C(=O)NCCC(=O)NCCSSCCNC(=O)CCNC(=O)[C@H](O)C(C)(C)CO	Organic compounds	Organic acids and derivatives	Carboxylic acids and derivatives	Amino acids, peptides, and analogues
O=C(O)C1CCCCN1	Organic compounds	Organic acids and derivatives	Carboxylic acids and derivatives	Amino acids, peptides, and analogues
CCCCCCCCCCCCCCCCCC(=O)OC[C@H](COP(=O)(O)OC[C@H](N)C(=O)O)OC(=O)CCCCCCCCCCCCCCCCC	Organic compounds	Lipids and lipid-like molecules	Glycerophospholipids	Glycerophosphoserines
CCCCC/C=C\C/C=C\CCCCCCCC(=O)O[C@H](COCCCCCCCCCCCCCCCC)COP(=O)([O-])OCC[N+](C)(C)C	Organic compounds	Lipids and lipid-like molecules	Glycerophospholipids	Glycerophosphocholines
CCCCCCCCCCCCCCCCCCCC(=O)OC[C@@H](O)COP(=O)(O)OCCN	Organic compounds	Lipids and lipid-like molecules	Glycerophospholipids	Glycerophosphoethanolamines
CC/C=C\C/C=C\C/C=C\C/C=C\C/C=C\C/C=C\CCC(=O)O[C@H](COC(=O)CCCCCCCCC/C=C\CCCCCCCC)COP(=O)(O)OCCN	Organic compounds	Lipids and lipid-like molecules	Glycerophospholipids	Glycerophosphoethanolamines
CC(C)(C#N)O[C@@H]1O[C@H](CO)[C@@H](O)[C@H](O)[C@H]1O	Organic compounds	Organic oxygen compounds	Organooxygen compounds	Carbohydrates and carbohydrate conjugates
Cc1ccsc1/C=C/C1=NCCCN1C	Organic compounds	Organoheterocyclic compounds	Diazines	Pyrimidines and pyrimidine derivatives
O=C(CO)[C@@H](O)[C@@H](O)CO	Organic compounds	Organic oxygen compounds	Organooxygen compounds	Carbohydrates and carbohydrate conjugates
CCCCCCCCCCCCCCCCC(=O)O[C@H](COC(=O)CCCCCCCCCCCCCC)COP(=O)(O)OC[C@@H](O)CO	Organic compounds	Lipids and lipid-like molecules	Glycerophospholipids	Glycerophosphoglycerols
O=C(O)C(=O)C[C@@H](O)[C@H](O)CO	Organic compounds	Organic acids and derivatives	Keto acids and derivatives	Medium-chain keto acids and derivatives
CC1=C2C(O)C(=O)OC3CC4C(C)(C)C(=O)C=C[C@]4(C)C(CC1)[C@]23C	Organic compounds	Lipids and lipid-like molecules	Prenol lipids	Terpene lactones
[truncated: 1,367 more rows]
