# Supplementary material for: Highly accurate and large-scale collision cross sections prediction with graph neural networks
Source: Commun Chem. 2023 Jul 4;6:139. doi: 10.1038/s42004-023-00939-w (PMC10319785; doi:10.1038/s42004-023-00939-w)
Supplement: Supplementary file 7 — Supplementary Data 5 [file 42004_2023_939_MOESM7_ESM.xlsx]

## Sheet: Sheet1
Supplementary Data 5. The external test set curated from the dataset of AllCCS by deduplicating molecules in the training set of SigmaCCS
SMILES	Adduct	ccs	ccs_allccs	ccs_metccs	ccs_isicle	ccs_deepccs	ccs_Sigmaccs
Oc1ccc(NC(=O)c2ccccc2O)cc1	[M+H]+	151.365	154.222	147.2	166.158	147.25	149.655
Oc1ccc(NC(=O)c2ccccc2O)cc1	[M-H]-	150.879	152.276	149.6	162.834	144.668	149.067
Oc1cc(OC)cc2OC(=CC(=O)c12)c6cc(c5c(O)cc(O)c3c5OC(=CC3=O)c4ccc(OC)cc4)c(OC)cc6	[M+H]+	235.367	233.53	275.2	268.407	222.62	243.278
Oc1cc(OC)cc2OC(=CC(=O)c12)c6cc(c5c(O)cc(O)c3c5OC(=CC3=O)c4ccc(OC)cc4)c(OC)cc6	[M-H]-	235.496	196.106	229.2	270.754	220.225	247.004
Oc1cc(O)cc2OC(=CC(=O)c12)c6cc(c5c(O)cc(O)c3c5OC(=CC3=O)c4ccc(O)cc4)c(OC)cc6	[M+H]+	230.487	223.74	253.3	259.349	217.916	233.041
Oc1cc(O)cc2OC(=CC(=O)c12)c6cc(c5c(O)cc(O)c3c5OC(=CC3=O)c4ccc(O)cc4)c(OC)cc6	[M-H]-	221.44	192.959	225.3	258.042	215.52	226.747
Oc1c(Cl)cc(Cl)cc1Sc1cc(Cl)cc(Cl)c1O	[M-H]-	169.351	124.652	187.5	157.622	153.95	166.843
OC[C@H](O)[C@@H](O)[C@H](O[C@H]1O[C@H](CO)[C@@H](O)[C@H](O)[C@H]1O)[C@H](O)CO	[M-H]-	169.568	175.225	170.5	180.181	172.927	171.609
OC[C@@H](NC(=O)C(Cl)Cl)[C@H](O)c1ccc(cc1)[N+]([O-])=O	[M-H]-	166.946	163.067	162.9	170.284	160.645	163.772
OC(=O)c1ccccc1O	[M-H]-	121.241	123.577	122.3	125.53	127.561	122.477
OC(=O)c1ccccc1Nc1cccc(c1)C(F)(F)F	[M+H]+	159.388	160.686	171.2	166.089	160.339	153.499
OC(=O)c1ccccc1Nc1cccc(c1)C(F)(F)F	[M-H]-	160.69	156.3	152.1	159.976	157.981	163.355
O1O[C@]2(O[C@H]3O[C@@H](OC(=O)CCC(=O)O)[C@@H]([C@H]4[C@@]13[C@H]([C@@H](CC4)C)CC2)C)C	[M-H]-	185.752	191.812	194.6	197.99	191.922	185.617
O1[C@H]([C@@H]([C@H]([C@@H]([C@H]1CO)O)O)O)O[C@@H]1[C@H]2C([C@H](CC[C@@]2([C@@H]2[C@]([C@]3([C@@H]([C@H](CC3)[C@@](O)(CCC=C(C)C)C)[C@@H](C2)O)C)(C1)C)C)O)(C)C	[M-H]-	266.624	228.445	241.6	255.147	235.316	251.137
O1[C@@H]([C@H]([C@@H]([C@H]([C@@H]1O[C@H]1CC[C@]2([C@H](C1(C)C)CC[C@]1([C@@]3(CC[C@]4(CCC(C[C@H]4C3=CC[C@H]21)(C)C)C(=O)O[C@@H]1O[C@@H]([C@H]([C@@H]([C@H]1O)O)O)CO)C)C)C)O[C@@H]1O[C@@H]([C@H]([C@@H]([C@H]1O)O)O)CO)O)O)C(=O)O	[M-H]-	310.463	255.081	292.4	306.279	287.618	299.4
O1[C@@]23[C@H]([C@@H]([C@]45[C@H]2CC[C@](O)(C4)C(=C)C5)C(=O)O)[C@](C1=O)([C@@H](O)C=C3)C	[M-H]-	177.688	183.81	198.4	184.651	185.272	186.165
O=C1CN(C(=O)NC(C)C)C(=O)N1c1cc(Cl)cc(Cl)c1	[M+H]+	180.27	168.696	180.9	172.518	169.976	172.481
O=C(OCCCCCCCC)c1ccccc1C(=O)OCCCCCCCC	[M+H]+	210.995	200.588	218.6	216.7	195.179	203.575
O=C(OC)C2=CO[C@@H](O[C@@H]1O[C@H](CO)[C@@H](O)[C@H](O)[C@H]1O)[C@H]3[C@@H]2[C@H](O)C[C@]3(C)OC(C)=O	[M-H]-	208.189	200.808	193.2	209.147	205.859	205.342
O=C(OC)C2=CO[C@@H](O[C@@H]1O[C@H](CO)[C@@H](O)[C@H](O)[C@H]1O)[C@H](C=C)[C@@H]2CC(=O)O	[M-H]-	190.501	189.315	179.1	206.52	186.151	198.26
O[C@H]1[C@H]2[C@]([C@]3([C@@H]([C@@]4([C@@H](CC3)C([C@@H](O)CC4)(C)C)C)C1)C)(CC[C@@H]2[C@@]1(OC(CCC1)(C)C)C)C	[M+H]+	218.817	216.732	219.2	224.004	216.661	203.953
O[C@]1([C@@H]([C@@]2([C@H](C(CCC2)(C)C)CC1)C)CC[C@@](O)(C=C)C)C	[M-H]-	178.934	185.432	176.8	183.822	183.548	176.365
O[C@@H]1CC[C@H](C[C@H]1OC)/C=C(\C)/[C@H]1OC(=O)[C@@H]2CCCCN2C(=O)C(=O)[C@]2(O)O[C@H]([C@H](C[C@@H](C)C/C(=C\[C@@H](CC=C)C(=O)C[C@H](O)[C@H]1C)/C)OC)[C@H](C[C@H]2C)OC	[M-H]-	281.463	259.242	275.5	278.878	268.338	284.883
O([C@H]1[C@H](O)[C@@H](O)[C@H](O)[C@H](O1)CO)c1c(c(cc(c1)O)O)C(=O)CCc1ccc(cc1)O	[M-H]-	193.108	193.675	189.7	213.153	199.601	196.649
Nc1nc(Cl)nc2n(cnc12)[C@@H]1O[C@H](CO)[C@@H](O)[C@@H]1F	[M+H]+	158.195	166.266	172.9	167.247	164.595	158.013
Nc1nc(Cl)nc2n(cnc12)[C@@H]1O[C@H](CO)[C@@H](O)[C@@H]1F	[M-H]-	162.031	161.987	158.5	167.344	162.237	155.566
Nc1nc(=O)n(cc1)[C@@H]1O[C@H](CO)[C@@H](O)C1(F)F	[M+H]+	155.859	158.158	161.2	158.415	158.869	158.318
N1c2ccccc2Sc2ccccc12	[M-H]-	140.539	138.133	146.4	140.655	129.935	140.788
n1(cnc(c1O)C(=O)N)[C@H]1[C@@H]([C@@H]([C@H](O1)CO)O)O	[M-H]-	155.144	154.904	149.3	167.055	161.139	151.134
N(C[C@H](O)[C@@H](O)[C@H](O)[C@H](O)CO)C	[M+H]+	141.046	145.524	140.5	146.955	146.067	142.039
N(C[C@H](O)[C@@H](O)[C@H](O)[C@H](O)CO)C	[M-H]-	139.801	140.29	140.4	146.637	143.672	136.896
COc2cc(O)ccc2/C=C/C(=O)c1ccc(O)cc1	[M+H]+	167.454	163.508	162.8	182.068	162.134	163.415
COc2cc(O)ccc2/C=C/C(=O)c1ccc(O)cc1	[M-H]-	171.539	165.344	160.9	181.702	159.776	167.646
COc1ccc(C[C@H]2COC(=O)[C@@H]2Cc2ccc(c(c2)OC)O[C@H]2[C@@H]([C@H]([C@@H]([C@@H](CO)O2)O)O)O)cc1OC	[M-H]-	220.58	213.998	217.2	253.248	215.4	219.895
COc1cc(cc(c1OC)OC)CC=C	[M+H]+	144.765	148.058	147.1	161.889	147.179	147.707
COc1cc(cc(c1O)OC)C(=O)OC	[M-H]-	146.355	145.429	145.9	158.688	132.664	148.594
COc1cc(cc(c1O)OC)C(=O)O	[M-H]-	148.588	139.467	139.4	150.355	137.446	141.873
COc1cc(cc(c1C(=O)/C=C/c1ccccc1)O)O	[M+H]+	164.017	163.374	162	179.891	160.759	160.886
COc1cc(cc(c1C(=O)/C=C/c1ccccc1)O)O	[M-H]-	167.351	164.502	159.8	180.11	158.401	164.995
COc1cc(cc(c1)O)/C=C/c1ccc(cc1)O	[M+H]+	160.075	157.26	153.5	180.497	156.365	156.559
COc1cc(cc(c1)O)/C=C/c1ccc(cc1)O	[M-H]-	166.259	159.095	156.1	175.698	154.006	161.427
COc1c(Nc2c3ccccc3nc3ccccc23)ccc(NS(=O)(=O)C)c1	[M-H]-	199.971	182.928	181.4	211.022	180.531	208.438
COC1=CC=C(C=C1)C2=CC(=O)C3=C(O2)C(=C(C=C3O)O)C4=C(C=CC(=C4)C5=CC(=O)C6=C(C=C(C=C6O5)O)O)OC	[M+H]+	231.509	240	266.1	254.634	229.851	231.654
COC1=CC=C(C=C1)C2=CC(=O)C3=C(O2)C(=C(C=C3O)O)C4=C(C=CC(=C4)C5=CC(=O)C6=C(C=C(C=C6O5)O)O)OC	[M-H]-	230.776	219.755	233.1	252.676	228.026	231.397
COC1=CC=C(C=C1)C=CC(=O)C2=C(C=C(C=C2OC)OC)O	[M+H]+	176.358	175.629	181.9	202.353	180.527	172.639
COC1=CC=C(C=C1)C=CC(=O)C2=C(C=C(C=C2OC)OC)O	[M-H]-	184.748	176.955	173.1	189.204	178.169	180.737
COC1=CC(=O)O[C@@H](CCc2ccccc2)C1	[M+H]+	149.111	154.989	152.4	160.878	153.53	151.699
COC1=CC(=C2C(=C1)OC(=CC2=O)C3=CC=C(C=C3)O)O	[M+H]+	163.538	164.858	170.4	184.013	168.205	156.762
COC1=CC(=C2C(=C1)OC(=CC2=O)C3=CC=C(C=C3)O)O	[M-H]-	166.118	165.814	163.4	179.437	165.847	159.82
COC1=C(C=CC(=C1)C=CC(=O)NCCC2=CC=C(C=C2)O)O	[M+H]+	181.285	175.542	171.7	180.252	174.96	173.766
COC1=C(C=CC(=C1)C=CC(=O)NCCC2=CC=C(C=C2)O)O	[M-H]-	176.357	177.629	170	178.877	172.602	179.716
COC1=C(C=CC(=C1)C=CC(=O)CC(=O)C=CC2=CC=C(C=C2)O)O	[M+H]+	193.333	184.178	186.1	218.797	179.631	183.54
COC=1C=CC2=CC=3C4=CC5=C(C=C4CC[N+]3C=C2C1OC)OCO5	[M+H]+	175.882	179.373	166	195.228	182.512	176.95
COC=1C=CC2=C(C1)OC(C3=CC=CC=C3)=C(C2=O)OC	[M+H]+	160.712	164.273	169.9	179.128	175.166	162.299
COC=1C=CC(=CC1O)C2(CC(C3=C(C=C(C=C3O2)O)O)=O)[H]	[M-H]-	178.488	171.131	159.9	186.738	173.996	169.199
COC=1C=C(C=CC1O)C=O	[M-H]-	124.301	128.78	128.1	134.42	129.011	132.981
COC=1C=2C=CC(=O)OC2C=3C=COC3C1OC	[M+H]+	146.415	152.611	156.5	159.383	153.414	143.322
COC(C(CC1=CC=CC=C1)(N=C(C(CC(=O)O)(N)[H])O)[H])=O	[M-H]-	166.713	167.836	165.3	172.374	163.92	167.439
COC(=O)C1=CO[C@H]([C@@H]2C(=CC[C@H]12)CO)O[C@H]1[C@@H]([C@H]([C@@H]([C@@H](CO)O1)O)O)O	[M-H]-	184.596	187.708	183.1	189.412	184.15	187.405
COC(=O)/C=C/c1ccc(cc1)O	[M-H]-	139.495	139.588	137.2	149.736	140.442	140.938
COC(=NN=C(C=1C=N(C2=CC=CC=C2N1=O)=O)[H])O	[M+H]+	153.904	155.92	153.5	169.374	154.286	153.598
CNCCC1=CC=CC=N1	[M+H]+	126.022	128.337	124.7	131.708	128.094	127.583
CNC(=O)Oc1cccc2ccccc12	[M-H]-	144.359	144.971	146.9	150.395	131.735	146.964
CN1CCN(CC1)CC(N2C3=CC=CC=C3C(=NC=4C=CC=NC42)O)=O	[M+H]+	181.172	183.022	183	194.993	182.481	183.831
CN1CCC2=CC(=C(C=C2C1CC3=CC=C(C=C3)OC)OC4=C(C=CC(=C4)CC5C6=CC(=C(C=C6CCN5C)OC)OC)O)OC	[M+H]+	242.901	253.954	261.2	284.596	251.671	254.26
CN1CCC2=CC(=C(C=C2C1CC3=CC=C(C=C3)OC)OC4=C(C=CC(=C4)CC5C6=CC(=C(C=C6CCN5C)OC)OC)O)OC	[M-H]-	252.963	238.352	233.9	283.483	249.775	257.284
CN1CCC2=CC(=C(C=C2C1CC3=CC=C(C=C3)OC)OC4=C(C=CC(=C4)CC5C6=CC(=C(C=C6CCN5C)OC)O)O)OC	[M+H]+	238.393	250.908	249.7	281.578	247.987	247.009
CN1CCC2=CC(=C(C=C2C1CC3=CC=C(C=C3)OC)OC4=C(C=CC(=C4)CC5C6=CC(=C(C=C6CCN5C)OC)O)O)OC	[M-H]-	232.333	234.587	228.6	282.451	245.802	246.989
CN1C2=C(N=C(N=C2O)O)N=C1O	[M-H]-	129.348	134.236	129.7	138.637	130.678	129.969
CN1C2=C(C(N(C)C1=O)=O)N=CN2	[M+Na]+	148.1	142.891	146.8	138.026	140.894	152.014
CN1C2=C(C(=NC1=O)O)N=CN2	[M-H]-	124.484	130.556	127.2	133.184	126.083	125.191
CN1C=NC2=C1C(N(C)C(=N2)O)=O	[M+Na]+	149.4	143.636	145	138.449	145.113	147.623
CN1C=NC=C1CC(C(=O)O)(N=C(CCN)O)[H]	[M+H]+	154.6	155.096	153.9	163.246	151.558	147.533
CN1C(=C(C(Cl)=N1)C(=O)OC)S(NC(=NC2=NC(=CC(=N2)OC)OC)O)(=O)=O	[M-H]-	195.344	189.363	192.6	210.23	191.071	198.702
CN(CCCN=C(C1CCCO1)O)C2=NC3=CC(=C(C=C3C(=N)N2)OC)OC	[M+H]+	193.903	193.018	211.3	204.086	196.04	196.486
CN(C)NC(=O)CCC(=O)O	[M-H]-	135.878	134.463	131.3	138.535	132.794	134.928
CN(C)CCC1=CNC=2C=CC(CC3(COC(=N3)O)[H])=CC12	[M+H]+	159.729	169.495	165.1	180.555	174.847	164.997
CN(C)CCC(C1=CC=CC=C1)C2=CC=CC=N2	[M+H]+	155.057	155.022	153.2	169.782	151.668	153.104
CN(C)C1=NC2=C(C(=N1)O)N=CN2C3(C(C(C(CO)(O3)[H])(O)[H])(O)[H])[H]	[M-H]-	169.162	170.98	165.9	182.292	178.802	167.687
CN(C)C(=NC=1C=CC(=C(C1)Cl)Cl)O	[M+H]+	153.32	145.882	154.5	142.108	154.421	139.352
CN(C)C(=N)NCCCC(C(=O)O)(N)[H]	[M+H]+	143.615	146.974	144.4	159.365	152.658	145.865
ClCCOP(=O)(OCCCl)OCCCl	[M+H]+	151.081	153.34	171.1	147.079	153.762	151.837
Clc1ccc(NC(=O)Nc2ccc(Cl)c(Cl)c2)cc1	[M+H]+	173.83	163.257	175.1	166.92	161.063	166.678
Clc1ccc(NC(=O)Nc2ccc(Cl)c(Cl)c2)cc1	[M-H]-	178.674	152.083	165.1	159.843	158.705	165.428
CCOc1c(O)ccc(C=O)c1	[M-H]-	133.685	134.355	134.1	141.211	130.945	139.107
CCOc1c(ccc(NC(=O)C)c1)C(=O)OC	[M+H]+	151.126	154.733	153	168.634	146.918	154.866
CCOc1c(ccc(NC(=O)C)c1)C(=O)OC	[M-H]-	158.158	154.951	155.4	167.796	144.56	158.776
CCOC=1C=CC2=CC=CC=C2C1C(=NC3(C(N4C(C(=O)O)(C(C)(C)SC34[H])[H])=O)[H])O	[M+H]+	191.496	194.151	204.8	209.213	192.463	185.548
CCOC(C1=CC=CC=C1C(=O)O)=O	[M+Na]+	155.666	146.623	152	145.298	153.738	143.892
CCOC(=O)c1cc(OC)c(O)cc1	[M-H]-	144.124	143.057	141.2	149.816	138.98	146.035
CCOC(=O)C1=CC2=CC=CC=C2OC1=O	[M+H]+	141.916	146.371	149.1	154.368	142.929	143.296
CCOC(=NNC=1C2=CC=CC=C2C=NN1)O	[M+H]+	150.01	152.401	151.9	158.011	148.915	148.833
CCOC(=NC1=NC2=CC=CC=C2N1)O	[M+H]+	141.731	144.429	143.1	150.547	143.891	145.791
CCN(CC)CCN=C(C=1C=C(C=CC1OC)S(C)(=O)=O)O	[M+H]+	181.639	177.133	187.3	185.981	174.395	173.62
CCN(CC)CCCC(C)N=C1C=2C=CC(=CC2NC=3C=CC(=CC31)OC)Cl	[M+H]+	195.668	196.951	202.8	211.55	201.539	200.126
CCN(CC)C(N1CCN(C)CC1)=O	[M+H]+	144.64	145.309	148.8	154.028	145.316	143.428
CCCSC=1C=CC2=C(C1)NC(=N2)N=C(O)OC	[M+H]+	161.991	159.34	161.2	176.101	165.674	160.632
CCCN=C(NS(C1=CC=C(C=C1)Cl)(=O)=O)O	[M+H]+	158.493	158.813	164.2	162.486	162.673	159.237
CCCCCCOC1=CC=CC=C1C(=N)O	[M+H]+	154.632	152.377	141	161.133	162.304	153.115
CCCCCCCCCCCCCCCCCCCCCCCC(=O)OC	[M+H]+	187.536	217.326	202.5	253.72	194.873	211.198
CCCCCCCCCCCCCCCCCC(=O)SCCN=C(CCN=C(C(C(C)(C)COP(O)(=O)OP(O)(=O)OCC1(C(C(C(N2C=NC3=C(N)N=CN=C32)(O1)[H])(O)[H])(OP(O)(O)=O)[H])[H])(O)[H])O)O	[M-H]-	301.81	301.408	302.5	375.305	281.365	302.998
CCCCCCCCCCCCCCCCC(=NC(COP([O-])(=O)OCC[N+](C)(C)C)(C(C(=C(CCCCCCCCCCCCC)[H])[H])(O)[H])[H])O	[M+Na]+	291.894	287.179	292.6	353.264	249.432	285.144
CCCCCCCCCCCCCCCCC(=C(OCC(COP(=O)([O-])OCC[N+](C)(C)C)(O)[H])[H])[H]	[M+H]+	236.8	237.84	236.8	259.077	220.601	235.8
CCCCCCCCCCCCCCCC1=CC=CC(O)=C1C(O)=O	[M-H]-	190.918	194.841	185.9	219.231	188.128	190.664
CCCCCCCCCCCCCCCC(=O)OCC(COP(O)(=O)OCC(C(=O)O)(N)[H])(O)[H]	[M+H]+	222.791	223.575	242.7	250.684	216.403	221.229
CCCCCCCCCCCCCCCC(=O)OCC(COC(CCCCCCCCCCCCCCC)=O)O	[M+Na]+	252.2	261.9	249.5	312.016	250.408	256.184
CCCCCCCC(CC(=O)CCC1=CC(=C(C=C1)O)OC)O	[M-H]-	178.083	184.998	176.9	207.988	185.204	185.713
CCCCCC=CC(=O)CCC1=CC(=C(C=C1)O)OC	[M-H]-	167.209	172.989	166.5	193.334	167.497	175.248
CCCCCC(C(=C(C1(C(CC(CCCCC(=O)O)=O)(C(CC1(O)[H])(O)[H])[H])[H])[H])[H])(O)[H]	[M+H]+	179.1	197.419	191.7	220.732	194.317	195.874
CCCCCC(C(=C(C1(C(CC(=C(CCCC(=O)O)[H])[H])(C2(CC1(OO2)[H])[H])[H])[H])[H])[H])(OO)[H]	[M-H]-	194.3	194.934	186.8	223.253	186.508	189.356
CCCCCC(=C(CC1(C(C(=C(C(CCCC(=O)O)(O)[H])[H])[H])(C(CC1(O)[H])(O)[H])[H])[H])[H])[H]	[M+Na]+	205.533	197.489	193.3	221.802	192.063	199.038
CCCCC[C@@H](CC(=O)CCc1cc(c(cc1)O)OC)O	[M-H]-	170.037	174.945	159.9	188.517	176.486	177.275
CCC1(C2=CC=CC=C2)C(=NCN=C1O)O	[M+H]+	146.879	148.578	148	153.714	146.942	150.24
CCC(C)(C1(C(=NC(CCC(=N)O)(C(=NC(CC(=N)O)(C(=NC(CSSCC(C(=NC(CC2=CC=C(C=C2)O)(C(=N1)O)[H])O)(N)[H])(C(N3CCCC3(C(=NC(CC(C)C)(C(=NCC(=N)O)O)[H])O)[H])=O)[H])O)[H])O)[H])O)[H])[H]	[M-H]-	298.965	248.139	311.4	346.58	316.096	300.638
CCC(C)(C)C(=O)O[C@H]1C[C@@H](C)C=C2C=C[C@H](C)[C@H](CC[C@@H]3C[C@@H](O)CC(=O)O3)[C@@H]12	[M+H]+	207.599	205.405	208.8	216.712	205.424	205.544
CCC(C)(C)C(=O)O[C@H]1C[C@@H](C)C=C2C=C[C@H](C)[C@H](CC[C@@H]3C[C@@H](O)CC(=O)O3)[C@@H]12	[M-H]-	205.735	205.586	204.8	215.873	203.599	205.094
CCC(C(=NCC(=O)O)O)(N=C(CCC(C(=O)O)(N)[H])O)[H]	[M-H]-	161.8	165.452	158.9	172.338	167.025	166.611
CCC(=O)c1ccc(O)cc1	[M+H]+	130	133.369	132.2	137.317	133.675	133.597
CCC(=O)c1ccc(O)cc1	[M-H]-	131.827	132.023	134.5	136.685	129.848	134.517
CCC(=C(CC(C(=C(C(=C(CC(=C(CC(=C(CC(=C(CCC(=O)O)[H])[H])[H])[H])[H])[H])[H])[H])[H])[H])(O)[H])[H])[H]	[M-H]-	194.842	188.767	189.4	241.129	180.307	191.921
Cc1cc(c2c(c1)C(=O)c1cc(cc(c1C2=O)O)O)O	[M+H]+	156.695	160.985	161	172.141	155.643	153.528
Cc1cc(c2c(c1)C(=O)c1cc(cc(c1C2=O)O)O)O	[M-H]-	155.061	158.551	152.1	170.845	153.285	155.786
CC12CCCC(C1CCC34C2CCC(C3)(C(=C)C4)O)(C)C(=O)O	[M-H]-	179.42	184.067	184.5	182.503	180.769	175.144
CC12CCC3(C(CCC4=CC(=C(C=C43)OC)O)(C2(CCC1=O)[H])[H])[H]	[M-H]-	184.553	180.081	176.6	183.574	176.423	176.826
CC1=CN=C(C=N1)C(=NCCC2=CC=C(C=C2)S(NC(=NC3CCCCC3)O)(=O)=O)O	[M+H]+	196.545	203.793	206.9	210.53	200.748	210.601
CC1=CN(C2(CC(C(COP(O)(O)=O)(O2)[H])(O)[H])[H])C(N=C1O)=O	[M+H]+	163.843	169.664	165.6	181.743	162.858	164.738
CC1=CN(C2(CC(C(COP(O)(O)=O)(O2)[H])(O)[H])[H])C(N=C1O)=O	[M-H]-	164.1	166.102	162.6	181.336	160.011	161.928
CC1=CN(C2(CC(C(COP(O)(=O)OP(O)(=O)OC3(C(C(C(C(CO)(O3)[H])(O)[H])(O)[H])(O)[H])[H])(O2)[H])(O)[H])[H])C(N=C1O)=O	[M-H]-	209.5	209.179	202.9	245.754	207.855	208.836
CC1=CN(C2(CC(C(CO)(O2)[H])(O)[H])[H])C(N=C1O)=O	[M+Na]+	162.9	158.852	162.9	165.124	168.899	157.029
CC1=CC2=C(C=C1C)N(CC(C(C(CO)(O)[H])(O)[H])(O)[H])C=3C(C(=NC(N3)=O)O)=N2	[M+H]+	189.6	185.99	183.9	201.449	188.397	187.681
CC1=CC2=C(C(=C1)O)C(C3=C(C=C(C=C3O)O)C2=O)=O	[M-H]-	156.906	161.069	152.1	170.845	163.361	156.049
CC1=CC=CC=C1C(C2=CC=CC=C2)OCCN(C)C	[M+H]+	166.063	163.158	156.8	169.632	167.621	162.095
CC1=CC=C(C=C1)C(C2=CC=C(CC(=O)O)N2C)=O	[M+H]+	158.717	159.564	161.8	176.424	158.258	158.061
CC1=CC(=O)OC2=CC(=CC(=C12)O)O	[M-H]-	135.277	137.409	135.1	143.896	140.243	133.084
CC1=CC(=O)OC2=CC(=C(C=C12)O)O	[M+H]+	136.801	139.234	140	146.817	141.193	135.251
CC1=CC(=O)OC2=CC(=C(C=C12)O)O	[M-H]-	135.332	138.52	135.1	144.561	138.826	131.816
CC1=CC(=O)OC2=C1C=CC(=C2[N+](=O)[O-])O	[M+H]+	144.574	144.239	147.6	151.797	142.582	144.117
CC1=CC(=O)OC2=C1C=C(C=C2)O	[M-H]-	135.48	135.195	136.5	139.677	138.11	130.233
CC1=CC(=NO1)NS(C2=CC=C(C=C2)N=C(C)O)(=O)=O	[M+Na]+	178.521	170.898	173.5	183.005	177.965	176.889
CC1=CC(=NO1)NS(C2=CC=C(C=C2)N=C(C)O)(=O)=O	[M-H]-	172.053	164.817	165.1	183.41	169.513	158.751
CC1=CC(=NC(C2=C(C3=CC=CC=C3S(N2C)(=O)=O)O)=O)NO1	[M+H]+	170.768	175.385	176	177.976	172.314	190.187
CC1=CC(=C(C(C)=C1CC2=NCCN2)O)C(C)(C)C	[M+H]+	169.894	159.745	156.7	174.865	165.92	170.483
CC1=C(C=C(C=C1N(=O)=O)N(=O)=O)C(=N)O	[M+H]+	143.675	146.019	139.9	157.251	149.779	147.673
CC1=C(C(N(C2=CC=CC=C2)N1C)=O)N=C(C=3C=CC=NC3)O	[M+H]+	172.541	173.225	171.7	186.722	166.279	162.425
CC1=C(C(=C2C(=C1)C(=O)C3=C(C2=O)C(=CC=C3)O)OC)O	[M+H]+	158.749	163.291	168.4	174.591	173.209	162.038
CC1=C(C(=C2C(=C1)C(=O)C3=C(C2=O)C(=CC=C3)O)OC)O	[M-H]-	160.854	166.424	162.3	173.672	170.851	163.953
CC1(CC2(C3(CCC(C(C)=O)(C3(C)CC(C2(C4(C)CCC(C=C14)=O)[H])(O)[H])[H])[H])[H])[H]	[M+H]+	183.16	186.079	190.5	191.392	192.436	188.642
CC1(C=Cc2c(O1)ccc1c2OC[C@H](C1)c1c(cc(cc1)O)O)C	[M+H]+	180.628	179.207	179.8	196.657	171.118	182.489
CC1(C=Cc2c(O1)ccc1c2OC[C@H](C1)c1c(cc(cc1)O)O)C	[M-H]-	184.459	181.5	175.9	194.484	168.76	191.214
CC1(C=Cc2c(O1)ccc1c2O[C@@H]2COc3cc(c(cc3[C@@H]2C1=O)OC)OC)C	[M-H]-	198.361	195.249	192.2	213.573	194.109	205.601
CC1(C=2C=CC=C(C2C(C=3C1(CC4(C(C(=C(C(C4(C3O)O)=O)C(=N)O)O)(N(C)C)[H])[H])[H])=O)O)O	[M+H]+	193.678	201.305	188.4	210.358	191.515	196.095
CC1(C)C(C(=O)O)(N2C(C(C2(S1)[H])(N=C(C(C3=CC=C(C=C3)O)(N)[H])O)[H])=O)[H]	[M+H]+	187.388	180.384	184.5	189.44	181.912	180.608
CC1(C(C(C(N2C=NC3=C(N)N=CN=C32)(O1)[H])(O)[H])(O)[H])[H]	[M+Na]+	168.8	161.983	162.9	164.355	176.522	166.186
CC1(C(C(C(C(OCC2(C(C(C(C(OC3=CC(=C4C(C=C(C=5C=CC(=C(C5)O)OC)OC4=C3)=O)O)(O2)[H])(O)[H])(O)[H])(O)[H])[H])(O1)[H])(O)[H])(O)[H])(O)[H])[H]	[M+H]+	242.482	233.124	246	247.056	235.59	233.127
CC1(C(C(C(C(O1)(OC2(C(C(OC(CO)(C2(OC3(C(C(C(C(CO)(O3)[H])(O)[H])(O)[H])(O)[H])[H])[H])[H])(OC4(C(C(CO)(OC(C4(O)[H])(OC5(C(CO)(OC(C(C5(O)[H])(O)[H])(O)[H])[H])[H])[H])[H])(O)[H])[H])[H])(N=C(C)O)[H])[H])[H])(O)[H])(O)[H])(O)[H])[H]	[M+Na]+	267.798	263.14	240.8	265.277	303.971	266.429
CC1(C(=C(C(=C(C)C(=NC=2C(=C(NN3CCN(C)CC3)[H])C(C4=C(C(=C(C)C5=C4C(C(C)(OC(=C(C(C(C)(C(C(C)(C(C(C)(C1(O)[H])[H])(O)[H])[H])(OC(C)=O)[H])[H])(OC)[H])[H])[H])O5)=O)O)C2O)=O)O)[H])[H])[H])[H]	[M-H]-	288.84	262.35	274.5	317.423	288.812	281.038
CC=CC1=CC(=C(C=C1)O)OC	[M-H]-	138.023	134.761	134	144.125	128.975	140.529
CC=1C=CC=C(C1OC(C)=O)C(=O)O	[M+H]+	129.129	141.186	143.8	147.508	142.763	132.164
CC=1C=CC=C(C)C1N=C(C2=CC=CC=C2C(=O)O)O	[M+H]+	159.169	161.321	157.1	172.332	159.719	159.014
CC=1C=CC=2CC(C)(C(C2C1)(N=C3NC(C(C)(F)[H])=NC(=N)N3)[H])[H]	[M-H]-	180.666	176.233	166.7	181.535	179.963	173.979
CC(CO)(N=C(C1(C=C2C=3C=CC=C4C3C(CC2(N(C)C1)[H])=CN4)[H])O)[H]	[M+H]+	178.952	179.609	177.6	182.602	190.388	180.081
CC(CCOP(O)(O)=O)(CC(=O)O)O	[M+Na]+	152.281	153.897	150.1	149.062	146.748	149.269
CC(CCC(=NCC(=O)O)O)(C1(CCC2(C3(CCC4(CC(CCC4(C)C3(CCC12C)[H])(O)[H])[H])[H])[H])[H])[H]	[M+H]+	201.431	209.574	206.9	213.464	197.114	213.685
CC(CCC(=NCC(=O)O)O)(C1(CCC2(C3(CCC4(CC(CCC4(C)C3(CCC12C)[H])(O)[H])[H])[H])[H])[H])[H]	[M-H]-	197.357	203.187	207.9	215.937	194.935	211.962
CC(CCC(=NCC(=O)O)O)(C1(CCC2(C3(C(CCC12C)(C4(C)CCC(CC4(CC3(O)[H])[H])(O)[H])[H])[H])[H])[H])[H]	[M+Na]+	204.1	213.771	207.4	215.153	208.439	215.116
CC(CCC(=NCC(=O)O)O)(C1(CCC2(C3(C(CC(C12C)(O)[H])(C4(C)CCC(CC4(CC3(O)[H])[H])(O)[H])[H])[H])[H])[H])[H]	[M-H]-	200.577	207.597	204.3	230.263	203.559	214.397
CC(CC(=O)SCCN=C(CCN=C(C(C(C)(C)COP(O)(=O)OP(O)(=O)OCC1(C(C(C(N2C=NC3=C(N)N=CN=C32)(O1)[H])(O)[H])(OP(O)(O)=O)[H])[H])(O)[H])O)O)=O	[M+H]+	248.694	255.777	251.7	304.971	235.698	255.34
CC(C1(CCC2(C3(CCC4=CC(CCC4(C)C3(CCC12C)[H])=O)[H])[H])[H])=O	[M+Na]+	169.033	183.64	188.7	188.221	189.966	209.945
CC(C1(CCC2(C3(CC=C4CC(CCC4(C)C3(CCC12C)[H])(OS(O)(=O)=O)[H])[H])[H])[H])=O	[M-H]-	203.907	195.644	204.9	206.35	186.64	217.487
CC(C)NCC(COC1=CC=C(C=C1)CC(=N)O)O	[M+H]+	158.962	164.254	167.5	178.119	165.951	168.3
CC(C)CCCC(C)(CCCC(C)(CCCC1(C)CCC2=C(C)C(=CC(C)=C2O1)O)[H])[H]	[M-H]-	209.755	211.715	205	227.331	208.964	206.017
CC(C)C1=CC2=CC[C@@H]3[C@@]([C@H]2CC1)(CCC[C@@]3(C)C(=O)O)C	[M-H]-	185.725	183.205	186.7	185.792	174.783	183.45
CC(C)C=1C=C(C(C)=CC1OCCN(C)C)OC(C)=O	[M+H]+	166.26	166.595	239.2	179.331	168.907	165.382
CC(C)C(CC=1C=CC(=C(C1)OCCCOC)OC)(CC(C(CC(C(C)C)(C(=NCC(C)(C)C(=N)O)O)[H])(O)[H])(N)[H])[H]	[M+H]+	226.264	236.381	266.1	271.056	230.276	238.492
CC(C)C(C(C(=O)O)(O)[H])(C(=O)O)[H]	[M-H]-	127.46	134.454	130.6	139.576	139.085	129.581
CC(C)=CCNC1=C2C(=NC=N2)NC=N1	[M-H]-	151.2	148.227	146.4	154.671	139.255	145.36
CC(C)=CCCC(C)=C(CCC(C)=C(CCC(C)=C(CC1=C(C)C(C2=CC=CC=C2C1=O)=O)[H])[H])[H]	[M+H]+	198.662	220.817	217.5	220.674	209.749	206.878
CC(C)(COP(O)(=O)OP(O)(=O)OCC1(C(C(C(N2C=NC3=C(N)N=CN=C32)(O1)[H])(O)[H])(OP(O)(O)=O)[H])[H])C(C(=NCCC(=NCCS)O)O)(O)[H]	[M+H]+	241.4	242.423	240.2	282.122	242.775	238.924
CC(C)(COP(O)(=O)OP(O)(=O)OCC1(C(C(C(N2C=NC3=C(N)N=CN=C32)(O1)[H])(O)[H])(OP(O)(O)=O)[H])[H])C(C(=NCCC(=NCCS)O)O)(O)[H]	[M-H]-	243.7	243.821	241.1	280.791	240.879	238.864
CC(C)(CO)C(C(=NCCC(=O)O)O)(O)[H]	[M+H]+	150.167	149.659	149.2	147.039	150.607	144.426
CC(C)(CO)C(C(=NCCC(=NCCSSCCN=C(CCN=C(C(C(C)(C)CO)(O)[H])O)O)O)O)(O)[H]	[M+H]+	222.51	223.738	226.3	210.039	215.199	221.762
CC(C)(C=C)c1c(cc(c(c1)/C=C/C(=O)c1ccc(cc1)O)OC)O	[M+H]+	191.256	183.686	184.8	205.982	185.56	186.614
CC(C)(C=C)c1c(cc(c(c1)/C=C/C(=O)c1ccc(cc1)O)OC)O	[M-H]-	194.56	185.459	180.8	206.752	183.202	185.994
CC(C(C=1CNC2=C(C(=NC(=N)N2)O)N1)=O)(O)[H]	[M+H]+	153.025	152.177	149.4	160.375	154.731	151.6
CC(C(C=1C=NC2=C(C(=NC(=N)N2)O)N1)(O)[H])(O)[H]	[M+H]+	153.695	153.131	152.5	158.847	157.315	146.104
CC(C(=O)O)(N=C(C)O)[H]	[M+Na]+	134.9	136.812	138.5	125.817	139.542	138.102
CC(=O)SCCN=C(CCN=C(C(C(C)(C)COP(O)(=O)OP(O)(=O)OCC1(C(C(C(N2C=NC3=C(N)N=CN=C32)(O1)[H])(O)[H])(OP(O)(O)=O)[H])[H])(O)[H])O)O	[M+Na]+	263.073	249.427	245.4	255.19	232.948	258.755
CC(=O)OCC=1CSC2(C(C(N2C1C(=O)O)=O)(N=C(CSC3=CC=NC=C3)O)[H])[H]	[M+H]+	179.888	190.629	195.8	208.298	186.86	184.833
CC(=O)CCc1cc(c(cc1)O)OC	[M-H]-	146.569	144.927	142.9	150.82	134.038	146.205
CC(=O)c1cc(c(cc1)O)OC	[M-H]-	133.807	134.064	133.8	141.001	123.974	137.542
CC(=O)C=CC1=CC=CC=C1	[M+H]+	131.242	129.152	128.5	139.225	131.369	129.12
CC(=NCCCCNCCCN)O	[M+H]+	142.856	143.435	146.1	153.876	142.077	144.438
CC(=NCCCCC(C(=O)O)(N)[H])O	[M+H]+	142.438	143.046	144.6	151.24	146.206	144.45
CC(=NCCCC(=O)O)O	[M+Na]+	136.7	138.062	141	130.279	139.02	135.103
CC(=NCCCC(=O)O)O	[M-H]-	132.6	131.492	129.7	131.325	127.986	128.588
CC(=NCCC1=CNC=2C=CC(=CC12)OC)O	[M+Na]+	157.8	157.86	158.9	158.675	163.325	165.731
CC(=NCCC1=CNC=2C=CC(=CC12)OC)O	[M-H]-	155.2	157.775	152.3	159.686	154.88	156.963
CC(=NCCC1=CNC=2C=CC(=CC12)O)O	[M+Na]+	153.9	153.759	153.3	152.38	157.469	155.759
CC(=NC1(C(CC(C(=O)O)(OC1(C(C(CO)(O)[H])(O)[H])[H])OP(O)(=O)OCC2(C(C(C(N3C=CC(=N)N=C3O)(O2)[H])(O)[H])(O)[H])[H])(O)[H])[H])O	[M+Na]+	221.502	226.776	217.4	229.435	202.649	228.146
CC(=NC1(C(C(C(CO)(OC1(OP(O)(O)=O)[H])[H])(O)[H])(O)[H])[H])O	[M-H]-	156.418	158.642	154.7	170.148	163.492	156.498
CC(=NC1(C(C(C(CO)(OC1(OP(O)(=O)OP(O)(=O)OCC2(C(C(C(N3C=CC(=NC3=O)O)(O2)[H])(O)[H])(O)[H])[H])[H])[H])(O)[H])(O)[H])[H])O	[M+Na]+	217.6	221.274	212	227.767	215.705	232.061
CC(=NC1(C(C(C(CO)(OC1(N)[H])[H])(O)[H])(O)[H])[H])O	[M-H]-	155.3	146.811	142.6	153.573	162.201	147.708
CC(=NC=1C=CN(C2(C(C(C(CO)(O2)[H])(O)[H])(O)[H])[H])C(N1)=O)O	[M-H]-	161.403	163.629	159.7	177.625	168.306	159.255
CC(=NC(CO)(C(=O)O)[H])O	[M-H]-	127.8	127.172	124.5	129.287	136.235	125.764
CC(=NC(CCCN)(C(=O)O)[H])O	[M+H]+	136.936	140.137	139.5	140.532	141.521	140.203
CC(=NC(CCC(=O)O)(C(=O)O)[H])O	[M+H]+	139.033	142.722	140.4	142.994	140.337	140.444
CC(=NC(CCC(=N)O)C(=O)O)O	[M+Na]+	144.613	147.503	146.7	144.366	149.753	145.208
CC(=NC(CC1=CNC2=CC=CC=C12)(C(=O)O)[H])O	[M+Na]+	162.737	160.586	160.5	157.876	163.417	164.023
CC(=NC(CC1=CNC2=CC=CC=C12)(C(=O)O)[H])O	[M+H]+	152.2	156.134	153.2	158.604	156.426	154.757
CC(=CCC[C@@](C)([C@H]1CC[C@@]2([C@@H]1[C@@H](C[C@H]1[C@]2(CC[C@@H]2[C@@]1(CC[C@@H](C2(C)C)O)C)C)O)C)O[C@H]1[C@@H]([C@H]([C@@H]([C@H](O1)CO)O)O)O)C	[M-H]-	257.914	226.33	239.2	257.35	240.141	243.918
c1nc2c([nH]1)c(=S)nc([nH]2)N	[M-H]-	128.856	128.919	128	130.863	132.261	124.541
C1CCN(CC1)C=2C3=C(C(=NC(=N3)N(CCO)CCO)N4CCCCC4)N=C(N2)N(CCO)CCO	[M+H]+	223.924	215.911	253.5	235.735	224.365	226.245
c1ccc(cc1)CCOC(=O)/C=C/c1ccc(c(c1)O)O	[M-H]-	176.937	169.706	165.5	174.453	166.403	168.178
c1ccc(cc1)[C@H](C#N)O[C@H]1[C@@H]([C@H]([C@@H]([C@H](O1)CO[C@H]1[C@@H]([C@H]([C@@H]([C@H](O1)CO)O)O)O)O)O)O	[M-H]-	205.689	198.256	197.3	209.823	195.294	203.942
C1CC(C(=N)O)(N(C1)C(C(CC2=CN=CN2)(N=C(C3(CCC(=N3)O)[H])O)[H])=O)[H]	[M+H]+	180.1	183.096	182.1	196.962	185.78	187.508
C1CC(=O)OC2=CC=CC=C21	[M-H]-	127.474	129.557	128.3	130.332	118.271	126.778
C1C2CC3CC1CC(C2)(C3)N	[M+H]+	138.594	134.882	129.3	129.542	139.279	135.686
C1C2(C(C(C(N3C=NC4=C3NC(=N)N=C4O)(O2)[H])(O)[H])(OP(O)(=O)O1)[H])[H]	[M+H]+	172.6	174.111	171.5	185.396	173.481	167.84
C1C2(C(C(C(N3C=NC4=C3NC(=N)N=C4O)(O2)[H])(O)[H])(OP(O)(=O)O1)[H])[H]	[M+Na]+	184.1	177.726	175.2	185.375	179.394	177.514
C1C[C@@H](C([C@@H]2CC[C@]3([C@@]4(CC[C@@H]([C@H]4[C@@H](C[C@@H]3[C@@]12C)O)[C@](C)(CCC=C(C)C)O)C)C)(C)C)O	[M-H]-	222.945	215.319	214	231.203	225.166	212.082
C1C(CC[C@@]2(CC[C@]3([C@@]4(CC[C@H]5C([C@H]([C@@H](C[C@@]5([C@H]4CC=C3[C@H]12)C)O)O)(C)C)C)C)C(=O)O)(C)C	[M-H]-	222.535	214.375	223.5	223.166	225.771	211.17
c1c(cc(c(c1OC)OC)OC)/C=C/C(=O)O	[M-H]-	167.912	154.726	157.1	171.398	151.864	157.887
C1C(C(COP(O)(O)=O)(OC1(N2C=NC3=C2N=CN=C3O)[H])[H])(O)[H]	[M+Na]+	167.137	175.123	169.4	183.518	183.989	172.05
C1C(C(COP(O)(=O)OP(O)(=O)OP(O)(O)=O)(OC1(N2C=NC3=C2NC(=N)N=C3O)[H])[H])(O)[H]	[M-H]-	191.3	189.966	189.1	226.53	174.43	189.165
C1C(C(COP(O)(=O)OP(O)(=O)OP(O)(O)=O)(OC1(N2C=NC3=C(N)N=CN=C32)[H])[H])(O)[H]	[M-H]-	185.4	188.129	187.3	221.026	167.922	182.785
c12c(ncn1COCCO)c(=O)[nH]c(n2)N	[M+H]+	149.166	148.905	148.8	158.454	152.643	147.737
c12c(ncn1COCCO)c(=O)[nH]c(n2)N	[M-H]-	148.314	149.081	144.4	157.481	150.33	142.023
c12c(cccc1)C[C@@H]1c3c2c(c(cc3CCN1C)OC)OC	[M+H]+	172.415	172.298	173.6	180.345	171.797	172.454
C12=C3[C@@H](CCC1=CC(=O)CC2)[C@H]1[C@](C=C3)([C@](CC1)(O)CC=C)C	[M-H]-	180.564	185.535	178.9	187.658	179.781	182.257
C1=NC2=C(N1)NC(=N)N=C2O	[M+Na]+	137.5	137.85	134.7	128.459	138.524	135.527
C1=NC2=C(N)N=CNC2=N1	[M+H]+	126.1	128.781	122.4	122.71	126.325	126.539
C1=CN=C(N=C1O)O	[M-H]-	114	117.165	109.6	115.177	121.692	114.773
C1=CN(C2(CC(C(COP(O)(=O)OP(O)(O)=O)(O2)[H])(O)[H])[H])C(=NC1=N)O	[M-H]-	172.9	173.19	170.9	197.459	160.343	172.013
C1=CN(C2(CC(C(COP(O)(=O)OP(O)(=O)OP(O)(O)=O)(O2)[H])(O)[H])[H])C(N=C1O)=O	[M-H]-	178.4	182.853	180.5	210.144	153.185	183.527
C1=CN(C2(CC(C(COP(O)(=O)OP(O)(=O)OP(O)(O)=O)(O2)[H])(O)[H])[H])C(=NC1=N)O	[M-H]-	176.922	183.583	181.2	213.344	156.894	183.622
C1=CN(C2(C3(C(C(CO)(O2)[H])(OP(O)(=O)O3)[H])[H])[H])C(=NC1=N)O	[M+H]+	162.482	165.888	163.1	174.718	173.032	169.9
C1=CN(C2(C(C(C(COP(O)(=O)OP(O)(=O)OP(O)(O)=O)(O2)[H])(O)[H])(O)[H])[H])C(=NC1=N)O	[M+H]+	188.6	193.606	193.3	213.498	171.745	186.453
C1=CN(C2(C(C(C(COP(O)(=O)OP(O)(=O)OC3(C(C(C(C(CO)(O3)[H])(O)[H])(O)[H])(O)[H])[H])(O2)[H])(O)[H])(O)[H])[H])C(N=C1O)=O	[M+Na]+	209.842	213.898	207.3	216.183	213.755	211.313
C1=CN(C2(C(C(C(COP(O)(=O)OP(O)(=O)OC3(C(C(C(C(C(=O)O)(O3)[H])(O)[H])(O)[H])(O)[H])[H])(O2)[H])(O)[H])(O)[H])[H])C(N=C1O)=O	[M+Na]+	210.8	214.508	206.3	234.665	204.986	213.113
C1=CC2=C(C=CC(=O)O2)C=C1O	[M+H]+	129.585	132.533	132.4	134.493	135.049	130.411
C1=CC2=C(C=CC(=O)O2)C=C1O	[M-H]-	129.614	130.799	128.4	133.392	132.683	129.168
C1=CC=C2C(=C1)N=C(N2C3=CCN(CCCC(C4=CC=C(C=C4)F)=O)CC3)O	[M+H]+	195.041	191.804	194.3	207.079	192.755	198.383
C1=CC=C2C(=C1)CC(C3=CC=CC=C3N2C(=N)O)=O	[M+H]+	152.743	156.821	153.2	162.956	159.447	156.864
C1=CC=C(C=C1)NC(=O)C2=CC=CC=C2I	[M+H]+	152.62	167.293	171.6	156.515	157.666	156.76
C1=CC=C(C=C1)NC(=O)C2=CC=CC=C2I	[M-H]-	156.051	153.337	167.2	155.164	155.271	153.926
C1=CC=C(C=C1)N=C(C2=CC=CC=C2O)O	[M+H]+	143.935	147.891	140.8	149.729	147.55	146.505
C1=CC=C(C=C1)CSCC2=NC=3C=C(C(=CC3S(N2)(=O)=O)S(N)(=O)=O)Cl	[M+H]+	186.734	189.735	209.8	202.367	190.23	219.108
C1=CC=C(C=C1)CCC(=NCC(=O)O)O	[M+H]+	149.466	145.409	144.8	154.406	146.016	146.939
C1=CC=C(C=C1)CC(=NC(CCC(=N)O)(C(=O)O)[H])O	[M+Na]+	171.249	163.421	160.1	170.343	171.038	167.104
C1=CC=C(C=C1)C2=CC(=O)OC3=C2C=CC(=C3O)O	[M+H]+	156.503	156.334	153.8	166.761	160.043	153.56
C1=CC=C(C=C1)C2=CC(=O)OC3=C2C=CC(=C3O)O	[M-H]-	157.013	157.524	156.4	165.706	157.685	153.117
C1=CC=C(C=C1)C2(C3=CC=CC=C3)C(=NC(=N2)O)O	[M+H]+	158.381	157.554	153	166.23	164.296	151.1
C1=CC=C(C=C1)C(C(=O)O)(O)[H]	[M-H]-	131.1	128.858	128.7	132.631	134.473	129.293
C1=CC=C(C(=C1)C(=NCC(=O)O)O)O	[M+Na]+	154.867	146.86	148.1	144.615	149.1	148.523
C1=CC(CCC(=O)O)=CC(=C1)O	[M-H]-	136.114	134.132	134	138.762	133.815	136.239
C1=CC(=CN=C1)CO	[M+H]+	119.942	122.394	121.6	117.884	122.421	120.362
C1=CC(=CN=C1)C(=NCC(=O)O)O	[M-H]-	138.075	136.983	137.5	141.145	135.607	136.334
C1=CC(=CC(=C1)O)CO	[M-H]-	123.6	122.939	119.7	124.036	124.2	122.661
C1=CC(=C[N+](=C1)C2(C(C(C(COP(=O)(O)OP(=O)(O)OCC3(C(C(C(N4C=NC5=C4N=CN=C5O)(O3)[H])(O)[H])(O)[H])[H])(O2)[H])(O)[H])(O)[H])[H])C(=N)O	[M+H]+	222.791	229.043	218.8	273.981	227.908	222.586
C1=CC(=C(C=C1C2=CC(=O)C3=C(C=C(C=C3O2)O[C@H]4[C@@H]([C@H]([C@@H]([C@H](O4)CO)O)O)O)O)O)O	[M+H]+	209.007	202.778	213.9	214.194	207.626	201.28
C1=CC(=C(C=C1C2=CC(=O)C3=C(C=C(C=C3O2)O[C@H]4[C@@H]([C@H]([C@@H]([C@H](O4)CO)O)O)O)O)O)O	[M-H]-	210.138	199.174	191.8	216.961	205.73	195.191
C1=C2C(=NC(N=C2O)=O)NN1	[M-H]-	120.103	125.496	126.9	127.544	119.353	122.686
C1=C(C=C2C(=C1O)C(C=C(C3=CC(=C(C=C3O)O)O)O2)=O)O	[M+H]+	163.351	167.923	171.6	184.288	167.54	160.368
C1=C(C=C(C(=C1O)O)O)[C@@H]2[C@H](C(=O)C3=C(C=C(C=C3O2)O)O)O	[M+H]+	173.628	173.622	174.6	190.335	177.131	168.964
C1=C(C=C(C(=C1O)O)O)[C@@H]2[C@H](C(=O)C3=C(C=C(C=C3O2)O)O)O	[M-H]-	162.731	170.603	157.1	186.96	174.735	168.098
C1=C(C=C(C(=C1I)OC2=CC(=C(C(=C2)I)O)I)I)CC(C(=O)O)(N)[H]	[M-H]-	206.155	212.656	198.1	188.319	215.181	198.69
C1=C(C(=CC2=C1N=CNS2(=O)=O)S(N)(=O)=O)Cl	[M+H]+	161.037	160.036	168.5	159.674	149.904	179.011
C1=C([C@H](/C(=C\C)/[C@@H](O1)O[C@@H]1O[C@@H]([C@H]([C@@H]([C@H]1O)O)O)CO)CC(=O)OCCc1cc(c(cc1)O)O)C(=O)OC	[M-H]-	217.919	212.998	214.1	227.963	228.055	219.921
C1[C@H](Oc2cc(cc(c2C1=O)O)O)c1ccccc1	[M+H]+	157.956	159.114	159	169.741	158.463	153.696
C1[C@H](Oc2cc(cc(c2C1=O)O)O)c1ccccc1	[M-H]-	159.736	159.097	155.1	169.719	156.067	155.368
C1[C@H](Oc2c(C1=O)ccc(c2)O)c1ccc(cc1)O	[M+H]+	161.997	159.397	159.9	171.426	159.76	156.464
C1[C@H](Oc2c(C1=O)ccc(c2)O)c1ccc(cc1)O	[M-H]-	161.748	160.049	157.2	171.639	157.364	158.102
C1(=O)O[C@H]2[C@@]3([C@]41[C@H](C[C@@]3(O)C(C)(C)C)OC(=O)C4)[C@H](C(=O)O2)O	[M-H]-	162.396	175.995	169.6	171.461	172.663	171.477
C1(=O)C(=C)[C@H]2[C@H](O1)[C@H]1[C@](CC/C=C(\CC2)/C)(C)O1	[M+H]+	154.233	159.309	160.6	162.298	164.187	153.55
C1(=C(C(=O)c2c(C1=O)cccc2)O)[C@@H]1CC[C@H](CC1)c1ccc(cc1)Cl	[M-H]-	193.522	185.986	191.6	193.616	178.856	187.212
C=CC1=C(C)C2=C(C=3C(C)=C(CCC(=O)O)C(=C(C4=C(CCC(=O)O)C(C)=C(C(=C5C(C=C)=C(C)C(C(=C1N2)[H])=N5)[H])N4)[H])N3)[H]	[M-H]-	245.232	230.792	247.9	250.34	232.45	248.741
C=CC1(C)CC(C2(C3(C)C(CCC(C)(C)C3(C(C(C2(C)O1)(O)[H])(O)[H])[H])(O)[H])O)=O	[M+Na]+	185.588	190.135	196.3	188.592	199.558	188.353
C=1CC(=CN(C1)C2(C(C(C(COP(O)(=O)OP(O)(=O)OCC3(C(C(C(N4C=NC5=C(N)N=CN=C54)(O3)[H])(OP(O)(O)=O)[H])(O)[H])[H])(O2)[H])(O)[H])(O)[H])[H])C(=N)O	[M-H]-	246.7	234.04	238.8	284.645	229.857	236.39
C=1C=C(C=CC1C(O)=O)N	[M-H]-	128.1	125.719	124.9	127.685	130.314	126.531
C=1C=C(C=CC1C(NC(CCC(=O)O)C(=O)O)=O)NCC2CNC3=C(C(=NC(=N)N3)O)N2C=O	[M-H]-	196.259	199.697	199.2	244.657	197.327	205.92
C=1C=C(C=CC1C(NC(CCC(=O)O)(C(=O)O)[H])=O)NCC=2CNC3=C(C(=NC(=N)N3)O)N2	[M+H]+	194.136	197.403	197.5	238.093	197.128	207.055
C=1C=C(C=CC1C(NC(CCC(=O)O)(C(=O)O)[H])=O)NCC=2CNC3=C(C(=NC(=N)N3)O)N2	[M-H]-	196.418	195.276	192.6	238.573	194.733	202.439
C\1=C(/CC/C=C(/CC(=O)C(=C(C)C)C1)\C)\C	[M+H]+	149.526	149.274	151.8	156.998	160.167	153.48
C[C@H]1CC[C@]2([C@H]([C@H]3[C@@H](O2)C[C@@H]2[C@@]3(CC[C@H]3[C@H]2CC=C2[C@@]3(CC[C@@H](C2)O[C@H]2[C@@H]([C@H]([C@@H]([C@H](O2)CO)O[C@H]2[C@@H]([C@@H]([C@H]([C@@H](O2)C)O)O)O)O)O[C@H]2[C@@H]([C@@H]([C@H]([C@@H](O2)C)O)O)O)C)C)C)OC1	[M-H]-	324.147	248.124	278.2	289.74	278.431	278.291
C[C@H]1[C@@H]([C@H]([C@H]([C@@H](O1)O[C@@H]1[C@H]([C@@H]([C@H](O[C@H]1Oc1cc(c(c(c1)O)C(=O)CCc1cc(c(cc1)OC)O)O)CO)O)O)O)O)O	[M+H]+	233.957	233.747	246	245.113	229.74	233.119
C[C@H]1[C@@H]([C@H]([C@@H](O)[C@@H](O1)O[C@@H]1[C@@H](O)[C@H](O)[C@@H](CO)O[C@H]1Oc1cc2O[C@@H](CC(=O)c2c(c1)O)c1ccc(c(c1)O)OC)O)O	[M-H]-	229.497	220.82	228.5	248.333	225.192	234.638
C/C(=C\C=C\C=C(/C)\C=C\C=C(/C)\C(=O)O[C@H]1[C@@H]([C@H]([C@@H]([C@H](O1)CO[C@H]1[C@@H]([C@H]([C@@H]([C@H](O1)CO)O)O)O)O)O)O)/C=C/C=C(\C)/C(=O)O[C@H]1[C@@H]([C@H]([C@@H]([C@H](O1)CO[C@H]1[C@@H]([C@H]([C@@H]([C@H](O1)CO)O)O)O)O)O)O	[M-H]-	310.804	308.628	288	380.865	284.995	297.678
C(CNC(=N)O)C(=O)O	[M+Na]+	133.4	135.711	136.7	124.066	136.644	131.397
C(CCC(=N)O)CC1CCSS1	[M+Na]+	150.7	148.296	151.8	147.773	153.888	147.216
C(CC(C(=O)O)N)CNC(=N)NO	[M+H]+	139.035	141.585	139.8	152.04	139.33	140.535
C(CC(=O)CC(=O)CCc1cc(c(cc1)O)OC)c1cc(c(cc1)O)OC	[M-H]-	185.551	190.172	180	217.253	181.604	196.021
C(CC(=O)C[C@H](CCCCCCCCC)O)c1cc(c(cc1)O)OC	[M-H]-	188.003	190.098	179.2	213.218	186.478	195.57
C(CC(=NC(CSSCC(C(=NCC(=O)O)O)N=C(CCC(C(=O)O)N)O)C(=NCC(=O)O)O)O)C(C(=O)O)N	[M+H]+	225.466	227.764	232.3	245.956	223.094	222.953
C(CC(=NC(CCC(=O)O)(C(=O)O)[H])O)C(C(=O)O)(N)[H]	[M+H]+	162.889	159.804	159.4	169.798	158.566	162.417
C(CC(=NC(CCC(=O)O)(C(=O)O)[H])O)C(C(=O)O)(N)[H]	[M-H]-	152.43	159.54	153.7	170.186	156.208	155.184
C(CC(=N)O)C(C(=O)O)(N)[H]	[M+Na]+	133.684	139.004	134.5	132.568	142.176	135.208
C(C1(C(C(C(O)(O1)[H])(O)[H])(O)[H])[H])O	[M+Na]+	135.8	139.548	136.2	130.788	144.955	135.676
C(C1(C(C(C(N2C=NC3=C2NC(=N)N=C3O)(O1)[H])(O)[H])(O)[H])[H])O	[M-H]-	164.379	161.241	156.6	173.602	169.348	156.658
C(C1(C(C(C(N2C=NC3=C2N=CN=C3O)(O1)[H])(O)[H])(O)[H])[H])OP(O)(O)=O	[M+H]+	175.4	174.592	167.7	189.26	175.825	175.834
C(C1(C(C(C(N2C=NC3=C2N=CN=C3O)(O1)[H])(O)[H])(O)[H])[H])OP(O)(O)=O	[M-H]-	171.3	169.333	165.4	189.769	172.996	172.579
C(C1(C(C(C(N2C=NC3=C2N=CN=C3O)(O1)[H])(O)[H])(O)[H])[H])OP(O)(=O)OP(O)(O)=O	[M+H]+	186.4	187.208	188.1	191.973	181.628	189.685
C(C1(C(C(C(N2C=NC(=C2N)C(=N)O)(O1)[H])(O)[H])(O)[H])[H])OP(O)(O)=O	[M-H]-	167.615	167.631	163.6	185.889	170.592	167.756
C(C1(C(C(C(COP(O)(O)=O)(O)O1)(O)[H])(O)[H])[H])O	[M+Na]+	155.642	159.792	156.7	159.507	162.67	154.285
C(C1(C(C(C(CO)(O)O1)(O)[H])(O)[H])[H])OP(O)(O)=O	[M+Na]+	156.436	159.795	155.7	157.188	169.966	153.029
C(C1(C(C(C(C(O1)(OP(O)(=O)OP(O)(=O)OCC2(C(C(C(N3C=NC4=C3NC(=N)N=C4O)(O2)[H])(O)[H])(O)[H])[H])[H])(O)[H])(O)[H])(O)[H])[H])O	[M+H]+	219.637	218.564	222.8	239.178	208.117	218.145
C(C1(C(C(C(C(O1)(OP(O)(=O)OP(O)(=O)OCC2(C(C(C(N3C=NC4=C3NC(=N)N=C4O)(O2)[H])(O)[H])(O)[H])[H])[H])(O)[H])(O)[H])(O)[H])[H])O	[M+Na]+	222.3	219.849	219.7	248.132	215.488	219.369
C(C1(C(C(C(C(O1)(OP(O)(=O)OP(O)(=O)OCC2(C(C(C(N3C=NC4=C3NC(=N)N=C4O)(O2)[H])(O)[H])(O)[H])[H])[H])(O)[H])(O)[H])(O)[H])[H])O	[M-H]-	209.1	214.204	209.4	244.704	205.721	208.725
C(C(CO)OC1(C(C(C(C(CO)(O1)[H])(O)[H])(O)[H])(O)[H])[H])O	[M-H]-	157.267	153.154	146.1	154.697	174.721	154.029
C(C(C(C(C(COC1(C(C(C(C(COC2(C(C(C(C(CO)(O2)[H])(O)[H])(O)[H])(O)[H])[H])(O1)[H])(O)[H])(OC3(C(C(C(C(CO)(O3)[H])(O)[H])(O)[H])(O)[H])[H])[H])(O)[H])[H])(O)[H])(O)[H])(OC4(C(C(C(C(CO)(O4)[H])(O)[H])(O)[H])(O)[H])[H])[H])(O)[H])=O	[M-H]-	252.148	249.798	232.8	238.495	269.035	266.983
C(C(C(C(C(CO)=O)(OC1(C(C(C(C(CO)(O1)[H])(O)[H])(O)[H])(O)[H])[H])[H])(O)[H])(O)[H])O	[M+Na]+	177	176.992	176.5	178.057	193.781	176.393
C(C(C(C(C(C(=O)O)(O)[H])(O)[H])(O)[H])(O)[H])=O	[M-H]-	128.296	132.643	132.2	140.18	144.116	127.234
C(C(C(=O)O)(O)[H])(C(=O)O)(O)[H]	[M+Na]+	137.6	139.715	135.7	126.244	137.45	140.749
C(C(C(=O)O)(N)[H])O	[M-H]-	136.664	120.32	113.4	113.955	119.302	115.323
C(C(C(=O)O)(N)[H])C(=N)O	[M+Na]+	131.939	136.918	130.2	123.68	135.298	135.584
C(C(=O)O)N=C(C(CS)(N)[H])O	[M-H]-	131.774	135.66	135.7	137.804	146.149	137.082
C(=O)(C)O[C@H]1[C@H](NC[C@@H]1O)Cc1ccc(cc1)OC	[M+H]+	164.182	164.532	164.3	177.584	163.267	161.402
[H][C@](O)(CO)COP(O)(=O)OC[C@@]([H])(COC(=O)CCCCCCCCCCCCCCC)OC(=O)CCC\C=C/C\C=C/C\C=C/C\C=C/CCCCC	[M+Na]+	281	284.052	289.7	373.489	275.29	285.717
[H][C@](N)(COP(O)(=O)OC[C@@]([H])(COC(=O)CCCCCCCCCCCCCCCCC)OC(=O)CC\C=C/C\C=C/C\C=C/C\C=C/C\C=C/C\C=C/CC)C(O)=O	[M+Na]+	295.1	294.779	321.1	404.581	297.754	299.581
[H][C@@](O)(CO\C=C/CCCCCCCCCCCCCC)COP(O)(=O)OCCN	[M+Na]+	214.7	214.273	235.2	236.031	194.999	214.092
[H][C@@](O)(\C=C\CCCCCCCCCCCCC)[C@]([H])(COP([O-])(=O)OCC[N+](C)(C)C)NC(=O)CCCCCCCCCCCCCCCC	[M+Na]+	286.8	287.261	246.5	353.264	283.308	286.547
[H][C@@](O)(\C=C\CCCCCCCCCCCCC)[C@]([H])(CO)NC(=O)CCCCCCCCCCCCC\C=C/CCCCCCCC	[M+H]+	276.8	278.048	257.6	367.962	272.297	278.417
[H][C@@](COC(=O)CCCCCCCCCCCCCCCCC)(COP(O)(=O)OCCN)OC(=O)CC\C=C/C\C=C/C\C=C/C\C=C/C\C=C/C\C=C/CC	[M-H]-	277.4	280.982	298.9	396.325	248.156	277.712
[H][C@@](COC(=O)CCCCCCCCCCCCCCCCC)(COP(O)(=O)O[C@H]1C(O)C(O)C(O)[C@@H](O)C1O)OC(=O)CC\C=C/C\C=C/C\C=C/C\C=C/C\C=C/C\C=C/CC	[M+Na]+	299.8	303.484	311	417.652	285.539	302.268
[H][C@@](COC(=O)CCCCCCCCCCCCCCCCC)(COP([O-])(=O)OCC[N+](C)(C)C)OC(=O)CCCCCCCCC\C=C/C\C=C/CCCCC	[M+H]+	296	298.807	290.5	386.448	295.358	299.172
[H][C@@](COC(=O)CCCCCCCCCCCCCCCCC)(COP([O-])(=O)OCC[N+](C)(C)C)OC(=O)CCCCC\C=C/C\C=C/C\C=C/C\C=C/CCCCC	[M+H]+	298.8	300.208	291.3	358.239	279.266	299.528
[H][C@@](COC(=O)CCCCCCCCCCCCCCCCC)(COP([O-])(=O)OCC[N+](C)(C)C)OC(=O)CC\C=C/C\C=C/C\C=C/C\C=C/C\C=C/CCCCC	[M+H]+	297.8	298.601	292	384.946	282.518	297.783
[H][C@@](COC(=O)CCCCCCCCCCCCCCC)(COP(O)(=O)O[C@H]1C(O)C(O)C(O)[C@@H](O)C1O)OC(=O)CCCCCCCCCCC\C=C/C\C=C/CCCCC	[M+Na]+	304.5	304.978	307.6	388.353	308.221	303.239
[H][C@@](COC(=O)CCCCCCCCCCCCCCC)(COP([O-])(=O)OCC[N+](C)(C)C)OC(=O)CCC\C=C/C\C=C/C\C=C/C\C=C/CCCCC	[M+H]+	286	289.648	291.1	360.312	269.383	289.085
[H][C@@](COC(=O)CCCCCCCCCCCCCCC)(COP([O-])(=O)OCC[N+](C)(C)C)OC(=O)CC\C=C/C\C=C/C\C=C/C\C=C/C\C=C/CCCCC	[M+H]+	291.9	293.094	292.3	395.351	280.977	291.836
[H][C@@](CO\C=C/CCCCCCCCCCCCCCCC)(COP(O)(=O)OCCN)OC(=O)CCCCCCC\C=C/CCCCCC	[M+H]+	274.4	277.717	286.4	339.367	263.971	273.073
[H][C@@](CO\C=C/CCCCCCCCCCCCCCCC)(COP(O)(=O)OCCN)OC(=O)CCCCCCC\C=C/CCCCCC	[M+Na]+	278.1	277.986	289.2	340.35	270.064	276.647
[H][C@@](CO\C=C/CCCCCCCCCCCCCCCC)(COP(O)(=O)OCCN)OC(=O)CCCCCCC\C=C/CCCCCC	[M-H]-	263.5	266.885	284.6	339.557	261.613	264.518
[H][C@@](CO\C=C/CCCCCCCCCCCCCCCC)(COP(O)(=O)OCCN)OC(=O)CCCCC\C=C/C\C=C/C\C=C/C\C=C/CCCCC	[M+Na]+	290.1	289.215	292.6	371.487	278.423	290.337
[H][C@@](CO\C=C/CCCCCCCCCCCCCC)(COP(O)(=O)OCCN)OC(=O)CCCCCC\C=C/C\C=C/C\C=C/CCCCC	[M-H]-	267.1	267.202	289.1	332.828	269.618	266.845
[H][C@@](CO[C@@H]1O[C@H](CO)[C@H](O)C(OS(O)(=O)=O)C1O)(NC(=O)CCCCCCCCCCCCCCCCCCCCC)[C@]([H])(O)\C=C\CCCCCCCCCCCCC	[M-H]-	295.5	296.226	312.3	381.818	285.595	295.779
[C@H]12[C@H]3[C@@H]([C@@]4(C(=CC(=O)C=C4)CC3)C)C(=O)C[C@@]1([C@](CC2)(C(=O)CO)O)C	[M-H]-	191.156	191.114	184	192.993	190.388	186.895
[C@H]1(CC(=O)c2c(O1)cc(cc2OC)O)c1ccccc1	[M+H]+	160.758	163.39	166.4	176.619	160.038	155.693
[C@H]1([C@H]([C@H](O[C@H]2O[C@@H]([C@H](C[C@H]2N)O)CN)[C@H](C[C@H]1N)N)O)O[C@H]1O[C@@H]([C@H]([C@@H]([C@H]1O)N)O)CO	[M+H]+	202.648	209.333	226.6	210.029	201.264	207.739
[C@H]1([C@H]([C@H](O[C@H]2O[C@@H]([C@H](C[C@H]2N)O)CN)[C@H](C[C@H]1N)N)O)O[C@H]1O[C@@H]([C@H]([C@@H]([C@H]1O)N)O)CO	[M-H]-	203.66	199.596	193.8	208.898	199.359	202.563
[C@@H]1(c2cc(c(cc2)O)OC)[C@H](Oc2c(O1)cc(cc2)[C@H]1Oc2c(C(=O)[C@@H]1O)c(cc(c2)O)O)CO	[M-H]-	204.631	201.011	198.8	244.785	205.234	213.516
[C@@H]1([C@H]2[C@@H](C(=CO1)C(=O)O)CC=C2CO)O[C@H]1[C@H](O)[C@@H](O)[C@H](O)[C@H](O1)CO	[M-H]-	184.169	183.082	175.8	182.692	187.563	180.933
[C@@]12(O[C@H]([C@@H]([C@H](C1)O)C(=O)O)C[C@@H](O[C@H]1[C@H]([C@H]([C@@H]([C@H](O1)C)O)N)O)/C=C/C=C/C=C/C=C/C[C@H](OC(=O)/C=C/[C@H]1O[C@@H]1C[C@@H](C2)O)C)O	[M+H]+	261.058	258.809	231.6	269	246.112	263.058
[C@@]12(O[C@H]([C@@H]([C@H](C1)O)C(=O)O)C[C@@H](O[C@H]1[C@H]([C@H]([C@@H]([C@H](O1)C)O)N)O)/C=C/C=C/C=C/C=C/C[C@H](OC(=O)/C=C/[C@H]1O[C@@H]1C[C@@H](C2)O)C)O	[M-H]-	262.323	261.755	231.5	267.239	244.452	251.668
[C@@]12([C@]3([C@@H]([C@@]4([C@H](C([C@@H](O)CC4)(C)C)[C@H](C3)O)C)C[C@H]([C@@H]1[C@@H]([C@@](O[C@H]1[C@@H]([C@H]([C@@H]([C@H](O1)CO)O)O)O)(CCC=C(C)C)C)CC2)O)C)C	[M-H]-	259.181	228.667	241.5	249.797	228.496	248.653
