# Supplementary material for: Highly accurate and large-scale collision cross sections prediction with graph neural networks
Source: Commun Chem. 2023 Jul 4;6:139. doi: 10.1038/s42004-023-00939-w (PMC10319785; doi:10.1038/s42004-023-00939-w)
Supplement: Supplementary file 8 — Supplementary Data 6 [file 42004_2023_939_MOESM8_ESM.xlsx]

## Sheet: Sheet 1
Supplementary Data 6. The plant dataset by deduplicating molecules in the training set of SigmaCCS
name	Adduct	m/z	CCS	SMILES	not in the training set of SigmaCCS	SigmaCCS	CCSbase	relative error based on the predicted value of CCSBase
1,2-O-Isopropylidene-D-glucofuranose	[M-H]-	219.088	145.51	CC1(O[C@@H]2[C@H]([C@H](O[C@@H]2O1)[C@@H](CO)O)O)C	yes	145.725	148.9	0.0232974
2'-Hydroxy-4'-methoxychalcone	[M-H]-	253.087	163.43	COC1=CC(=C(C=C1)C(=O)/C=C/C2=CC=CC=C2)O	yes	160.032	160	0.0209876
2'-Hydroxy-4-methoxychalcone	[M-H]-	253.087	163.89	COC1=CC=C(C=C1)/C=C/C(=O)C2=CC=CC=C2O	yes	160.569	160	0.0237354
2'-Hydroxyflavone	[M-H]-	237.054	149.55	C1=CC=C(C(=C1)C2=CC(=O)C3=CC=CC=C3O2)O	yes	153.974	157.9	0.0558342
3(3',4'-Dimethoxyphenyl)-7-hydroxycoumarin	[M-H]-	297.077	171.46	COC1=C(C=C(C=C1)C2=CC3=C(C=C(C=C3)O)OC2=O)OC	yes	170.813	172.7	0.00723201
3',4',7,8-tetrahydroxy flavanone	[M-H]-	287.055	164.31	C1=CC(=C(C=C1C2=CC(=O)C3=C(O2)C(=C(C=C3)O)O)O)O	yes	159.784	167.2	0.0175887
3',4',7-Trihydroxyisoflavone	[M-H]-	269.046	161.31	C1=CC(=C(C=C1C2=COC3=C(C2=O)C=CC(=C3)O)O)O	yes	157.327	164.2	0.0179158
3',4'-Dihydroxyflavone	[M-H]-	253.051	154.74	C1=CC=C2C(=C1)C(=O)C=C(O2)C3=CC(=C(C=C3)O)O	yes	156.746	161.1	0.0411012
3',4'-Dimethoxy-7-hydroxyflavanone	[M-H]-	311.092	180.15	COC1=C(C=C(C=C1)C2=CC(=O)C3=C(O2)C=C(C=C3)O)OC	yes	172.915	172.7	0.0413544
3,6,2',3'-Tetrahydroxyflavone	[M-H]-	285.041	160.25	C1=CC(=C(C(=C1)O)O)C2=C(C(=O)C3=C(O2)C=CC(=C3)O)O	yes	161.182	167.2	0.0433697
3,6,2',4'-Tetrahydroxyflavone	[M-H]-	285.041	161.53	C1=CC(=C(C=C1O)O)C2=C(C(=O)C3=C(O2)C=CC(=C3)O)O	yes	160.795	167.2	0.0351018
3,6,3',4'-Tetrahydroxyflavone	[M-H]-	285.04	162.25	C1=CC(=C(C=C1C2=C(C(=O)C3=C(O2)C=CC(=C3)O)O)O)O	yes	161.072	167.2	0.0305085
3,7,3',4',5'-Pentrahydroxyflavone (robinetin)	[M-H]-	301.035	164.14	C1=CC2=C(C=C1O)OC(=C(C2=O)O)C3=CC(=C(C(=C3)O)O)O	yes	164.17	170.1	0.0363105
3,7,3',4'-Tetrahydroxyflavanone (fustin)	[M-H]-	287.056	154.15	C1=CC(=C(C=C1[C@@H]2[C@H](C(=O)C3=C(O2)C=C(C=C3)O)O)O)O	yes	160.248	169.1	0.0969835
3,7,4'-Trihydroxyflavone (5-Deoxykampferol)	[M-H]-	269.046	159.07	C1=CC(=CC=C1C2=C(C(=O)C3=C(O2)C=C(C=C3)O)O)O	yes	157.36	164.2	0.03225
3-Glc, 28-Glc medicagenic acid	[M-H]-	825.429	300.21	CC1(CCC2(CCC3(C(=CCC4C3(CCC5C4(CC(C(C5(C)C(=O)O)OC6C(C(C(C(O6)CO)O)O)O)O)C)C)C2C1)C)C(=O)OC7C(C(C(C(O7)CO)O)O)O)C	yes	283.504	291.8	0.0280137
3-Hyddroxyflavone	[M-H]-	237.055	151.79	C1=CC=C(C=C1)C2=C(C(=O)C3=CC=CC=C3O2)O	yes	152.22	157.9	0.040253
3'-Hydroxyflavone	[M-H]-	237.055	154.45	C1=CC=C2C(=C1)C(=O)C=C(O2)C3=CC(=CC=C3)O	yes	152.835	157.9	0.0223373
4-Hydroxy-2',4',6'-trimethoxychalcone (flavokawain A)	[M-H]-	313.108	182.04	COC1=CC=C(C=C1)/C=C/C(=O)C2=C(C=C(C=C2OC)OC)O	yes	174.517	176.1	0.0326302
4'-Hydroxyflavone	[M-H]-	237.056	151.78	C1=CC=C2C(=C1)C(=O)C=C(O2)C3=CC=C(C=C3)O	yes	150.544	157.9	0.0403215
5,3',4'-Trihydroxyflavone	[M-H]-	269.045	155.98	C1=CC(=C2C(=C1)OC(=CC2=O)C3=CC(=C(C=C3)O)O)O	yes	157.915	164.2	0.0526991
5,4'-Dihydroxy-7-methoxyflavone (Genkwanin, 7-Methoxyapigenin)	[M-H]-	283.061	164.58	COC1=CC(=C2C(=C1)OC(=CC2=O)C3=CC=C(C=C3)O)O	yes	164.928	168.4	0.0232106
5,6-dihydroxy-3',4'-dimethoxy-flavanone	[M-H]-	315.088	175.99	COC1=C(C=C(C=C1)C2CC(=O)C3=C(O2)C=CC(=C3O)O)OC	yes	173.999	176.9	0.00517075
5,7,4'-trihydroxy-6,3',5'-trimethoxyflavone	[M-H]-	359.077	182.96	COC1=CC(=CC(=C1O)OC)C2=CC(=O)C3=C(O2)C=C(C(=C3O)OC)O	yes	183.735	185	0.01115
5,7-Dihydroxy-2'-methoxyflavone	[M-H]-	283.061	166.84	COC1=CC=CC=C1C2=CC(=O)C3=C(C=C(C=C3O2)O)O	yes	164.926	168.4	0.00935028
5,7-dihydroxy-3',4'-dimethoxy-flavanone	[M-H]-	315.088	175.38	COC1=C(C=C(C=C1)C2CC(=O)C3=C(C=C(C=C3O2)O)O)OC	yes	174.601	176.9	0.0086669
5,7-DIMETHOXY-4'-HYDROXYFLAVANONE	[M-H]-	299.092	173.58	COC1=CC2=C(C(=O)CC(O2)C3=CC=C(C=C3)O)C(=C1)OC	yes	168.363	174.3	0.00414794
5,8-Dihydroxyflavanone	[M-H]-	255.066	157.95	C1C(OC2=C(C=CC(=C2C1=O)O)O)C3=CC=CC=C3	yes	157.439	163.4	0.0345046
5-Hydroxy-3',4'-dimethoxyflavanone	[M-H]-	299.093	173.66	COC1=C(C=C(C=C1)C2CC(=O)C3=C(C=CC=C3O2)O)OC	yes	172.272	174.3	0.00368536
5-Hydroxyferulic acid	[M-H]-	209.045	141.05	COC1=CC(=CC(=C1O)O)/C=C/C(=O)O	yes	145.043	142.6	0.010989
6,7,3',4'-Tetrahydroxyflavanone	[M-H]-	287.056	167.2	C1C(OC2=CC(=C(C=C2C1=O)O)O)C3=CC(=C(C=C3)O)O	yes	168.113	169.1	0.0113636
6,7,4'-Trihydroxyisoflavone	[M-H]-	269.046	159.11	C1=CC(=CC=C1C2=COC3=CC(=C(C=C3C2=O)O)O)O	yes	157.354	164.2	0.0319904
6,8-diprenylnaringenin	[M-H]-	407.187	205.88	CC(=CCC1=C(C(=C2C(=C1O)C(=O)C[C@H](O2)C3=CC=C(C=C3)O)CC=C(C)C)O)C	yes	205.688	202	0.0188459
6-geranylnaringenin	[M-H]-	407.187	203.93	CC(=CCC/C(=C/CC1=C(C2=C(C=C1O)O[C@@H](CC2=O)C3=CC=C(C=C3)O)O)/C)C	yes	196.218	202.4	0.00750257
6-Hydroxyflavanone	[M-H]-	239.072	156.51	C1C(OC2=C(C1=O)C=C(C=C2)O)C3=CC=CC=C3	yes	155.135	160.2	0.0235768
6-Hydroxyflavone	[M-H]-	237.057	155.51	C1=CC=C(C=C1)C2=CC(=O)C3=C(O2)C=CC(=C3)O	yes	156.152	157.9	0.0153688
6-prenylnaringenin	[M-H]-	339.124	187.39	CC(=CCC1=C(C2=C(C=C1O)O[C@@H](CC2=O)C3=CC=C(C=C3)O)O)C	yes	178.137	184	0.0180906
7,3',4',5'-Tetrahydroxyflavone	[M-H]-	285.04	161.51	C1=CC2=C(C=C1O)OC(=CC2=O)C3=CC(=C(C(=C3)O)O)O	yes	162.744	167.2	0.03523
7,3',4'-TRIHYDROXYISOFLAVONE	[M-H]-	269.045	162.12	C1=CC(=C(C=C1C2=COC3=C(C2=O)C=CC(=C3)O)O)O	yes	157.78	164.2	0.01283
7,4'-Dimethoxy-3-hydroxyflavone	[M-H]-	297.077	173.48	COC1=CC=C(C=C1)C2=C(C(=O)C3=C(O2)C=C(C=C3)OC)O	yes	168.624	172.7	0.0044962
7,4'-Dimethoxy-5-hydroxyflavanone	[M-H]-	299.093	175.11	COC1=CC=C(C=C1)C2CC(=O)C3=C(C=C(C=C3O2)OC)O	yes	170.525	174.3	0.00462566
7-Hyddroxyflavone	[M-H]-	237.056	153.28	C1=CC=C(C=C1)C2=CC(=O)C3=C(O2)C=C(C=C3)O	yes	151.648	157.9	0.0301409
7-hydroxy 3(4- methoxyphenyl) coumarin	[M-H]-	267.067	162.61	COC1=CC=C(C=C1)C2=CC3=C(C=C(C=C3)O)OC2=O	yes	157.915	165.3	0.0165426
7-Hydroxy-3'-methoxyflavone	[M-H]-	267.067	164.74	COC1=CC=CC(=C1)C2=CC(=O)C3=C(O2)C=C(C=C3)O	yes	159.682	165.3	0.0033993
7-Hydroxy-4'-methoxyflavone	[M-H]-	267.067	164.45	COC1=CC=C(C=C1)C2=CC(=O)C3=C(O2)C=C(C=C3)O	yes	160.719	165.3	0.00516874
7-Methoxy-4'-hydroxyflavone	[M-H]-	267.067	163.84	COC1=CC2=C(C=C1)C(=O)C=C(O2)C3=CC=C(C=C3)O	yes	161.44	165.3	0.00891113
7-Methoxyflavanone	[M-H]-	253.087	163.25	COC1=CC2=C(C=C1)C(=O)CC(O2)C3=CC=CC=C3	yes	160.366	164.2	0.0058193
8-Hydroxy-5-methoxyflavanone	[M-H]-	269.082	165.35	COC1=C2C(=O)CC(OC2=C(C=C1)O)C3=CC=CC=C3	yes	159.793	167.3	0.0117932
8-prenylnaringenin	[M-H]-	339.124	182.92	CC(=CCC1=C2C(=C(C=C1O)O)C(=O)C[C@H](O2)C3=CC=C(C=C3)O)C	yes	178.255	184	0.00590422
Apigenin-7-neohesperidoside (Rhoifolin)	[M-H]-	577.155	224.96	C[C@H]1[C@@H]([C@H]([C@H]([C@@H](O1)O[C@@H]2[C@H]([C@@H]([C@H](O[C@H]2OC3=CC(=C4C(=C3)OC(=CC4=O)C5=CC=C(C=C5)O)O)CO)O)O)O)O)O	yes	231.029	221	0.0176031
Apigenin-7-O-glucoside (apigetrin)	[M-H]-	431.098	205.9	C1=CC(=CC=C1C2=CC(=O)C3=C(C=C(C=C3O2)O[C@H]4[C@@H]([C@H]([C@@H]([C@H](O4)CO)O)O)O)O)O	yes	196.728	200.9	0.0242836
Artocarpin	[M-H]-	435.181	217.64	CC(C)/C=C/C1=C(C=C2C(=C1O)C(=O)C(=C(O2)C3=C(C=C(C=C3)O)O)CC=C(C)C)OC	yes	210.645	207	0.0488881
Asiatic acid	[M-H]-	487.343	221.81	C[C@@H]1CC[C@@]2(CC[C@@]3(C(=CC[C@H]4[C@]3(CC[C@@H]5[C@@]4(C[C@H]([C@@H]([C@@]5(C)CO)O)O)C)C)[C@@H]2[C@H]1C)C)C(=O)O	yes	217.817	228.8	0.0315135
Aspalathin	[M-H]-	451.124	193.43	C1=CC(=C(C=C1CCC(=O)C2=C(C=C(C(=C2O)[C@H]3[C@@H]([C@H]([C@@H]([C@H](O3)CO)O)O)O)O)O)O)O	yes	200.308	194.9	0.00759965
bayogenin	[M-H]-	487.343	224.06	C[C@@]12CC[C@@H]3[C@@]([C@H]1CC=C4[C@]2(CC[C@@]5([C@H]4CC(CC5)(C)C)C(=O)O)C)(C[C@@H]([C@@H]([C@@]3(C)CO)O)O)C	yes	223.173	222.8	0.00562349
Biochanin A (5,7-Dihydroxy-4'-methoxyisoflavone)	[M-H]-	283.062	165.69	COC1=CC=C(C=C1)C2=COC3=CC(=CC(=C3C2=O)O)O	yes	165.69	168.4	0.0163558
Boswellic acid, alpha	[M-H]-	455.353	221.35	C[C@@]12CC[C@@]3(C(=CC[C@H]4[C@]3(CC[C@@H]5[C@@]4(CC[C@H]([C@]5(C)C(=O)O)O)C)C)[C@@H]1CC(CC2)(C)C)C	yes	220.029	214.2	0.0323018
Cohumulone	[M-H]-	347.187	183.53	CC(C)C(=O)C1=C(C(=C(C(C1=O)(CC=C(C)C)O)O)CC=C(C)C)O	yes	183.949	191.2	0.0417915
Corosolic acid	[M-H]-	471.348	219.4	C[C@@H]1CC[C@@]2(CC[C@@]3(C(=CC[C@H]4[C@]3(CC[C@@H]5[C@@]4(C[C@H]([C@@H](C5(C)C)O)O)C)C)[C@@H]2[C@H]1C)C)C(=O)O	yes	218.215	225	0.0255242
Coumestrol	[M-H]-	267.03	155.26	C1=CC2=C(C=C1O)OC3=C2C(=O)OC4=C3C=CC(=C4)O	yes	153.363	162.1	0.0440551
Demethyl medicarpin	[M-H]-	255.067	161.45	C1C2C(C3=C(O1)C=C(C=C3)O)OC4=C2C=CC(=C4)O	yes	155.943	163.5	0.0126974
Desmethylxanthohumol	[M-H]-	339.124	182.94	CC(=CCC1=C(C(=C(C=C1O)O)C(=O)/C=C/C2=CC=C(C=C2)O)O)C	yes	176.935	184.8	0.0101673
Dihydrokaempferol	[M-H]-	287.056	163.53	C1=CC(=CC=C1[C@@H]2[C@H](C(=O)C3=C(C=C(C=C3O2)O)O)O)O	yes	162.821	169.1	0.034061
Dihydroquercetin (Taxifolin)	[M-H]-	303.051	163.39	C1=CC(=C(C=C1[C@@H]2[C@H](C(=O)C3=C(C=C(C=C3O2)O)O)O)O)O	yes	162.81	171.7	0.0508599
eriodictyol-7-neohesperidoside	[M-H]-	595.166	221.65	C[C@H]1[C@@H]([C@H]([C@H]([C@@H](O1)O[C@@H]2[C@H]([C@@H]([C@H](O[C@H]2OC3=CC(=C4C(=O)C[C@H](OC4=C3)C5=CC(=C(C=C5)O)O)O)CO)O)O)O)O)O	yes	228.923	228.5	0.0309046
Eupatilin	[M-H]-	343.083	184.76	COC1=C(C=C(C=C1)C2=CC(=O)C3=C(O2)C=C(C(=C3O)OC)O)OC	yes	182.174	182.6	0.0116908
Farrerol	[M-H]-	299.093	171.75	CC1=C(C(=C2C(=C1O)C(=O)CC(O2)C3=CC=C(C=C3)O)C)O	yes	172.42	173.5	0.0101892
Gardenin E	[M-H]-	389.088	191.08	COC1=C(C=C(C=C1O)C2=CC(=O)C3=C(C(=C(C(=C3O2)OC)OC)OC)O)O	yes	188.589	191.6	0.00272137
Genistin	[M-H]-	431.099	211.21	C1=CC(=CC=C1C2=COC3=CC(=CC(=C3C2=O)O)O[C@H]4[C@@H]([C@H]([C@@H]([C@H](O4)CO)O)O)O)O	yes	197.554	200.9	0.048814
Glycitein	[M-H]-	283.062	166.35	COC1=C(C=C2C(=C1)C(=O)C(=CO2)C3=CC=C(C=C3)O)O	yes	165.26	168.4	0.0123234
Glycyrrhetinic acid, 18 beta	[M-H]-	469.332	222.43	C[C@]12CC[C@](C[C@H]1C3=CC(=O)[C@@H]4[C@]5(CC[C@@H](C([C@@H]5CC[C@]4([C@@]3(CC2)C)C)(C)C)O)C)(C)C(=O)O	yes	214.732	215.7	0.0302567
Glycyrrhizic acid	[M-H]-	821.397	277.71	C[C@]12CC[C@](C[C@H]1C3=CC(=O)[C@@H]4[C@]5(CC[C@@H](C([C@@H]5CC[C@]4([C@@]3(CC2)C)C)(C)C)O[C@@H]6[C@@H]([C@H]([C@@H]([C@H](O6)C(=O)O)O)O)O[C@H]7[C@@H]([C@H]([C@@H]([C@H](O7)C(=O)O)O)O)O)C)(C)C(=O)O	yes	276.865	293.8	0.0579381
Hederagenin	[M-H]-	471.348	221.36	C[C@]12CC[C@@H]([C@@]([C@@H]1CC[C@@]3([C@@H]2CC=C4[C@]3(CC[C@@]5([C@H]4CC(CC5)(C)C)C(=O)O)C)C)(C)CO)O	yes	218.21	218.8	0.0115649
Hispidulin	[M-H]-	299.056	164.99	COC1=C(C2=C(C=C1O)OC(=CC2=O)C3=CC=C(C=C3)O)O	yes	167.409	171.3	0.0382447
Homoeriodictyol	[M-H]-	301.072	168.01	COC1=C(C=CC(=C1)[C@@H]2CC(=O)C3=C(C=C(C=C3O2)O)O)O	yes	172.207	172.9	0.0291054
Humulone	[M-H]-	361.203	187.89	CC(C)CC(=O)C1=C(C(=C([C@@](C1=O)(CC=C(C)C)O)O)CC=C(C)C)O	yes	191.959	195.6	0.0410346
Hymenoxin	[M-H]-	373.093	189.79	COC1=C(C=C(C=C1)C2=CC(=O)C3=C(C(=C(C(=C3O2)OC)O)OC)O)OC	yes	187.368	189.4	0.0020549
isobavachin	[M-H]-	323.129	180.84	CC(=CCC1=C(C=CC2=C1O[C@@H](CC2=O)C3=CC=C(C=C3)O)O)C	yes	176.135	182.4	0.00862641
Isohumulone	[M-H]-	361.166	186.64	CC(C)CC(=O)C1=C(C(C(C1=O)CC=C(C)C)(C(=O)CC=C(C)C)O)O	yes	188.403	190.4	0.0201457
Isorhoifolin	[M-H]-	577.155	229.93	C[C@H]1[C@@H]([C@H]([C@H]([C@@H](O1)OC[C@@H]2[C@H]([C@@H]([C@H]([C@@H](O2)OC3=CC(=C4C(=C3)OC(=CC4=O)C5=CC=C(C=C5)O)O)O)O)O)O)O)O	yes	228.691	221	0.0388379
Isosakuranetin	[M-H]-	285.077	169.13	COC1=CC=C(C=C1)[C@@H]2CC(=O)C3=C(C=C(C=C3O2)O)O	yes	168.924	170.2	0.00632649
Isosakuranin	[M-H]-	447.129	216.68	COC1=CC=C(C=C1)[C@@H]2CC(=O)C3=C(C=C(C=C3O2)O[C@H]4[C@@H]([C@H]([C@@H]([C@H](O4)CO)O)O)O)O	yes	201.164	207.2	0.0437512
Kaempferide	[M-H]-	299.056	166.55	COC1=CC=C(C=C1)C2=C(C(=O)C3=C(C=C(C=C3O2)O)O)O	yes	164.418	171.3	0.02852
kaempferol-3-O-glucoside	[M-H]-	447.093	199.59	C1=CC(=CC=C1C2=C(C(=O)C3=C(C=C(C=C3O2)O)O)O[C@H]4[C@@H]([C@H]([C@@H]([C@H](O4)CO)O)O)O)O	yes	194.797	201.6	0.0100706
kaempferol-7-O-glucoside	[M-H]-	447.093	208.3	C1=CC(=CC=C1C2=C(C(=O)C3=C(C=C(C=C3O2)OC4C(C(C(C(O4)CO)O)O)O)O)O)O	yes	195.738	201.6	0.0321651
Liquiritigenin	[M-H]-	255.066	158.85	C1[C@H](OC2=C(C1=O)C=CC(=C2)O)C3=CC=C(C=C3)O	yes	156.419	163.4	0.0286434
Lupulone	[M-H]-	413.27	200.98	CC(C)CC(=O)C1=C(C(=C(C(C1=O)(CC=C(C)C)CC=C(C)C)O)CC=C(C)C)O	yes	206.495	211.1	0.0503533
Luteolin	[M-H]-	285.041	160.25	C1=CC(=C(C=C1C2=CC(=O)C3=C(C=C(C=C3O2)O)O)O)O	yes	158.758	167.2	0.0433697
Luteolin-7,3'-di-O-glucoside	[M-H]-	609.145	235.84	C1=CC(=C(C=C1C2=CC(=O)C3=C(C=C(C=C3O2)OC4C(C(C(C(O4)CO)O)O)O)O)OC5C(C(C(C(O5)CO)O)O)O)O	yes	226.881	232.2	0.0154342
medicagenic acid	[M-H]-	501.324	226.15	C[C@@]12CC[C@@H]3[C@@]([C@H]1CC=C4[C@]2(CC[C@@]5([C@H]4CC(CC5)(C)C)C(=O)O)C)(C[C@@H]([C@@H]([C@@]3(C)C(=O)O)O)O)C	yes	223.008	224.5	0.00729604
Myristic acid	[M-H]-	227.202	162.24	CCCCCCCCCCCCCC(=O)O	yes	159.272	159.3	0.0181213
Naringenin (+/-)	[M-H]-	271.061	162.55	C1C(OC2=CC(=CC(=C2C1=O)O)O)C3=CC=C(C=C3)O	yes	163.384	166.3	0.0230698
n-Decyl-beta-D-glucopyranoside	[M-H]-	319.213	188.7	CCCCCCCCCCO[C@H]1[C@@H]([C@H]([C@@H]([C@H](O1)CO)O)O)O	yes	181.175	178.5	0.0540541
Neohesperidin	[M-H]-	609.181	225.76	C[C@H]1[C@@H]([C@H]([C@H]([C@@H](O1)O[C@@H]2[C@H]([C@@H]([C@H](O[C@H]2OC3=CC(=C4C(=O)C[C@H](OC4=C3)C5=CC(=C(C=C5)OC)O)O)CO)O)O)O)O)O	yes	231.809	234.5	0.0387137
neohesperidin dihydrochalcone	[M-H]-	611.197	231.1	C[C@H]1[C@@H]([C@H]([C@H]([C@@H](O1)O[C@@H]2[C@H]([C@@H]([C@H](O[C@H]2OC3=CC(=C(C(=C3)O)C(=O)CCC4=CC(=C(C=C4)OC)O)O)CO)O)O)O)O)O	yes	231.765	238.6	0.0324535
nevadensin	[M-H]-	343.083	182.2	COC1=CC=C(C=C1)C2=CC(=O)C3=C(C(=C(C(=C3O2)OC)O)OC)O	yes	179.981	182.6	0.00219539
Oleanolic acid	[M-H]-	455.353	218.96	C[C@]12CC[C@@H](C([C@@H]1CC[C@@]3([C@@H]2CC=C4[C@]3(CC[C@@]5([C@H]4CC(CC5)(C)C)C(=O)O)C)C)(C)C)O	yes	218.975	214.2	0.0217391
Pratol	[M-H]-	267.067	165.27	COC1=CC=C(C=C1)C2=CC(=O)C3=C(O2)C=C(C=C3)O	yes	160.692	165.3	0.000181521
Pseudoaptigenin	[M-H]-	281.046	164.26	C1OC2=C(O1)C=C(C=C2)C3=COC4=C(C3=O)C=CC(=C4)O	yes	165.563	171.6	0.0446853
Pygenic acid A	[M-H]-	471.348	219.65	C[C@@H]1CC[C@@]2(CC[C@@]3(C(=CC[C@H]4[C@]3(CC[C@@H]5[C@@]4(C[C@H]([C@H](C5(C)C)O)O)C)C)[C@@H]2[C@H]1C)C)C(=O)O	yes	217.749	225	0.0243569
Pygenic acid B	[M-H]-	487.343	224.34	CC1CC[C@@]2(CC[C@@]3(C(=CCC4[C@]3(CCC5[C@@]4(CC(C([C@]5(C)CO)O)O)C)C)C2C1C)C)C(=O)O	yes	218.692	228.8	0.0198805
Pygenic acid C	[M-H]-	503.338	223.16	C[C@@H]1CC[C@@]2(CC[C@@]3(C(=CC[C@H]4[C@]3(CC[C@@H]5[C@@]4([C@@H]([C@H]([C@H]([C@]5(C)CO)O)O)O)C)C)[C@@H]2[C@H]1C)C)C(=O)O	yes	219.119	231.8	0.0387166
Quercitrin	[M-H]-	447.092	195.07	C[C@H]1[C@@H]([C@H]([C@H]([C@@H](O1)OC2=C(OC3=CC(=CC(=C3C2=O)O)O)C4=CC(=C(C=C4)O)O)O)O)O	yes	201.972	201.5	0.0329625
Resveratrol	[M-H]-	227.072	157	C1=CC(=CC=C1/C=C/C2=CC(=CC(=C2)O)O)O	yes	153.769	150.5	0.0414013
sakuranetin	[M-H]-	285.077	168.05	COC1=CC(=C2C(=O)C[C@H](OC2=C1)C3=CC=C(C=C3)O)O	yes	166.699	170.2	0.0127938
Saponarin	[M-H]-	593.15	236.53	C1=CC(=CC=C1C2=CC(=O)C3=C(C(=C(C=C3O2)O[C@H]4[C@@H]([C@H]([C@@H]([C@H](O4)CO)O)O)O)[C@H]5[C@@H]([C@H]([C@@H]([C@H](O5)CO)O)O)O)O)O	yes	223.37	230.3	0.0263392
S-Benzyl-N-carbobenzyloxy-L-cysteine	[M-H]-	344.096	263.62	C1=CC=C(C=C1)COC(=O)N[C@@H](CSCC2=CC=CC=C2)C(=O)O	yes		185.2	0.297474	outlier
scaposin	[M-H]-	389.089	192.83	COC1=CC(=CC(=C1OC)O)C2=CC(=O)C3=C(C(=C(C(=C3O2)OC)O)OC)O	yes	189.323	191.6	0.00637868
silychristin	[M-H]-	481.114	217.24	COC1=C(C=CC(=C1)[C@H]2[C@@H](C3=C(O2)C(=CC(=C3)[C@@H]4[C@H](C(=O)C5=C(C=C(C=C5O4)O)O)O)O)CO)O	yes	205.51	216.3	0.00432701
Sinapic acid	[M-H]-	223.061	147.91	COC1=CC(=CC(=C1O)OC)/C=C/C(=O)O	yes	148.748	146.5	0.00953282
Sorbifolin	[M-H]-	299.056	165.77	COC1=C(C(=C2C(=C1)OC(=CC2=O)C3=CC=C(C=C3)O)O)O	yes	165.134	171.3	0.0333595
Tiliroside	[M-H]-	593.129	216.1	C1=CC(=CC=C1/C=C/C(=O)OC[C@@H]2[C@H]([C@@H]([C@H]([C@@H](O2)OC3=C(OC4=CC(=CC(=C4C3=O)O)O)C5=CC=C(C=C5)O)O)O)O)O	yes	232.824	224.2	0.0374826
Ursolic acid	[M-H]-	455.354	216.85	C[C@@H]1CC[C@@]2(CC[C@@]3(C(=CC[C@H]4[C@]3(CC[C@@H]5[C@@]4(CC[C@@H](C5(C)C)O)C)C)[C@@H]2[C@H]1C)C)C(=O)O	yes	216.02	220.7	0.0177542
Xanthohumol	[M-H]-	353.141	195.75	CC(=CCC1=C(C(=C(C=C1O)OC)C(=O)/C=C/C2=CC=C(C=C2)O)O)C	yes	180.185	189.2	0.033461
